# Supplementary material for: The combination of decitabine with multi-omics confirms the regulatory pattern of the correlation between DNA methylation of the CACNA1C gene and atrial fibrillation
Source: Front Pharmacol. 2024 Dec 13;15:1497977. doi: 10.3389/fphar.2024.1497977 (PMC11681619; doi:10.3389/fphar.2024.1497977)
Supplement: Supplementary file 1 [file Table2.xlsx]

## Sheet: Collinearity among variables
	Age	Site_1	Site_2	Site_3	Site_M
VIF_value	1.19	9.24	8.19	5.03	11.31
