# Supplementary material for: The combination of decitabine with multi-omics confirms the regulatory pattern of the correlation between DNA methylation of the CACNA1C gene and atrial fibrillation
Source: Front Pharmacol. 2024 Dec 13;15:1497977. doi: 10.3389/fphar.2024.1497977 (PMC11681619; doi:10.3389/fphar.2024.1497977)
Supplement: Supplementary file 2 [file Table3.xlsx]

## Sheet: ROSE results
REGION_ID	CHROM	START	STOP	NUM_LOCI	CONSTITUENT_SIZE	SRR3180004.sorted.rmdup.bam	SRR3180011.sorted.rmdup.bam	stitchedPeakRank	isSuper
22_MCF7_H_1_peak_59950_lociStitched	chrX	114953799	115009516	22	41250	147193	26042.1	1	1
33_MCF7_H_1_peak_37407_lociStitched	chr3	45123356	45225562	33	52669	92762.2	12540.7	2	1
7_MCF7_H_1_peak_10497_lociStitched	chr11	65658108	65686513	7	25597	82275.1	5976.41	3	1
5_MCF7_H_1_peak_55970_lociStitched	chr8	145002203	145027997	5	20934	83781.5	9683.07	4	1
35_MCF7_H_1_peak_2642_lociStitched	chr1	94127979	94225334	35	41950	84309.4	12188.8	5	1
21_MCF7_H_1_peak_58258_lociStitched	chr9	130266846	130347145	21	32082	84089.1	15473.6	6	1
16_MCF7_H_1_peak_19809_lociStitched	chr15	74666120	74726897	16	31290	82219.1	14337.3	7	1
41_MCF7_H_1_peak_56736_lociStitched	chr9	37913858	38049211	41	43883	87830.6	22252	8	1
8_MCF7_H_1_peak_24060_lociStitched	chr17	48103672	48147460	8	24012	73388.7	8481.74	9	1
9_MCF7_H_1_peak_11592_lociStitched	chr11	118777993	118810576	9	21752	66560.6	7252.98	10	1
22_MCF7_H_1_peak_39213_lociStitched	chr3	134027013	134094402	22	27103	75273.5	17103.3	11	1
6_MCF7_H_1_peak_25080_lociStitched	chr17	80163077	80205528	6	15230	65586.8	11695.3	12	1
17_MCF7_H_1_peak_48366_lociStitched	chr6	43977812	44043169	17	28463	63795	11444	13	1
3_MCF7_H_1_peak_514_lociStitched	chr1	16462106	16483324	3	18132	55285.6	5081.71	14	1
19_MCF7_H_1_peak_27598_lociStitched	chr19	39127810	39188896	19	26860	58709.8	9541.63	15	1
25_MCF7_H_1_peak_43815_lociStitched	chr5	14143864	14208860	25	24539	56507.5	9801.4	16	1
7_MCF7_H_1_peak_22130_lociStitched	chr16	82659783	82690518	7	20526	52821.2	6134.71	17	1
26_MCF7_H_1_peak_19556_lociStitched	chr15	67357786	67443637	26	28674	58619.1	11993.4	18	1
5_MCF7_H_1_peak_27760_lociStitched	chr19	42745798	42786805	5	17960	55535.8	9152.76	19	1
12_MCF7_H_1_peak_8429_lociStitched	chr10	104352424	104407176	12	18978	54795.8	9379.02	20	1
15_MCF7_H_1_peak_14783_lociStitched	chr12	120662585	120703552	15	22649	52314.9	7046.32	21	1
22_MCF7_H_1_peak_11708_lociStitched	chr11	122009590	122071019	22	38162	49278.3	4263.17	22	1
21_MCF7_H_1_peak_40052_lociStitched	chr3	170406389	170486730	21	28146	55853.1	11143.3	23	1
7_MCF7_H_1_peak_10265_lociStitched	chr11	62306315	62328161	7	14799	49446.2	5262.7	24	1
39_MCF7_H_1_peak_46150_lociStitched	chr5	148289309	148417955	39	30880	56668.6	13186.2	25	1
6_MCF7_H_1_peak_26543_lociStitched	chr19	1244044	1267402	6	14210	49285.4	6582.28	26	1
7_MCF7_H_1_peak_16628_lociStitched	chr13	114864425	114898630	7	12829	55914.9	13507.6	27	1
9_MCF7_H_1_peak_3822_lociStitched	chr1	156060703	156100841	9	21859	48330.2	6927.82	28	1
20_MCF7_H_1_peak_10448_lociStitched	chr11	65238659	65278273	20	22257	46597.9	5593.5	29	1
10_MCF7_H_1_peak_7842_lociStitched	chr10	80870906	80920183	10	20366	49858.5	9441.47	30	1
7_MCF7_H_1_peak_27077_lociStitched	chr19	13948650	13973277	7	13852	44909.8	4568.31	31	1
13_MCF7_H_1_peak_37663_lociStitched	chr3	50263741	50310977	13	20055	51373.9	11256.3	32	1
10_MCF7_H_1_peak_5113_lociStitched	chr1	209807069	209844650	10	21928	43872.1	4802.85	33	1
13_MCF7_H_1_peak_19884_lociStitched	chr15	75936139	75997151	13	18965	53294	14661.2	34	1
21_MCF7_H_1_peak_46274_lociStitched	chr5	149826312	149898033	21	22829	49738.5	11396.5	35	1
12_MCF7_H_1_peak_47792_lociStitched	chr6	30709526	30751445	12	21629	44048.5	6233.36	36	1
7_MCF7_H_1_peak_17660_lociStitched	chr14	69245747	69291708	7	18052	44646.5	6917.13	37	1
17_MCF7_H_1_peak_31134_lociStitched	chr2	134537858	134602457	17	26041	43681.8	6375.92	38	1
23_MCF7_H_1_peak_40375_lociStitched	chr3	185395786	185464431	23	23673	46987.5	10276.2	39	1
8_MCF7_H_1_peak_34025_lociStitched	chr20	33889641	33927285	8	18800	41758.5	5059.35	40	1
2_MCF7_H_1_peak_23817_lociStitched	chr17	43296789	43309434	2	11726	39841.9	3144.81	41	1
18_MCF7_H_1_peak_14591_lociStitched	chr12	111834361	111884442	18	19640	46400	9870.97	42	1
9_MCF7_H_1_peak_7643_lociStitched	chr10	75639712	75674483	9	16901	41241.9	4808.83	43	1
6_MCF7_H_1_peak_27056_lociStitched	chr19	13262729	13284349	6	14675	40531	4133.74	44	1
9_MCF7_H_1_peak_20257_lociStitched	chr15	90355219	90395316	9	18171	42458.7	6387.45	45	1
8_MCF7_H_1_peak_30792_lociStitched	chr2	113379551	113409287	8	20267	39712.4	3898.39	46	1
4_MCF7_H_1_peak_12205_lociStitched	chr12	6640974	6662763	4	14269	40333.6	4943.92	47	1
11_MCF7_H_1_peak_16733_lociStitched	chr14	23291765	23322982	11	15021	39742.4	4464.03	48	1
17_MCF7_H_1_peak_3366_lociStitched	chr1	144886009	144933021	17	19713	42240.3	7014.19	49	1
12_MCF7_H_1_peak_50338_lociStitched	chr6	158446104	158493736	12	20419	44040.5	8816.68	50	1
9_MCF7_H_1_peak_29057_lociStitched	chr2	28609592	28634385	9	15090	39195.3	4110.68	51	1
9_MCF7_H_1_peak_5441_lociStitched	chr1	223885621	223931053	9	19795	40816.1	6019.74	52	1
7_MCF7_H_1_peak_15006_lociStitched	chr12	124853687	124877778	7	13961	41178.7	6449.16	53	1
13_MCF7_H_1_peak_26522_lociStitched	chr19	1167924	1217216	13	16385	43741.7	9020.44	54	1
12_MCF7_H_1_peak_27851_lociStitched	chr19	44251685	44289632	12	17571	41411.6	6857.02	55	1
14_MCF7_H_1_peak_6552_lociStitched	chr10	17241172	17277351	14	18357	38219.5	3809.65	56	1
4_MCF7_H_1_peak_27709_lociStitched	chr19	41724318	41736788	4	11828	37175.6	2873.09	57	1
13_MCF7_H_1_peak_1592_lociStitched	chr1	43389405	43433734	13	19785	41146.2	7686.65	58	1
12_MCF7_H_1_peak_33910_lociStitched	chr20	30281880	30318559	12	21585	37786.7	4335.46	59	1
13_MCF7_H_1_peak_24622_lociStitched	chr17	70355142	70427147	13	21329	42454.1	9051.03	60	1
15_MCF7_H_1_peak_1979_lociStitched	chr1	59192293	59249682	15	16543	39231.1	5853.68	61	1
17_MCF7_H_1_peak_9413_lociStitched	chr11	12178056	12208452	17	23496	36882.5	3966.68	62	1
10_MCF7_H_1_peak_18826_lociStitched	chr15	40605968	40646839	10	10475	40560.4	7651.05	63	1
6_MCF7_H_1_peak_23745_lociStitched	chr17	42270946	42299461	6	12569	38446.8	5876.94	64	1
7_MCF7_H_1_peak_15033_lociStitched	chr12	125389087	125426001	7	18366	36397.2	4736.07	65	1
22_MCF7_H_1_peak_19313_lociStitched	chr15	60641998	60720003	22	23037	39564.1	8369.94	66	1
10_MCF7_H_1_peak_52874_lociStitched	chr7	131304021	131340207	10	17557	37134.1	6093.72	67	1
7_MCF7_H_1_peak_34778_lociStitched	chr20	62311789	62333367	7	12404	38782.1	7925.6	68	1
23_MCF7_H_1_peak_24427_lociStitched	chr17	62653924	62729479	23	22086	37452.6	6618.62	69	1
10_MCF7_H_1_peak_24899_lociStitched	chr17	76309913	76356195	10	14043	39510.9	8677.88	70	1
13_MCF7_H_1_peak_52245_lociStitched	chr7	100742229	100787465	13	17556	37337.8	6559.22	71	1
10_MCF7_H_1_peak_17649_lociStitched	chr14	69141329	69171968	10	17453	35029.6	4785.81	72	1
33_MCF7_H_1_peak_2722_lociStitched	chr1	94710011	94799045	33	25790	37857.3	8289.07	73	1
11_MCF7_H_1_peak_17880_lociStitched	chr14	75399302	75455913	11	15029	40386.3	10858	74	1
3_MCF7_H_1_peak_38_lociStitched	chr1	1278442	1296809	3	9688	34596.1	5168.47	75	1
15_MCF7_H_1_peak_52818_lociStitched	chr7	130566539	130603838	15	19141	33867.5	4509.45	76	1
19_MCF7_H_1_peak_36027_lociStitched	chr22	36746887	36813883	19	19261	39031.9	9942.21	77	1
6_MCF7_H_1_peak_9032_lociStitched	chr10	135071200	135108135	6	10317	39140	10075.9	78	1
6_MCF7_H_1_peak_25384_lociStitched	chr18	12271230	12311030	6	13635	35330.5	6324.22	79	1
29_MCF7_H_1_peak_13639_lociStitched	chr12	66023144	66066442	29	26457	32486.5	3524.46	80	1
31_MCF7_H_1_peak_29277_lociStitched	chr2	37831583	37940953	31	22108	38334.2	9526.13	81	1
11_MCF7_H_1_peak_24853_lociStitched	chr17	75305059	75362416	11	13093	38561.1	9865.4	82	1
11_MCF7_H_1_peak_22927_lociStitched	chr17	16905324	16949225	11	15634	36148.1	7471.95	83	1
5_MCF7_H_1_peak_3812_lociStitched	chr1	155929888	155959244	5	15210	34088.2	5554.16	84	1
2_MCF7_H_1_peak_47784_lociStitched	chr6	30646927	30657067	2	9626	30639	2209.51	85	1
4_MCF7_H_1_peak_37739_lociStitched	chr3	52072490	52096711	4	10687	34260.6	5926.88	86	1
6_MCF7_H_1_peak_12185_lociStitched	chr12	6432715	6455329	6	11908	32991.6	4663.01	87	1
5_MCF7_H_1_peak_28209_lociStitched	chr19	51205021	51229203	5	9283	33808.9	5593.3	88	1
12_MCF7_H_1_peak_27168_lociStitched	chr19	16435594	16462880	12	12318	31643.6	3885.53	89	1
15_MCF7_H_1_peak_23822_lociStitched	chr17	43370249	43420509	15	16922	34729.7	7031.37	90	1
10_MCF7_H_1_peak_39053_lociStitched	chr3	127483573	127537125	10	14497	38932.3	11278.1	91	1
13_MCF7_H_1_peak_37394_lociStitched	chr3	45076282	45110003	13	19084	32021.5	4434.31	92	1
5_MCF7_H_1_peak_284_lociStitched	chr1	8931608	8971697	5	15707	33005.3	5464.13	93	1
10_MCF7_H_1_peak_53895_lociStitched	chr8	23386359	23431949	10	15785	33704.7	6182	94	1
5_MCF7_H_1_peak_33180_lociStitched	chr2	239331508	239350414	5	11670	30726	3248.05	95	1
17_MCF7_H_1_peak_39556_lociStitched	chr3	149289267	149343934	17	18296	35079.8	7658.85	96	1
9_MCF7_H_1_peak_26632_lociStitched	chr19	2452949	2507677	9	12363	36355.8	9035.59	97	1
5_MCF7_H_1_peak_8527_lociStitched	chr10	106085182	106111235	5	14545	30852	3592.71	98	1
10_MCF7_H_1_peak_30146_lociStitched	chr2	74779326	74811555	10	13863	31806.8	4624.86	99	1
13_MCF7_H_1_peak_5777_lociStitched	chr1	234734547	234768393	13	15467	30634	3567.37	100	1
16_MCF7_H_1_peak_12014_lociStitched	chr11	131919206	131947115	16	19132	30847.8	3815.16	101	1
10_MCF7_H_1_peak_25902_lociStitched	chr18	46443729	46487708	10	14061	33485.6	6482.5	102	1
14_MCF7_H_1_peak_6889_lociStitched	chr10	33619022	33667509	14	15440	31759	4931.13	103	1
13_MCF7_H_1_peak_54719_lociStitched	chr8	67419076	67450163	13	16424	31037.3	4212.29	104	1
7_MCF7_H_1_peak_36164_lociStitched	chr22	38693532	38724698	7	11772	32524.8	5725.19	105	1
5_MCF7_H_1_peak_19741_lociStitched	chr15	72514568	72531463	5	11442	29338.2	2655.89	106	1
7_MCF7_H_1_peak_22519_lociStitched	chr17	2286411	2316039	7	13579	33233.7	6627.78	107	1
4_MCF7_H_1_peak_25032_lociStitched	chr17	79476239	79486738	4	8793	29451.8	2941.82	108	1
18_MCF7_H_1_peak_57831_lociStitched	chr9	114773407	114837538	18	19417	32540.1	6124.51	109	1
9_MCF7_H_1_peak_39013_lociStitched	chr3	126628591	126656062	9	11370	32226.2	5900.77	110	1
11_MCF7_H_1_peak_218_lociStitched	chr1	8064240	8122604	11	17637	32432.9	6157.4	111	1
31_MCF7_H_1_peak_59274_lociStitched	chrX	45601334	45669048	31	33150	28026.8	2072.05	112	1
13_MCF7_H_1_peak_7742_lociStitched	chr10	79136835	79177947	13	15478	31734.4	5953.02	113	1
4_MCF7_H_1_peak_58404_lociStitched	chr9	132243878	132269813	4	9993	31184.2	5620.11	114	1
9_MCF7_H_1_peak_30838_lociStitched	chr2	113996748	114015319	9	14483	28352.3	2859.93	115	1
10_MCF7_H_1_peak_8149_lociStitched	chr10	95217530	95238272	10	16992	28078.4	2594.82	116	1
20_MCF7_H_1_peak_56406_lociStitched	chr9	21549298	21594148	20	21481	28201.7	2722.39	117	1
6_MCF7_H_1_peak_10592_lociStitched	chr11	67122245	67147559	6	11872	31348.9	5994.36	118	1
14_MCF7_H_1_peak_38610_lociStitched	chr3	111614389	111657248	14	16621	30417	5070.22	119	1
14_MCF7_H_1_peak_43763_lociStitched	chr5	10692300	10727645	14	14459	32305.3	6973.57	120	1
13_MCF7_H_1_peak_7757_lociStitched	chr10	79260094	79293886	13	16808	29486.9	4413.24	121	1
5_MCF7_H_1_peak_10440_lociStitched	chr11	65183567	65197848	5	12141	27722.3	2766.23	122	1
5_MCF7_H_1_peak_20408_lociStitched	chr15	96868254	96884515	5	13106	26635.5	1772.45	123	1
7_MCF7_H_1_peak_20289_lociStitched	chr15	90741796	90764484	7	9656	29165.4	4349.29	124	1
15_MCF7_H_1_peak_7860_lociStitched	chr10	81053013	81097984	15	16021	33993.6	9201.07	125	1
2_MCF7_H_1_peak_50707_lociStitched	chr7	5458187	5467056	2	8602	26417.2	1759.61	126	1
2_MCF7_H_1_peak_22706_lociStitched	chr17	7737193	7748928	2	8514	27726.3	3088.65	127	1
5_MCF7_H_1_peak_32939_lociStitched	chr2	232570663	232583033	5	7979	28052.7	3448.76	128	1
11_MCF7_H_1_peak_8637_lociStitched	chr10	112247081	112296796	11	14915	30763.6	6204.43	129	1
4_MCF7_H_1_peak_13166_lociStitched	chr12	52537082	52558210	4	8544	29167.2	4643.93	130	1
1_MCF7_H_1_peak_3498_lociStitched	chr1	148927845	148932330	1	4486	28961.9	4517.74	131	1
16_MCF7_H_1_peak_56276_lociStitched	chr9	15998132	16065580	16	18095	30844	6555.95	132	1
8_MCF7_H_1_peak_16508_lociStitched	chr13	110640881	110671632	8	15575	28675.3	4532.7	133	1
10_MCF7_H_1_peak_48960_lociStitched	chr6	86167947	86200384	10	15275	27613.6	3652.41	134	1
8_MCF7_H_1_peak_27742_lociStitched	chr19	42583493	42627485	8	10273	30864.8	6959.53	135	1
2_MCF7_H_1_peak_27156_lociStitched	chr19	16177748	16191392	2	9821	26447.5	2582.81	136	1
13_MCF7_H_1_peak_6447_lociStitched	chr10	13904595	13937615	13	13536	27631.1	3767.58	137	1
12_MCF7_H_1_peak_53875_lociStitched	chr8	23173413	23215429	12	14680	30276.7	6751.97	138	1
26_MCF7_H_1_peak_39855_lociStitched	chr3	158874253	158928819	26	17797	30829.8	7317.3	139	1
4_MCF7_H_1_peak_27016_lociStitched	chr19	12888162	12907438	4	9720	27767.1	4273.49	140	1
2_MCF7_H_1_peak_30711_lociStitched	chr2	110857137	110872302	2	9352	25750.2	2349.06	141	1
10_MCF7_H_1_peak_54294_lociStitched	chr8	38748666	38797073	10	13206	29702.5	6321.95	142	1
18_MCF7_H_1_peak_30490_lociStitched	chr2	101347553	101403764	18	18060	29010.5	5671.69	143	1
10_MCF7_H_1_peak_18909_lociStitched	chr15	42209843	42239679	10	14557	27159.7	3863.76	144	1
8_MCF7_H_1_peak_33899_lociStitched	chr20	30180567	30200766	8	13266	26693	3417.67	145	1
16_MCF7_H_1_peak_33399_lociStitched	chr20	4021798	4072595	16	15097	29802.6	6674.73	146	1
7_MCF7_H_1_peak_17959_lociStitched	chr14	77492102	77510245	7	10321	26318.2	3243.97	147	1
14_MCF7_H_1_peak_22823_lociStitched	chr17	13485376	13505948	14	15152	25334.4	2260.86	148	1
12_MCF7_H_1_peak_4760_lociStitched	chr1	201504244	201532464	12	14917	26854.2	3781.48	149	1
4_MCF7_H_1_peak_3698_lociStitched	chr1	153570004	153586380	4	8953	25549.8	2515.35	150	1
5_MCF7_H_1_peak_1330_lociStitched	chr1	36807878	36819510	5	7817	26078.9	3070.85	151	1
9_MCF7_H_1_peak_13920_lociStitched	chr12	76408935	76425431	9	14841	24669.8	1702.39	152	1
8_MCF7_H_1_peak_9380_lociStitched	chr11	11996255	12020949	8	14341	26518.9	3565.81	153	1
19_MCF7_H_1_peak_19674_lociStitched	chr15	71067036	71104981	19	18429	27244.5	4295.37	154	1
12_MCF7_H_1_peak_24734_lociStitched	chr17	73675594	73704219	12	15214	27528.7	4582.86	155	1
8_MCF7_H_1_peak_9396_lociStitched	chr11	12086972	12113554	8	13856	26358.7	3487.56	156	1
2_MCF7_H_1_peak_16752_lociStitched	chr14	23443397	23452803	2	8592	24643.7	1855.8	157	1
2_MCF7_H_1_peak_10652_lociStitched	chr11	69063208	69071354	2	7941	24820	2157.06	158	1
10_MCF7_H_1_peak_35557_lociStitched	chr22	20858246	20887524	10	11319	27137.8	4675.7	159	1
13_MCF7_H_1_peak_8622_lociStitched	chr10	112155325	112187203	13	17135	26930.5	4536.24	160	1
13_MCF7_H_1_peak_22366_lociStitched	chr16	89381443	89411145	13	12363	28065.4	5699.81	161	1
19_MCF7_H_1_peak_17533_lociStitched	chr14	65672406	65730235	19	16814	29088	6754.43	162	1
15_MCF7_H_1_peak_5089_lociStitched	chr1	209541623	209589861	15	16817	26907.2	4587.43	163	1
4_MCF7_H_1_peak_24673_lociStitched	chr17	71286798	71308946	4	8972	25853.4	3570.26	164	1
7_MCF7_H_1_peak_10392_lociStitched	chr11	64602591	64638868	7	10218	31016.8	8760.9	165	1
8_MCF7_H_1_peak_10957_lociStitched	chr11	79124093	79152621	8	11257	25295.8	3183.72	166	1
3_MCF7_H_1_peak_22450_lociStitched	chr17	1010730	1019175	3	6439	24199.1	2113.78	167	1
4_MCF7_H_1_peak_1320_lociStitched	chr1	36617071	36639697	4	9163	26587.8	4559.14	168	1
6_MCF7_H_1_peak_23515_lociStitched	chr17	38467324	38480493	6	11464	25245	3221.14	169	1
11_MCF7_H_1_peak_33122_lociStitched	chr2	238367822	238412307	11	11473	28670.6	6668.3	170	1
9_MCF7_H_1_peak_18466_lociStitched	chr14	105484765	105512671	9	12064	25210.3	3209.19	171	1
18_MCF7_H_1_peak_48524_lociStitched	chr6	52364435	52410726	18	16613	28330.1	6332.61	172	1
1_MCF7_H_1_peak_37580_lociStitched	chr3	48594583	48604461	1	9879	25061.5	3074.03	173	1
6_MCF7_H_1_peak_39843_lociStitched	chr3	158780823	158809292	6	12185	24953.1	2966.47	174	1
10_MCF7_H_1_peak_27040_lociStitched	chr19	13133068	13172501	10	11184	29160.7	7259.62	175	1
20_MCF7_H_1_peak_9430_lociStitched	chr11	12221466	12261874	20	15806	27804.7	6028.87	176	1
5_MCF7_H_1_peak_45865_lociStitched	chr5	139031879	139051508	5	7826	26595.3	4832.66	177	1
9_MCF7_H_1_peak_17112_lociStitched	chr14	50438736	50491823	9	14346	28459.9	6779.21	178	1
9_MCF7_H_1_peak_17828_lociStitched	chr14	74190493	74235995	9	13811	29867.5	8235.86	179	1
3_MCF7_H_1_peak_27646_lociStitched	chr19	39888193	39901480	3	8818	24685.9	3160.98	180	1
17_MCF7_H_1_peak_1253_lociStitched	chr1	33886075	33934283	17	15381	26933.8	5423.4	181	1
3_MCF7_H_1_peak_10621_lociStitched	chr11	67776495	67797942	3	10116	26409.8	4911.36	182	1
9_MCF7_H_1_peak_53851_lociStitched	chr8	22921213	22950805	9	11849	25573.4	4104.41	183	1
MCF7_H_1_peak_9104	chr11	840301	846955	1	6655	23512.6	2127.28	184	1
11_MCF7_H_1_peak_7515_lociStitched	chr10	71619866	71635758	11	12696	23871.4	2507.76	185	1
4_MCF7_H_1_peak_1350_lociStitched	chr1	37936899	37965259	4	9099	26442.9	5093.46	186	1
10_MCF7_H_1_peak_24209_lociStitched	chr17	55944626	55977730	10	13924	27658.4	6322.86	187	1
6_MCF7_H_1_peak_31676_lociStitched	chr2	173095904	173126160	6	11123	24386.3	3176.88	188	1
7_MCF7_H_1_peak_23536_lociStitched	chr17	38665919	38695106	7	11722	25868.4	4678.68	189	1
2_MCF7_H_1_peak_3866_lociStitched	chr1	156715717	156722824	2	7057	22709	1541.51	190	1
7_MCF7_H_1_peak_37972_lociStitched	chr3	62571194	62598425	7	14344	23617.4	2494.36	191	1
12_MCF7_H_1_peak_231_lociStitched	chr1	8135789	8159154	12	15467	23367.3	2257.06	192	1
10_MCF7_H_1_peak_6173_lociStitched	chr10	3796446	3827507	10	13140	24510.2	3503.68	193	1
11_MCF7_H_1_peak_32364_lociStitched	chr2	208087917	208124518	11	15499	25295	4329.9	194	1
6_MCF7_H_1_peak_8371_lociStitched	chr10	102801928	102827790	6	9198	25192.2	4231.02	195	1
18_MCF7_H_1_peak_8317_lociStitched	chr10	101722070	101770397	18	15347	25086.5	4127.13	196	1
14_MCF7_H_1_peak_27554_lociStitched	chr19	38511585	38572286	14	15677	29264	8370.67	197	1
18_MCF7_H_1_peak_2684_lociStitched	chr1	94263400	94310903	18	17884	25257.3	4427.28	198	1
13_MCF7_H_1_peak_46709_lociStitched	chr5	172323442	172383554	13	15814	30705.2	9894.44	199	1
9_MCF7_H_1_peak_4474_lociStitched	chr1	181057191	181083176	9	10996	24781.9	3980.9	200	1
4_MCF7_H_1_peak_45993_lociStitched	chr5	141699837	141708220	4	7826	22072.4	1493.01	201	1
8_MCF7_H_1_peak_56427_lociStitched	chr9	21672742	21690382	8	16460	21914.2	1338.88	202	1
5_MCF7_H_1_peak_36449_lociStitched	chr22	46390941	46410872	5	7569	26033.9	5459.1	203	1
20_MCF7_H_1_peak_1413_lociStitched	chr1	39633575	39680223	20	19509	24462.2	3895.11	204	1
16_MCF7_H_1_peak_37875_lociStitched	chr3	57935368	57970631	16	16098	25477.5	5000.29	205	1
8_MCF7_H_1_peak_28568_lociStitched	chr2	9370381	9397212	8	11404	24139.9	3721.46	206	1
18_MCF7_H_1_peak_38903_lociStitched	chr3	123499716	123563392	18	15689	30583.6	10213.6	207	1
15_MCF7_H_1_peak_6226_lociStitched	chr10	4702761	4748820	15	16223	23222.9	2906.32	208	1
8_MCF7_H_1_peak_23411_lociStitched	chr17	36600658	36629904	8	9567	26725	6448.74	209	1
MCF7_H_1_peak_51032	chr7	27202944	27210282	1	7339	22016.9	1761.85	210	1
9_MCF7_H_1_peak_43846_lociStitched	chr5	14396980	14420382	9	12683	24958.2	4727.2	211	1
12_MCF7_H_1_peak_23441_lociStitched	chr17	37019274	37038107	12	10946	23731.5	3502.94	212	1
1_MCF7_H_1_peak_50721_lociStitched	chr7	5631380	5636964	1	5585	22282.4	2123.6	213	1
8_MCF7_H_1_peak_39238_lociStitched	chr3	134189931	134207078	8	8996	22881	2752.09	214	1
4_MCF7_H_1_peak_39778_lociStitched	chr3	156832864	156851454	4	8240	23717.1	3610.18	215	1
6_MCF7_H_1_peak_3573_lociStitched	chr1	150532973	150553288	6	9965	22947.8	2870.51	216	1
8_MCF7_H_1_peak_8362_lociStitched	chr10	102756438	102778912	8	8485	25281	5294.87	217	1
14_MCF7_H_1_peak_44615_lociStitched	chr5	64483761	64510284	14	19910	21181.3	1212.1	218	1
8_MCF7_H_1_peak_18103_lociStitched	chr14	91688393	91716796	8	9622	24719.1	4777.38	219	1
15_MCF7_H_1_peak_57813_lociStitched	chr9	114699962	114729553	15	15452	23409.4	3485.82	220	1
1_MCF7_H_1_peak_30358_lociStitched	chr2	91844062	91848457	1	4396	23556.8	3639.5	221	1
2_MCF7_H_1_peak_18461_lociStitched	chr14	105435574	105442128	2	6273	22221.3	2362.72	222	1
MCF7_H_1_peak_19783	chr15	74214458	74220946	1	6489	21681.6	1845.19	223	1
11_MCF7_H_1_peak_23972_lociStitched	chr17	46548205	46584074	11	12428	23648.4	3866.68	224	1
15_MCF7_H_1_peak_46686_lociStitched	chr5	172184549	172234934	15	13731	26774.6	6993.44	225	1
4_MCF7_H_1_peak_1781_lociStitched	chr1	51433069	51445042	4	8032	21350.3	1604.38	226	1
2_MCF7_H_1_peak_1620_lociStitched	chr1	43831142	43840506	2	7358	21465.1	1739.83	227	1
10_MCF7_H_1_peak_37442_lociStitched	chr3	45240168	45267528	10	12818	23116.5	3398.11	228	1
8_MCF7_H_1_peak_36857_lociStitched	chr3	15671449	15691204	8	12875	21971.5	2281.7	229	1
9_MCF7_H_1_peak_53607_lociStitched	chr8	11710863	11760371	9	10778	26897.7	7213.32	230	1
7_MCF7_H_1_peak_48201_lociStitched	chr6	40744623	40791151	7	12143	25343.8	5671.76	231	1
2_MCF7_H_1_peak_948_lociStitched	chr1	27018264	27025120	2	6484	21154.2	1489.12	232	1
11_MCF7_H_1_peak_45904_lociStitched	chr5	139675339	139704724	11	14659	22444.3	2894.42	233	1
2_MCF7_H_1_peak_22597_lociStitched	chr17	4847909	4857179	2	6730	21623.2	2143.22	234	1
4_MCF7_H_1_peak_28634_lociStitched	chr2	10418146	10438953	4	10110	23253.9	3782.71	235	1
13_MCF7_H_1_peak_36085_lociStitched	chr22	37699428	37750418	13	12197	29304	9907.36	236	1
3_MCF7_H_1_peak_3695_lociStitched	chr1	153534090	153546171	3	7714	21697.5	2328.01	237	1
10_MCF7_H_1_peak_5261_lociStitched	chr1	214722253	214758537	10	12749	22724.7	3450.61	238	1
23_MCF7_H_1_peak_34953_lociStitched	chr21	30534721	30605747	23	19293	24227	4971.82	239	1
6_MCF7_H_1_peak_12938_lociStitched	chr12	48202216	48223215	6	9469	23422.3	4170.4	240	1
6_MCF7_H_1_peak_5944_lociStitched	chr1	243413130	243433507	6	12134	20862	1632.2	241	1
10_MCF7_H_1_peak_6184_lociStitched	chr10	3844907	3872291	10	12963	22129	2910.92	242	1
6_MCF7_H_1_peak_36021_lociStitched	chr22	36723355	36732843	6	8869	21337.6	2243.91	243	1
4_MCF7_H_1_peak_39679_lociStitched	chr3	152877395	152892260	4	6129	21383.3	2304.07	244	1
4_MCF7_H_1_peak_52572_lociStitched	chr7	116151118	116168760	4	8751	20845.8	1803.01	245	1
2_MCF7_H_1_peak_10668_lociStitched	chr11	69453151	69461702	2	7479	21141.5	2100.98	246	1
14_MCF7_H_1_peak_837_lociStitched	chr1	25030968	25052673	14	13800	22384.4	3346.91	247	1
1_MCF7_H_1_peak_3754_lociStitched	chr1	154941192	154948827	1	7636	20606.9	1591.13	248	1
7_MCF7_H_1_peak_42763_lociStitched	chr4	141051477	141084588	7	8500	22184.4	3261.43	249	1
9_MCF7_H_1_peak_9805_lociStitched	chr11	33709063	33738441	9	10521	22438.9	3528.3	250	1
7_MCF7_H_1_peak_30896_lociStitched	chr2	119975872	120014456	7	11308	25311.1	6505.26	251	1
1_MCF7_H_1_peak_20709_lociStitched	chr16	3069876	3074860	1	4985	20182.2	1453.83	252	1
3_MCF7_H_1_peak_932_lociStitched	chr1	26600931	26612410	3	10232	21169.6	2455.36	253	1
25_MCF7_H_1_peak_45759_lociStitched	chr5	135329320	135395118	25	16619	27128.5	8428.72	254	1
4_MCF7_H_1_peak_23595_lociStitched	chr17	39676883	39705736	4	7348	23818.2	5118.52	255	1
6_MCF7_H_1_peak_13674_lociStitched	chr12	66212251	66226488	6	9561	20341.8	1650.07	256	1
14_MCF7_H_1_peak_46245_lociStitched	chr5	149400306	149448121	14	14751	25332.4	6665.41	257	1
11_MCF7_H_1_peak_36824_lociStitched	chr3	14450760	14495937	11	12343	26166.5	7512.94	258	1
10_MCF7_H_1_peak_32325_lociStitched	chr2	206546653	206578183	10	13064	21840.8	3187.68	259	1
9_MCF7_H_1_peak_7778_lociStitched	chr10	79380032	79402463	9	7910	21540.5	2969.86	260	1
8_MCF7_H_1_peak_3579_lociStitched	chr1	150568397	150593317	8	12521	21159.6	2621.58	261	1
11_MCF7_H_1_peak_13566_lociStitched	chr12	64553205	64582420	11	14277	21230.5	2711.15	262	1
2_MCF7_H_1_peak_52150_lociStitched	chr7	97911054	97917731	2	6498	20392.9	1909.62	263	1
3_MCF7_H_1_peak_35090_lociStitched	chr21	36253375	36262873	3	9110	19723.5	1276.53	264	1
10_MCF7_H_1_peak_26644_lociStitched	chr19	2523558	2544763	10	12014	21467.9	3068.36	265	1
9_MCF7_H_1_peak_16614_lociStitched	chr13	114597907	114617766	9	9561	22148.7	3797.04	266	1
2_MCF7_H_1_peak_40333_lociStitched	chr3	184049114	184059323	2	6763	21568.6	3219.92	267	1
15_MCF7_H_1_peak_17429_lociStitched	chr14	61991016	62037656	15	13711	24430	6100.51	268	1
1_MCF7_H_1_peak_50714_lociStitched	chr7	5565576	5571486	1	5911	20407.8	2087.41	269	1
6_MCF7_H_1_peak_7506_lociStitched	chr10	71560810	71580660	6	8332	21987.8	3672.25	270	1
4_MCF7_H_1_peak_21591_lociStitched	chr16	56639420	56649505	4	9043	19517.5	1324.16	271	1
8_MCF7_H_1_peak_26578_lociStitched	chr19	1853567	1876668	8	8154	23475.2	5327.09	272	1
10_MCF7_H_1_peak_17638_lociStitched	chr14	68993424	69023301	10	12531	21129	2984.71	273	1
3_MCF7_H_1_peak_26602_lociStitched	chr19	2055514	2070384	3	6754	21276	3164.34	274	1
20_MCF7_H_1_peak_47593_lociStitched	chr6	26295504	26353121	20	16542	22597.4	4488.36	275	1
4_MCF7_H_1_peak_23983_lociStitched	chr17	46614642	46623195	4	7048	19232.3	1128.14	276	1
10_MCF7_H_1_peak_18328_lociStitched	chr14	102413895	102447411	10	10672	22744	4641.97	277	1
11_MCF7_H_1_peak_1106_lociStitched	chr1	30035886	30067187	11	10395	22176.8	4078.52	278	1
7_MCF7_H_1_peak_22500_lociStitched	chr17	1965864	1995212	7	11299	23446.1	5388.29	279	1
10_MCF7_H_1_peak_53950_lociStitched	chr8	25027939	25056680	10	11326	20837.2	2799.37	280	1
19_MCF7_H_1_peak_7707_lociStitched	chr10	78915467	78964934	19	15114	22838.9	4852.71	281	1
6_MCF7_H_1_peak_27548_lociStitched	chr19	38486183	38497426	6	10340	19237.9	1268.21	282	1
7_MCF7_H_1_peak_33847_lociStitched	chr20	25202610	25220942	7	8694	21289	3365.76	283	1
16_MCF7_H_1_peak_5383_lociStitched	chr1	221967043	222032430	16	15050	23153.5	5230.96	284	1
13_MCF7_H_1_peak_55630_lociStitched	chr8	128910662	128944916	13	14124	22820	4905.17	285	1
5_MCF7_H_1_peak_40403_lociStitched	chr3	185531179	185543246	5	7010	19651.1	1752.13	286	1
2_MCF7_H_1_peak_39901_lociStitched	chr3	159479606	159484827	2	5086	19806.4	1926.55	287	1
18_MCF7_H_1_peak_5242_lociStitched	chr1	214573712	214629030	18	17170	22309.7	4475.23	288	1
5_MCF7_H_1_peak_55784_lociStitched	chr8	134305444	134317725	5	7901	19905	2095.14	289	1
3_MCF7_H_1_peak_39384_lociStitched	chr3	141079463	141090481	3	6943	19354.2	1573.37	290	1
6_MCF7_H_1_peak_12002_lociStitched	chr11	131757903	131799250	6	9898	22525.8	4759.04	291	1
1_MCF7_H_1_peak_19630_lociStitched	chr15	69109034	69114409	1	5376	19002.2	1254.53	292	1
3_MCF7_H_1_peak_36567_lociStitched	chr22	50720405	50746135	3	7072	26056.8	8315.94	293	1
2_MCF7_H_1_peak_17873_lociStitched	chr14	75081100	75088863	2	7663	19244.5	1530.09	294	1
8_MCF7_H_1_peak_33113_lociStitched	chr2	238318976	238344997	8	10296	21001.5	3320.28	295	1
5_MCF7_H_1_peak_3940_lociStitched	chr1	159879140	159895887	5	8956	20819.9	3141.74	296	1
2_MCF7_H_1_peak_40335_lociStitched	chr3	184078000	184089387	2	4719	20463.6	2811.45	297	1
7_MCF7_H_1_peak_6281_lociStitched	chr10	5587538	5608560	7	9485	21900.7	4250.65	298	1
3_MCF7_H_1_peak_25186_lociStitched	chr18	3446968	3467222	3	7815	19808.4	2167.18	299	1
5_MCF7_H_1_peak_34727_lociStitched	chr20	61185506	61202967	5	7264	21934.5	4333.82	300	1
10_MCF7_H_1_peak_53910_lociStitched	chr8	23601526	23621992	10	13779	19790.6	2255.35	301	1
2_MCF7_H_1_peak_9082_lociStitched	chr11	693524	703636	2	6610	19802.3	2269.13	302	1
10_MCF7_H_1_peak_32191_lociStitched	chr2	201619686	201654669	10	12566	20944.3	3435.33	303	1
9_MCF7_H_1_peak_54360_lociStitched	chr8	42109474	42158757	9	11503	24055	6598.99	304	1
8_MCF7_H_1_peak_6853_lociStitched	chr10	33228204	33252687	8	10060	19699	2276.92	305	1
5_MCF7_H_1_peak_34353_lociStitched	chr20	45980588	45990299	5	8154	18811.2	1399.36	306	1
12_MCF7_H_1_peak_42751_lociStitched	chr4	141010882	141038610	12	14336	19692.4	2287.56	307	1
14_MCF7_H_1_peak_1995_lociStitched	chr1	59280236	59318230	14	12862	20995.5	3613.23	308	1
14_MCF7_H_1_peak_40651_lociStitched	chr3	194276769	194320540	14	13182	26021.9	8675.41	309	1
6_MCF7_H_1_peak_26673_lociStitched	chr19	3140745	3178091	6	7193	24222.6	6882.87	310	1
12_MCF7_H_1_peak_6533_lociStitched	chr10	17026946	17072901	12	13855	21286.4	3947.53	311	1
1_MCF7_H_1_peak_32153_lociStitched	chr2	200320048	200325265	1	5218	18752	1441.98	312	1
7_MCF7_H_1_peak_548_lociStitched	chr1	17215270	17241519	7	6022	23723.8	6417.88	313	1
2_MCF7_H_1_peak_35357_lociStitched	chr21	46420812	46433830	2	6460	19662.4	2468.21	314	1
8_MCF7_H_1_peak_16713_lociStitched	chr14	23005381	23027495	8	11233	20619.1	3432.09	315	1
6_MCF7_H_1_peak_46319_lociStitched	chr5	150451899	150475297	6	9793	20424.1	3273.38	316	1
MCF7_H_1_peak_36467	chr22	46479387	46485611	1	6225	18932.2	1785.04	317	1
3_MCF7_H_1_peak_12243_lociStitched	chr12	7026059	7047247	3	7069	20469.7	3349.82	318	1
6_MCF7_H_1_peak_20762_lociStitched	chr16	4338335	4367764	6	8001	22221.8	5105.93	319	1
3_MCF7_H_1_peak_38477_lociStitched	chr3	105078377	105088985	3	9116	18649.9	1571.04	320	1
8_MCF7_H_1_peak_39375_lociStitched	chr3	141021558	141057475	8	10309	23540	6511.75	321	1
12_MCF7_H_1_peak_33134_lociStitched	chr2	238581832	238613854	12	10929	21320.2	4329.37	322	1
6_MCF7_H_1_peak_20485_lociStitched	chr15	101243151	101274003	6	10805	22947.7	5963.69	323	1
3_MCF7_H_1_peak_22960_lociStitched	chr17	17584372	17598924	3	6358	19739.8	2789.62	324	1
21_MCF7_H_1_peak_2455_lociStitched	chr1	85744154	85810665	21	15120	23538.2	6597.89	325	1
10_MCF7_H_1_peak_13850_lociStitched	chr12	76017341	76061163	10	11878	19768.1	2839.67	326	1
11_MCF7_H_1_peak_12910_lociStitched	chr12	47470479	47493700	11	12044	18695.2	1785.69	327	1
3_MCF7_H_1_peak_3758_lociStitched	chr1	154972647	154990439	3	7289	21135.1	4225.6	328	1
20_MCF7_H_1_peak_2214_lociStitched	chr1	68174039	68236762	20	14110	23715.6	6817.99	329	1
15_MCF7_H_1_peak_12422_lociStitched	chr12	13318316	13365136	15	13811	22333.1	5459.21	330	1
21_MCF7_H_1_peak_38310_lociStitched	chr3	98673576	98705082	21	18605	18944.6	2101.45	331	1
8_MCF7_H_1_peak_12867_lociStitched	chr12	46763073	46781797	8	8606	19066.6	2263.73	332	1
2_MCF7_H_1_peak_26513_lociStitched	chr19	1017161	1029557	2	6070	19820	3020.91	333	1
9_MCF7_H_1_peak_35849_lociStitched	chr22	30588170	30609728	9	11373	19684.6	2906.02	334	1
MCF7_H_1_peak_36463	chr22	46471609	46476875	1	5267	18172.4	1396.54	335	1
15_MCF7_H_1_peak_40598_lociStitched	chr3	192586797	192620197	15	13373	21776.8	5033.38	336	1
7_MCF7_H_1_peak_7576_lociStitched	chr10	74055327	74096981	7	9893	24330.1	7618.52	337	1
3_MCF7_H_1_peak_35807_lociStitched	chr22	29701969	29707958	3	5602	18645.6	1938.04	338	1
1_MCF7_H_1_peak_47915_lociStitched	chr6	32935129	32939722	1	4594	17795.1	1172.13	339	1
3_MCF7_H_1_peak_50616_lociStitched	chr7	1559869	1578651	3	6996	20831.1	4222.19	340	1
3_MCF7_H_1_peak_36077_lociStitched	chr22	37624079	37650489	3	7805	21716.9	5128.82	341	1
5_MCF7_H_1_peak_14506_lociStitched	chr12	109114414	109129199	5	9984	18479.8	1898.39	342	1
2_MCF7_H_1_peak_9058_lociStitched	chr11	309986	321373	2	5602	19638	3061.96	343	1
5_MCF7_H_1_peak_26957_lociStitched	chr19	11195917	11208075	5	9400	18290.5	1720.36	344	1
9_MCF7_H_1_peak_38648_lociStitched	chr3	112358582	112377077	9	12051	19162.7	2593	345	1
13_MCF7_H_1_peak_44823_lociStitched	chr5	72606958	72632352	13	14448	19093.7	2529.24	346	1
10_MCF7_H_1_peak_5488_lociStitched	chr1	224685050	224732866	10	10922	21478.9	4934.61	347	1
1_MCF7_H_1_peak_20656_lociStitched	chr16	2198681	2205395	1	6715	18310.4	1777.2	348	1
1_MCF7_H_1_peak_11832_lociStitched	chr11	124765955	124771992	1	6038	17811	1300.37	349	1
8_MCF7_H_1_peak_58370_lociStitched	chr9	131650494	131676388	8	8494	21251.2	4792.98	350	1
5_MCF7_H_1_peak_14943_lociStitched	chr12	123368619	123383454	5	9228	18345	1889.98	351	1
15_MCF7_H_1_peak_31689_lociStitched	chr2	173301612	173330427	15	13504	19409.8	2996.76	352	1
13_MCF7_H_1_peak_9702_lociStitched	chr11	27923714	27957676	13	14260	19035.7	2632.05	353	1
9_MCF7_H_1_peak_51521_lociStitched	chr7	55118613	55156039	9	13341	20868.7	4498.61	354	1
13_MCF7_H_1_peak_33664_lociStitched	chr20	17806221	17832350	13	10495	19463.5	3135.48	355	1
14_MCF7_H_1_peak_34573_lociStitched	chr20	52515634	52566977	14	15270	21543.5	5236.99	356	1
6_MCF7_H_1_peak_35508_lociStitched	chr22	19864858	19880260	6	6864	20093.4	3798.13	357	1
4_MCF7_H_1_peak_16624_lociStitched	chr13	114818528	114833978	4	4901	21365.8	5138.67	358	1
10_MCF7_H_1_peak_1436_lociStitched	chr1	39852795	39879917	10	11929	19088.5	2883.07	359	1
6_MCF7_H_1_peak_11783_lociStitched	chr11	123043486	123069038	6	9360	19222.8	3040.69	360	1
4_MCF7_H_1_peak_48084_lociStitched	chr6	36633984	36650900	4	8780	18952.7	2813.13	361	1
5_MCF7_H_1_peak_517_lociStitched	chr1	16498906	16516239	5	8594	19726.7	3596.6	362	1
7_MCF7_H_1_peak_26427_lociStitched	chr18	74765003	74791235	7	11117	19304.1	3192.43	363	1
5_MCF7_H_1_peak_48955_lociStitched	chr6	86109190	86127928	5	8155	17838.6	1746.38	364	1
4_MCF7_H_1_peak_33737_lociStitched	chr20	19954640	19975950	4	8500	18358.6	2278.04	365	1
3_MCF7_H_1_peak_53152_lociStitched	chr7	143069508	143080926	3	6501	18058.7	1991.3	366	1
6_MCF7_H_1_peak_12376_lociStitched	chr12	12871786	12890032	6	7878	17842.8	1791.76	367	1
8_MCF7_H_1_peak_4779_lociStitched	chr1	201664814	201691128	8	9889	19998.6	3949.73	368	1
8_MCF7_H_1_peak_48417_lociStitched	chr6	45388963	45422813	8	9370	18705.5	2684.3	369	1
10_MCF7_H_1_peak_58209_lociStitched	chr9	128393859	128446772	10	12276	20096.4	4095.47	370	1
3_MCF7_H_1_peak_58390_lociStitched	chr9	131929080	131939722	3	6771	18246.8	2278.45	371	1
6_MCF7_H_1_peak_50715_lociStitched	chr7	5588208	5610390	6	7049	20513.9	4549.53	372	1
19_MCF7_H_1_peak_16463_lociStitched	chr13	109894913	109925680	19	14638	19469.4	3532.05	373	1
6_MCF7_H_1_peak_16331_lociStitched	chr13	102100731	102126794	6	9774	19070.3	3169.26	374	1
4_MCF7_H_1_peak_30163_lociStitched	chr2	75059916	75078383	4	7762	18339.6	2467.19	375	1
13_MCF7_H_1_peak_8796_lociStitched	chr10	121413262	121453542	13	13168	21388.7	5530.44	376	1
3_MCF7_H_1_peak_7084_lociStitched	chr10	45470115	45479827	3	7231	17898.2	2067.68	377	1
9_MCF7_H_1_peak_37247_lociStitched	chr3	39187959	39222351	9	8932	20373.8	4550.06	378	1
3_MCF7_H_1_peak_502_lociStitched	chr1	16263684	16282878	3	8153	19829.3	4030.74	379	1
12_MCF7_H_1_peak_59262_lociStitched	chrX	45555153	45579505	12	15798	16746.9	981.386	380	1
9_MCF7_H_1_peak_17862_lociStitched	chr14	75033518	75051455	9	9707	18977.3	3271.71	381	1
2_MCF7_H_1_peak_11627_lociStitched	chr11	119185936	119192604	2	6300	17392.1	1703.01	382	1
7_MCF7_H_1_peak_740_lociStitched	chr1	23503837	23528432	7	11651	19139.8	3453.14	383	1
6_MCF7_H_1_peak_33522_lociStitched	chr20	9030689	9054052	6	8568	17557.3	1887.73	384	1
17_MCF7_H_1_peak_38802_lociStitched	chr3	119853841	119902370	17	12174	24206.3	8541.1	385	1
13_MCF7_H_1_peak_2009_lociStitched	chr1	59346148	59376979	13	11826	19198.5	3536.32	386	1
11_MCF7_H_1_peak_23186_lociStitched	chr17	27458885	27484115	11	9419	19712.2	4122.58	387	1
1_MCF7_H_1_peak_23433_lociStitched	chr17	36903094	36907708	1	4615	16802.8	1239.78	388	1
13_MCF7_H_1_peak_33798_lociStitched	chr20	23121754	23142488	13	13897	18250.1	2747.26	389	1
3_MCF7_H_1_peak_52441_lociStitched	chr7	107635202	107644047	3	8572	16763	1279.87	390	1
5_MCF7_H_1_peak_47268_lociStitched	chr6	11754268	11773805	5	9022	17456.3	1988.87	391	1
1_MCF7_H_1_peak_156_lociStitched	chr1	6548947	6553603	1	4657	16610.3	1161.67	392	1
3_MCF7_H_1_peak_26715_lociStitched	chr19	4051383	4065358	3	6601	19776	4337.84	393	1
12_MCF7_H_1_peak_11059_lociStitched	chr11	86429004	86456648	12	13526	18076.4	2651.06	394	1
9_MCF7_H_1_peak_16516_lociStitched	chr13	110760856	110791407	9	8611	22112.8	6724.28	395	1
1_MCF7_H_1_peak_9052_lociStitched	chr11	205992	211289	1	5298	17029.9	1641.54	396	1
3_MCF7_H_1_peak_29902_lociStitched	chr2	65648033	65664958	3	6810	17126.4	1770.36	397	1
2_MCF7_H_1_peak_9787_lociStitched	chr11	33392160	33400673	2	7806	16692.3	1344.2	398	1
18_MCF7_H_1_peak_48621_lociStitched	chr6	56542102	56598011	18	12624	18835.7	3488.72	399	1
3_MCF7_H_1_peak_36126_lociStitched	chr22	38138062	38149290	3	5454	17690.8	2428.62	400	1
1_MCF7_H_1_peak_12707_lociStitched	chr12	30945545	30950889	1	5345	16189.1	928.253	401	1
5_MCF7_H_1_peak_29603_lociStitched	chr2	47292531	47316545	5	8263	20215	4978.1	402	1
3_MCF7_H_1_peak_32583_lociStitched	chr2	219260266	219272286	3	6007	18420.7	3202.13	403	1
1_MCF7_H_1_peak_36283_lociStitched	chr22	41839843	41844561	1	4719	16524.8	1312.08	404	1
4_MCF7_H_1_peak_45740_lociStitched	chr5	134558229	134583945	4	7760	19572.4	4384.58	405	1
9_MCF7_H_1_peak_39527_lociStitched	chr3	149086523	149119434	9	10163	19404.3	4235.65	406	1
6_MCF7_H_1_peak_50667_lociStitched	chr7	2664128	2685335	6	6218	20452	5295.39	407	1
12_MCF7_H_1_peak_31474_lociStitched	chr2	161061143	161099049	12	12197	19241.1	4090.06	408	1
19_MCF7_H_1_peak_15695_lociStitched	chr13	45736296	45795052	19	13765	19083.9	3936.65	409	1
10_MCF7_H_1_peak_4044_lociStitched	chr1	161695643	161711371	10	8086	17030.3	1887.36	410	1
11_MCF7_H_1_peak_11923_lociStitched	chr11	128366464	128396114	11	10879	18469	3326.73	411	1
6_MCF7_H_1_peak_27122_lociStitched	chr19	14616041	14633896	6	8852	17753.2	2621.11	412	1
3_MCF7_H_1_peak_18445_lociStitched	chr14	105143608	105149258	3	5415	16879.4	1747.55	413	1
4_MCF7_H_1_peak_37373_lociStitched	chr3	43906832	43916915	4	8938	16535.1	1413.64	414	1
5_MCF7_H_1_peak_21295_lociStitched	chr16	29605397	29625600	5	6485	19316.1	4204.24	415	1
4_MCF7_H_1_peak_24017_lociStitched	chr17	47072941	47094274	4	5893	17917.6	2852.22	416	1
7_MCF7_H_1_peak_17952_lociStitched	chr14	77413056	77429169	7	8555	18061.1	3008.3	417	1
4_MCF7_H_1_peak_55804_lociStitched	chr8	134580903	134595871	4	6626	17570.9	2537.08	418	1
4_MCF7_H_1_peak_24934_lociStitched	chr17	76857249	76881469	4	7378	19201.6	4170.68	419	1
2_MCF7_H_1_peak_48355_lociStitched	chr6	43737312	43743174	2	5412	16680.3	1678.88	420	1
7_MCF7_H_1_peak_11938_lociStitched	chr11	128562819	128586986	7	8227	17709.6	2716.37	421	1
11_MCF7_H_1_peak_40478_lociStitched	chr3	187979457	188015237	11	12554	19686.2	4694.34	422	1
14_MCF7_H_1_peak_5051_lociStitched	chr1	208374322	208413417	14	12643	20051.8	5101.9	423	1
7_MCF7_H_1_peak_21954_lociStitched	chr16	73086644	73117206	7	11709	18104.9	3166.22	424	1
1_MCF7_H_1_peak_17504_lociStitched	chr14	64968094	64973097	1	5004	16137.7	1206.72	425	1
11_MCF7_H_1_peak_33025_lociStitched	chr2	235149265	235168882	11	12739	17111.9	2187.3	426	1
12_MCF7_H_1_peak_2041_lociStitched	chr1	59582472	59623322	12	12071	18525.5	3627.48	427	1
3_MCF7_H_1_peak_13421_lociStitched	chr12	57479810	57493031	3	5994	18180.2	3290.71	428	1
3_MCF7_H_1_peak_17274_lociStitched	chr14	55031409	55038207	3	5986	16375	1503.04	429	1
4_MCF7_H_1_peak_12124_lociStitched	chr12	1904941	1923058	4	5784	18608	3753.84	430	1
7_MCF7_H_1_peak_41026_lociStitched	chr4	10095455	10110120	7	9236	17911.8	3066.45	431	1
13_MCF7_H_1_peak_55187_lociStitched	chr8	102102942	102172561	13	10266	23747	8904.27	432	1
7_MCF7_H_1_peak_39771_lociStitched	chr3	156799129	156813443	7	6739	17544.7	2728.25	433	1
1_MCF7_H_1_peak_34390_lociStitched	chr20	47892996	47900787	1	7792	16180.3	1372.77	434	1
5_MCF7_H_1_peak_55797_lociStitched	chr8	134385806	134403733	5	6894	17710.1	2940.03	435	1
8_MCF7_H_1_peak_248_lociStitched	chr1	8253977	8278727	8	8969	18282.8	3529.35	436	1
2_MCF7_H_1_peak_54070_lociStitched	chr8	29197348	29209363	2	7567	16676.8	1927.21	437	1
6_MCF7_H_1_peak_25089_lociStitched	chr17	80240029	80257275	6	6962	18263.5	3559.57	438	1
5_MCF7_H_1_peak_9450_lociStitched	chr11	12302468	12310669	5	6514	15872.2	1175.2	439	1
14_MCF7_H_1_peak_44559_lociStitched	chr5	60594564	60625868	14	14194	17423.8	2735.97	440	1
2_MCF7_H_1_peak_21748_lociStitched	chr16	67274436	67281457	2	6275	16462.8	1781.23	441	1
3_MCF7_H_1_peak_30542_lociStitched	chr2	102079519	102092688	3	7367	16229.5	1548.67	442	1
11_MCF7_H_1_peak_24864_lociStitched	chr17	75387010	75426854	11	8115	22922.3	8291.54	443	1
3_MCF7_H_1_peak_59186_lociStitched	chrX	39953862	39969332	3	8965	16099.6	1471.2	444	1
11_MCF7_H_1_peak_24831_lociStitched	chr17	75106294	75141989	11	9734	18636.4	4019.26	445	1
8_MCF7_H_1_peak_29197_lociStitched	chr2	36581960	36614766	8	7252	17744.8	3129.69	446	1
8_MCF7_H_1_peak_35389_lociStitched	chr21	47283408	47300930	8	7797	18245.7	3634.06	447	1
1_MCF7_H_1_peak_52361_lociStitched	chr7	104651689	104656257	1	4569	15494.2	886.649	448	1
1_MCF7_H_1_peak_16612_lociStitched	chr13	114539607	114543324	1	3718	16625.8	2065.91	449	1
7_MCF7_H_1_peak_33892_lociStitched	chr20	30146965	30162344	7	7711	17450.6	2900.48	450	1
6_MCF7_H_1_peak_13819_lociStitched	chr12	72663338	72691750	6	10525	17069.9	2548.56	451	1
9_MCF7_H_1_peak_4749_lociStitched	chr1	201450970	201482051	9	8754	19615.2	5103.5	452	1
10_MCF7_H_1_peak_3391_lociStitched	chr1	145114489	145165038	10	9368	21852.3	7354.88	453	1
9_MCF7_H_1_peak_58579_lociStitched	chr9	137269991	137306817	9	8374	24437.7	9950.39	454	1
18_MCF7_H_1_peak_15448_lociStitched	chr13	33803157	33857240	18	14257	18923.6	4445.62	455	1
7_MCF7_H_1_peak_47950_lociStitched	chr6	33556418	33582345	7	7423	19411.5	4944.28	456	1
2_MCF7_H_1_peak_22413_lociStitched	chr16	89986927	89992584	2	5254	16184.1	1732.17	457	1
2_MCF7_H_1_peak_46816_lociStitched	chr5	176919219	176924759	2	5173	16064.3	1616.02	458	1
9_MCF7_H_1_peak_39910_lociStitched	chr3	159569436	159603472	9	10807	18536	4094.53	459	1
14_MCF7_H_1_peak_53303_lociStitched	chr7	151423102	151453858	14	9388	19394.7	4982.47	460	1
7_MCF7_H_1_peak_30248_lociStitched	chr2	85169460	85190926	7	8747	16792.9	2389.17	461	1
5_MCF7_H_1_peak_17104_lociStitched	chr14	50349745	50378200	5	7769	16569.3	2185.34	462	1
1_MCF7_H_1_peak_39583_lociStitched	chr3	149685653	149690268	1	4616	15607.9	1228.97	463	1
1_MCF7_H_1_peak_52067_lociStitched	chr7	92461292	92466914	1	5623	15486.9	1113.16	464	1
MCF7_H_1_peak_28361	chr19	56151390	56156354	1	4965	15972.7	1635.14	465	1
2_MCF7_H_1_peak_41151_lociStitched	chr4	15002756	15007822	2	4727	15476.6	1139.34	466	1
12_MCF7_H_1_peak_54635_lociStitched	chr8	62620889	62635689	12	10275	15705.8	1377.88	467	1
8_MCF7_H_1_peak_40773_lociStitched	chr3	197214088	197246218	8	9194	22057.2	7733.69	468	1
6_MCF7_H_1_peak_4452_lociStitched	chr1	180119538	180138383	6	8535	17075.5	2762.68	469	1
6_MCF7_H_1_peak_608_lociStitched	chr1	19239836	19275634	6	5719	21285.5	6977.03	470	1
8_MCF7_H_1_peak_35346_lociStitched	chr21	46285655	46302013	8	9184	16732.6	2427.53	471	1
7_MCF7_H_1_peak_38601_lociStitched	chr3	111564982	111593862	7	8239	18003.8	3705.3	472	1
2_MCF7_H_1_peak_19392_lociStitched	chr15	63334137	63346748	2	7121	16224.1	1929.48	473	1
6_MCF7_H_1_peak_24790_lociStitched	chr17	74480463	74512012	6	7617	20412.2	6120.51	474	1
1_MCF7_H_1_peak_23668_lociStitched	chr17	40931805	40936748	1	4944	15748.4	1457.69	475	1
8_MCF7_H_1_peak_32513_lociStitched	chr2	217342475	217366662	8	10893	16551.2	2263.9	476	1
3_MCF7_H_1_peak_10511_lociStitched	chr11	65782276	65790471	3	5377	16215.4	1931.56	477	1
6_MCF7_H_1_peak_10364_lociStitched	chr11	64030387	64045340	6	6442	17978	3724.79	478	1
4_MCF7_H_1_peak_74_lociStitched	chr1	2160172	2188018	4	7709	20700.7	6454.7	479	1
MCF7_H_1_peak_9099	chr11	831232	835527	1	4296	15705.1	1462.02	480	1
8_MCF7_H_1_peak_51836_lociStitched	chr7	76066885	76097572	8	8568	18372.3	4130.47	481	1
3_MCF7_H_1_peak_23763_lociStitched	chr17	42611011	42626028	3	8660	16569.8	2365.18	482	1
9_MCF7_H_1_peak_54686_lociStitched	chr8	67024855	67049963	9	9862	16548.7	2347.6	483	1
5_MCF7_H_1_peak_34309_lociStitched	chr20	44400058	44413134	5	7522	15627.1	1433.13	484	1
4_MCF7_H_1_peak_8499_lociStitched	chr10	105808438	105817140	4	8170	15679.3	1506.32	485	1
4_MCF7_H_1_peak_25191_lociStitched	chr18	3593501	3607342	4	9033	15431.3	1305.21	486	1
11_MCF7_H_1_peak_5002_lociStitched	chr1	207178489	207209203	11	10189	18047.5	3925.25	487	1
11_MCF7_H_1_peak_13903_lociStitched	chr12	76327012	76349337	11	10732	16502.6	2382.08	488	1
6_MCF7_H_1_peak_23209_lociStitched	chr17	27907643	27919576	6	8473	16690.7	2610.94	489	1
11_MCF7_H_1_peak_35823_lociStitched	chr22	30002446	30031712	11	12148	16942.1	2873.92	490	1
9_MCF7_H_1_peak_45711_lociStitched	chr5	133884720	133913631	9	9880	20078.7	6025.05	491	1
4_MCF7_H_1_peak_1382_lociStitched	chr1	38464597	38482074	4	8379	16793.6	2773.6	492	1
3_MCF7_H_1_peak_25140_lociStitched	chr17_gl000205_random	84097	89555	3	4654	18843.7	4849.43	493	1
10_MCF7_H_1_peak_36879_lociStitched	chr3	16089962	16117073	10	10366	16608.2	2686.7	494	1
4_MCF7_H_1_peak_22347_lociStitched	chr16	88839980	88852439	4	5826	17109.9	3218.16	495	1
2_MCF7_H_1_peak_26962_lociStitched	chr19	11248084	11254612	2	4873	15447.9	1556.93	496	1
5_MCF7_H_1_peak_33936_lociStitched	chr20	31053054	31064253	5	5709	17182.6	3299.23	497	1
10_MCF7_H_1_peak_4738_lociStitched	chr1	201405013	201436491	10	9174	18216.3	4337.67	498	1
3_MCF7_H_1_peak_57508_lociStitched	chr9	101010514	101019456	3	8140	15412.4	1546.97	499	1
MCF7_H_1_peak_28046	chr19	47729509	47734455	1	4947	15568.5	1711.81	500	1
13_MCF7_H_1_peak_29308_lociStitched	chr2	37994826	38030984	13	12828	17540.2	3688.12	501	1
3_MCF7_H_1_peak_3082_lociStitched	chr1	113242738	113250515	3	5916	15666	1816.71	502	1
3_MCF7_H_1_peak_18754_lociStitched	chr15	37386536	37395148	3	8197	15062.4	1219.46	503	1
6_MCF7_H_1_peak_58299_lociStitched	chr9	130682196	130700480	6	8718	18018.9	4176.07	504	1
3_MCF7_H_1_peak_23641_lociStitched	chr17	40561180	40580363	3	5552	16704.6	2867.86	505	1
6_MCF7_H_1_peak_34713_lociStitched	chr20	60925242	60957039	6	9131	22604.5	8772.79	506	1
5_MCF7_H_1_peak_29587_lociStitched	chr2	47136041	47150305	5	7294	15609.1	1783	507	1
12_MCF7_H_1_peak_48646_lociStitched	chr6	56704617	56734410	12	12014	16386.2	2591.99	508	1
2_MCF7_H_1_peak_35907_lociStitched	chr22	31476568	31482231	2	5474	15263.5	1479.18	509	1
11_MCF7_H_1_peak_29266_lociStitched	chr2	37785706	37817825	11	12578	16602.3	2829.68	510	1
3_MCF7_H_1_peak_12979_lociStitched	chr12	49443244	49455401	3	4886	16532.3	2770.58	511	1
3_MCF7_H_1_peak_58141_lociStitched	chr9	127013486	127030613	3	7639	16431.6	2682.09	512	1
15_MCF7_H_1_peak_30196_lociStitched	chr2	75814920	75848495	15	10971	17647	3911.49	513	1
3_MCF7_H_1_peak_43808_lociStitched	chr5	14032179	14039982	3	7378	14986.4	1258.62	514	1
3_MCF7_H_1_peak_28851_lociStitched	chr2	20422187	20432413	3	5152	15705.1	1988.96	515	1
3_MCF7_H_1_peak_45998_lociStitched	chr5	141735112	141744453	3	8894	14721.4	1023.77	516	1
3_MCF7_H_1_peak_18314_lociStitched	chr14	101154353	101161286	3	4945	15320.5	1659.07	517	1
10_MCF7_H_1_peak_53027_lociStitched	chr7	137637338	137678176	10	11940	18446.5	4790.3	518	1
6_MCF7_H_1_peak_36103_lociStitched	chr22	37907965	37942695	6	7459	19559.9	5917.99	519	1
11_MCF7_H_1_peak_55732_lociStitched	chr8	131243995	131292456	11	11527	17363.6	3721.8	520	1
9_MCF7_H_1_peak_7733_lociStitched	chr10	79108043	79121823	9	10831	15269.6	1630.17	521	1
2_MCF7_H_1_peak_55233_lociStitched	chr8	103816843	103823106	2	6086	14951.7	1322.12	522	1
12_MCF7_H_1_peak_53635_lociStitched	chr8	13209627	13234850	12	11851	15312.9	1692.46	523	1
4_MCF7_H_1_peak_56846_lociStitched	chr9	66454692	66459129	4	3792	18883.4	5295.56	524	1
8_MCF7_H_1_peak_33199_lociStitched	chr2	240168912	240202559	8	8219	18489	4909.1	525	1
9_MCF7_H_1_peak_52767_lociStitched	chr7	129464574	129494483	9	8747	17093	3517.3	526	1
5_MCF7_H_1_peak_44905_lociStitched	chr5	73926052	73944586	5	8435	15581.5	2010.94	527	1
3_MCF7_H_1_peak_27676_lociStitched	chr19	40923263	40940521	3	6076	16079.3	2517.94	528	1
1_MCF7_H_1_peak_26685_lociStitched	chr19	3365409	3370329	1	4921	14723.1	1172.93	529	1
7_MCF7_H_1_peak_44973_lociStitched	chr5	77813887	77844360	7	9427	17281.2	3742.08	530	1
12_MCF7_H_1_peak_41114_lociStitched	chr4	13890052	13924056	12	11203	16267.5	2757.72	531	1
7_MCF7_H_1_peak_57375_lociStitched	chr9	95854433	95883367	7	6769	18642.2	5144.47	532	1
2_MCF7_H_1_peak_17673_lociStitched	chr14	69442333	69448854	2	5161	15164.6	1696.11	533	1
MCF7_H_1_peak_23169	chr17	27043651	27050741	1	7091	14784.8	1318.03	534	1
1_MCF7_H_1_peak_56025_lociStitched	chr8	146015059	146019148	1	4090	15017.7	1554.64	535	1
MCF7_H_1_peak_36461	chr22	46462321	46466979	1	4659	14124	670.752	536	1
10_MCF7_H_1_peak_38298_lociStitched	chr3	98611621	98642696	10	10515	16224.3	2781.21	537	1
1_MCF7_H_1_peak_28042_lociStitched	chr19	47613066	47617337	1	4272	14345.9	922.963	538	1
4_MCF7_H_1_peak_23787_lociStitched	chr17	42979211	42988738	4	7003	15476.6	2074.98	539	1
6_MCF7_H_1_peak_39047_lociStitched	chr3	127452693	127470554	6	7779	18134.3	4740.31	540	1
15_MCF7_H_1_peak_57952_lociStitched	chr9	117643087	117671311	15	12003	16000.2	2619.19	541	1
8_MCF7_H_1_peak_58146_lociStitched	chr9	127047444	127082606	8	7942	19690.7	6315.1	542	1
8_MCF7_H_1_peak_20360_lociStitched	chr15	93344007	93376722	8	9906	16491.6	3134.1	543	1
14_MCF7_H_1_peak_22039_lociStitched	chr16	77320540	77344502	14	11248	15040.9	1701.3	544	1
MCF7_H_1_peak_9094	chr11	808447	812575	1	4129	14542.9	1204.14	545	1
2_MCF7_H_1_peak_56777_lociStitched	chr9	38065828	38074756	2	4701	15088.3	1774.89	546	1
3_MCF7_H_1_peak_23365_lociStitched	chr17	35275623	35295015	3	6531	16535.6	3246.22	547	1
MCF7_H_1_peak_36458	chr22	46448633	46452837	1	4205	14262.9	1003.92	548	1
10_MCF7_H_1_peak_14282_lociStitched	chr12	96809160	96843278	10	10201	16127.6	2893.21	549	1
2_MCF7_H_1_peak_34739_lociStitched	chr20	61369781	61373881	2	4051	14441	1207.86	550	1
3_MCF7_H_1_peak_18375_lociStitched	chr14	103045428	103060487	3	5945	15769.8	2537.44	551	1
4_MCF7_H_1_peak_20209_lociStitched	chr15	89163705	89174653	4	6932	15175	1946.55	552	1
4_MCF7_H_1_peak_1017_lociStitched	chr1	27862777	27884868	4	9712	18185.3	4963.85	553	1
6_MCF7_H_1_peak_30594_lociStitched	chr2	106008439	106026690	6	7020	15252.4	2031.34	554	1
5_MCF7_H_1_peak_54447_lociStitched	chr8	49319370	49345627	5	7397	16410.6	3195.48	555	1
6_MCF7_H_1_peak_27280_lociStitched	chr19	18473996	18489808	6	7465	15582.7	2393.94	556	1
10_MCF7_H_1_peak_37359_lociStitched	chr3	43788920	43812684	10	10206	16466.1	3307.95	557	1
1_MCF7_H_1_peak_3306_lociStitched	chr1	120835438	120838413	1	2976	14482.3	1328.04	558	1
1_MCF7_H_1_peak_16613_lociStitched	chr13	114563753	114568021	1	4269	14819.8	1684.58	559	1
3_MCF7_H_1_peak_29600_lociStitched	chr2	47260316	47272263	3	5041	15362.6	2257.98	560	1
1_MCF7_H_1_peak_28135_lociStitched	chr19	49375636	49380166	1	4531	13979.1	887.88	561	1
MCF7_H_1_peak_28236	chr19	52190769	52195239	1	4471	14136.8	1066.99	562	1
1_MCF7_H_1_peak_22517_lociStitched	chr17	2237967	2241995	1	4029	14106.1	1044.06	563	1
4_MCF7_H_1_peak_10471_lociStitched	chr11	65322579	65333962	4	6564	15455.8	2416.61	564	1
1_MCF7_H_1_peak_3688_lociStitched	chr1	153504756	153509544	1	4789	14428.6	1410.07	565	1
11_MCF7_H_1_peak_51325_lociStitched	chr7	43676859	43700633	11	8848	15488.8	2474.87	566	1
3_MCF7_H_1_peak_19_lociStitched	chr1	954982	960950	3	4806	14910.5	1902.6	567	1
13_MCF7_H_1_peak_36600_lociStitched	chr3	4434540	4463936	13	12340	15482.9	2478.08	568	1
7_MCF7_H_1_peak_13124_lociStitched	chr12	51762957	51789559	7	7652	16599.6	3596.59	569	1
2_MCF7_H_1_peak_4956_lociStitched	chr1	206134140	206137887	2	3538	14308.3	1335.43	570	1
1_MCF7_H_1_peak_28016_lociStitched	chr19	47287291	47291858	1	4568	14301.1	1343.61	571	1
9_MCF7_H_1_peak_18895_lociStitched	chr15	42069072	42103684	9	9821	17063.7	4129.21	572	1
20_MCF7_H_1_peak_31497_lociStitched	chr2	161223722	161289959	20	9472	17513.1	4583.6	573	1
10_MCF7_H_1_peak_6698_lociStitched	chr10	25347140	25369902	10	10319	15275.6	2362.7	574	1
6_MCF7_H_1_peak_50182_lociStitched	chr6	151695455	151725733	6	5569	15590.1	2679.6	575	1
8_MCF7_H_1_peak_4282_lociStitched	chr1	172598654	172633108	8	8580	16055.6	3155.99	576	1
5_MCF7_H_1_peak_46642_lociStitched	chr5	169395224	169407448	5	10973	14028.3	1129.5	577	1
4_MCF7_H_1_peak_22390_lociStitched	chr16	89625095	89632483	4	6638	14545.5	1649.74	578	1
8_MCF7_H_1_peak_24910_lociStitched	chr17	76370412	76387986	8	7436	15698.9	2810.08	579	1
2_MCF7_H_1_peak_1070_lociStitched	chr1	28831364	28842013	2	6521	14302.7	1416.32	580	1
11_MCF7_H_1_peak_15074_lociStitched	chr12	127741642	127777323	11	9850	16531	3650.17	581	1
4_MCF7_H_1_peak_32623_lociStitched	chr2	220306109	220319446	4	5748	16291.1	3416.94	582	1
7_MCF7_H_1_peak_40073_lociStitched	chr3	170519082	170530426	7	7761	14916.2	2049.86	583	1
7_MCF7_H_1_peak_40132_lociStitched	chr3	171846718	171872554	7	10572	15698	2839.38	584	1
2_MCF7_H_1_peak_24996_lociStitched	chr17	78863220	78868158	2	4847	14203.2	1350.05	585	1
2_MCF7_H_1_peak_766_lociStitched	chr1	23880145	23888900	2	7717	14310.9	1464.71	586	1
2_MCF7_H_1_peak_58388_lociStitched	chr9	131900856	131906263	2	5301	14279.9	1443.67	587	1
1_MCF7_H_1_peak_38518_lociStitched	chr3	107241327	107245118	1	3792	13968.3	1134.27	588	1
2_MCF7_H_1_peak_12212_lociStitched	chr12	6712264	6723858	2	4845	15213.6	2381.41	589	1
4_MCF7_H_1_peak_4995_lociStitched	chr1	207060829	207083471	4	8738	15754.3	2932.14	590	1
6_MCF7_H_1_peak_56181_lociStitched	chr9	6551639	6569050	6	8540	14661.8	1854.27	591	1
4_MCF7_H_1_peak_58237_lociStitched	chr9	129230950	129238781	4	6815	13788.8	989.838	592	1
3_MCF7_H_1_peak_36549_lociStitched	chr22	50353185	50364899	3	5046	15979.1	3180.35	593	1
5_MCF7_H_1_peak_34348_lociStitched	chr20	45943363	45964160	5	7841	15537.4	2747.28	594	1
3_MCF7_H_1_peak_34105_lociStitched	chr20	35463470	35492005	3	5626	17708.8	4922.29	595	1
4_MCF7_H_1_peak_46966_lociStitched	chr6	1604464	1625740	4	5949	16729.3	3944.57	596	1
11_MCF7_H_1_peak_43691_lociStitched	chr5	9013094	9061290	11	8846	18502.4	5720.87	597	1
14_MCF7_H_1_peak_5655_lociStitched	chr1	230208829	230250574	14	8815	18146.6	5380.93	598	1
8_MCF7_H_1_peak_10090_lociStitched	chr11	47995200	48035820	8	7039	17580.3	4817.53	599	1
8_MCF7_H_1_peak_44836_lociStitched	chr5	72660863	72673222	8	9499	14398.2	1641.28	600	1
11_MCF7_H_1_peak_44090_lociStitched	chr5	34563380	34610445	11	9886	17625.8	4908.88	601	1
15_MCF7_H_1_peak_52803_lociStitched	chr7	130520778	130541288	15	11500	14767.2	2071.51	602	1
2_MCF7_H_1_peak_27900_lociStitched	chr19	45244742	45258301	2	6205	15001.7	2319.94	603	1
3_MCF7_H_1_peak_55923_lociStitched	chr8	143756140	143764469	3	6524	14843.1	2162.21	604	1
5_MCF7_H_1_peak_28073_lociStitched	chr19	48221732	48247591	5	6378	17059.2	4380.51	605	1
3_MCF7_H_1_peak_36225_lociStitched	chr22	39914787	39925866	3	5121	15084.1	2409.68	606	1
4_MCF7_H_1_peak_28691_lociStitched	chr2	11878633	11894859	4	8577	14788.4	2122.36	607	1
2_MCF7_H_1_peak_46733_lociStitched	chr5	172753467	172759041	2	4566	13976.8	1360.06	608	1
2_MCF7_H_1_peak_50164_lociStitched	chr6	151177262	151189320	2	5696	14308	1726.71	609	1
4_MCF7_H_1_peak_22202_lociStitched	chr16	84534083	84551866	4	5332	15679.3	3106.69	610	1
9_MCF7_H_1_peak_6245_lociStitched	chr10	4800975	4823097	9	10841	14144.8	1575.09	611	1
2_MCF7_H_1_peak_165_lociStitched	chr1	6659718	6664208	2	4244	13917.2	1350.59	612	1
4_MCF7_H_1_peak_3526_lociStitched	chr1	149824190	149834823	4	5360	14156.8	1590.7	613	1
2_MCF7_H_1_peak_9878_lociStitched	chr11	35159870	35166025	2	6022	13682.6	1142.37	614	1
7_MCF7_H_1_peak_30322_lociStitched	chr2	87744598	87760175	7	7630	14458.6	1920.64	615	1
MCF7_H_1_peak_36462	chr22	46467192	46471512	1	4321	13527.6	1002.24	616	1
3_MCF7_H_1_peak_28629_lociStitched	chr2	10259912	10277932	3	5407	14861.1	2348.01	617	1
8_MCF7_H_1_peak_30751_lociStitched	chr2	112247417	112262652	8	8070	14237.1	1762.69	618	1
3_MCF7_H_1_peak_3594_lociStitched	chr1	150944825	150952046	3	5826	13822.4	1369.1	619	1
3_MCF7_H_1_peak_3895_lociStitched	chr1	157978832	157992057	3	7760	13873	1420.37	620	1
4_MCF7_H_1_peak_23618_lociStitched	chr17	40161250	40177652	4	8115	14627.3	2192.95	621	1
3_MCF7_H_1_peak_7833_lociStitched	chr10	80724296	80738309	3	6145	15115.8	2684.89	622	1
3_MCF7_H_1_peak_10011_lociStitched	chr11	46258214	46271448	3	6948	14309.9	1879.23	623	1
6_MCF7_H_1_peak_21051_lociStitched	chr16	19118535	19143196	6	6348	15282.4	2860.68	624	1
11_MCF7_H_1_peak_3353_lociStitched	chr1	144519175	144541514	11	8145	17417.7	4997.23	625	1
13_MCF7_H_1_peak_12736_lociStitched	chr12	31884254	31911562	13	11496	14770.9	2378.53	626	1
6_MCF7_H_1_peak_37698_lociStitched	chr3	50657238	50677473	6	8578	15929	3549.22	627	1
5_MCF7_H_1_peak_38898_lociStitched	chr3	123442267	123470872	5	7085	17414.7	5048.78	628	1
MCF7_H_1_peak_7971	chr10	88727969	88732796	1	4828	13764.2	1418.17	629	1
9_MCF7_H_1_peak_34542_lociStitched	chr20	52195478	52211876	9	7915	14026.8	1692.27	630	1
3_MCF7_H_1_peak_40202_lociStitched	chr3	177062306	177078519	3	6522	14864.1	2538.96	631	1
7_MCF7_H_1_peak_25515_lociStitched	chr18	21154275	21175087	7	7185	15309.3	3015.66	632	1
4_MCF7_H_1_peak_26622_lociStitched	chr19	2266474	2274305	4	4226	14431	2155.09	633	1
12_MCF7_H_1_peak_50167_lociStitched	chr6	151357150	151390890	12	10163	16158.1	3890.22	634	1
5_MCF7_H_1_peak_2343_lociStitched	chr1	77999733	78012288	5	7491	13686.2	1424.99	635	1
7_MCF7_H_1_peak_8476_lociStitched	chr10	105498478	105542022	7	9674	18863.3	6614.33	636	1
2_MCF7_H_1_peak_25057_lociStitched	chr17	79843612	79857824	2	5202	14965.2	2717.33	637	1
10_MCF7_H_1_peak_26097_lociStitched	chr18	55872971	55892577	10	11786	13808.5	1564.56	638	1
6_MCF7_H_1_peak_9390_lociStitched	chr11	12051255	12069591	6	7026	14283.7	2046.3	639	1
5_MCF7_H_1_peak_46357_lociStitched	chr5	151118058	151131525	5	8160	13620.5	1396.53	640	1
17_MCF7_H_1_peak_13010_lociStitched	chr12	49875915	49909761	17	13366	14844.9	2626.45	641	1
7_MCF7_H_1_peak_47368_lociStitched	chr6	14728709	14745262	7	8137	13591.7	1380.52	642	1
6_MCF7_H_1_peak_36626_lociStitched	chr3	5023011	5038301	6	7851	13840.5	1629.91	643	1
1_MCF7_H_1_peak_24242_lociStitched	chr17	56412558	56417818	1	5261	13298.3	1105.65	644	1
MCF7_H_1_peak_58656	chr9	139619964	139623848	1	3885	13429.7	1239.77	645	1
5_MCF7_H_1_peak_43519_lociStitched	chr4	187643993	187657946	5	5841	13743.7	1554.36	646	1
1_MCF7_H_1_peak_27957_lociStitched	chr19	46009286	46013243	1	3958	13313.3	1124.98	647	1
9_MCF7_H_1_peak_56865_lociStitched	chr9	67292606	67304350	9	8459	13941.3	1761.6	648	1
2_MCF7_H_1_peak_12227_lociStitched	chr12	6872496	6878042	2	5368	13330.4	1156.34	649	1
5_MCF7_H_1_peak_9325_lociStitched	chr11	9773661	9787876	5	5583	14485.1	2315.62	650	1
3_MCF7_H_1_peak_53069_lociStitched	chr7	139358144	139373416	3	5604	13925	1756.28	651	1
3_MCF7_H_1_peak_53995_lociStitched	chr8	26305830	26315371	3	5224	13832.5	1675.4	652	1
6_MCF7_H_1_peak_192_lociStitched	chr1	7344585	7364032	6	7894	14836.1	2691.46	653	1
2_MCF7_H_1_peak_36679_lociStitched	chr3	9436344	9441964	2	4873	13353.1	1218.98	654	1
8_MCF7_H_1_peak_7121_lociStitched	chr10	48253229	48278234	8	7124	15153	3100.62	655	1
MCF7_H_1_peak_23170	chr17	27051078	27056157	1	5080	13354.7	1306.83	656	1
MCF7_H_1_peak_21302	chr16	29817940	29822454	1	4515	13472	1444.03	657	1
12_MCF7_H_1_peak_17782_lociStitched	chr14	73101732	73146268	12	9802	16999.4	4983.58	658	1
2_MCF7_H_1_peak_10834_lociStitched	chr11	75268995	75277056	2	5205	13721.4	1716.99	659	1
4_MCF7_H_1_peak_34374_lociStitched	chr20	47439612	47470737	4	6512	15213.9	3230.78	660	1
1_MCF7_H_1_peak_56678_lociStitched	chr9	35904885	35910010	1	5126	13125.6	1144.41	661	1
3_MCF7_H_1_peak_47981_lociStitched	chr6	34209234	34215179	3	5819	13365	1394.1	662	1
3_MCF7_H_1_peak_46415_lociStitched	chr5	154133773	154137817	3	3833	12703	733.582	663	1
2_MCF7_H_1_peak_1409_lociStitched	chr1	39568404	39573896	2	5430	12883.1	916.615	664	1
12_MCF7_H_1_peak_57929_lociStitched	chr9	117438869	117459854	12	10820	13648.6	1691.39	665	1
19_MCF7_H_1_peak_59844_lociStitched	chrX	103554326	103581207	19	13502	13109.9	1153.19	666	1
2_MCF7_H_1_peak_28094_lociStitched	chr19	48824523	48832765	2	4958	13317.4	1363.23	667	1
15_MCF7_H_1_peak_29732_lociStitched	chr2	55318038	55343669	15	11284	14256	2304.23	668	1
3_MCF7_H_1_peak_51691_lociStitched	chr7	73119508	73132429	3	5566	14710.6	2765.09	669	1
9_MCF7_H_1_peak_38425_lociStitched	chr3	101643274	101683361	9	13087	14363.2	2433.28	670	1
2_MCF7_H_1_peak_38960_lociStitched	chr3	124770147	124782687	2	7246	14280.6	2371.31	671	1
8_MCF7_H_1_peak_4921_lociStitched	chr1	205252990	205273911	8	7281	15044.3	3152.79	672	1
13_MCF7_H_1_peak_29694_lociStitched	chr2	54748032	54800822	13	10712	16818.9	4935.86	673	1
2_MCF7_H_1_peak_60352_lociStitched	chrX	153595614	153600924	2	5119	12701	820.926	674	1
14_MCF7_H_1_peak_41934_lociStitched	chr4	77898391	77937211	14	11567	14716.7	2861.03	675	1
8_MCF7_H_1_peak_35859_lociStitched	chr22	30646434	30674458	8	7036	17674.7	5831.79	676	1
4_MCF7_H_1_peak_35776_lociStitched	chr22	27852093	27873522	4	7880	14929.6	3126.49	677	1
1_MCF7_H_1_peak_33563_lociStitched	chr20	10651295	10656091	1	4797	12768.9	988.935	678	1
10_MCF7_H_1_peak_58112_lociStitched	chr9	124706558	124747541	10	10073	16053	4290.92	679	1
11_MCF7_H_1_peak_39881_lociStitched	chr3	158956442	158978495	11	8556	14515.3	2758.83	680	1
MCF7_H_1_peak_23992	chr17	46687143	46692297	1	5155	12651	910.196	681	1
6_MCF7_H_1_peak_458_lociStitched	chr1	15663383	15684527	6	8625	14695.1	2955.93	682	1
12_MCF7_H_1_peak_52487_lociStitched	chr7	111825804	111846472	12	8079	13562.3	1827.05	683	1
4_MCF7_H_1_peak_41491_lociStitched	chr4	41205466	41219406	4	5902	13783.9	2050.57	684	1
1_MCF7_H_1_peak_49945_lociStitched	chr6	143264809	143269168	1	4360	12540.4	810.774	685	1
7_MCF7_H_1_peak_3933_lociStitched	chr1	159838540	159861359	7	8377	14757	3030.36	686	1
1_MCF7_H_1_peak_40442_lociStitched	chr3	186500164	186505389	1	5226	12600.6	876.232	687	1
9_MCF7_H_1_peak_29231_lociStitched	chr2	36784002	36798764	9	10133	12893.1	1170.63	688	1
6_MCF7_H_1_peak_37064_lociStitched	chr3	30322730	30337679	6	11534	12675.3	970.19	689	1
6_MCF7_H_1_peak_37071_lociStitched	chr3	30382214	30396353	6	10840	12313.7	630.599	690	1
14_MCF7_H_1_peak_38133_lociStitched	chr3	71136249	71190332	14	12008	15554.3	3888.57	691	1
1_MCF7_H_1_peak_10291_lociStitched	chr11	62493040	62497901	1	4862	12735.8	1075.25	692	1
4_MCF7_H_1_peak_26605_lociStitched	chr19	2084295	2091766	4	6878	13095.9	1461.33	693	1
13_MCF7_H_1_peak_10167_lociStitched	chr11	59304223	59341411	13	9321	15254.5	3633.27	694	1
7_MCF7_H_1_peak_46059_lociStitched	chr5	142621883	142643472	7	7846	13456.4	1848.02	695	1
MCF7_H_1_peak_28343	chr19	55895685	55900433	1	4749	12814.4	1205.99	696	1
6_MCF7_H_1_peak_1537_lociStitched	chr1	42204254	42224198	6	8333	14130.3	2522.92	697	1
11_MCF7_H_1_peak_37520_lociStitched	chr3	46972898	47002250	11	8568	16589.8	4986.9	698	1
3_MCF7_H_1_peak_33678_lociStitched	chr20	17945835	17952652	3	5708	12439	842.581	699	1
7_MCF7_H_1_peak_42774_lociStitched	chr4	141173226	141189483	7	5475	13859.1	2267.85	700	1
2_MCF7_H_1_peak_50633_lociStitched	chr7	1977041	1982119	2	4887	13200.8	1611.76	701	1
3_MCF7_H_1_peak_56980_lociStitched	chr9	73018364	73036391	3	6707	13660.9	2073.11	702	1
MCF7_H_1_peak_53822	chr8	22453684	22456680	1	2997	12459.2	873.034	703	1
7_MCF7_H_1_peak_30464_lociStitched	chr2	100479516	100499374	7	9859	13138.1	1560.84	704	1
13_MCF7_H_1_peak_57123_lociStitched	chr9	81625557	81643585	13	12143	12482.6	917.625	705	1
4_MCF7_H_1_peak_35629_lociStitched	chr22	22291560	22301718	4	6870	14206	2642.1	706	1
1_MCF7_H_1_peak_13212_lociStitched	chr12	53441244	53445413	1	4170	12889.7	1339.5	707	1
3_MCF7_H_1_peak_30271_lociStitched	chr2	85632011	85648504	3	5385	14533.6	2985.23	708	1
11_MCF7_H_1_peak_19288_lociStitched	chr15	59559750	59598265	11	8800	14816.7	3273.78	709	1
6_MCF7_H_1_peak_23530_lociStitched	chr17	38632288	38645224	6	7572	14137.8	2620.83	710	1
3_MCF7_H_1_peak_46706_lociStitched	chr5	172294213	172309621	3	6944	13663.8	2167.91	711	1
2_MCF7_H_1_peak_40319_lociStitched	chr3	183892571	183898553	2	3934	13363.2	1868.18	712	1
3_MCF7_H_1_peak_7627_lociStitched	chr10	75522856	75535165	3	3843	13379.9	1890.66	713	1
1_MCF7_H_1_peak_83_lociStitched	chr1	2382210	2385116	1	2907	12584.7	1105.15	714	1
3_MCF7_H_1_peak_12999_lociStitched	chr12	49654485	49663005	3	5106	12621.5	1149.35	715	1
6_MCF7_H_1_peak_22940_lociStitched	chr17	17043504	17060375	6	5756	14814.4	3399.51	716	1
10_MCF7_H_1_peak_43744_lociStitched	chr5	10513316	10557033	10	8416	20525.1	9119.37	717	1
20_MCF7_H_1_peak_59549_lociStitched	chrX	64889720	64927158	20	11845	13268	1864.41	718	1
6_MCF7_H_1_peak_53373_lociStitched	chr7	157094368	157113172	6	6483	14294.8	2895.82	719	1
5_MCF7_H_1_peak_56934_lociStitched	chr9	71785371	71796510	5	6631	12776.4	1380.12	720	1
3_MCF7_H_1_peak_11770_lociStitched	chr11	122928370	122934985	3	6250	12288	893.687	721	1
11_MCF7_H_1_peak_51880_lociStitched	chr7	77038140	77093512	11	9277	15731.2	4346.7	722	1
10_MCF7_H_1_peak_33716_lociStitched	chr20	19783432	19811702	10	9322	14573.2	3194.51	723	1
1_MCF7_H_1_peak_11584_lociStitched	chr11	118488626	118494508	1	5883	12694.5	1319.33	724	1
5_MCF7_H_1_peak_54647_lociStitched	chr8	62669038	62680334	5	8309	12220	859.626	725	1
7_MCF7_H_1_peak_56350_lociStitched	chr9	18478880	18495614	7	8623	12701.1	1367.17	726	1
2_MCF7_H_1_peak_18495_lociStitched	chr14	105941131	105949071	2	4540	14087.1	2760.74	727	1
6_MCF7_H_1_peak_4207_lociStitched	chr1	169072063	169089067	6	7273	13275	1953.76	728	1
2_MCF7_H_1_peak_40727_lociStitched	chr3	196062383	196068552	2	4666	12811.8	1493.51	729	1
2_MCF7_H_1_peak_1248_lociStitched	chr1	33807439	33815300	2	4933	12134.2	841.127	730	1
10_MCF7_H_1_peak_24220_lociStitched	chr17	56012861	56033327	10	6841	13921	2633.97	731	1
4_MCF7_H_1_peak_34184_lociStitched	chr20	39619371	39638177	4	8346	13640	2358.27	732	1
4_MCF7_H_1_peak_51531_lociStitched	chr7	55195616	55202857	4	6180	12322.7	1041.26	733	1
12_MCF7_H_1_peak_19544_lociStitched	chr15	67306278	67342647	12	9950	15700.5	4426.11	734	1
5_MCF7_H_1_peak_40824_lociStitched	chr4	1033242	1040750	5	4701	13820.7	2551.22	735	1
7_MCF7_H_1_peak_38741_lociStitched	chr3	115502702	115524587	7	7380	14323.7	3057.33	736	1
6_MCF7_H_1_peak_40933_lociStitched	chr4	5753230	5761865	6	7349	13036.3	1796.08	737	1
5_MCF7_H_1_peak_8245_lociStitched	chr10	99277046	99313784	5	4992	17391.8	6160.96	738	1
7_MCF7_H_1_peak_44679_lociStitched	chr5	66299508	66311998	7	8625	12596.2	1375.15	739	1
3_MCF7_H_1_peak_56666_lociStitched	chr9	35727039	35733478	3	6301	12445.3	1225.99	740	1
1_MCF7_H_1_peak_27147_lociStitched	chr19	15487968	15491639	1	3672	12281.7	1062.39	741	1
3_MCF7_H_1_peak_52779_lociStitched	chr7	129588838	129610987	3	6703	13579.6	2361.08	742	1
1_MCF7_H_1_peak_24851_lociStitched	chr17	75280991	75285069	1	4079	12396.3	1193.63	743	1
1_MCF7_H_1_peak_47921_lociStitched	chr6	33172272	33176815	1	4544	12187.1	992.645	744	1
3_MCF7_H_1_peak_34655_lociStitched	chr20	57197190	57206244	3	5954	12972.6	1795.41	745	1
7_MCF7_H_1_peak_34149_lociStitched	chr20	36829625	36849689	7	5870	14478.2	3314.57	746	1
11_MCF7_H_1_peak_13892_lociStitched	chr12	76243242	76261302	11	10315	12519.2	1361.72	747	1
1_MCF7_H_1_peak_57912_lociStitched	chr9	116983173	116989523	1	6351	12326.6	1174.75	748	1
7_MCF7_H_1_peak_53296_lociStitched	chr7	151381302	151398415	7	7188	14528.9	3383.24	749	1
6_MCF7_H_1_peak_7113_lociStitched	chr10	47748647	47770005	6	6729	14104.8	2960.22	750	1
19_MCF7_H_1_peak_44331_lociStitched	chr5	52299231	52334478	19	10807	13838	2717.54	751	1
7_MCF7_H_1_peak_28864_lociStitched	chr2	20777831	20796915	7	7546	14671.8	3553.44	752	1
8_MCF7_H_1_peak_36758_lociStitched	chr3	11317345	11333775	8	9333	12688.9	1575.64	753	1
7_MCF7_H_1_peak_7906_lociStitched	chr10	82257327	82271457	7	7700	13330.2	2221.24	754	1
2_MCF7_H_1_peak_33222_lociStitched	chr2	241372482	241378053	2	4226	12925.3	1821.16	755	1
1_MCF7_H_1_peak_60337_lociStitched	chrX	153234379	153239480	1	5102	11707.8	613.65	756	1
6_MCF7_H_1_peak_27631_lociStitched	chr19	39561234	39570629	6	8195	12312.1	1232.62	757	1
7_MCF7_H_1_peak_51416_lociStitched	chr7	45911972	45927292	7	7118	13587.3	2509.42	758	1
MCF7_H_1_peak_20641	chr16	2057046	2060960	1	3915	12045.3	968.324	759	1
8_MCF7_H_1_peak_39113_lociStitched	chr3	128929973	128951122	8	7912	14850.8	3777.21	760	1
6_MCF7_H_1_peak_45075_lociStitched	chr5	86413105	86432172	6	8909	12355.4	1300.37	761	1
1_MCF7_H_1_peak_47855_lociStitched	chr6	31701548	31705100	1	3553	11813.2	784.637	762	1
10_MCF7_H_1_peak_13528_lociStitched	chr12	63116763	63139548	10	9618	13584.4	2565.59	763	1
9_MCF7_H_1_peak_31486_lociStitched	chr2	161135913	161166683	9	8655	13280.3	2283.13	764	1
4_MCF7_H_1_peak_6081_lociStitched	chr1	249114401	249123828	4	7712	12397.4	1414.99	765	1
2_MCF7_H_1_peak_31408_lociStitched	chr2	157189384	157199887	2	4987	12052.2	1080.76	766	1
7_MCF7_H_1_peak_46143_lociStitched	chr5	148145700	148185570	7	8223	14098	3137.77	767	1
4_MCF7_H_1_peak_20649_lociStitched	chr16	2173867	2180058	4	5524	12941.7	1983.6	768	1
4_MCF7_H_1_peak_11658_lociStitched	chr11	120075672	120083903	4	6537	12554.7	1610.81	769	1
1_MCF7_H_1_peak_58257_lociStitched	chr9	130210739	130215216	1	4478	11778.5	876.597	770	1
8_MCF7_H_1_peak_35725_lociStitched	chr22	25380258	25398648	8	8786	13422.9	2524.95	771	1
1_MCF7_H_1_peak_51092_lociStitched	chr7	30026555	30030351	1	3797	11463.9	577.751	772	1
2_MCF7_H_1_peak_31036_lociStitched	chr2	128380706	128397368	2	5190	15740.6	4873.64	773	1
6_MCF7_H_1_peak_14404_lociStitched	chr12	104971272	105000166	6	9301	13961.6	3097.44	774	1
2_MCF7_H_1_peak_693_lociStitched	chr1	21650414	21662561	2	5032	13132.1	2270.27	775	1
MCF7_H_1_peak_20636	chr16	2012119	2016177	1	4059	11903.3	1086.73	776	1
3_MCF7_H_1_peak_30822_lociStitched	chr2	113625433	113640404	3	6488	12370.5	1564.47	777	1
12_MCF7_H_1_peak_55599_lociStitched	chr8	128217547	128239355	12	9668	12437.1	1644.32	778	1
5_MCF7_H_1_peak_53387_lociStitched	chr7	157346809	157359594	5	6078	14164.5	3382.91	779	1
2_MCF7_H_1_peak_5699_lociStitched	chr1	231555523	231558778	2	3204	11538.6	759.391	780	1
8_MCF7_H_1_peak_6826_lociStitched	chr10	32028207	32058159	8	6115	14290.1	3516.36	781	1
2_MCF7_H_1_peak_30946_lociStitched	chr2	121668143	121674665	2	6311	12027.9	1257.44	782	1
3_MCF7_H_1_peak_10431_lociStitched	chr11	65081694	65097561	3	4025	13623.4	2856.06	783	1
6_MCF7_H_1_peak_2237_lociStitched	chr1	68295665	68316979	6	4786	12833.2	2073.85	784	1
9_MCF7_H_1_peak_45895_lociStitched	chr5	139624066	139641766	9	8565	12598.9	1840.8	785	1
4_MCF7_H_1_peak_43840_lociStitched	chr5	14263677	14271775	4	7393	11763.2	1005.77	786	1
2_MCF7_H_1_peak_36110_lociStitched	chr22	37955781	37960157	2	4006	11847.1	1133.38	787	1
MCF7_H_1_peak_27720	chr19	41856886	41860293	1	3408	11769.5	1066.73	788	1
3_MCF7_H_1_peak_39023_lociStitched	chr3	126700563	126704499	3	3250	12480.3	1779.07	789	1
1_MCF7_H_1_peak_27700_lociStitched	chr19	41220096	41225725	1	5630	12088.3	1405.56	790	1
6_MCF7_H_1_peak_13429_lociStitched	chr12	57540938	57571232	6	6836	16728.3	6046.68	791	1
9_MCF7_H_1_peak_38124_lociStitched	chr3	71100339	71116346	9	8525	11782.8	1110.89	792	1
2_MCF7_H_1_peak_57897_lociStitched	chr9	116381851	116388071	2	6132	11651.3	1003.29	793	1
5_MCF7_H_1_peak_23994_lociStitched	chr17	46714671	46725408	5	5103	12613.8	1970.24	794	1
MCF7_H_1_peak_28363	chr19	56164594	56169154	1	4561	11730.6	1087.1	795	1
6_MCF7_H_1_peak_16592_lociStitched	chr13	113830622	113847381	6	6324	13519.5	2879.2	796	1
7_MCF7_H_1_peak_1558_lociStitched	chr1	42356581	42369208	7	6557	12124.4	1484.94	797	1
14_MCF7_H_1_peak_52051_lociStitched	chr7	92346560	92397083	14	10485	13802.9	3167.79	798	1
6_MCF7_H_1_peak_57273_lociStitched	chr9	90726287	90738912	6	4463	12919.2	2285.12	799	1
7_MCF7_H_1_peak_30117_lociStitched	chr2	74210981	74231480	7	6754	14136.1	3507.38	800	1
8_MCF7_H_1_peak_53920_lociStitched	chr8	23646563	23659262	8	8720	11899	1273.71	801	1
6_MCF7_H_1_peak_1495_lociStitched	chr1	41334512	41345924	6	7484	11999.7	1376.29	802	1
6_MCF7_H_1_peak_53563_lociStitched	chr8	10567693	10574691	6	5677	12199.6	1585.75	803	1
11_MCF7_H_1_peak_52587_lociStitched	chr7	116314531	116357536	11	10665	13860.5	3259.78	804	1
2_MCF7_H_1_peak_4829_lociStitched	chr1	202774981	202780936	2	4023	11958.8	1375.61	805	1
7_MCF7_H_1_peak_37023_lociStitched	chr3	27563140	27595046	7	8660	13454.8	2874.73	806	1
1_MCF7_H_1_peak_17404_lociStitched	chr14	61187667	61191252	1	3586	11574.5	1003.44	807	1
3_MCF7_H_1_peak_13914_lociStitched	chr12	76369688	76377960	3	7687	11320.2	754.406	808	1
13_MCF7_H_1_peak_54085_lociStitched	chr8	29491236	29533825	13	9130	14497.3	3939.48	809	1
5_MCF7_H_1_peak_56103_lociStitched	chr9	4292709	4302906	5	5195	12005.9	1479.58	810	1
4_MCF7_H_1_peak_35397_lociStitched	chr21	47392497	47399821	4	5176	11996.7	1490.43	811	1
4_MCF7_H_1_peak_39804_lociStitched	chr3	157244750	157252864	4	6823	11661.4	1176.53	812	1
1_MCF7_H_1_peak_27714_lociStitched	chr19	41770071	41773020	1	2950	11356.6	879.097	813	1
2_MCF7_H_1_peak_53586_lociStitched	chr8	11331480	11339969	2	5489	11611.3	1135.83	814	1
5_MCF7_H_1_peak_58081_lociStitched	chr9	124033908	124051389	5	6600	13117.7	2644.88	815	1
1_MCF7_H_1_peak_47498_lociStitched	chr6	20402080	20405328	1	3249	11276.1	807.778	816	1
5_MCF7_H_1_peak_39712_lociStitched	chr3	154782363	154794837	5	7222	11518.5	1050.31	817	1
5_MCF7_H_1_peak_7837_lociStitched	chr10	80828793	80844840	5	4270	13570.9	3103.49	818	1
3_MCF7_H_1_peak_54224_lociStitched	chr8	36999099	37010864	3	7769	11712.1	1245.91	819	1
6_MCF7_H_1_peak_53860_lociStitched	chr8	23017221	23039632	6	7252	13534	3079.27	820	1
1_MCF7_H_1_peak_3848_lociStitched	chr1	156471414	156475910	1	4497	11292.6	838.954	821	1
7_MCF7_H_1_peak_43594_lociStitched	chr5	308875	322322	7	5266	15180.3	4730.65	822	1
3_MCF7_H_1_peak_23082_lociStitched	chr17	20769506	20775252	3	4643	11726.4	1298.02	823	1
1_MCF7_H_1_peak_28140_lociStitched	chr19	49465102	49470370	1	5269	11771.3	1354.93	824	1
3_MCF7_H_1_peak_5793_lociStitched	chr1	234785456	234796550	3	5692	11548.9	1134.92	825	1
6_MCF7_H_1_peak_45210_lociStitched	chr5	95401520	95430936	6	8977	12584.2	2188.55	826	1
5_MCF7_H_1_peak_9491_lociStitched	chr11	13229040	13239995	5	5482	11739.4	1349.66	827	1
2_MCF7_H_1_peak_28849_lociStitched	chr2	20382230	20387299	2	4662	11734.2	1351.4	828	1
2_MCF7_H_1_peak_23647_lociStitched	chr17	40669525	40679334	2	4453	11977.8	1594.94	829	1
5_MCF7_H_1_peak_45278_lociStitched	chr5	97642318	97652578	5	9360	10869.4	489.402	830	1
3_MCF7_H_1_peak_38163_lociStitched	chr3	71627251	71634188	3	5240	11078.4	710.349	831	1
5_MCF7_H_1_peak_41666_lociStitched	chr4	54929123	54949107	5	6767	12020.4	1660.67	832	1
3_MCF7_H_1_peak_13034_lociStitched	chr12	50092747	50101365	3	5026	11545.5	1214.28	833	1
14_MCF7_H_1_peak_49185_lociStitched	chr6	106966528	106996536	14	10075	12471.3	2142.57	834	1
7_MCF7_H_1_peak_59248_lociStitched	chrX	45363141	45377345	7	11989	11123.2	796.844	835	1
12_MCF7_H_1_peak_8096_lociStitched	chr10	93347460	93377404	12	8988	13370	3045.3	836	1
6_MCF7_H_1_peak_23503_lociStitched	chr17	38254218	38270942	6	6876	13033	2717.65	837	1
5_MCF7_H_1_peak_55375_lociStitched	chr8	119101708	119128659	5	8062	12782.9	2482.19	838	1
9_MCF7_H_1_peak_35215_lociStitched	chr21	40159234	40191946	9	5390	14216.6	3938.52	839	1
3_MCF7_H_1_peak_821_lociStitched	chr1	24735554	24746152	3	7732	11620.7	1343.83	840	1
6_MCF7_H_1_peak_36326_lociStitched	chr22	43004614	43032381	6	5978	15691.1	5425.67	841	1
8_MCF7_H_1_peak_7770_lociStitched	chr10	79324365	79363446	8	8003	15620.7	5358.01	842	1
4_MCF7_H_1_peak_3877_lociStitched	chr1	156865694	156877945	4	4329	12902.8	2653.57	843	1
9_MCF7_H_1_peak_50624_lociStitched	chr7	1921461	1953326	9	7211	18405.2	8157.44	844	1
6_MCF7_H_1_peak_40983_lociStitched	chr4	7257334	7281476	6	6935	14569.7	4333.49	845	1
2_MCF7_H_1_peak_50576_lociStitched	chr7	552396	559186	2	5005	11422.8	1196.4	846	1
2_MCF7_H_1_peak_3717_lociStitched	chr1	153928361	153937338	2	4150	12083.9	1869.01	847	1
1_MCF7_H_1_peak_3772_lociStitched	chr1	155162448	155165816	1	3369	11094.2	882.416	848	1
4_MCF7_H_1_peak_36159_lociStitched	chr22	38614142	38637735	4	7052	15705.9	5499.53	849	1
3_MCF7_H_1_peak_26692_lociStitched	chr19	3553041	3565887	3	5996	12912.8	2724.64	850	1
1_MCF7_H_1_peak_16001_lociStitched	chr13	74706654	74710953	1	4300	11184.3	1022.3	851	1
4_MCF7_H_1_peak_21334_lociStitched	chr16	30203632	30219031	4	4206	14695.3	4536.55	852	1
14_MCF7_H_1_peak_6498_lociStitched	chr10	15237851	15254562	14	9682	12110.5	1958.53	853	1
3_MCF7_H_1_peak_37681_lociStitched	chr3	50353782	50371662	3	4672	14575.8	4437.82	854	1
11_MCF7_H_1_peak_4295_lociStitched	chr1	172872183	172888936	11	9986	11088.8	963.298	855	1
2_MCF7_H_1_peak_30546_lociStitched	chr2	102131158	102137947	2	6727	10906.5	803.818	856	1
5_MCF7_H_1_peak_29547_lociStitched	chr2	46524456	46544009	5	6265	12553	2455.86	857	1
5_MCF7_H_1_peak_8964_lociStitched	chr10	128942406	128951909	5	7820	11073.8	981.66	858	1
10_MCF7_H_1_peak_57328_lociStitched	chr9	93940647	93960242	10	6626	12844.5	2786.41	859	1
7_MCF7_H_1_peak_60303_lociStitched	chrX	152062539	152072937	7	6343	11197.6	1142.74	860	1
7_MCF7_H_1_peak_38540_lociStitched	chr3	108174426	108192980	7	5427	11946.9	1901.79	861	1
9_MCF7_H_1_peak_32213_lociStitched	chr2	201990013	202023102	9	8192	13301.8	3265.88	862	1
5_MCF7_H_1_peak_30680_lociStitched	chr2	109948165	109957025	5	5380	11346.1	1313.94	863	1
2_MCF7_H_1_peak_8348_lociStitched	chr10	102124809	102135039	2	5551	11016.7	1013.79	864	1
12_MCF7_H_1_peak_14198_lociStitched	chr12	94161316	94198705	12	9161	12323.4	2325.6	865	1
6_MCF7_H_1_peak_26761_lociStitched	chr19	4712122	4718446	6	3778	11544.5	1551.28	866	1
6_MCF7_H_1_peak_21988_lociStitched	chr16	75132870	75145570	6	6823	12118.3	2132.33	867	1
6_MCF7_H_1_peak_23734_lociStitched	chr17	42163435	42188909	6	6003	14999.1	5018.38	868	1
2_MCF7_H_1_peak_43677_lociStitched	chr5	6704162	6713755	2	3366	12112.1	2141.16	869	1
4_MCF7_H_1_peak_12181_lociStitched	chr12	6387281	6396867	4	5700	11847.3	1883.65	870	1
5_MCF7_H_1_peak_13185_lociStitched	chr12	52673020	52682832	5	6245	11743	1786.77	871	1
5_MCF7_H_1_peak_20611_lociStitched	chr16	1724918	1742750	5	5116	12414.6	2467.95	872	1
MCF7_H_1_peak_36220	chr22	39711183	39716958	1	5776	11109.4	1164.24	873	1
8_MCF7_H_1_peak_56901_lociStitched	chr9	69653217	69664784	8	6288	11533.5	1591.62	874	1
1_MCF7_H_1_peak_52224_lociStitched	chr7	100180095	100184026	1	3932	11192.7	1258.31	875	1
6_MCF7_H_1_peak_12924_lociStitched	chr12	47662481	47676630	6	8542	11123.9	1197.01	876	1
5_MCF7_H_1_peak_35240_lociStitched	chr21	41002101	41033355	5	7011	13111.1	3184.78	877	1
4_MCF7_H_1_peak_35303_lociStitched	chr21	44912712	44930700	4	4993	13697.9	3772.08	878	1
1_MCF7_H_1_peak_20334_lociStitched	chr15	91413081	91417143	1	4063	10616.8	695.008	879	1
3_MCF7_H_1_peak_25896_lociStitched	chr18	46358423	46366202	3	4796	11553.4	1640.59	880	1
4_MCF7_H_1_peak_963_lociStitched	chr1	27174824	27192591	4	5796	14298.9	4390.23	881	1
9_MCF7_H_1_peak_58464_lociStitched	chr9	133719418	133737383	9	8466	11871.3	1972.56	882	1
13_MCF7_H_1_peak_7232_lociStitched	chr10	54068200	54098484	13	10345	11980.4	2086.57	883	1
5_MCF7_H_1_peak_8011_lociStitched	chr10	89909495	89926356	5	10433	11123.2	1230.85	884	1
2_MCF7_H_1_peak_14399_lociStitched	chr12	104849952	104857855	2	3689	11112.4	1235.24	885	1
9_MCF7_H_1_peak_34459_lociStitched	chr20	49032087	49080918	9	7057	16597.7	6724.03	886	1
8_MCF7_H_1_peak_664_lociStitched	chr1	20927573	20941370	8	7471	12064.1	2202	887	1
5_MCF7_H_1_peak_12191_lociStitched	chr12	6469773	6482617	5	5203	12060.5	2214.31	888	1
2_MCF7_H_1_peak_49975_lociStitched	chr6	144605615	144615892	2	3713	10567.8	725.556	889	1
7_MCF7_H_1_peak_21041_lociStitched	chr16	19008556	19019800	7	8154	11385.7	1549.42	890	1
2_MCF7_H_1_peak_1901_lociStitched	chr1	54869075	54879805	2	5422	11595.9	1764.01	891	1
4_MCF7_H_1_peak_14952_lociStitched	chr12	123428702	123436951	4	5735	11485.9	1679.5	892	1
5_MCF7_H_1_peak_13383_lociStitched	chr12	56908629	56921988	5	10029	10802.1	997.917	893	1
3_MCF7_H_1_peak_3657_lociStitched	chr1	152001485	152021719	3	6325	11970.4	2169.08	894	1
1_MCF7_H_1_peak_22645_lociStitched	chr17	6915132	6919164	1	4033	10630	831.802	895	1
3_MCF7_H_1_peak_27729_lociStitched	chr19	42363771	42368402	3	3695	10751.3	954.449	896	1
8_MCF7_H_1_peak_17754_lociStitched	chr14	71584419	71611557	8	8799	12868.8	3072.02	897	1
2_MCF7_H_1_peak_53341_lociStitched	chr7	154996264	155005840	2	6300	11399.3	1609.73	898	1
3_MCF7_H_1_peak_23527_lociStitched	chr17	38608519	38615122	3	4658	11261.4	1475.77	899	1
1_MCF7_H_1_peak_52229_lociStitched	chr7	100270718	100274127	1	3410	10709	941.907	900	1
3_MCF7_H_1_peak_36444_lociStitched	chr22	46363641	46375516	3	5137	13353.4	3592.19	901	1
1_MCF7_H_1_peak_54783_lociStitched	chr8	74204748	74208377	1	3630	10690.7	935.193	902	1
5_MCF7_H_1_peak_54308_lociStitched	chr8	38854377	38862800	5	5701	10523.7	782.497	903	1
3_MCF7_H_1_peak_28019_lociStitched	chr19	47359690	47366697	3	3924	10995.4	1264.06	904	1
7_MCF7_H_1_peak_55364_lociStitched	chr8	119010542	119033084	7	8324	11692.5	1965.66	905	1
9_MCF7_H_1_peak_20279_lociStitched	chr15	90685094	90711844	9	6491	13222.5	3512.28	906	1
6_MCF7_H_1_peak_11505_lociStitched	chr11	114211117	114249736	6	6458	13084.1	3383.02	907	1
5_MCF7_H_1_peak_17584_lociStitched	chr14	67879971	67894359	5	5710	12034.1	2333.73	908	1
2_MCF7_H_1_peak_39754_lociStitched	chr3	156267286	156273018	2	5493	10694.2	996.222	909	1
9_MCF7_H_1_peak_46598_lociStitched	chr5	167728761	167752613	9	7173	12586.7	2890.86	910	1
6_MCF7_H_1_peak_16454_lociStitched	chr13	109798727	109810730	6	5587	11682.5	1991.3	911	1
11_MCF7_H_1_peak_6878_lociStitched	chr10	33526144	33563232	11	8218	12832.4	3141.35	912	1
2_MCF7_H_1_peak_23814_lociStitched	chr17	43247808	43254096	2	4090	10761.3	1096.63	913	1
3_MCF7_H_1_peak_9873_lociStitched	chr11	35090905	35106636	3	6625	11096.6	1440.96	914	1
5_MCF7_H_1_peak_54431_lociStitched	chr8	49052817	49064678	5	6908	11273.9	1619.03	915	1
3_MCF7_H_1_peak_20111_lociStitched	chr15	84033980	84050140	3	4510	11376.6	1724.27	916	1
5_MCF7_H_1_peak_30007_lociStitched	chr2	70359324	70370874	5	5352	11510.7	1864.17	917	1
4_MCF7_H_1_peak_51368_lociStitched	chr7	44417158	44426437	4	6887	11551.4	1904.98	918	1
17_MCF7_H_1_peak_4004_lociStitched	chr1	161392014	161440724	17	6604	47950.1	38305.5	919	1
3_MCF7_H_1_peak_46408_lociStitched	chr5	153734720	153750746	3	7547	11160.5	1516.06	920	1
8_MCF7_H_1_peak_39832_lociStitched	chr3	158633371	158655359	8	7988	12449.6	2810.07	921	1
1_MCF7_H_1_peak_26403_lociStitched	chr18	72918775	72922507	1	3733	10207	581.446	922	1
7_MCF7_H_1_peak_6254_lociStitched	chr10	4845835	4857686	7	8910	10605.5	996.669	923	1
8_MCF7_H_1_peak_23569_lociStitched	chr17	39256069	39270980	8	9145	11040.1	1444.88	924	1
3_MCF7_H_1_peak_3854_lociStitched	chr1	156627408	156632677	3	5006	10868.9	1275.62	925	1
5_MCF7_H_1_peak_39522_lociStitched	chr3	149054358	149070788	5	5610	11739.2	2158.9	926	1
9_MCF7_H_1_peak_36713_lociStitched	chr3	10230730	10248373	9	7720	12486	2923.45	927	1
1_MCF7_H_1_peak_55618_lociStitched	chr8	128746926	128751822	1	4897	10389.8	832.32	928	1
2_MCF7_H_1_peak_21996_lociStitched	chr16	75268028	75281627	2	4553	13714.6	4165.37	929	1
6_MCF7_H_1_peak_32169_lociStitched	chr2	201261810	201275343	6	8564	10508.4	964.903	930	1
2_MCF7_H_1_peak_48037_lociStitched	chr6	35435419	35439718	2	3869	10517.1	992.209	931	1
4_MCF7_H_1_peak_41989_lociStitched	chr4	80991697	80999846	4	4632	10382.6	862.164	932	1
5_MCF7_H_1_peak_40683_lociStitched	chr3	194870824	194881963	5	6221	12278.5	2762.47	933	1
5_MCF7_H_1_peak_21235_lociStitched	chr16	28375661	28396605	5	5413	12962.2	3453.67	934	1
3_MCF7_H_1_peak_33230_lociStitched	chr2	241504748	241520079	3	5147	13661.5	4154.7	935	1
9_MCF7_H_1_peak_34135_lociStitched	chr20	36737775	36781921	9	7202	16400.2	6900.02	936	1
4_MCF7_H_1_peak_14270_lociStitched	chr12	96588188	96594648	4	5628	10057.6	562.02	937	1
5_MCF7_H_1_peak_34201_lociStitched	chr20	39936928	39959405	5	5858	11953.3	2463.48	938	1
7_MCF7_H_1_peak_41478_lociStitched	chr4	40991625	41012214	7	9029	10965.7	1476.23	939	1
6_MCF7_H_1_peak_39683_lociStitched	chr3	152926377	152941484	6	6631	11111.2	1622.49	940	1
8_MCF7_H_1_peak_41037_lociStitched	chr4	10174534	10188180	8	7712	11118.8	1630.7	941	1
MCF7_H_1_peak_51033	chr7	27210808	27213939	1	3132	10089.6	609.606	942	1
1_MCF7_H_1_peak_25875_lociStitched	chr18	46064865	46068157	1	3293	10573.6	1096.24	943	1
2_MCF7_H_1_peak_53346_lociStitched	chr7	155083035	155092651	2	4202	11074.7	1601.06	944	1
5_MCF7_H_1_peak_8522_lociStitched	chr10	106052015	106070480	5	6503	11727.1	2254.58	945	1
1_MCF7_H_1_peak_42872_lociStitched	chr4	146856632	146860649	1	4018	10090.7	626.25	946	1
5_MCF7_H_1_peak_16962_lociStitched	chr14	35015000	35026447	5	3417	11224.9	1767.42	947	1
5_MCF7_H_1_peak_8680_lociStitched	chr10	114710137	114718750	5	5750	10309.8	854.41	948	1
7_MCF7_H_1_peak_2677_lociStitched	chr1	94240708	94250053	7	7249	10446.8	992.439	949	1
6_MCF7_H_1_peak_25807_lociStitched	chr18	43365135	43387234	6	6411	11365.5	1911.56	950	1
3_MCF7_H_1_peak_1119_lociStitched	chr1	30180481	30185908	3	5053	10185.9	733.188	951	1
2_MCF7_H_1_peak_42431_lociStitched	chr4	111105827	111120484	2	3821	10903.3	1467.17	952	1
7_MCF7_H_1_peak_51826_lociStitched	chr7	75992885	76023097	7	6615	14130.2	4697.97	953	1
2_MCF7_H_1_peak_15013_lociStitched	chr12	124894923	124908640	2	3965	12479.7	3047.92	954	1
3_MCF7_H_1_peak_55627_lociStitched	chr8	128862981	128872689	3	5734	10744.8	1340.67	955	1
4_MCF7_H_1_peak_21254_lociStitched	chr16	28741114	28762280	4	5644	12915.5	3517.79	956	1
3_MCF7_H_1_peak_21362_lociStitched	chr16	30668628	30672675	3	3606	10470.4	1075.29	957	1
3_MCF7_H_1_peak_46890_lociStitched	chr5	179755808	179762443	3	6439	10350.6	959.421	958	1
9_MCF7_H_1_peak_55023_lociStitched	chr8	95029727	95058350	9	7117	12625.6	3251.57	959	1
2_MCF7_H_1_peak_23183_lociStitched	chr17	27272906	27278584	2	3070	10498.6	1127.08	960	1
5_MCF7_H_1_peak_23838_lociStitched	chr17	43447624	43472968	5	5830	14466.4	5099.21	961	1
4_MCF7_H_1_peak_31308_lociStitched	chr2	151340902	151353603	4	4243	10444	1091.02	962	0
2_MCF7_H_1_peak_47020_lociStitched	chr6	2976385	2990903	2	5128	11011.9	1659.41	963	0
5_MCF7_H_1_peak_18355_lociStitched	chr14	102743497	102750470	5	5478	10226.6	882.085	964	0
MCF7_H_1_peak_19791	chr15	74247708	74251125	1	3418	10120.8	779.418	965	0
13_MCF7_H_1_peak_37294_lociStitched	chr3	42054605	42087280	13	6711	12811.9	3473.35	966	0
2_MCF7_H_1_peak_17173_lociStitched	chr14	51861142	51867183	2	5549	9804.54	474.823	967	0
11_MCF7_H_1_peak_3153_lociStitched	chr1	115708571	115733776	11	7868	11697.6	2371.79	968	0
2_MCF7_H_1_peak_47842_lociStitched	chr6	31525692	31531958	2	4862	10333.3	1016.35	969	0
3_MCF7_H_1_peak_35810_lociStitched	chr22	29724630	29741535	3	6716	13256.9	3945.63	970	0
6_MCF7_H_1_peak_30832_lociStitched	chr2	113956214	113977963	6	5827	13849.8	4539.02	971	0
7_MCF7_H_1_peak_51318_lociStitched	chr7	43607524	43625338	7	6958	10663.5	1357.43	972	0
1_MCF7_H_1_peak_1860_lociStitched	chr1	53791092	53793627	1	2536	10017.1	712.082	973	0
12_MCF7_H_1_peak_44474_lociStitched	chr5	57111320	57139839	12	9309	10874.3	1582.8	974	0
8_MCF7_H_1_peak_48490_lociStitched	chr6	49500144	49534373	8	7143	11381.1	2094.81	975	0
1_MCF7_H_1_peak_51624_lociStitched	chr7	66204823	66208206	1	3384	10175.7	893.45	976	0
3_MCF7_H_1_peak_482_lociStitched	chr1	16075614	16087982	3	4535	11946.3	2665.3	977	0
2_MCF7_H_1_peak_7858_lociStitched	chr10	81024851	81029963	2	4698	10500	1221.77	978	0
9_MCF7_H_1_peak_4524_lociStitched	chr1	183236002	183250549	9	7567	11308.8	2049.67	979	0
4_MCF7_H_1_peak_27716_lociStitched	chr19	41827367	41834277	4	5692	11145.8	1896.8	980	0
5_MCF7_H_1_peak_15020_lociStitched	chr12	124994082	125004476	5	5468	11600.7	2359.44	981	0
7_MCF7_H_1_peak_29491_lociStitched	chr2	45395750	45418115	7	5232	12166.6	2934.29	982	0
3_MCF7_H_1_peak_8070_lociStitched	chr10	92609500	92620216	3	5231	10225.2	993.373	983	0
1_MCF7_H_1_peak_11612_lociStitched	chr11	118963349	118966184	1	2836	10010.4	782.744	984	0
2_MCF7_H_1_peak_27287_lociStitched	chr19	18527353	18540748	2	3910	12953	3729.17	985	0
4_MCF7_H_1_peak_23095_lociStitched	chr17	21178671	21191293	4	5097	11836.9	2625.38	986	0
7_MCF7_H_1_peak_8308_lociStitched	chr10	101665754	101693684	7	8477	11976.4	2765.07	987	0
1_MCF7_H_1_peak_5967_lociStitched	chr1	244012292	244015032	1	2741	10008.1	802.82	988	0
11_MCF7_H_1_peak_25331_lociStitched	chr18	9718606	9758975	11	8687	13668.9	4464.81	989	0
6_MCF7_H_1_peak_35053_lociStitched	chr21	35340400	35350491	6	6324	10304.9	1102.95	990	0
2_MCF7_H_1_peak_37891_lociStitched	chr3	57990477	57997044	2	4866	10277.4	1075.67	991	0
6_MCF7_H_1_peak_29581_lociStitched	chr2	47100299	47116230	6	5577	11457.6	2263.8	992	0
6_MCF7_H_1_peak_48027_lociStitched	chr6	35356515	35369772	6	5338	11227.4	2048.21	993	0
10_MCF7_H_1_peak_9880_lociStitched	chr11	35180399	35202070	10	7420	11307.9	2138.93	994	0
2_MCF7_H_1_peak_20132_lociStitched	chr15	85454182	85471604	2	5550	11704.1	2543.61	995	0
6_MCF7_H_1_peak_44597_lociStitched	chr5	64325999	64338566	6	9804	10547.5	1397.45	996	0
6_MCF7_H_1_peak_40677_lociStitched	chr3	194816061	194841808	6	6534	15283.4	6140.66	997	0
2_MCF7_H_1_peak_23111_lociStitched	chr17	21513801	21518165	2	4110	10643.8	1510.82	998	0
3_MCF7_H_1_peak_40411_lociStitched	chr3	185651267	185656294	3	4027	10146.5	1013.95	999	0
13_MCF7_H_1_peak_15375_lociStitched	chr13	31366406	31407635	13	8511	13242.8	4118.78	1000	0
5_MCF7_H_1_peak_52260_lociStitched	chr7	100802412	100816915	5	5052	12864.2	3744.67	1001	0
5_MCF7_H_1_peak_7456_lociStitched	chr10	70805510	70826287	5	5353	11716.2	2603.36	1002	0
10_MCF7_H_1_peak_13538_lociStitched	chr12	63161522	63187896	10	6281	11451.6	2339.37	1003	0
MCF7_H_1_peak_46919	chr5	180672381	180675581	1	3201	9774.72	662.72	1004	0
MCF7_H_1_peak_46918	chr5	180667200	180672037	1	4838	9814.27	709.104	1005	0
3_MCF7_H_1_peak_32882_lociStitched	chr2	231273197	231283886	3	5228	10578.9	1485.77	1006	0
6_MCF7_H_1_peak_33856_lociStitched	chr20	25280360	25296781	6	5281	11816.6	2732.45	1007	0
5_MCF7_H_1_peak_24077_lociStitched	chr17	48343931	48368352	5	5956	12645.2	3567.91	1008	0
9_MCF7_H_1_peak_13969_lociStitched	chr12	77496157	77517173	9	9298	10621.5	1546.78	1009	0
5_MCF7_H_1_peak_2487_lociStitched	chr1	86071620	86095678	5	7756	11547.8	2482.79	1010	0
2_MCF7_H_1_peak_34448_lociStitched	chr20	48806815	48810534	2	3624	9876.55	818.18	1011	0
1_MCF7_H_1_peak_52723_lociStitched	chr7	128170252	128173087	1	2836	9679.26	621.716	1012	0
10_MCF7_H_1_peak_43349_lociStitched	chr4	177908573	177935044	10	10409	10895.5	1839.73	1013	0
7_MCF7_H_1_peak_43583_lociStitched	chr5	152774	170154	7	5563	14524.5	5474.7	1014	0
5_MCF7_H_1_peak_38678_lociStitched	chr3	112949813	112968778	5	5926	11921.4	2876.99	1015	0
2_MCF7_H_1_peak_48306_lociStitched	chr6	42748535	42752084	2	3372	9446.73	411.684	1016	0
5_MCF7_H_1_peak_30814_lociStitched	chr2	113568934	113598368	5	7768	11932.5	2908.08	1017	0
4_MCF7_H_1_peak_26709_lociStitched	chr19	3982760	3990803	4	3955	10610.3	1586.08	1018	0
3_MCF7_H_1_peak_1335_lociStitched	chr1	36834489	36841938	3	5052	10214.1	1194.82	1019	0
6_MCF7_H_1_peak_23318_lociStitched	chr17	33409123	33422091	6	5085	10500.2	1482.24	1020	0
2_MCF7_H_1_peak_22850_lociStitched	chr17	14204381	14211463	2	4344	10091.9	1075.76	1021	0
1_MCF7_H_1_peak_13358_lociStitched	chr12	56550954	56555256	1	4303	9971.18	960.637	1022	0
3_MCF7_H_1_peak_14105_lociStitched	chr12	89763277	89771212	3	7596	9783.06	776.837	1023	0
5_MCF7_H_1_peak_33947_lociStitched	chr20	31325130	31342489	5	6623	11061.2	2062.25	1024	0
3_MCF7_H_1_peak_40170_lociStitched	chr3	172464221	172469987	3	4335	9758.38	763.418	1025	0
2_MCF7_H_1_peak_16096_lociStitched	chr13	80911408	80916494	2	4463	9856.67	866.654	1026	0
4_MCF7_H_1_peak_25272_lociStitched	chr18	8701720	8707928	4	3953	10002.3	1023.08	1027	0
2_MCF7_H_1_peak_3537_lociStitched	chr1	149901764	149911881	2	6168	10675.5	1707.75	1028	0
3_MCF7_H_1_peak_38782_lociStitched	chr3	119028414	119042878	3	3693	11617.5	2652.7	1029	0
5_MCF7_H_1_peak_50137_lociStitched	chr6	150165352	150178869	5	7552	10535.1	1570.68	1030	0
4_MCF7_H_1_peak_14534_lociStitched	chr12	109976300	109983826	4	5806	10303.8	1344.14	1031	0
8_MCF7_H_1_peak_8609_lociStitched	chr10	112067424	112096938	8	8531	12531.6	3574.15	1032	0
8_MCF7_H_1_peak_13631_lociStitched	chr12	65991197	66005431	8	7638	9986.57	1037.66	1033	0
9_MCF7_H_1_peak_56808_lociStitched	chr9	42844696	42855633	9	6503	10368.3	1419.62	1034	0
3_MCF7_H_1_peak_3072_lociStitched	chr1	112933202	112947686	3	5446	10148.9	1207.97	1035	0
3_MCF7_H_1_peak_36786_lociStitched	chr3	11679698	11685775	3	5442	9799.77	868.403	1036	0
5_MCF7_H_1_peak_50681_lociStitched	chr7	2902049	2916439	5	4501	11244.3	2323.99	1037	0
6_MCF7_H_1_peak_331_lociStitched	chr1	9942160	9959736	6	6301	11461.3	2541.49	1038	0
4_MCF7_H_1_peak_33386_lociStitched	chr20	3786674	3793441	4	5000	9885.91	974.448	1039	0
7_MCF7_H_1_peak_1528_lociStitched	chr1	42127118	42156209	7	5103	13765.9	4855.29	1040	0
1_MCF7_H_1_peak_46189_lociStitched	chr5	148439707	148444357	1	4651	9647.82	742.605	1041	0
3_MCF7_H_1_peak_10552_lociStitched	chr11	66492659	66508789	3	5705	10763.5	1869.47	1042	0
8_MCF7_H_1_peak_987_lociStitched	chr1	27425517	27449636	8	7023	13964.9	5079.46	1043	0
9_MCF7_H_1_peak_49586_lociStitched	chr6	129988817	130009020	9	8130	10277.3	1400.07	1044	0
4_MCF7_H_1_peak_22306_lociStitched	chr16	87886518	87903101	4	4732	12326.1	3454.24	1045	0
5_MCF7_H_1_peak_23724_lociStitched	chr17	42072058	42087097	5	4572	11781.6	2910.05	1046	0
13_MCF7_H_1_peak_43942_lociStitched	chr5	17237585	17259189	13	7390	11443.6	2579.52	1047	0
3_MCF7_H_1_peak_40372_lociStitched	chr3	185373212	185378672	3	5313	10292.1	1442.53	1048	0
2_MCF7_H_1_peak_13144_lociStitched	chr12	52213532	52222125	2	2605	10713.8	1869.84	1049	0
15_MCF7_H_1_peak_31364_lociStitched	chr2	153354186	153385140	15	9374	10799.9	1956.29	1050	0
2_MCF7_H_1_peak_50283_lociStitched	chr6	157098956	157103555	2	2939	9420.59	578.554	1051	0
2_MCF7_H_1_peak_31077_lociStitched	chr2	131128881	131132662	2	2717	9739.1	898.366	1052	0
2_MCF7_H_1_peak_34737_lociStitched	chr20	61333061	61337282	2	3848	10098.7	1260.81	1053	0
9_MCF7_H_1_peak_49927_lociStitched	chr6	143140621	143176197	9	7755	11046.3	2212.83	1054	0
1_MCF7_H_1_peak_26562_lociStitched	chr19	1438064	1441489	1	3426	9807.83	975.44	1055	0
7_MCF7_H_1_peak_29520_lociStitched	chr2	46293535	46310461	7	7008	10614.3	1784	1056	0
3_MCF7_H_1_peak_20837_lociStitched	chr16	8941647	8945820	3	3936	9834.09	1007.78	1057	0
3_MCF7_H_1_peak_45200_lociStitched	chr5	95294873	95310303	3	3904	10381.3	1573.86	1058	0
4_MCF7_H_1_peak_4483_lociStitched	chr1	181103336	181111747	4	6001	10323.7	1533.33	1059	0
2_MCF7_H_1_peak_22813_lociStitched	chr17	13241247	13252667	2	4819	9382.67	601.834	1060	0
3_MCF7_H_1_peak_20700_lociStitched	chr16	2953992	2966658	3	3944	11106.8	2329.28	1061	0
5_MCF7_H_1_peak_54010_lociStitched	chr8	27190132	27220853	5	6534	12595.6	3818.62	1062	0
1_MCF7_H_1_peak_8026_lociStitched	chr10	90639280	90643396	1	4117	9264.7	489.804	1063	0
9_MCF7_H_1_peak_34646_lociStitched	chr20	57113669	57133840	9	6687	11144.5	2384.21	1064	0
10_MCF7_H_1_peak_45648_lociStitched	chr5	131760718	131808016	10	7695	15088.1	6328.47	1065	0
3_MCF7_H_1_peak_8601_lociStitched	chr10	111967294	111982434	3	4351	10770.6	2015.13	1066	0
11_MCF7_H_1_peak_20396_lociStitched	chr15	96812366	96840987	11	8623	10867.4	2115.09	1067	0
3_MCF7_H_1_peak_6861_lociStitched	chr10	33268669	33274769	3	5791	9494.65	745.42	1068	0
2_MCF7_H_1_peak_58599_lociStitched	chr9	137760158	137764493	2	4207	9828.75	1085.05	1069	0
2_MCF7_H_1_peak_22_lociStitched	chr1	994088	1000369	2	3629	10528.2	1788.83	1070	0
11_MCF7_H_1_peak_47081_lociStitched	chr6	4351743	4381795	11	7852	12255.2	3516.08	1071	0
1_MCF7_H_1_peak_42676_lociStitched	chr4	129730504	129734626	1	4123	9407.64	669.825	1072	0
6_MCF7_H_1_peak_51382_lociStitched	chr7	44660645	44680531	6	5605	11237.6	2507.62	1073	0
6_MCF7_H_1_peak_56645_lociStitched	chr9	35510153	35526804	6	7357	9972.28	1258.82	1074	0
3_MCF7_H_1_peak_26499_lociStitched	chr19	797330	801456	3	3913	9713.84	1015	1075	0
5_MCF7_H_1_peak_187_lociStitched	chr1	7313295	7328426	5	5106	10567.5	1868.68	1076	0
5_MCF7_H_1_peak_11535_lociStitched	chr11	116722813	116743239	5	6921	10854.4	2156.99	1077	0
4_MCF7_H_1_peak_38985_lociStitched	chr3	125915485	125936031	4	6552	12964.5	4290	1078	0
4_MCF7_H_1_peak_46297_lociStitched	chr5	150004440	150022756	4	5624	11588.5	2917.74	1079	0
6_MCF7_H_1_peak_48948_lociStitched	chr6	86063856	86074479	6	8784	9431.1	761.669	1080	0
3_MCF7_H_1_peak_12145_lociStitched	chr12	3325514	3346138	3	5343	12265.1	3598.89	1081	0
2_MCF7_H_1_peak_25054_lociStitched	chr17	79824943	79829004	2	3806	9964.07	1304.8	1082	0
4_MCF7_H_1_peak_33191_lociStitched	chr2	239867638	239877096	4	4888	9939.41	1289.13	1083	0
5_MCF7_H_1_peak_22818_lociStitched	chr17	13444709	13467177	5	5602	10501.5	1853.61	1084	0
6_MCF7_H_1_peak_40995_lociStitched	chr4	7829771	7855213	6	6248	11553.2	2905.48	1085	0
2_MCF7_H_1_peak_30848_lociStitched	chr2	114081441	114088842	2	5441	9495.48	854.816	1086	0
3_MCF7_H_1_peak_7812_lociStitched	chr10	79784848	79796346	3	6308	9879.08	1247.53	1087	0
5_MCF7_H_1_peak_47804_lociStitched	chr6	30781091	30796387	5	5923	10719.4	2087.9	1088	0
5_MCF7_H_1_peak_10715_lociStitched	chr11	72435948	72453176	5	5483	11840.8	3213.02	1089	0
3_MCF7_H_1_peak_14780_lociStitched	chr12	120635053	120640235	3	4898	9559.75	937.942	1090	0
6_MCF7_H_1_peak_49739_lociStitched	chr6	134740228	134758901	6	7164	10055.4	1434.09	1091	0
4_MCF7_H_1_peak_14391_lociStitched	chr12	104673870	104684380	4	6080	9605.09	984.787	1092	0
6_MCF7_H_1_peak_51702_lociStitched	chr7	73262034	73270459	6	5324	9714.87	1101.99	1093	0
5_MCF7_H_1_peak_29124_lociStitched	chr2	30878921	30890178	5	5309	10040.1	1431.89	1094	0
2_MCF7_H_1_peak_9224_lociStitched	chr11	6627660	6639322	2	4292	10641.6	2033.85	1095	0
3_MCF7_H_1_peak_1624_lociStitched	chr1	43936658	43943691	3	6492	9269.49	672.355	1096	0
11_MCF7_H_1_peak_40288_lociStitched	chr3	182982853	183017256	11	8240	13293.3	4699.45	1097	0
2_MCF7_H_1_peak_45307_lociStitched	chr5	102090047	102098194	2	2812	9743.81	1154.43	1098	0
12_MCF7_H_1_peak_1546_lociStitched	chr1	42300938	42336565	12	8336	12640.5	4057.92	1099	0
5_MCF7_H_1_peak_25710_lociStitched	chr18	33888799	33902522	5	6621	10128.9	1547.95	1100	0
8_MCF7_H_1_peak_8485_lociStitched	chr10	105647864	105676198	8	7362	10664.9	2091.05	1101	0
5_MCF7_H_1_peak_11049_lociStitched	chr11	86341657	86356057	5	5132	10201	1638.72	1102	0
4_MCF7_H_1_peak_57267_lociStitched	chr9	90544430	90559979	4	4881	10187.7	1626.43	1103	0
7_MCF7_H_1_peak_56854_lociStitched	chr9	67017567	67028596	7	5268	10265.8	1707.29	1104	0
1_MCF7_H_1_peak_42017_lociStitched	chr4	83292305	83296719	1	4415	9237.18	683.729	1105	0
7_MCF7_H_1_peak_51807_lociStitched	chr7	75697000	75718602	7	6357	11522.5	2970.28	1106	0
1_MCF7_H_1_peak_34834_lociStitched	chr21	11168600	11170809	1	2210	10077.9	1529.95	1107	0
10_MCF7_H_1_peak_56586_lociStitched	chr9	33759013	33772393	10	9621	9965.42	1419.62	1108	0
2_MCF7_H_1_peak_47448_lociStitched	chr6	17703750	17716233	2	3899	9937.72	1399.34	1109	0
3_MCF7_H_1_peak_23659_lociStitched	chr17	40819188	40831751	3	4413	11600.7	3062.86	1110	0
3_MCF7_H_1_peak_52909_lociStitched	chr7	132113347	132119007	3	4750	9350.89	820.134	1111	0
5_MCF7_H_1_peak_29073_lociStitched	chr2	28805054	28820132	5	5364	10786.8	2270.75	1112	0
9_MCF7_H_1_peak_16536_lociStitched	chr13	111042640	111075245	9	5445	14238.6	5725.44	1113	0
5_MCF7_H_1_peak_37922_lociStitched	chr3	58545884	58554909	5	6118	9983.45	1471.98	1114	0
4_MCF7_H_1_peak_53482_lociStitched	chr8	8145860	8169297	4	5967	10731.8	2221.83	1115	0
3_MCF7_H_1_peak_16787_lociStitched	chr14	24044718	24052233	3	5442	10109.2	1604.45	1116	0
5_MCF7_H_1_peak_31023_lociStitched	chr2	127974906	127984948	5	5236	10018.9	1515.34	1117	0
4_MCF7_H_1_peak_12398_lociStitched	chr12	13022601	13035684	4	6787	9956.16	1454.83	1118	0
2_MCF7_H_1_peak_51622_lociStitched	chr7	66137610	66149109	2	4257	9731.6	1237.29	1119	0
16_MCF7_H_1_peak_48209_lociStitched	chr6	40898461	40931403	16	9686	12448.8	3959.63	1120	0
2_MCF7_H_1_peak_16495_lociStitched	chr13	110490844	110497632	2	6148	9943.74	1456.03	1121	0
2_MCF7_H_1_peak_58717_lociStitched	chr9	140505421	140508543	2	3055	9472.46	1002.16	1122	0
8_MCF7_H_1_peak_11893_lociStitched	chr11	127888031	127924745	8	7907	11102.3	2632.39	1123	0
6_MCF7_H_1_peak_53078_lociStitched	chr7	139462989	139477611	6	6308	10024.8	1558.71	1124	0
MCF7_H_1_peak_13273	chr12	54409782	54414208	1	4427	9015.76	553.25	1125	0
10_MCF7_H_1_peak_44372_lociStitched	chr5	52692828	52734696	10	7699	11492.8	3035.43	1126	0
1_MCF7_H_1_peak_3493_lociStitched	chr1	148555483	148557702	1	2220	9461.82	1014.97	1127	0
2_MCF7_H_1_peak_24710_lociStitched	chr17	73109924	73122383	2	3598	10326	1885.05	1128	0
9_MCF7_H_1_peak_21895_lociStitched	chr16	70774726	70802310	9	6528	13554.8	5116.83	1129	0
4_MCF7_H_1_peak_54440_lociStitched	chr8	49228502	49236863	4	4971	9881.03	1443.11	1130	0
2_MCF7_H_1_peak_21395_lociStitched	chr16	31007641	31020103	2	3635	10991.5	2558.45	1131	0
9_MCF7_H_1_peak_50969_lociStitched	chr7	24859707	24891489	9	7382	11260.4	2828.6	1132	0
9_MCF7_H_1_peak_29099_lociStitched	chr2	29329806	29353679	9	7284	9983.69	1556.52	1133	0
4_MCF7_H_1_peak_17418_lociStitched	chr14	61643740	61651670	4	4702	9168.67	743.041	1134	0
8_MCF7_H_1_peak_37995_lociStitched	chr3	64149026	64177820	8	7542	10832.3	2407.18	1135	0
10_MCF7_H_1_peak_51855_lociStitched	chr7	76234826	76250019	10	6578	10328.2	1909.76	1136	0
6_MCF7_H_1_peak_52793_lociStitched	chr7	129992378	130014260	6	5650	11965.1	3551.45	1137	0
5_MCF7_H_1_peak_51866_lociStitched	chr7	76583473	76593510	5	4334	9758.98	1345.96	1138	0
6_MCF7_H_1_peak_47056_lociStitched	chr6	3797393	3827306	6	6599	11851.5	3439.99	1139	0
5_MCF7_H_1_peak_34687_lociStitched	chr20	58817827	58830881	5	5928	9829.66	1432.02	1140	0
7_MCF7_H_1_peak_53283_lociStitched	chr7	151289017	151305247	7	6677	10346.6	1949.22	1141	0
13_MCF7_H_1_peak_33762_lociStitched	chr20	22354250	22372198	13	8801	9810.38	1417.89	1142	0
3_MCF7_H_1_peak_26174_lociStitched	chr18	57382359	57387644	3	4995	9084.92	727.216	1143	0
1_MCF7_H_1_peak_19661_lociStitched	chr15	70387419	70390276	1	2858	8988.69	637.682	1144	0
6_MCF7_H_1_peak_23895_lociStitched	chr17	45300152	45318527	6	6410	11116.9	2769.11	1145	0
1_MCF7_H_1_peak_55913_lociStitched	chr8	143314951	143319037	1	4087	9217.2	883.393	1146	0
1_MCF7_H_1_peak_58353_lociStitched	chr9	131396670	131399288	1	2619	9398.36	1078.88	1147	0
6_MCF7_H_1_peak_25572_lociStitched	chr18	24037904	24063880	6	7309	10790.4	2478.11	1148	0
2_MCF7_H_1_peak_47809_lociStitched	chr6	30845147	30854891	2	4122	10304.3	1996.55	1149	0
3_MCF7_H_1_peak_32977_lociStitched	chr2	233893352	233899991	3	5047	9594.68	1288.63	1150	0
3_MCF7_H_1_peak_18371_lociStitched	chr14	102982879	102994729	3	4999	10415	2110.49	1151	0
4_MCF7_H_1_peak_51818_lociStitched	chr7	75910639	75924476	4	3902	11080.7	2778.47	1152	0
6_MCF7_H_1_peak_13522_lociStitched	chr12	63086452	63099975	6	5532	9612.15	1313.08	1153	0
3_MCF7_H_1_peak_8849_lociStitched	chr10	123886357	123902608	3	4574	10561.5	2263.76	1154	0
5_MCF7_H_1_peak_40510_lociStitched	chr3	188587192	188620339	5	6002	11525.2	3228.52	1155	0
4_MCF7_H_1_peak_35377_lociStitched	chr21	46783518	46787807	4	3552	9532.3	1257.96	1156	0
9_MCF7_H_1_peak_29026_lociStitched	chr2	28015378	28034186	9	5192	10318.1	2050.07	1157	0
3_MCF7_H_1_peak_29876_lociStitched	chr2	65058047	65067387	3	5033	9820.08	1554.18	1158	0
1_MCF7_H_1_peak_43917_lociStitched	chr5	16933720	16937190	1	3471	9272.19	1026.43	1159	0
5_MCF7_H_1_peak_16358_lociStitched	chr13	103464933	103483338	5	4681	10308.6	2063.2	1160	0
2_MCF7_H_1_peak_35319_lociStitched	chr21	45145672	45149656	2	2580	9496.66	1256.55	1161	0
5_MCF7_H_1_peak_5885_lociStitched	chr1	240249779	240265232	5	4164	9919.28	1679.74	1162	0
9_MCF7_H_1_peak_40245_lociStitched	chr3	180124191	180152430	9	8884	10603.7	2380.55	1163	0
4_MCF7_H_1_peak_22920_lociStitched	chr17	16763822	16770315	4	4993	9251.88	1042.13	1164	0
6_MCF7_H_1_peak_30935_lociStitched	chr2	121479794	121495806	6	4548	9946.65	1738.9	1165	0
5_MCF7_H_1_peak_41607_lociStitched	chr4	48900791	48916188	5	6249	10248.2	2047.8	1166	0
7_MCF7_H_1_peak_27790_lociStitched	chr19	43378340	43404444	7	5998	10718.3	2524.26	1167	0
4_MCF7_H_1_peak_27031_lociStitched	chr19	13063267	13076669	4	4244	10278	2090.71	1168	0
4_MCF7_H_1_peak_39336_lociStitched	chr3	138542195	138554587	4	3414	10015.2	1834.02	1169	0
1_MCF7_H_1_peak_32203_lociStitched	chr2	201726213	201730184	1	3972	8748.91	571.824	1170	0
3_MCF7_H_1_peak_22748_lociStitched	chr17	8123073	8130298	3	4298	9742.19	1570.71	1171	0
1_MCF7_H_1_peak_16986_lociStitched	chr14	35342279	35344980	1	2702	8742.33	571.261	1172	0
4_MCF7_H_1_peak_9728_lociStitched	chr11	28853846	28864520	4	7075	8818.86	653.249	1173	0
5_MCF7_H_1_peak_14220_lociStitched	chr12	95008196	95016488	5	6720	8843.42	685.748	1174	0
3_MCF7_H_1_peak_17123_lociStitched	chr14	50526369	50535125	3	4377	9326.89	1172.43	1175	0
2_MCF7_H_1_peak_1719_lociStitched	chr1	46145940	46155020	2	4178	8969.22	817.2	1176	0
5_MCF7_H_1_peak_24844_lociStitched	chr17	75229728	75252926	5	4072	11960.9	3809.11	1177	0
6_MCF7_H_1_peak_50599_lociStitched	chr7	1066896	1084943	6	4284	12001.3	3851.23	1178	0
7_MCF7_H_1_peak_25815_lociStitched	chr18	43530307	43543977	7	8358	9147.96	999.277	1179	0
13_MCF7_H_1_peak_52035_lociStitched	chr7	92250592	92275947	13	9761	10005.1	1858.52	1180	0
9_MCF7_H_1_peak_27939_lociStitched	chr19	45929875	45959768	9	4837	12073.8	3930.93	1181	0
15_MCF7_H_1_peak_3204_lociStitched	chr1	117028119	117064270	15	7309	12276.9	4150.13	1182	0
8_MCF7_H_1_peak_36632_lociStitched	chr3	5054261	5068721	8	7323	10084.4	1959.33	1183	0
1_MCF7_H_1_peak_25195_lociStitched	chr18	3621799	3626618	1	4820	8653.48	529.608	1184	0
4_MCF7_H_1_peak_603_lociStitched	chr1	18191967	18206199	4	6308	9868.47	1744.84	1185	0
2_MCF7_H_1_peak_31151_lociStitched	chr2	134876515	134879393	2	2720	8997.49	880.668	1186	0
5_MCF7_H_1_peak_3499_lociStitched	chr1	149215302	149231537	5	3732	11658.4	3542.48	1187	0
7_MCF7_H_1_peak_27290_lociStitched	chr19	18570899	18607576	7	5155	15664.7	7551.79	1188	0
5_MCF7_H_1_peak_11647_lociStitched	chr11	119547060	119572316	5	4205	12837.6	4727.92	1189	0
2_MCF7_H_1_peak_4858_lociStitched	chr1	203481072	203489833	2	3248	9643.23	1548.07	1190	0
3_MCF7_H_1_peak_42264_lociStitched	chr4	99574372	99580730	3	6180	9052.52	958.151	1191	0
5_MCF7_H_1_peak_23932_lociStitched	chr17	46012081	46027304	5	5143	10608.9	2520.93	1192	0
3_MCF7_H_1_peak_16388_lociStitched	chr13	106802446	106810151	3	5457	9113.47	1025.54	1193	0
4_MCF7_H_1_peak_28640_lociStitched	chr2	10541083	10549813	4	5830	9506.97	1426.48	1194	0
MCF7_H_1_peak_47876	chr6	31801850	31806409	1	4560	8841.27	765.912	1195	0
6_MCF7_H_1_peak_51165_lociStitched	chr7	34013240	34028017	6	7605	9213.46	1140.78	1196	0
4_MCF7_H_1_peak_22726_lociStitched	chr17	8024740	8042726	4	5596	10865.3	2796.82	1197	0
9_MCF7_H_1_peak_9518_lociStitched	chr11	14432604	14446552	9	6529	9654.81	1598.44	1198	0
5_MCF7_H_1_peak_15015_lociStitched	chr12	124924775	124951737	5	4886	13119.7	5063.46	1199	0
7_MCF7_H_1_peak_39347_lociStitched	chr3	139017868	139030132	7	6109	10406	2355.91	1200	0
3_MCF7_H_1_peak_24976_lociStitched	chr17	78427825	78432174	3	2699	9380.79	1333.84	1201	0
4_MCF7_H_1_peak_37138_lociStitched	chr3	32442556	32464214	4	5901	10311.4	2267.59	1202	0
4_MCF7_H_1_peak_25020_lociStitched	chr17	79317780	79324344	4	3390	9632.67	1595.05	1203	0
3_MCF7_H_1_peak_25010_lociStitched	chr17	79067863	79072217	3	3868	9442.08	1406.34	1204	0
8_MCF7_H_1_peak_1226_lociStitched	chr1	33446401	33473378	8	6766	11465.2	3436.87	1205	0
2_MCF7_H_1_peak_8780_lociStitched	chr10	121065042	121078279	2	5578	10622.7	2599.75	1206	0
4_MCF7_H_1_peak_13965_lociStitched	chr12	77453442	77460970	4	5921	8890.57	867.978	1207	0
9_MCF7_H_1_peak_50076_lociStitched	chr6	148757173	148779471	9	6549	10399.8	2381.43	1208	0
7_MCF7_H_1_peak_37656_lociStitched	chr3	50195828	50209713	7	5272	11371.8	3354.62	1209	0
1_MCF7_H_1_peak_47790_lociStitched	chr6	30688020	30692172	1	4153	8828.4	812.962	1210	0
6_MCF7_H_1_peak_19373_lociStitched	chr15	63049818	63075803	6	5983	11090.4	3076.62	1211	0
1_MCF7_H_1_peak_40754_lociStitched	chr3	196753990	196756740	1	2751	9355.5	1351.62	1212	0
10_MCF7_H_1_peak_29571_lociStitched	chr2	47063657	47085817	10	5708	10924.9	2922.9	1213	0
2_MCF7_H_1_peak_18456_lociStitched	chr14	105281389	105292890	2	2692	10534.9	2533.67	1214	0
8_MCF7_H_1_peak_11194_lociStitched	chr11	96035568	96058792	8	7529	9898.07	1897.4	1215	0
7_MCF7_H_1_peak_24288_lociStitched	chr17	57905161	57931075	7	9872	9632.23	1632.58	1216	0
1_MCF7_H_1_peak_31247_lociStitched	chr2	145273064	145276245	1	3182	8455.42	456.155	1217	0
1_MCF7_H_1_peak_22250_lociStitched	chr16	85586704	85591074	1	4371	8730.82	734.16	1218	0
6_MCF7_H_1_peak_4602_lociStitched	chr1	186151366	186160409	6	6219	8494.09	500.982	1219	0
4_MCF7_H_1_peak_26434_lociStitched	chr18	74811601	74820979	4	5099	9117.29	1131.92	1220	0
2_MCF7_H_1_peak_23805_lociStitched	chr17	43200503	43206071	2	3971	9022.39	1040.66	1221	0
1_MCF7_H_1_peak_23852_lociStitched	chr17	43661110	43663022	1	1913	8673.98	699.41	1222	0
5_MCF7_H_1_peak_49618_lociStitched	chr6	130908387	130926485	5	5876	9295.13	1321.15	1223	0
9_MCF7_H_1_peak_2026_lociStitched	chr1	59473872	59496171	9	6644	10001.1	2031.44	1224	0
4_MCF7_H_1_peak_18267_lociStitched	chr14	100085061	100090999	4	5070	9105.92	1137.13	1225	0
1_MCF7_H_1_peak_26575_lociStitched	chr19	1746328	1749107	1	2780	9008.13	1049.91	1226	0
8_MCF7_H_1_peak_32070_lociStitched	chr2	192529488	192554450	8	6557	9845.01	1889.62	1227	0
3_MCF7_H_1_peak_2484_lociStitched	chr1	86046347	86050690	3	3811	8813.25	869.903	1228	0
11_MCF7_H_1_peak_55654_lociStitched	chr8	129180225	129198548	11	7682	9683.71	1740.68	1229	0
1_MCF7_H_1_peak_19420_lociStitched	chr15	63663469	63667687	1	4219	8682.75	742.368	1230	0
6_MCF7_H_1_peak_31804_lociStitched	chr2	177501191	177509232	6	5895	8450.29	517.036	1231	0
6_MCF7_H_1_peak_7100_lociStitched	chr10	47161387	47176627	6	5778	9912.1	1988.82	1232	0
4_MCF7_H_1_peak_30370_lociStitched	chr2	96099316	96110091	4	5492	8813.95	947.122	1233	0
2_MCF7_H_1_peak_35486_lociStitched	chr22	19158325	19162980	2	2842	9263.45	1396.97	1234	0
1_MCF7_H_1_peak_56055_lociStitched	chr9	2015627	2018415	1	2789	8629.14	764.748	1235	0
2_MCF7_H_1_peak_13202_lociStitched	chr12	53317621	53321917	2	3997	8599.3	736.764	1236	0
9_MCF7_H_1_peak_39038_lociStitched	chr3	127407339	127430157	9	5074	14042.2	6195.09	1237	0
5_MCF7_H_1_peak_41853_lociStitched	chr4	74897345	74911101	5	5387	8878.12	1031.7	1238	0
12_MCF7_H_1_peak_47419_lociStitched	chr6	16704559	16752743	12	7801	11747.3	3902.9	1239	0
10_MCF7_H_1_peak_7162_lociStitched	chr10	49815239	49843305	10	6114	10311.4	2472.61	1240	0
8_MCF7_H_1_peak_56961_lociStitched	chr9	72584298	72597300	8	6667	8998.68	1167.58	1241	0
8_MCF7_H_1_peak_13296_lociStitched	chr12	54752066	54773587	8	4716	11756.9	3927.58	1242	0
8_MCF7_H_1_peak_5470_lociStitched	chr1	224240121	224270568	8	7074	10376.3	2551.46	1243	0
1_MCF7_H_1_peak_42014_lociStitched	chr4	81226311	81232163	1	5853	8155.35	331.223	1244	0
5_MCF7_H_1_peak_30644_lociStitched	chr2	109187106	109213306	5	7746	9814.52	1991.2	1245	0
3_MCF7_H_1_peak_37893_lociStitched	chr3	58026965	58038951	3	5682	9014.67	1191.41	1246	0
7_MCF7_H_1_peak_15058_lociStitched	chr12	127535938	127549167	7	7457	9109.49	1292.47	1247	0
2_MCF7_H_1_peak_12067_lociStitched	chr12	73798	82272	2	1497	11560.2	3745.51	1248	0
2_MCF7_H_1_peak_14980_lociStitched	chr12	123848098	123851018	2	2694	8473.26	662.548	1249	0
5_MCF7_H_1_peak_36047_lociStitched	chr22	36858517	36868520	5	5306	9908.97	2100.63	1250	0
3_MCF7_H_1_peak_19017_lociStitched	chr15	45740286	45750386	3	4188	9441.48	1652.36	1251	0
4_MCF7_H_1_peak_47026_lociStitched	chr6	3056166	3070222	4	3805	9566.51	1779.49	1252	0
6_MCF7_H_1_peak_48542_lociStitched	chr6	52431006	52441868	6	4832	9271.8	1490.27	1253	0
8_MCF7_H_1_peak_20148_lociStitched	chr15	85861046	85901199	8	7233	11475.7	3702.11	1254	0
4_MCF7_H_1_peak_51388_lociStitched	chr7	44766754	44777888	4	5829	9018.54	1262.6	1255	0
1_MCF7_H_1_peak_27909_lociStitched	chr19	45349466	45352312	1	2847	8462.87	717.192	1256	0
4_MCF7_H_1_peak_20031_lociStitched	chr15	80871954	80892392	4	4311	10883.2	3141.32	1257	0
5_MCF7_H_1_peak_53726_lociStitched	chr8	18938586	18955035	5	5510	9913.81	2172.91	1258	0
1_MCF7_H_1_peak_52199_lociStitched	chr7	99683884	99687623	1	3740	8338.72	600.11	1259	0
3_MCF7_H_1_peak_44761_lociStitched	chr5	71392524	71405689	3	3272	9132.56	1396.81	1260	0
4_MCF7_H_1_peak_49322_lociStitched	chr6	111910281	111928076	4	5203	9883.34	2149.64	1261	0
3_MCF7_H_1_peak_40799_lociStitched	chr3	197676163	197684836	3	5214	9019.92	1288.81	1262	0
5_MCF7_H_1_peak_41458_lociStitched	chr4	40251849	40258801	5	5722	8277.05	563.112	1263	0
6_MCF7_H_1_peak_12677_lociStitched	chr12	28175363	28188286	6	7705	8847.09	1135.93	1264	0
4_MCF7_H_1_peak_5549_lociStitched	chr1	226292628	226310524	4	3340	10862.9	3155.06	1265	0
9_MCF7_H_1_peak_21818_lociStitched	chr16	69073084	69111720	9	6877	11219.9	3515.88	1266	0
6_MCF7_H_1_peak_57502_lociStitched	chr9	100983300	100995829	6	5478	9573.41	1871.83	1267	0
3_MCF7_H_1_peak_16686_lociStitched	chr14	21557142	21575654	3	4490	10983.2	3293.28	1268	0
6_MCF7_H_1_peak_28605_lociStitched	chr2	9794390	9816920	6	6486	10429.1	2739.65	1269	0
6_MCF7_H_1_peak_10022_lociStitched	chr11	46378877	46391608	6	4634	10576.9	2915.4	1270	0
6_MCF7_H_1_peak_32383_lociStitched	chr2	208255926	208262621	6	5361	8124.38	465.972	1271	0
4_MCF7_H_1_peak_53355_lociStitched	chr7	155743464	155757638	4	4569	9747.46	2090.66	1272	0
2_MCF7_H_1_peak_17763_lociStitched	chr14	71786400	71789866	2	2823	8347.51	698.399	1273	0
6_MCF7_H_1_peak_20102_lociStitched	chr15	83954030	83975092	6	5318	9619.02	1984.04	1274	0
1_MCF7_H_1_peak_56014_lociStitched	chr8	145702784	145705283	1	2500	8552.08	918.133	1275	0
2_MCF7_H_1_peak_44501_lociStitched	chr5	57753090	57757052	2	3875	8280.58	648.579	1276	0
8_MCF7_H_1_peak_8872_lociStitched	chr10	124611592	124623542	8	7251	8574.12	945.245	1277	0
6_MCF7_H_1_peak_11289_lociStitched	chr11	103392546	103404631	6	7294	8715.7	1097.32	1278	0
4_MCF7_H_1_peak_12078_lociStitched	chr12	672240	685804	4	4578	9939.7	2326.23	1279	0
2_MCF7_H_1_peak_38958_lociStitched	chr3	124702471	124706403	2	3867	8269.39	658.217	1280	0
2_MCF7_H_1_peak_20269_lociStitched	chr15	90541485	90548672	2	4186	8871.63	1264.19	1281	0
6_MCF7_H_1_peak_8931_lociStitched	chr10	127915834	127943197	6	4479	11251.7	3652.96	1282	0
9_MCF7_H_1_peak_7469_lociStitched	chr10	70976123	71002064	9	6525	11442.6	3852.24	1283	0
3_MCF7_H_1_peak_33150_lociStitched	chr2	238772633	238784033	3	4521	9675.18	2099.88	1284	0
4_MCF7_H_1_peak_24301_lociStitched	chr17	58142900	58161359	4	6782	8825.25	1253.37	1285	0
5_MCF7_H_1_peak_2435_lociStitched	chr1	85313198	85321905	5	5468	8954.28	1388.77	1286	0
7_MCF7_H_1_peak_39387_lociStitched	chr3	141120660	141141167	7	3850	11186.6	3621.54	1287	0
5_MCF7_H_1_peak_4716_lociStitched	chr1	200983506	200995645	5	5783	9839.87	2277.28	1288	0
1_MCF7_H_1_peak_12967_lociStitched	chr12	49207683	49209911	1	2229	8409.59	851.764	1289	0
12_MCF7_H_1_peak_5836_lociStitched	chr1	236063978	236084063	12	7292	9554.43	2000.47	1290	0
5_MCF7_H_1_peak_6545_lociStitched	chr10	17103425	17131054	5	7261	9145.2	1591.43	1291	0
6_MCF7_H_1_peak_4505_lociStitched	chr1	183108394	183134969	6	6730	9933.74	2399.72	1292	0
MCF7_H_1_peak_23991	chr17	46678780	46683113	1	4334	8241.8	708.012	1293	0
2_MCF7_H_1_peak_42858_lociStitched	chr4	146653542	146657765	2	4153	8331.56	803.637	1294	0
4_MCF7_H_1_peak_35874_lociStitched	chr22	30804495	30820057	4	3288	9407.23	1886.11	1295	0
2_MCF7_H_1_peak_48788_lociStitched	chr6	74226042	74230802	2	3521	8140.08	622.608	1296	0
7_MCF7_H_1_peak_28587_lociStitched	chr2	9510776	9527810	7	6114	10218.7	2701.59	1297	0
2_MCF7_H_1_peak_17121_lociStitched	chr14	50504521	50512537	2	5332	8589.95	1081.36	1298	0
6_MCF7_H_1_peak_35692_lociStitched	chr22	24542065	24562400	6	3971	11928.5	4420.83	1299	0
2_MCF7_H_1_peak_1909_lociStitched	chr1	55006997	55010443	2	3312	8266.26	759.498	1300	0
4_MCF7_H_1_peak_50381_lociStitched	chr6	159269870	159276154	4	5355	8310.59	804.352	1301	0
2_MCF7_H_1_peak_27442_lociStitched	chr19	34310348	34312832	2	2435	8182.05	678.877	1302	0
12_MCF7_H_1_peak_17182_lociStitched	chr14	51999556	52022950	12	8823	9285.08	1782.62	1303	0
1_MCF7_H_1_peak_22518_lociStitched	chr17	2261128	2265118	1	3991	8343.89	841.491	1304	0
1_MCF7_H_1_peak_4800_lociStitched	chr1	201758495	201762504	1	4010	8119.03	624.201	1305	0
9_MCF7_H_1_peak_57760_lociStitched	chr9	112777482	112796744	9	7455	9139.82	1646.9	1306	0
3_MCF7_H_1_peak_28500_lociStitched	chr2	3582027	3596150	3	3365	9288.7	1816.22	1307	0
6_MCF7_H_1_peak_17552_lociStitched	chr14	65748467	65758929	6	5092	8596.63	1126.76	1308	0
2_MCF7_H_1_peak_14901_lociStitched	chr12	122500203	122503643	2	3320	8162.09	695.224	1309	0
3_MCF7_H_1_peak_29642_lociStitched	chr2	48333152	48339777	3	4146	8107.68	644.612	1310	0
3_MCF7_H_1_peak_42723_lociStitched	chr4	140093002	140100290	3	3664	8296.66	835.205	1311	0
1_MCF7_H_1_peak_56604_lociStitched	chr9	34253212	34256543	1	3332	8121.98	665.201	1312	0
7_MCF7_H_1_peak_46397_lociStitched	chr5	153577491	153601926	7	6287	10521.7	3066.59	1313	0
1_MCF7_H_1_peak_39920_lociStitched	chr3	159645178	159648455	1	3278	8269.51	815.645	1314	0
5_MCF7_H_1_peak_50694_lociStitched	chr7	4764139	4786585	5	5397	10902	3454.44	1315	0
8_MCF7_H_1_peak_46523_lociStitched	chr5	159890545	159908299	8	6694	8985.3	1555.25	1316	0
2_MCF7_H_1_peak_56886_lociStitched	chr9	68408336	68413056	2	2240	11499.3	4076.66	1317	0
10_MCF7_H_1_peak_25496_lociStitched	chr18	20864331	20898178	10	5464	10996.9	3574.24	1318	0
6_MCF7_H_1_peak_48901_lociStitched	chr6	83106377	83121118	6	6131	8196	790.118	1319	0
2_MCF7_H_1_peak_3654_lociStitched	chr1	151953093	151965026	2	5667	8452.14	1047.72	1320	0
8_MCF7_H_1_peak_30375_lociStitched	chr2	96297937	96308981	8	5799	8306.19	905.608	1321	0
7_MCF7_H_1_peak_34088_lociStitched	chr20	35092367	35122594	7	6377	11567.9	4171.33	1322	0
6_MCF7_H_1_peak_4082_lociStitched	chr1	162506151	162513570	6	6711	8143.09	755.254	1323	0
9_MCF7_H_1_peak_38462_lociStitched	chr3	104155455	104165781	9	7917	8696.56	1318.63	1324	0
5_MCF7_H_1_peak_22137_lociStitched	chr16	82726688	82736126	5	6235	8607.46	1230.72	1325	0
2_MCF7_H_1_peak_24992_lociStitched	chr17	78800142	78807771	2	4254	8998.41	1623.45	1326	0
1_MCF7_H_1_peak_17412_lociStitched	chr14	61568707	61572004	1	3298	7792.79	418.389	1327	0
6_MCF7_H_1_peak_6141_lociStitched	chr10	3132426	3150286	6	6201	9717.63	2345.02	1328	0
8_MCF7_H_1_peak_48090_lociStitched	chr6	36719822	36739159	8	6078	10507.7	3142.26	1329	0
3_MCF7_H_1_peak_10114_lociStitched	chr11	57070844	57090061	3	4744	11297.7	3933.72	1330	0
4_MCF7_H_1_peak_36495_lociStitched	chr22	47144794	47151104	4	3219	8994.91	1643.76	1331	0
1_MCF7_H_1_peak_947_lociStitched	chr1	26946072	26948493	1	2422	7805.3	454.422	1332	0
11_MCF7_H_1_peak_30654_lociStitched	chr2	109252636	109279788	11	7421	10010.9	2669.04	1333	0
3_MCF7_H_1_peak_1161_lociStitched	chr1	32253560	32265220	3	4136	9794.4	2456.76	1334	0
5_MCF7_H_1_peak_19138_lociStitched	chr15	52384778	52397089	5	6090	8691.57	1361.6	1335	0
5_MCF7_H_1_peak_30537_lociStitched	chr2	102057823	102065149	5	6041	8189	867.398	1336	0
4_MCF7_H_1_peak_10734_lociStitched	chr11	72888035	72906377	4	3982	10412.8	3094.3	1337	0
2_MCF7_H_1_peak_20483_lociStitched	chr15	101225598	101229549	2	3655	8135.11	816.672	1338	0
1_MCF7_H_1_peak_32359_lociStitched	chr2	208027160	208030790	1	3631	7700.32	383.691	1339	0
10_MCF7_H_1_peak_12649_lociStitched	chr12	27768448	27783712	10	7313	8280.72	967.738	1340	0
5_MCF7_H_1_peak_4894_lociStitched	chr1	204377041	204387301	5	5099	8241.86	929.556	1341	0
5_MCF7_H_1_peak_6467_lociStitched	chr10	14020046	14030509	5	4194	8470.84	1161.39	1342	0
6_MCF7_H_1_peak_25211_lociStitched	chr18	5443816	5464573	6	7176	8715.86	1407.32	1343	0
11_MCF7_H_1_peak_52833_lociStitched	chr7	130624547	130647089	11	7765	9115.98	1814.63	1344	0
5_MCF7_H_1_peak_1944_lociStitched	chr1	55886820	55910897	5	5944	9173.34	1873.19	1345	0
6_MCF7_H_1_peak_11962_lociStitched	chr11	129506547	129514159	6	6257	8043.6	745.976	1346	0
5_MCF7_H_1_peak_56240_lociStitched	chr9	13266441	13279868	5	4370	8293.86	998.969	1347	0
11_MCF7_H_1_peak_46198_lociStitched	chr5	148531157	148567563	11	6277	10765.3	3473.13	1348	0
9_MCF7_H_1_peak_33036_lociStitched	chr2	235197975	235218638	9	6741	9430.59	2142.75	1349	0
7_MCF7_H_1_peak_7074_lociStitched	chr10	44352691	44384850	7	6037	10551.4	3277	1350	0
7_MCF7_H_1_peak_28576_lociStitched	chr2	9413554	9430207	7	4479	8902.69	1635.32	1351	0
6_MCF7_H_1_peak_20716_lociStitched	chr16	3199904	3209824	6	3659	8956.77	1692.35	1352	0
5_MCF7_H_1_peak_9266_lociStitched	chr11	8738706	8754421	5	4525	9457.29	2207.96	1353	0
9_MCF7_H_1_peak_36742_lociStitched	chr3	11210468	11254568	9	5537	13216.8	5971.14	1354	0
4_MCF7_H_1_peak_13054_lociStitched	chr12	50464475	50493530	4	4949	11781.8	4538.39	1355	0
10_MCF7_H_1_peak_39304_lociStitched	chr3	137779904	137809509	10	5399	12197.3	4955.88	1356	0
3_MCF7_H_1_peak_33249_lociStitched	chr2	242156581	242164234	3	3483	8522.38	1281.88	1357	0
1_MCF7_H_1_peak_35098_lociStitched	chr21	36418481	36424639	1	6159	7778.17	539.441	1358	0
8_MCF7_H_1_peak_53522_lociStitched	chr8	8931586	8947355	8	6395	8570.45	1332.48	1359	0
6_MCF7_H_1_peak_32933_lociStitched	chr2	232530719	232539640	6	4076	9095.85	1858.24	1360	0
8_MCF7_H_1_peak_19276_lociStitched	chr15	59457774	59468526	8	7057	8499.46	1263.36	1361	0
6_MCF7_H_1_peak_22004_lociStitched	chr16	75337878	75357639	6	4983	8920.12	1685.61	1362	0
5_MCF7_H_1_peak_19536_lociStitched	chr15	67173758	67194258	5	4550	9874.85	2642.45	1363	0
4_MCF7_H_1_peak_32643_lociStitched	chr2	220545997	220555323	4	5734	8416.72	1189.07	1364	0
4_MCF7_H_1_peak_23591_lociStitched	chr17	39651040	39657573	4	3964	8645.12	1420.93	1365	0
5_MCF7_H_1_peak_53380_lociStitched	chr7	157182657	157205865	5	4684	12021.7	4813.34	1366	0
4_MCF7_H_1_peak_51597_lociStitched	chr7	65563891	65577241	4	4293	9041.95	1835.62	1367	0
9_MCF7_H_1_peak_43735_lociStitched	chr5	10453126	10490537	9	6218	15413.3	8215.46	1368	0
8_MCF7_H_1_peak_49367_lociStitched	chr6	113672428	113697630	8	6654	8808.1	1612.93	1369	0
1_MCF7_H_1_peak_29142_lociStitched	chr2	31605402	31609435	1	4034	7878.87	690.45	1370	0
4_MCF7_H_1_peak_23924_lociStitched	chr17	45914039	45940940	4	4488	12250.7	5062.77	1371	0
6_MCF7_H_1_peak_57427_lociStitched	chr9	97766249	97786882	6	6223	8731.89	1549.54	1372	0
1_MCF7_H_1_peak_27243_lociStitched	chr19	17970621	17973243	1	2623	7912.41	733.898	1373	0
2_MCF7_H_1_peak_52738_lociStitched	chr7	128467089	128473677	2	4490	8798.93	1622.62	1374	0
1_MCF7_H_1_peak_2399_lociStitched	chr1	82265598	82269584	1	3987	7936.13	769.298	1375	0
3_MCF7_H_1_peak_51619_lociStitched	chr7	66118469	66121452	3	2742	7831.27	666.402	1376	0
4_MCF7_H_1_peak_46908_lociStitched	chr5	180614821	180619795	4	4400	8343.39	1187.29	1377	0
6_MCF7_H_1_peak_10914_lociStitched	chr11	77739261	77763474	6	5963	10121	2973.36	1378	0
2_MCF7_H_1_peak_7172_lociStitched	chr10	49862495	49865297	2	2378	7944.23	800.812	1379	0
1_MCF7_H_1_peak_45971_lociStitched	chr5	141228059	141230600	1	2542	7774.44	640.332	1380	0
1_MCF7_H_1_peak_3365_lociStitched	chr1	144593239	144595258	1	2020	7978.28	844.548	1381	0
1_MCF7_H_1_peak_11798_lociStitched	chr11	123300210	123303173	1	2964	7883.36	757.935	1382	0
3_MCF7_H_1_peak_36382_lociStitched	chr22	44416965	44434135	3	3950	9675.3	2563.48	1383	0
12_MCF7_H_1_peak_34279_lociStitched	chr20	43665654	43696145	12	6671	8885.08	1774.58	1384	0
1_MCF7_H_1_peak_40900_lociStitched	chr4	3437452	3439910	1	2459	7856.75	746.74	1385	0
1_MCF7_H_1_peak_3485_lociStitched	chr1	147930123	147933139	1	3017	7801.49	700.918	1386	0
1_MCF7_H_1_peak_25069_lociStitched	chr17	79960733	79963469	1	2737	8142.06	1046.25	1387	0
8_MCF7_H_1_peak_12889_lociStitched	chr12	46942459	46957359	8	7868	7980.44	891.02	1388	0
6_MCF7_H_1_peak_37745_lociStitched	chr3	52120621	52132517	6	5398	9481.11	2392.29	1389	0
3_MCF7_H_1_peak_4732_lociStitched	chr1	201235410	201245320	3	4857	8720.8	1632.18	1390	0
1_MCF7_H_1_peak_35723_lociStitched	chr22	25348152	25350310	1	2159	7642.99	564.964	1391	0
8_MCF7_H_1_peak_13082_lociStitched	chr12	50924761	50936958	8	6448	7895.12	819.638	1392	0
9_MCF7_H_1_peak_36351_lociStitched	chr22	43386371	43401525	9	6070	9250	2177.63	1393	0
1_MCF7_H_1_peak_12866_lociStitched	chr12	46660529	46663238	1	2710	7849.33	779.921	1394	0
5_MCF7_H_1_peak_29066_lociStitched	chr2	28668453	28675428	5	5121	8464.86	1397.79	1395	0
7_MCF7_H_1_peak_21083_lociStitched	chr16	20914822	20926253	7	7061	8038.28	975.064	1396	0
6_MCF7_H_1_peak_10827_lociStitched	chr11	75200807	75212184	6	4995	8882.02	1820.32	1397	0
8_MCF7_H_1_peak_3924_lociStitched	chr1	159774315	159820910	8	4804	13470.6	6416.13	1398	0
11_MCF7_H_1_peak_42530_lociStitched	chr4	120014339	120039849	11	6594	8380.03	1336.72	1399	0
7_MCF7_H_1_peak_37781_lociStitched	chr3	53137878	53150797	7	5267	8432.23	1390.08	1400	0
4_MCF7_H_1_peak_52357_lociStitched	chr7	104613289	104625646	4	4281	8206.28	1165.27	1401	0
1_MCF7_H_1_peak_49613_lociStitched	chr6	130686100	130688497	1	2398	7610.48	570.486	1402	0
6_MCF7_H_1_peak_21830_lociStitched	chr16	69199250	69218330	6	5640	8910.36	1873.66	1403	0
4_MCF7_H_1_peak_49339_lociStitched	chr6	112293385	112318498	4	5837	9359.62	2327.98	1404	0
1_MCF7_H_1_peak_10139_lociStitched	chr11	57405052	57407768	1	2717	7556.46	526.904	1405	0
2_MCF7_H_1_peak_58205_lociStitched	chr9	128275564	128285794	2	4721	8045.9	1020.95	1406	0
4_MCF7_H_1_peak_56576_lociStitched	chr9	33505782	33524831	4	4039	9101.61	2083.96	1407	0
6_MCF7_H_1_peak_3998_lociStitched	chr1	161351498	161370314	6	4067	9212.31	2195.83	1408	0
5_MCF7_H_1_peak_32377_lociStitched	chr2	208195293	208202736	5	4654	7474.26	458.489	1409	0
3_MCF7_H_1_peak_48868_lociStitched	chr6	81245107	81254570	3	7326	7523.09	513.841	1410	0
1_MCF7_H_1_peak_11265_lociStitched	chr11	102215355	102219226	1	3872	7392.84	387.1	1411	0
2_MCF7_H_1_peak_35803_lociStitched	chr22	29426060	29441345	2	3524	8973.82	1968.71	1412	0
3_MCF7_H_1_peak_26724_lociStitched	chr19	4130734	4146779	3	3386	9055.8	2061.78	1413	0
1_MCF7_H_1_peak_44045_lociStitched	chr5	33048132	33051218	1	3087	7494.04	507.647	1414	0
2_MCF7_H_1_peak_6118_lociStitched	chr10	976360	978767	2	2194	7681.46	696.586	1415	0
3_MCF7_H_1_peak_18508_lociStitched	chr14	106853830	106858544	3	3637	7768.67	787.709	1416	0
10_MCF7_H_1_peak_6338_lociStitched	chr10	6762386	6792164	10	7047	9799.94	2831.89	1417	0
5_MCF7_H_1_peak_41863_lociStitched	chr4	74973480	74983277	5	6926	7569.16	601.536	1418	0
8_MCF7_H_1_peak_11991_lociStitched	chr11	131614899	131637860	8	6016	9308.39	2342.02	1419	0
8_MCF7_H_1_peak_39258_lociStitched	chr3	135605673	135627718	8	5813	9768.14	2801.92	1420	0
4_MCF7_H_1_peak_33452_lociStitched	chr20	5041704	5059933	4	5744	9167.36	2205.71	1421	0
3_MCF7_H_1_peak_28844_lociStitched	chr2	20335630	20349948	3	3941	9385.45	2424.04	1422	0
7_MCF7_H_1_peak_10568_lociStitched	chr11	66734735	66752349	7	5164	9617.24	2663.24	1423	0
2_MCF7_H_1_peak_51649_lociStitched	chr7	70147567	70161975	2	3765	8538.18	1586.32	1424	0
3_MCF7_H_1_peak_6675_lociStitched	chr10	24995876	25012601	3	3742	8367.52	1419.95	1425	0
2_MCF7_H_1_peak_23245_lociStitched	chr17	28914048	28928872	2	2490	8571.24	1626.19	1426	0
3_MCF7_H_1_peak_32495_lociStitched	chr2	217080971	217088391	3	5774	7825.87	882.98	1427	0
2_MCF7_H_1_peak_27834_lociStitched	chr19	43768125	43778953	2	4104	8478.32	1541.91	1428	0
6_MCF7_H_1_peak_27819_lociStitched	chr19	43608015	43631684	6	5763	8771.73	1839.08	1429	0
4_MCF7_H_1_peak_14971_lociStitched	chr12	123624547	123636325	4	3799	8543.76	1614.76	1430	0
3_MCF7_H_1_peak_36539_lociStitched	chr22	50218897	50232807	3	3212	8750.78	1826.38	1431	0
1_MCF7_H_1_peak_495_lociStitched	chr1	16160808	16162985	1	2178	7617.11	694.028	1432	0
1_MCF7_H_1_peak_45659_lociStitched	chr5	131830867	131834304	1	3438	7961.12	1047.25	1433	0
1_MCF7_H_1_peak_11330_lociStitched	chr11	107727294	107730739	1	3446	7661.34	753.077	1434	0
7_MCF7_H_1_peak_13885_lociStitched	chr12	76209009	76221534	7	6612	7815.6	908.062	1435	0
8_MCF7_H_1_peak_3258_lociStitched	chr1	118363840	118385776	8	5839	8960.86	2057.6	1436	0
7_MCF7_H_1_peak_23693_lociStitched	chr17	41433716	41445839	7	5407	8480.04	1577.2	1437	0
3_MCF7_H_1_peak_15670_lociStitched	chr13	45283862	45289898	3	5836	7456.27	558.33	1438	0
2_MCF7_H_1_peak_8008_lociStitched	chr10	89622712	89626765	2	3349	7593.3	699.548	1439	0
3_MCF7_H_1_peak_50677_lociStitched	chr7	2858680	2863142	3	4170	7376.13	484.127	1440	0
7_MCF7_H_1_peak_9463_lociStitched	chr11	12697428	12716967	7	6022	8438.89	1547.49	1441	0
13_MCF7_H_1_peak_29208_lociStitched	chr2	36664859	36689817	13	6975	9019.82	2136.4	1442	0
4_MCF7_H_1_peak_32577_lociStitched	chr2	219137697	219152779	4	4538	9379.5	2499.09	1443	0
11_MCF7_H_1_peak_32298_lociStitched	chr2	204667208	204677444	11	7706	7713.85	834.234	1444	0
3_MCF7_H_1_peak_31665_lociStitched	chr2	172959153	172965037	3	2743	8141.1	1266.83	1445	0
3_MCF7_H_1_peak_40869_lociStitched	chr4	2537008	2539653	3	2425	7526.08	652.257	1446	0
11_MCF7_H_1_peak_6309_lociStitched	chr10	6198689	6229034	11	5215	10808.9	3938.78	1447	0
5_MCF7_H_1_peak_52951_lociStitched	chr7	134132408	134165514	5	5029	10289.3	3423.16	1448	0
5_MCF7_H_1_peak_6974_lociStitched	chr10	35700605	35714134	5	5646	8291.92	1438.13	1449	0
5_MCF7_H_1_peak_9280_lociStitched	chr11	8927383	8939048	5	3795	7997.52	1159.5	1450	0
8_MCF7_H_1_peak_57624_lociStitched	chr9	107814763	107835019	8	6067	8920.74	2084.34	1451	0
3_MCF7_H_1_peak_10129_lociStitched	chr11	57191405	57201022	3	4159	8219.65	1385.81	1452	0
4_MCF7_H_1_peak_57352_lociStitched	chr9	94908467	94915004	4	3125	7673.78	843.927	1453	0
4_MCF7_H_1_peak_33286_lociStitched	chr20	342899	354527	4	4375	8846.58	2017.46	1454	0
7_MCF7_H_1_peak_18396_lociStitched	chr14	103574903	103603554	7	4932	13331.3	6506.64	1455	0
6_MCF7_H_1_peak_24504_lociStitched	chr17	64535890	64547784	6	7883	7982.06	1169.18	1456	0
4_MCF7_H_1_peak_3628_lociStitched	chr1	151508231	151521979	4	5729	8709.36	1898.6	1457	0
2_MCF7_H_1_peak_28847_lociStitched	chr2	20364208	20367629	2	3311	7676.04	866.197	1458	0
1_MCF7_H_1_peak_5613_lociStitched	chr1	228327912	228330547	1	2636	7639.66	830.552	1459	0
7_MCF7_H_1_peak_9406_lociStitched	chr11	12134436	12161558	7	5153	10998	4193.06	1460	0
9_MCF7_H_1_peak_46943_lociStitched	chr6	1316767	1338671	9	6232	8995.97	2194.78	1461	0
3_MCF7_H_1_peak_6433_lociStitched	chr10	13748279	13761000	3	5227	8171.97	1380.23	1462	0
6_MCF7_H_1_peak_39849_lociStitched	chr3	158841338	158849953	6	5921	7936.14	1151.83	1463	0
8_MCF7_H_1_peak_43921_lociStitched	chr5	16991862	17025140	8	5618	10602.4	3820.31	1464	0
2_MCF7_H_1_peak_46608_lociStitched	chr5	167789717	167794443	2	4273	7452.43	672.51	1465	0
6_MCF7_H_1_peak_17176_lociStitched	chr14	51907719	51926381	6	5817	8481.88	1713.17	1466	0
1_MCF7_H_1_peak_28856_lociStitched	chr2	20549430	20551593	1	2164	7274.39	516.308	1467	0
7_MCF7_H_1_peak_19227_lociStitched	chr15	57615519	57630256	7	4549	9248.94	2493.5	1468	0
5_MCF7_H_1_peak_48516_lociStitched	chr6	52280444	52289998	5	5094	7763.58	1014.63	1469	0
2_MCF7_H_1_peak_39344_lociStitched	chr3	138633384	138641291	2	2248	8301.56	1553.73	1470	0
2_MCF7_H_1_peak_24108_lociStitched	chr17	48738128	48746697	2	3974	8685.54	1940.02	1471	0
2_MCF7_H_1_peak_27400_lociStitched	chr19	31617524	31632848	2	4627	7965.42	1221.32	1472	0
1_MCF7_H_1_peak_25559_lociStitched	chr18	22928939	22932220	1	3282	7049.88	307.43	1473	0
2_MCF7_H_1_peak_974_lociStitched	chr1	27248056	27251751	2	3553	7381.87	640.343	1474	0
2_MCF7_H_1_peak_33315_lociStitched	chr20	1302782	1307190	2	4252	7315.96	580.534	1475	0
2_MCF7_H_1_peak_40221_lociStitched	chr3	178786599	178790333	2	3528	7341.04	609.762	1476	0
1_MCF7_H_1_peak_44706_lociStitched	chr5	67510674	67513137	1	2464	7441.22	714.024	1477	0
7_MCF7_H_1_peak_32400_lociStitched	chr2	208367664	208380101	7	6451	7715.91	988.741	1478	0
1_MCF7_H_1_peak_32027_lociStitched	chr2	191745561	191748358	1	2798	7151.09	426.543	1479	0
7_MCF7_H_1_peak_15308_lociStitched	chr13	27756772	27786515	7	4958	9922.26	3200.35	1480	0
5_MCF7_H_1_peak_49727_lociStitched	chr6	134608134	134619786	5	5462	7960.65	1242.1	1481	0
2_MCF7_H_1_peak_10654_lociStitched	chr11	69085600	69089919	2	3370	7615.26	897.488	1482	0
4_MCF7_H_1_peak_43415_lociStitched	chr4	183727673	183740352	4	3574	8913.34	2197.27	1483	0
8_MCF7_H_1_peak_48010_lociStitched	chr6	35137523	35153783	8	4941	8882.84	2169.08	1484	0
9_MCF7_H_1_peak_7419_lociStitched	chr10	69843636	69866487	9	6009	8246.93	1542.44	1485	0
8_MCF7_H_1_peak_11095_lociStitched	chr11	88267793	88289903	8	6639	7895.48	1193.94	1486	0
7_MCF7_H_1_peak_642_lociStitched	chr1	20076766	20093442	7	5713	8960.01	2261.27	1487	0
6_MCF7_H_1_peak_27797_lociStitched	chr19	43418289	43439688	6	4565	9715.15	3017.26	1488	0
4_MCF7_H_1_peak_51724_lociStitched	chr7	73684169	73695057	4	4739	8380.49	1684.37	1489	0
8_MCF7_H_1_peak_583_lociStitched	chr1	17871391	17896781	8	6233	10336.3	3648.54	1490	0
1_MCF7_H_1_peak_41700_lociStitched	chr4	56261416	56264803	1	3388	7345.73	659.449	1491	0
2_MCF7_H_1_peak_70_lociStitched	chr1	2135816	2145671	2	3320	9415.47	2734.76	1492	0
5_MCF7_H_1_peak_53928_lociStitched	chr8	23696719	23716828	5	4498	8393.5	1715.3	1493	0
7_MCF7_H_1_peak_57985_lociStitched	chr9	118354152	118379563	7	6972	8248.41	1575.48	1494	0
4_MCF7_H_1_peak_16763_lociStitched	chr14	23530416	23549375	4	6244	9251.99	2580.32	1495	0
7_MCF7_H_1_peak_32106_lociStitched	chr2	197097093	197125814	7	6764	8693.85	2039.19	1496	0
2_MCF7_H_1_peak_23249_lociStitched	chr17	29025240	29037753	2	3361	8792.89	2139.72	1497	0
3_MCF7_H_1_peak_21535_lociStitched	chr16	53114328	53134739	3	5218	8919.61	2269.7	1498	0
1_MCF7_H_1_peak_27756_lociStitched	chr19	42710381	42713034	1	2654	7396.3	748.677	1499	0
2_MCF7_H_1_peak_26737_lociStitched	chr19	4373618	4377744	2	3264	8076.65	1434.61	1500	0
MCF7_H_1_peak_19795	chr15	74273901	74276561	1	2661	7231.21	595.042	1501	0
5_MCF7_H_1_peak_58043_lociStitched	chr9	123155376	123167009	5	5529	7853.44	1219.14	1502	0
5_MCF7_H_1_peak_22270_lociStitched	chr16	86696992	86714831	5	4525	8487.8	1860.61	1503	0
3_MCF7_H_1_peak_47013_lociStitched	chr6	2846219	2859198	3	5306	8313.05	1685.97	1504	0
8_MCF7_H_1_peak_54214_lociStitched	chr8	36758360	36774676	8	7165	7709.31	1088.28	1505	0
2_MCF7_H_1_peak_59406_lociStitched	chrX	48895788	48900961	2	5050	7010.97	390.562	1506	0
9_MCF7_H_1_peak_11774_lociStitched	chr11	122988202	123029418	9	5797	10444.1	3824.84	1507	0
6_MCF7_H_1_peak_9023_lociStitched	chr10	134478032	134484236	6	4138	7536.62	926.257	1508	0
1_MCF7_H_1_peak_17396_lociStitched	chr14	60557739	60562047	1	4309	7142.23	534.623	1509	0
4_MCF7_H_1_peak_58175_lociStitched	chr9	127572377	127581604	4	3785	7931.53	1334.22	1510	0
2_MCF7_H_1_peak_14731_lociStitched	chr12	116958648	116966773	2	5407	7609.88	1013.19	1511	0
9_MCF7_H_1_peak_6381_lociStitched	chr10	11834958	11856718	9	5656	9287.17	2693.89	1512	0
9_MCF7_H_1_peak_19621_lociStitched	chr15	68911719	68937210	9	5647	10283.1	3693.65	1513	0
4_MCF7_H_1_peak_29437_lociStitched	chr2	43301566	43314494	4	3902	8851.8	2263.69	1514	0
2_MCF7_H_1_peak_57892_lociStitched	chr9	116339632	116343460	2	3695	7451.58	863.98	1515	0
2_MCF7_H_1_peak_52011_lociStitched	chr7	90223510	90227008	2	3403	7212.18	633.488	1516	0
2_MCF7_H_1_peak_28300_lociStitched	chr19	54703903	54708349	2	4206	7192.74	622.44	1517	0
1_MCF7_H_1_peak_942_lociStitched	chr1	26826538	26828250	1	1713	7251.35	683.259	1518	0
4_MCF7_H_1_peak_50371_lociStitched	chr6	159125327	159142620	4	3878	8975.07	2408.91	1519	0
1_MCF7_H_1_peak_30420_lociStitched	chr2	97533181	97536043	1	2863	7055.4	489.688	1520	0
5_MCF7_H_1_peak_49284_lociStitched	chr6	110848914	110869755	5	5475	8967.88	2405.05	1521	0
1_MCF7_H_1_peak_27787_lociStitched	chr19	43353943	43357947	1	4005	7103.9	541.741	1522	0
5_MCF7_H_1_peak_19996_lociStitched	chr15	79964822	79975407	5	5906	7576.74	1021.45	1523	0
6_MCF7_H_1_peak_10559_lociStitched	chr11	66650183	66672175	6	4954	9705.07	3151.45	1524	0
6_MCF7_H_1_peak_32531_lociStitched	chr2	217954806	217972626	6	4893	8412.82	1860.41	1525	0
4_MCF7_H_1_peak_37716_lociStitched	chr3	51708930	51721495	4	4751	8854.56	2303.16	1526	0
2_MCF7_H_1_peak_18561_lociStitched	chr15	29130188	29142209	2	2390	8876.31	2327.27	1527	0
4_MCF7_H_1_peak_58601_lociStitched	chr9	138354009	138362499	4	5126	7738.64	1190.3	1528	0
6_MCF7_H_1_peak_52577_lociStitched	chr7	116209564	116229161	6	5676	8436.51	1891.11	1529	0
2_MCF7_H_1_peak_29596_lociStitched	chr2	47211418	47214699	2	3190	7260.85	716.57	1530	0
4_MCF7_H_1_peak_30244_lociStitched	chr2	85145683	85154456	4	4526	7521.09	979.067	1531	0
1_MCF7_H_1_peak_28357_lociStitched	chr19	56115690	56118473	1	2784	7274.76	736.104	1532	0
5_MCF7_H_1_peak_54271_lociStitched	chr8	38254435	38265906	5	5583	7806.02	1270.99	1533	0
4_MCF7_H_1_peak_20722_lociStitched	chr16	3224931	3241940	4	3734	9237.59	2707.83	1534	0
3_MCF7_H_1_peak_45453_lociStitched	chr5	114877819	114895890	3	3806	8207.85	1680.6	1535	0
6_MCF7_H_1_peak_508_lociStitched	chr1	16401863	16416170	6	4345	9482.68	2955.83	1536	0
2_MCF7_H_1_peak_40692_lociStitched	chr3	194979629	194981474	2	1715	7408.6	883.386	1537	0
1_MCF7_H_1_peak_23276_lociStitched	chr17	29922370	29925367	1	2998	7241.65	720.179	1538	0
5_MCF7_H_1_peak_43792_lociStitched	chr5	13565424	13572743	5	5165	7553.21	1031.98	1539	0
3_MCF7_H_1_peak_6288_lociStitched	chr10	5627234	5639651	3	4360	8567.73	2050.05	1540	0
4_MCF7_H_1_peak_55793_lociStitched	chr8	134366069	134372838	4	4435	7418.82	908.4	1541	0
10_MCF7_H_1_peak_44639_lociStitched	chr5	65154960	65182648	10	6371	8732.8	2226.12	1542	0
6_MCF7_H_1_peak_6569_lociStitched	chr10	17546327	17570480	6	6333	8315.88	1813.89	1543	0
5_MCF7_H_1_peak_23678_lociStitched	chr17	41141776	41154632	5	4279	8230.41	1730.42	1544	0
2_MCF7_H_1_peak_43137_lociStitched	chr4	160023553	160026985	2	3238	7152.29	653.11	1545	0
5_MCF7_H_1_peak_8298_lociStitched	chr10	101535190	101548569	5	6642	7565.82	1068.98	1546	0
2_MCF7_H_1_peak_30159_lociStitched	chr2	74961915	74969578	2	3974	7282.92	786.224	1547	0
6_MCF7_H_1_peak_489_lociStitched	chr1	16113574	16127828	6	6695	8464.03	1968.48	1548	0
4_MCF7_H_1_peak_34601_lociStitched	chr20	55204326	55212498	4	3433	7437.34	943.049	1549	0
9_MCF7_H_1_peak_8938_lociStitched	chr10	128062436	128087794	9	5868	8636.93	2145.29	1550	0
2_MCF7_H_1_peak_27922_lociStitched	chr19	45595690	45602417	2	3140	7990.33	1502.14	1551	0
6_MCF7_H_1_peak_44184_lociStitched	chr5	37715473	37724150	6	5440	7189.76	706.308	1552	0
8_MCF7_H_1_peak_4417_lociStitched	chr1	179093657	179116205	8	6850	8527.65	2047.36	1553	0
1_MCF7_H_1_peak_37754_lociStitched	chr3	52250014	52253738	1	3725	7216.37	737.352	1554	0
1_MCF7_H_1_peak_23013_lociStitched	chr17	18314079	18316273	1	2195	7147.39	672.9	1555	0
7_MCF7_H_1_peak_35147_lociStitched	chr21	37574940	37585438	7	6400	8174.79	1701.73	1556	0
8_MCF7_H_1_peak_2770_lociStitched	chr1	95164174	95201459	8	4921	10406.2	3933.57	1557	0
4_MCF7_H_1_peak_19241_lociStitched	chr15	57843041	57864492	4	5436	8627.59	2160.12	1558	0
10_MCF7_H_1_peak_6660_lociStitched	chr10	24717082	24755890	10	6019	9876.64	3411.22	1559	0
1_MCF7_H_1_peak_28613_lociStitched	chr2	9892075	9894491	1	2417	6990.7	526.688	1560	0
4_MCF7_H_1_peak_9852_lociStitched	chr11	34666001	34678909	4	5632	7801.6	1342.43	1561	0
6_MCF7_H_1_peak_28027_lociStitched	chr19	47453772	47479899	6	4957	9849.88	3396.51	1562	0
6_MCF7_H_1_peak_10721_lociStitched	chr11	72468786	72493361	6	4772	10857.2	4406.3	1563	0
7_MCF7_H_1_peak_14244_lociStitched	chr12	95594521	95607105	7	5540	7036.97	593.965	1564	0
2_MCF7_H_1_peak_33613_lociStitched	chr20	12906046	12911077	2	4921	6835.12	392.921	1565	0
1_MCF7_H_1_peak_56017_lociStitched	chr8	145747099	145749377	1	2279	7208.73	766.547	1566	0
6_MCF7_H_1_peak_34064_lociStitched	chr20	34459571	34473147	6	4856	7451.87	1011.41	1567	0
2_MCF7_H_1_peak_3418_lociStitched	chr1	145448697	145457369	2	4719	7475.26	1042.37	1568	0
7_MCF7_H_1_peak_30983_lociStitched	chr2	122993299	123014729	7	5180	8327.7	1898.7	1569	0
1_MCF7_H_1_peak_54742_lociStitched	chr8	67835098	67838327	1	3230	6909.74	487.256	1570	0
2_MCF7_H_1_peak_16237_lociStitched	chr13	98627419	98630091	2	2556	7047.93	636.47	1571	0
10_MCF7_H_1_peak_57942_lociStitched	chr9	117480229	117501985	10	7341	8447.85	2038.54	1572	0
5_MCF7_H_1_peak_35651_lociStitched	chr22	23557672	23569648	5	4331	8960.44	2552.09	1573	0
9_MCF7_H_1_peak_45419_lociStitched	chr5	112353657	112387716	9	6586	9962.26	3565.98	1574	0
1_MCF7_H_1_peak_658_lociStitched	chr1	20820246	20823718	1	3473	7205.09	810.365	1575	0
6_MCF7_H_1_peak_46631_lociStitched	chr5	169121636	169134804	6	5305	7572.92	1179.85	1576	0
7_MCF7_H_1_peak_59078_lociStitched	chrX	21944694	21963109	7	7057	7273.93	883.92	1577	0
2_MCF7_H_1_peak_40080_lociStitched	chr3	170584836	170588795	2	3908	7204.19	815.95	1578	0
3_MCF7_H_1_peak_24940_lociStitched	chr17	76926121	76932501	3	3490	8063.68	1676.03	1579	0
2_MCF7_H_1_peak_51699_lociStitched	chr7	73235768	73242720	2	3615	7784.85	1397.35	1580	0
4_MCF7_H_1_peak_35028_lociStitched	chr21	34739625	34756357	4	4804	8195.33	1808.73	1581	0
6_MCF7_H_1_peak_9142_lociStitched	chr11	2953611	2974177	6	5101	10311.8	3928.11	1582	0
6_MCF7_H_1_peak_47362_lociStitched	chr6	14704427	14714074	6	5973	7348.12	966.629	1583	0
5_MCF7_H_1_peak_31102_lociStitched	chr2	132426168	132441857	5	3480	9063.54	2690.66	1584	0
7_MCF7_H_1_peak_36417_lociStitched	chr22	46000729	46015023	7	5595	8247.64	1876.8	1585	0
5_MCF7_H_1_peak_37506_lociStitched	chr3	46580330	46603399	5	4125	8611.66	2244.61	1586	0
1_MCF7_H_1_peak_58688_lociStitched	chr9	140023390	140025189	1	1800	7133.75	773.39	1587	0
10_MCF7_H_1_peak_18301_lociStitched	chr14	100872848	100907995	10	5646	11218.9	4860.83	1588	0
3_MCF7_H_1_peak_45196_lociStitched	chr5	95193720	95206794	3	6015	7580.31	1225.03	1589	0
5_MCF7_H_1_peak_36481_lociStitched	chr22	46894777	46924272	5	5337	11246.4	4899.12	1590	0
3_MCF7_H_1_peak_25942_lociStitched	chr18	47810040	47814722	3	4163	7690.65	1346.08	1591	0
5_MCF7_H_1_peak_43033_lociStitched	chr4	154142929	154156662	5	4320	7859.4	1516.12	1592	0
1_MCF7_H_1_peak_45888_lociStitched	chr5	139486691	139489050	1	2360	7019.91	677.505	1593	0
4_MCF7_H_1_peak_56558_lociStitched	chr9	33150847	33162170	4	5461	7416.56	1077.95	1594	0
3_MCF7_H_1_peak_55992_lociStitched	chr8	145437125	145448881	3	3584	7938.83	1609.4	1595	0
6_MCF7_H_1_peak_3405_lociStitched	chr1	145211654	145227341	6	4228	8899.24	2572.67	1596	0
4_MCF7_H_1_peak_52885_lociStitched	chr7	131579022	131584690	4	5154	7075.36	749.876	1597	0
1_MCF7_H_1_peak_40187_lociStitched	chr3	174157273	174160080	1	2808	6893.43	568.698	1598	0
1_MCF7_H_1_peak_29793_lociStitched	chr2	60776137	60780111	1	3975	7018.08	695.847	1599	0
7_MCF7_H_1_peak_21177_lociStitched	chr16	24988778	25006796	7	6380	7888.28	1569.37	1600	0
7_MCF7_H_1_peak_41996_lociStitched	chr4	81036597	81061609	7	6472	7846.26	1533.24	1601	0
7_MCF7_H_1_peak_5368_lociStitched	chr1	221609002	221623475	7	6062	7085.98	780.095	1602	0
3_MCF7_H_1_peak_30039_lociStitched	chr2	70819960	70825385	3	3622	7012.35	706.878	1603	0
9_MCF7_H_1_peak_20308_lociStitched	chr15	90943515	90964166	9	6817	7785.43	1480.68	1604	0
4_MCF7_H_1_peak_46038_lociStitched	chr5	142355829	142363005	4	5506	6909.05	604.937	1605	0
5_MCF7_H_1_peak_41485_lociStitched	chr4	41145036	41164744	5	5155	7776.78	1476.13	1606	0
3_MCF7_H_1_peak_4591_lociStitched	chr1	185329516	185346716	3	5087	7602.4	1302.04	1607	0
7_MCF7_H_1_peak_24493_lociStitched	chr17	64454653	64465389	7	6323	6969.81	687.104	1608	0
3_MCF7_H_1_peak_4539_lociStitched	chr1	183572569	183579986	3	5460	6977.17	697.198	1609	0
8_MCF7_H_1_peak_22886_lociStitched	chr17	15844823	15867929	8	5753	9900.92	3623.02	1610	0
8_MCF7_H_1_peak_11857_lociStitched	chr11	126182800	126216686	8	4799	11355.2	5079.51	1611	0
4_MCF7_H_1_peak_42983_lociStitched	chr4	152235762	152253423	4	3058	7776.14	1501.18	1612	0
3_MCF7_H_1_peak_32102_lociStitched	chr2	197031758	197036371	3	4194	6717.91	443.309	1613	0
4_MCF7_H_1_peak_43112_lociStitched	chr4	157889190	157899147	4	4188	7192.94	922.018	1614	0
4_MCF7_H_1_peak_24660_lociStitched	chr17	70963974	70981807	4	5903	8108.67	1842.15	1615	0
5_MCF7_H_1_peak_16156_lociStitched	chr13	93896135	93916000	5	5725	7503.01	1243.55	1616	0
7_MCF7_H_1_peak_6212_lociStitched	chr10	4282930	4292415	7	6639	6779.88	524.52	1617	0
3_MCF7_H_1_peak_43660_lociStitched	chr5	5340079	5352568	3	4009	8756.04	2501.55	1618	0
5_MCF7_H_1_peak_12526_lociStitched	chr12	22423828	22441882	5	5308	7517.69	1263.78	1619	0
1_MCF7_H_1_peak_1411_lociStitched	chr1	39594716	39599595	1	4880	6674.96	423.497	1620	0
5_MCF7_H_1_peak_55057_lociStitched	chr8	96090043	96114837	5	5426	8206.81	1958.73	1621	0
3_MCF7_H_1_peak_4343_lociStitched	chr1	173989863	174010171	3	3451	7814.52	1567.78	1622	0
6_MCF7_H_1_peak_34294_lociStitched	chr20	43964582	43974520	6	5780	7913.63	1671.57	1623	0
8_MCF7_H_1_peak_13589_lociStitched	chr12	65062785	65074546	8	6336	7394.14	1160.81	1624	0
6_MCF7_H_1_peak_53588_lociStitched	chr8	11354097	11374277	6	5386	8915.52	2683.94	1625	0
6_MCF7_H_1_peak_53731_lociStitched	chr8	18984837	18999494	6	5533	7766.74	1538.98	1626	0
1_MCF7_H_1_peak_52326_lociStitched	chr7	102511930	102517516	1	5587	6751.8	528.436	1627	0
8_MCF7_H_1_peak_60120_lociStitched	chrX	133802812	133827744	8	5703	7035.81	817.77	1628	0
8_MCF7_H_1_peak_8503_lociStitched	chr10	105849616	105879493	8	5446	8001.06	1789.63	1629	0
3_MCF7_H_1_peak_49457_lociStitched	chr6	119212699	119218297	3	3373	6831.8	621.378	1630	0
2_MCF7_H_1_peak_35992_lociStitched	chr22	36023063	36026838	2	3559	6988.66	784.445	1631	0
5_MCF7_H_1_peak_21873_lociStitched	chr16	70413907	70439243	5	3569	10628.5	4426.2	1632	0
1_MCF7_H_1_peak_30388_lociStitched	chr2	96656629	96658693	1	2065	6744.53	542.419	1633	0
7_MCF7_H_1_peak_18408_lociStitched	chr14	103821649	103839936	7	5686	8503.45	2302.33	1634	0
3_MCF7_H_1_peak_22569_lociStitched	chr17	3788797	3794452	3	4026	7636.51	1439.76	1635	0
2_MCF7_H_1_peak_13400_lociStitched	chr12	57022319	57026709	2	2757	7146.48	951.313	1636	0
6_MCF7_H_1_peak_8141_lociStitched	chr10	95136149	95144911	6	6105	6946.51	758.789	1637	0
5_MCF7_H_1_peak_22871_lociStitched	chr17	15545875	15555642	5	4535	7786.25	1599.83	1638	0
7_MCF7_H_1_peak_29388_lociStitched	chr2	40659601	40683025	7	5207	7783.8	1597.52	1639	0
7_MCF7_H_1_peak_14091_lociStitched	chr12	89548793	89558313	7	7511	6683.04	496.944	1640	0
4_MCF7_H_1_peak_34914_lociStitched	chr21	27759470	27779347	4	6545	7692.4	1506.68	1641	0
2_MCF7_H_1_peak_8863_lociStitched	chr10	124253162	124264281	2	3029	7990.11	1814.62	1642	0
5_MCF7_H_1_peak_17668_lociStitched	chr14	69405757	69428933	5	3248	9958.73	3786.96	1643	0
4_MCF7_H_1_peak_32827_lociStitched	chr2	228669862	228686431	4	5564	7368.23	1197.94	1644	0
4_MCF7_H_1_peak_59722_lociStitched	chrX	77347676	77363755	4	4932	6753.18	585.276	1645	0
5_MCF7_H_1_peak_23172_lociStitched	chr17	27134298	27140033	5	4326	6819.49	654.937	1646	0
3_MCF7_H_1_peak_54331_lociStitched	chr8	41053036	41060297	3	3943	7157.89	996.209	1647	0
3_MCF7_H_1_peak_14421_lociStitched	chr12	105647162	105652573	3	5061	6797.84	639.039	1648	0
1_MCF7_H_1_peak_79_lociStitched	chr1	2245146	2247147	1	2002	7020.51	862.031	1649	0
4_MCF7_H_1_peak_40688_lociStitched	chr3	194907959	194919816	4	4480	7564.77	1407.43	1650	0
2_MCF7_H_1_peak_20804_lociStitched	chr16	4992249	4996224	2	3805	6925.64	770.753	1651	0
5_MCF7_H_1_peak_12149_lociStitched	chr12	3408455	3422734	5	3871	9892.49	3738.24	1652	0
2_MCF7_H_1_peak_10194_lociStitched	chr11	60602481	60612080	2	3822	7712.8	1559.84	1653	0
6_MCF7_H_1_peak_25292_lociStitched	chr18	8944163	8961261	6	4955	8013.83	1863.68	1654	0
1_MCF7_H_1_peak_30847_lociStitched	chr2	114039703	114043691	1	3989	6727.76	581.849	1655	0
12_MCF7_H_1_peak_49146_lociStitched	chr6	106037952	106065111	12	7016	7946.72	1803.36	1656	0
1_MCF7_H_1_peak_48697_lociStitched	chr6	64345040	64347323	1	2284	6641.7	500.662	1657	0
7_MCF7_H_1_peak_1822_lociStitched	chr1	52419079	52436852	7	5579	8539.93	2399.36	1658	0
1_MCF7_H_1_peak_4663_lociStitched	chr1	198125450	198129101	1	3652	6642.63	504.203	1659	0
4_MCF7_H_1_peak_19382_lociStitched	chr15	63178622	63190353	4	3822	7558.28	1420.62	1660	0
2_MCF7_H_1_peak_19008_lociStitched	chr15	45454455	45459843	2	2974	7258.71	1126.63	1661	0
4_MCF7_H_1_peak_51645_lociStitched	chr7	70099150	70114305	4	4288	7998.81	1868.61	1662	0
1_MCF7_H_1_peak_16031_lociStitched	chr13	76209620	76212237	1	2618	6679.89	554.804	1663	0
2_MCF7_H_1_peak_37796_lociStitched	chr3	53269144	53273218	2	3781	6957.98	842.096	1664	0
2_MCF7_H_1_peak_34146_lociStitched	chr20	36795199	36802502	2	4071	7362.15	1246.62	1665	0
3_MCF7_H_1_peak_50295_lociStitched	chr6	157340882	157355059	3	2472	7321	1207.88	1666	0
1_MCF7_H_1_peak_45845_lociStitched	chr5	138608987	138613391	1	4405	6707.29	595.421	1667	0
4_MCF7_H_1_peak_26230_lociStitched	chr18	59996372	60007625	4	4764	7359.46	1251.33	1668	0
4_MCF7_H_1_peak_26447_lociStitched	chr18	75699606	75705663	4	4955	6673	566.33	1669	0
6_MCF7_H_1_peak_52857_lociStitched	chr7	130916204	130929821	6	5249	7501.61	1395.74	1670	0
1_MCF7_H_1_peak_50143_lociStitched	chr6	150216079	150219369	1	3291	6672.78	576.079	1671	0
2_MCF7_H_1_peak_33330_lociStitched	chr20	1396105	1400032	2	3762	6791.75	695.472	1672	0
4_MCF7_H_1_peak_980_lociStitched	chr1	27317570	27326473	4	4188	7641.44	1545.56	1673	0
4_MCF7_H_1_peak_48117_lociStitched	chr6	37101412	37106756	4	4604	6655.42	560.051	1674	0
3_MCF7_H_1_peak_57296_lociStitched	chr9	91765143	91771339	3	3496	6733.19	638.188	1675	0
1_MCF7_H_1_peak_40711_lociStitched	chr3	195680479	195682061	1	1583	6779.66	685.481	1676	0
6_MCF7_H_1_peak_57675_lociStitched	chr9	110509377	110518958	6	5694	7101.44	1008.88	1677	0
6_MCF7_H_1_peak_15682_lociStitched	chr13	45491434	45508839	6	4233	7872.28	1784.01	1678	0
4_MCF7_H_1_peak_46666_lociStitched	chr5	171529148	171538776	4	4240	7915.18	1830.28	1679	0
3_MCF7_H_1_peak_39089_lociStitched	chr3	128327082	128339935	3	3933	9896.81	3814.77	1680	0
3_MCF7_H_1_peak_36233_lociStitched	chr22	40355138	40363348	3	4187	6938.27	860.408	1681	0
1_MCF7_H_1_peak_14548_lociStitched	chr12	110325019	110328096	1	3078	6502.62	429.241	1682	0
2_MCF7_H_1_peak_51203_lociStitched	chr7	36428556	36433313	2	4472	6511.86	439.071	1683	0
5_MCF7_H_1_peak_16526_lociStitched	chr13	110902536	110912406	5	3415	7548.58	1481.49	1684	0
2_MCF7_H_1_peak_38632_lociStitched	chr3	111719970	111724233	2	3980	7066.35	1005.64	1685	0
2_MCF7_H_1_peak_8635_lociStitched	chr10	112205593	112220549	2	3731	8097.18	2040	1686	0
3_MCF7_H_1_peak_17305_lociStitched	chr14	55568888	55575761	3	3743	6897.06	845.379	1687	0
6_MCF7_H_1_peak_3547_lociStitched	chr1	150124436	150136182	6	4574	7699.5	1647.96	1688	0
9_MCF7_H_1_peak_30553_lociStitched	chr2	102352203	102383522	9	5072	8656.57	2608.87	1689	0
5_MCF7_H_1_peak_2959_lociStitched	chr1	109356826	109374797	5	4939	7743.7	1698.26	1690	0
6_MCF7_H_1_peak_10799_lociStitched	chr11	74640397	74655501	6	4373	7390.39	1345.77	1691	0
2_MCF7_H_1_peak_24075_lociStitched	chr17	48287177	48297872	2	3986	7532.49	1496.23	1692	0
4_MCF7_H_1_peak_52900_lociStitched	chr7	131976571	131984841	4	4739	7068.37	1037.06	1693	0
1_MCF7_H_1_peak_35464_lociStitched	chr22	18483105	18485027	1	1923	6615.72	585.826	1694	0
6_MCF7_H_1_peak_12385_lociStitched	chr12	12956041	12973881	6	6745	7810.35	1785.78	1695	0
3_MCF7_H_1_peak_47942_lociStitched	chr6	33392655	33396293	3	3319	6809.97	786.536	1696	0
8_MCF7_H_1_peak_6868_lociStitched	chr10	33414852	33432799	8	5000	8228.7	2207.48	1697	0
3_MCF7_H_1_peak_35374_lociStitched	chr21	46711902	46715383	3	2978	7062.25	1045	1698	0
2_MCF7_H_1_peak_37982_lociStitched	chr3	63896959	63899337	2	2290	6528.56	513.41	1699	0
2_MCF7_H_1_peak_15586_lociStitched	chr13	42613720	42616286	2	2491	6613.86	610.708	1700	0
1_MCF7_H_1_peak_50623_lociStitched	chr7	1703909	1706451	1	2543	6847.39	846.994	1701	0
1_MCF7_H_1_peak_3765_lociStitched	chr1	155056757	155059047	1	2291	6825.12	830.354	1702	0
10_MCF7_H_1_peak_20228_lociStitched	chr15	89633855	89667195	10	6474	9315.2	3320.66	1703	0
7_MCF7_H_1_peak_22321_lociStitched	chr16	88267965	88279717	7	5148	8375.65	2384.48	1704	0
3_MCF7_H_1_peak_45950_lociStitched	chr5	140887237	140901945	3	4136	8186.47	2195.9	1705	0
6_MCF7_H_1_peak_43757_lociStitched	chr5	10627460	10646023	6	3617	9754.86	3766.43	1706	0
4_MCF7_H_1_peak_59415_lociStitched	chrX	49011464	49024803	4	4123	7504.52	1520.65	1707	0
2_MCF7_H_1_peak_55829_lociStitched	chr8	135842641	135845733	2	2982	6547.31	568	1708	0
1_MCF7_H_1_peak_35191_lociStitched	chr21	38935504	38938134	1	2631	6745.42	766.382	1709	0
3_MCF7_H_1_peak_39670_lociStitched	chr3	152761026	152776752	3	4625	7630.26	1651.23	1710	0
7_MCF7_H_1_peak_7015_lociStitched	chr10	36820733	36829064	7	6509	6735.61	757.288	1711	0
8_MCF7_H_1_peak_42070_lociStitched	chr4	84461986	84480742	8	4999	7350.48	1374.81	1712	0
8_MCF7_H_1_peak_5504_lociStitched	chr1	224810257	224825941	8	4842	8268.6	2294.57	1713	0
2_MCF7_H_1_peak_38895_lociStitched	chr3	123406253	123411781	2	3439	7305.25	1332.25	1714	0
3_MCF7_H_1_peak_57769_lociStitched	chr9	112810877	112815802	3	4132	6508.88	538.303	1715	0
2_MCF7_H_1_peak_19360_lociStitched	chr15	62681997	62695402	2	2750	7278.91	1311.01	1716	0
3_MCF7_H_1_peak_10199_lociStitched	chr11	60625602	60641562	3	3468	8647.13	2681.28	1717	0
2_MCF7_H_1_peak_30738_lociStitched	chr2	111875298	111881045	2	3056	7357.31	1391.92	1718	0
4_MCF7_H_1_peak_11176_lociStitched	chr11	95882590	95896528	4	4190	7293.76	1332.47	1719	0
2_MCF7_H_1_peak_37021_lociStitched	chr3	27524304	27526737	2	2148	6613.14	662.749	1720	0
5_MCF7_H_1_peak_2557_lociStitched	chr1	90308385	90332261	5	3236	7783.58	1838.45	1721	0
1_MCF7_H_1_peak_45291_lociStitched	chr5	98108153	98111510	1	3358	6628.73	684.828	1722	0
3_MCF7_H_1_peak_23882_lociStitched	chr17	44841747	44849824	3	3293	7827.42	1884.36	1723	0
7_MCF7_H_1_peak_46385_lociStitched	chr5	152996481	153009531	7	5364	6861.69	921.33	1724	0
1_MCF7_H_1_peak_12563_lociStitched	chr12	25098540	25102517	1	3978	6249.06	311.399	1725	0
2_MCF7_H_1_peak_39026_lociStitched	chr3	126720129	126724853	2	2452	8070.48	2133.36	1726	0
3_MCF7_H_1_peak_38582_lociStitched	chr3	111385206	111396427	3	4904	7643.75	1706.71	1727	0
7_MCF7_H_1_peak_57031_lociStitched	chr9	75734131	75769636	7	6221	7906.96	1970.53	1728	0
2_MCF7_H_1_peak_797_lociStitched	chr1	24433521	24435930	2	2269	6589.34	653.321	1729	0
1_MCF7_H_1_peak_56188_lociStitched	chr9	6680378	6682641	1	2264	6468.79	533.842	1730	0
3_MCF7_H_1_peak_19342_lociStitched	chr15	61261955	61267507	3	5370	6574.12	640.146	1731	0
8_MCF7_H_1_peak_44409_lociStitched	chr5	54284895	54302472	8	5666	7556.35	1625.87	1732	0
4_MCF7_H_1_peak_465_lociStitched	chr1	15742008	15753974	4	3677	8226.62	2297.47	1733	0
3_MCF7_H_1_peak_10657_lociStitched	chr11	69163435	69168985	3	3573	6634.47	706.515	1734	0
3_MCF7_H_1_peak_37459_lociStitched	chr3	45684311	45689496	3	4822	6638.87	716.048	1735	0
5_MCF7_H_1_peak_14937_lociStitched	chr12	123315734	123345437	5	4283	12668.3	6745.55	1736	0
9_MCF7_H_1_peak_7372_lociStitched	chr10	64718965	64756844	9	5120	8666.72	2746.23	1737	0
4_MCF7_H_1_peak_50093_lociStitched	chr6	148878933	148892303	4	4319	7511.27	1595.04	1738	0
1_MCF7_H_1_peak_56378_lociStitched	chr9	19230060	19232018	1	1959	6503.5	589.75	1739	0
1_MCF7_H_1_peak_1611_lociStitched	chr1	43670244	43673932	1	3689	6328.98	418.219	1740	0
3_MCF7_H_1_peak_23947_lociStitched	chr17	46100762	46104412	3	2842	6836.81	929.29	1741	0
1_MCF7_H_1_peak_40851_lociStitched	chr4	1873132	1875738	1	2607	6143.91	239.231	1742	0
9_MCF7_H_1_peak_42943_lociStitched	chr4	151040403	151063058	9	6486	7467.09	1563.19	1743	0
8_MCF7_H_1_peak_57728_lociStitched	chr9	111994288	112017237	8	5304	8101	2198.51	1744	0
4_MCF7_H_1_peak_16218_lociStitched	chr13	97906723	97912909	4	5688	6447.67	549.317	1745	0
1_MCF7_H_1_peak_15318_lociStitched	chr13	27998218	28001788	1	3571	6469.55	574.413	1746	0
2_MCF7_H_1_peak_9596_lociStitched	chr11	18404244	18407229	2	2893	6425.81	541.479	1747	0
6_MCF7_H_1_peak_17712_lociStitched	chr14	70460556	70467879	6	6188	6369.55	486.247	1748	0
3_MCF7_H_1_peak_25137_lociStitched	chr17_gl000205_random	33395	39671	3	2424	7573.25	1695.15	1749	0
8_MCF7_H_1_peak_43719_lociStitched	chr5	10227510	10235475	8	4326	7462.41	1586.63	1750	0
5_MCF7_H_1_peak_14559_lociStitched	chr12	110476604	110495259	5	4876	8086.94	2212.48	1751	0
5_MCF7_H_1_peak_38563_lociStitched	chr3	110131322	110140497	5	6214	6306.9	433.978	1752	0
4_MCF7_H_1_peak_597_lociStitched	chr1	18085830	18096330	4	4736	7755.3	1884.75	1753	0
5_MCF7_H_1_peak_38657_lociStitched	chr3	112390154	112401897	5	5687	7240.73	1371.58	1754	0
6_MCF7_H_1_peak_50904_lociStitched	chr7	22600215	22622614	6	6057	7942.69	2078.63	1755	0
3_MCF7_H_1_peak_50662_lociStitched	chr7	2567178	2570985	3	3386	6859.45	996.292	1756	0
9_MCF7_H_1_peak_43103_lociStitched	chr4	157854598	157871363	9	6775	6813.3	957.282	1757	0
2_MCF7_H_1_peak_15112_lociStitched	chr12	132314369	132317487	2	3057	6941.6	1090.99	1758	0
1_MCF7_H_1_peak_58401_lociStitched	chr9	132174832	132176909	1	2078	6371.2	524.235	1759	0
2_MCF7_H_1_peak_39235_lociStitched	chr3	134145094	134147911	2	2709	6870.38	1025.39	1760	0
7_MCF7_H_1_peak_46190_lociStitched	chr5	148493004	148516686	7	5059	8205.81	2361.1	1761	0
3_MCF7_H_1_peak_19501_lociStitched	chr15	66079686	66089757	3	3535	7048.69	1208.52	1762	0
3_MCF7_H_1_peak_28156_lociStitched	chr19	49649058	49665389	3	3208	9488.31	3648.35	1763	0
10_MCF7_H_1_peak_14294_lociStitched	chr12	96878257	96896987	10	5335	7814.16	1976.02	1764	0
2_MCF7_H_1_peak_3514_lociStitched	chr1	149575784	149578392	2	2511	6361.17	523.426	1765	0
2_MCF7_H_1_peak_12143_lociStitched	chr12	3277164	3281163	2	3942	6489.58	655.036	1766	0
11_MCF7_H_1_peak_2630_lociStitched	chr1	94073259	94096439	11	5207	8780.58	2948.5	1767	0
2_MCF7_H_1_peak_8147_lociStitched	chr10	95195435	95198848	2	3332	6221.22	392.154	1768	0
4_MCF7_H_1_peak_48197_lociStitched	chr6	40719547	40724374	4	3949	6703.25	875.618	1769	0
8_MCF7_H_1_peak_41350_lociStitched	chr4	34171732	34196066	8	6060	6976.56	1151	1770	0
3_MCF7_H_1_peak_15225_lociStitched	chr13	23947054	23952900	3	2940	6535.24	709.704	1771	0
6_MCF7_H_1_peak_56162_lociStitched	chr9	6096527	6107216	6	5124	6999.16	1180.07	1772	0
4_MCF7_H_1_peak_6864_lociStitched	chr10	33293384	33300027	4	4183	6380.6	565.984	1773	0
7_MCF7_H_1_peak_22145_lociStitched	chr16	82970280	82981563	7	6174	6574.6	761.602	1774	0
9_MCF7_H_1_peak_6757_lociStitched	chr10	29760046	29791780	9	5561	9285.37	3474.87	1775	0
MCF7_H_1_peak_53820	chr8	22446067	22448123	1	2057	6491.82	685.265	1776	0
6_MCF7_H_1_peak_24810_lociStitched	chr17	74683905	74697509	6	4872	8136.55	2330.37	1777	0
10_MCF7_H_1_peak_48607_lociStitched	chr6	56199020	56236407	10	5609	8419.55	2624.57	1778	0
MCF7_H_1_peak_19786	chr15	74232561	74235326	1	2766	6513.79	729.13	1779	0
6_MCF7_H_1_peak_48124_lociStitched	chr6	37207439	37219872	6	5251	6775.98	993.397	1780	0
4_MCF7_H_1_peak_5797_lociStitched	chr1	234858140	234868674	4	4908	7479.14	1697.03	1781	0
3_MCF7_H_1_peak_51461_lociStitched	chr7	47822397	47827702	3	4919	6298.63	523.073	1782	0
4_MCF7_H_1_peak_18605_lociStitched	chr15	30762837	30777451	4	2809	7003.03	1227.58	1783	0
2_MCF7_H_1_peak_46513_lociStitched	chr5	159591295	159597181	2	3594	6559.36	784.604	1784	0
MCF7_H_1_peak_13268	chr12	54388136	54390601	1	2466	6415.66	641.639	1785	0
7_MCF7_H_1_peak_40644_lociStitched	chr3	194242582	194258944	7	4514	8112.28	2344.67	1786	0
9_MCF7_H_1_peak_32391_lociStitched	chr2	208332242	208354181	9	5212	7906.82	2141.25	1787	0
2_MCF7_H_1_peak_40706_lociStitched	chr3	195624772	195628580	2	2557	6875.34	1115.36	1788	0
5_MCF7_H_1_peak_42666_lociStitched	chr4	129437953	129451438	5	5873	6746.55	987.102	1789	0
8_MCF7_H_1_peak_56040_lociStitched	chr9	682789	698420	8	6288	7244.97	1486.51	1790	0
3_MCF7_H_1_peak_38287_lociStitched	chr3	97530092	97542238	3	2654	6773.82	1015.41	1791	0
2_MCF7_H_1_peak_23810_lociStitched	chr17	43225873	43229121	2	2356	6287.8	529.424	1792	0
3_MCF7_H_1_peak_24244_lociStitched	chr17	56590933	56603126	3	3844	7891.31	2133.78	1793	0
2_MCF7_H_1_peak_8084_lociStitched	chr10	92921516	92924263	2	2664	6226.9	471.111	1794	0
1_MCF7_H_1_peak_53991_lociStitched	chr8	26121917	26125644	1	3728	6088.8	340.648	1795	0
1_MCF7_H_1_peak_11466_lociStitched	chr11	112832214	112834676	1	2463	6300.75	553.704	1796	0
1_MCF7_H_1_peak_37932_lociStitched	chr3	58858456	58861678	1	3223	6315.76	571.261	1797	0
3_MCF7_H_1_peak_56922_lociStitched	chr9	70637430	70647295	3	2638	6684.52	940.135	1798	0
7_MCF7_H_1_peak_35308_lociStitched	chr21	45005050	45029681	7	4231	8027.24	2288.22	1799	0
1_MCF7_H_1_peak_51615_lociStitched	chr7	66055558	66057882	1	2325	6542.06	803.872	1800	0
3_MCF7_H_1_peak_48268_lociStitched	chr6	42055413	42069440	3	3411	7821.46	2084.41	1801	0
1_MCF7_H_1_peak_25300_lociStitched	chr18	9016226	9019209	1	2984	6328.73	593.915	1802	0
4_MCF7_H_1_peak_8897_lociStitched	chr10	126595377	126613907	4	3857	7573.21	1840.03	1803	0
7_MCF7_H_1_peak_9501_lociStitched	chr11	13354271	13362769	7	3913	6902.08	1171.02	1804	0
7_MCF7_H_1_peak_13860_lociStitched	chr12	76082579	76101595	7	4993	6904.71	1175.19	1805	0
2_MCF7_H_1_peak_7655_lociStitched	chr10	75716537	75727584	2	3398	7223.63	1495.76	1806	0
6_MCF7_H_1_peak_55890_lociStitched	chr8	142036328	142048978	6	4802	7972.03	2247.91	1807	0
5_MCF7_H_1_peak_11447_lociStitched	chr11	112480813	112492062	5	5367	6973.26	1249.76	1808	0
10_MCF7_H_1_peak_57606_lociStitched	chr9	107625294	107637084	10	6272	7266.18	1543.31	1809	0
2_MCF7_H_1_peak_20543_lociStitched	chr16	132894	136525	2	3069	6865.86	1144.49	1810	0
7_MCF7_H_1_peak_57260_lociStitched	chr9	90465172	90494673	7	4111	9770.73	4056.39	1811	0
6_MCF7_H_1_peak_50978_lociStitched	chr7	24937933	24950570	6	4926	6942.77	1232.11	1812	0
1_MCF7_H_1_peak_13317_lociStitched	chr12	56109443	56112473	1	3031	6186.35	480.558	1813	0
5_MCF7_H_1_peak_11735_lociStitched	chr11	122503295	122518221	5	3885	7397.33	1695.59	1814	0
2_MCF7_H_1_peak_9534_lociStitched	chr11	15122848	15130503	2	4076	6553.45	852.001	1815	0
4_MCF7_H_1_peak_22842_lociStitched	chr17	13628648	13633945	4	5002	6083.6	383.503	1816	0
3_MCF7_H_1_peak_53399_lociStitched	chr7	158604462	158615047	3	4196	6780.75	1081.79	1817	0
3_MCF7_H_1_peak_32237_lociStitched	chr2	202560104	202572615	3	5189	6543.25	846.995	1818	0
6_MCF7_H_1_peak_22232_lociStitched	chr16	85018726	85039722	6	4806	8177.94	2488.03	1819	0
10_MCF7_H_1_peak_57111_lociStitched	chr9	81470703	81488703	10	6043	7059.6	1369.8	1820	0
9_MCF7_H_1_peak_48931_lociStitched	chr6	85327494	85363046	9	7522	7785.89	2097.57	1821	0
3_MCF7_H_1_peak_47340_lociStitched	chr6	13992494	14003084	3	3514	6675.94	992.283	1822	0
5_MCF7_H_1_peak_34218_lociStitched	chr20	42378297	42384649	5	3868	6728.04	1045.54	1823	0
10_MCF7_H_1_peak_39268_lociStitched	chr3	135688726	135711888	10	5864	7939.93	2258.3	1824	0
2_MCF7_H_1_peak_52765_lociStitched	chr7	129418676	129420966	2	2203	6556.96	877.528	1825	0
4_MCF7_H_1_peak_25285_lociStitched	chr18	8798052	8814770	4	3616	7384.34	1705.24	1826	0
2_MCF7_H_1_peak_10409_lociStitched	chr11	64772403	64776216	2	3603	6207.56	534.964	1827	0
6_MCF7_H_1_peak_1645_lociStitched	chr1	44287018	44302701	6	4919	7110.67	1444.4	1828	0
7_MCF7_H_1_peak_17320_lociStitched	chr14	55913037	55926197	7	5494	7343.28	1679.22	1829	0
5_MCF7_H_1_peak_48360_lociStitched	chr6	43881189	43895376	5	4662	8062.47	2403.28	1830	0
4_MCF7_H_1_peak_16995_lociStitched	chr14	35834290	35855249	4	4065	8559.66	2902.82	1831	0
8_MCF7_H_1_peak_59240_lociStitched	chrX	45330110	45342491	8	6457	5942.88	289.715	1832	0
3_MCF7_H_1_peak_50579_lociStitched	chr7	577322	583278	3	3237	7248.45	1597.4	1833	0
2_MCF7_H_1_peak_2514_lociStitched	chr1	87796830	87801691	2	2894	6199.23	552.696	1834	0
4_MCF7_H_1_peak_53433_lociStitched	chr8	1692495	1705657	4	4848	7185.14	1542.59	1835	0
7_MCF7_H_1_peak_38171_lociStitched	chr3	72031024	72058200	7	4466	8440.87	2807.28	1836	0
7_MCF7_H_1_peak_52477_lociStitched	chr7	111709212	111722655	7	5922	6502.38	872.451	1837	0
5_MCF7_H_1_peak_27968_lociStitched	chr19	46133148	46145999	5	3159	7854.53	2228.36	1838	0
3_MCF7_H_1_peak_23121_lociStitched	chr17	25414043	25418559	3	3957	6532.85	908.168	1839	0
5_MCF7_H_1_peak_10520_lociStitched	chr11	65879359	65892584	5	5020	6608.53	983.94	1840	0
1_MCF7_H_1_peak_33546_lociStitched	chr20	10286648	10291792	1	5145	5941.32	317.899	1841	0
4_MCF7_H_1_peak_47212_lociStitched	chr6	10430057	10453226	4	4597	7601.75	1978.63	1842	0
3_MCF7_H_1_peak_25127_lociStitched	chr17	81031535	81042451	3	3479	8259.05	2636.21	1843	0
7_MCF7_H_1_peak_45829_lociStitched	chr5	138235557	138257145	7	5351	7430.59	1809.07	1844	0
5_MCF7_H_1_peak_18424_lociStitched	chr14	104002894	104008287	5	3746	7068.61	1447.48	1845	0
2_MCF7_H_1_peak_10877_lociStitched	chr11	76782129	76785952	2	3739	6625.64	1008.51	1846	0
4_MCF7_H_1_peak_46452_lociStitched	chr5	157029073	157035902	4	4425	6404.92	794.896	1847	0
8_MCF7_H_1_peak_46342_lociStitched	chr5	151038619	151062915	8	4490	8758.71	3148.76	1848	0
2_MCF7_H_1_peak_40422_lociStitched	chr3	185998332	186002564	2	4165	6529.55	919.614	1849	0
3_MCF7_H_1_peak_52307_lociStitched	chr7	102145220	102158179	3	2654	11450.6	5843.21	1850	0
9_MCF7_H_1_peak_16176_lociStitched	chr13	95735150	95753732	9	5374	6657.93	1051.74	1851	0
1_MCF7_H_1_peak_27213_lociStitched	chr19	17345764	17347585	1	1822	6210.7	606.211	1852	0
3_MCF7_H_1_peak_7819_lociStitched	chr10	80014834	80024206	3	3929	6999.95	1395.49	1853	0
6_MCF7_H_1_peak_57519_lociStitched	chr9	101135641	101143642	6	4330	6748.84	1152.14	1854	0
1_MCF7_H_1_peak_36282_lociStitched	chr22	41808826	41810745	1	1920	6204.32	609.091	1855	0
4_MCF7_H_1_peak_48791_lociStitched	chr6	74288510	74296441	4	4207	6285.32	695.549	1856	0
2_MCF7_H_1_peak_52298_lociStitched	chr7	102003817	102005856	2	1874	6141.88	554.2	1857	0
4_MCF7_H_1_peak_8617_lociStitched	chr10	112112224	112118007	4	4637	6564.28	983.11	1858	0
3_MCF7_H_1_peak_5034_lociStitched	chr1	207970951	207989209	3	3461	8002.48	2422.84	1859	0
1_MCF7_H_1_peak_22913_lociStitched	chr17	16320913	16323865	1	2953	6246.43	667.742	1860	0
1_MCF7_H_1_peak_59000_lociStitched	chrX	17393241	17396311	1	3071	6091.8	514.839	1861	0
6_MCF7_H_1_peak_6838_lociStitched	chr10	32228408	32237317	6	5961	6003.78	429.414	1862	0
1_MCF7_H_1_peak_47933_lociStitched	chr6	33287712	33290993	1	3282	6164.01	590.908	1863	0
9_MCF7_H_1_peak_19829_lociStitched	chr15	74803937	74824524	9	6178	7281.62	1708.72	1864	0
3_MCF7_H_1_peak_9011_lociStitched	chr10	134133510	134145451	3	2982	7015.34	1447.25	1865	0
5_MCF7_H_1_peak_20857_lociStitched	chr16	9161112	9173544	5	5298	7206.83	1643.51	1866	0
8_MCF7_H_1_peak_2243_lociStitched	chr1	68345667	68356956	8	5665	6575.84	1013.75	1867	0
2_MCF7_H_1_peak_57326_lociStitched	chr9	93923613	93927821	2	4076	6386.9	826.03	1868	0
8_MCF7_H_1_peak_46311_lociStitched	chr5	150401958	150431964	8	5575	10136	4581.92	1869	0
5_MCF7_H_1_peak_39064_lociStitched	chr3	127605165	127610678	5	4407	6617.81	1065.11	1870	0
3_MCF7_H_1_peak_59447_lociStitched	chrX	52949103	52964968	3	3879	6323.79	775.798	1871	0
7_MCF7_H_1_peak_53941_lociStitched	chr8	24052353	24087552	7	5130	7374.19	1826.83	1872	0
1_MCF7_H_1_peak_22712_lociStitched	chr17	7788638	7790685	1	2048	5931.18	386.064	1873	0
8_MCF7_H_1_peak_17000_lociStitched	chr14	35882389	35891539	8	5564	6593.49	1054.99	1874	0
6_MCF7_H_1_peak_56344_lociStitched	chr9	18456175	18464344	6	6135	5862.07	329.211	1875	0
7_MCF7_H_1_peak_41690_lociStitched	chr4	56038596	56051590	7	5984	6554.17	1021.33	1876	0
6_MCF7_H_1_peak_17903_lociStitched	chr14	75671965	75701892	6	4645	8963.14	3435.62	1877	0
3_MCF7_H_1_peak_1341_lociStitched	chr1	36865954	36886870	3	3340	8017.1	2491.1	1878	0
4_MCF7_H_1_peak_42176_lociStitched	chr4	89451101	89457507	4	4925	5970.39	447.139	1879	0
MCF7_H_1_peak_7968	chr10	88718285	88721241	1	2957	6369.29	846.598	1880	0
9_MCF7_H_1_peak_4789_lociStitched	chr1	201716149	201727020	9	6077	6220.39	699.005	1881	0
7_MCF7_H_1_peak_44765_lociStitched	chr5	71428205	71438097	7	5032	6259.66	738.932	1882	0
2_MCF7_H_1_peak_35086_lociStitched	chr21	36179412	36186808	2	4270	6382.75	867.551	1883	0
3_MCF7_H_1_peak_37377_lociStitched	chr3	44037860	44042264	3	2592	6530.69	1016.44	1884	0
MCF7_H_1_peak_21306	chr16	29831466	29834372	1	2907	6012.8	500.123	1885	0
2_MCF7_H_1_peak_20624_lociStitched	chr16	1795060	1799854	2	2782	6952.26	1450.66	1886	0
3_MCF7_H_1_peak_3387_lociStitched	chr1	145088456	145092969	3	3119	6854.8	1353.45	1887	0
6_MCF7_H_1_peak_19584_lociStitched	chr15	67464252	67472395	6	5642	6780.68	1280.08	1888	0
4_MCF7_H_1_peak_15655_lociStitched	chr13	44874929	44888717	4	5056	7260.76	1762.11	1889	0
MCF7_H_1_peak_20635	chr16	2009489	2012036	1	2548	6144.13	648.721	1890	0
2_MCF7_H_1_peak_28563_lociStitched	chr2	9314643	9321237	2	3460	6461.46	966.68	1891	0
3_MCF7_H_1_peak_45450_lociStitched	chr5	114790817	114798525	3	4723	6177.19	682.929	1892	0
5_MCF7_H_1_peak_19466_lociStitched	chr15	65169923	65190349	5	3707	8380.79	2888.24	1893	0
3_MCF7_H_1_peak_56894_lociStitched	chr9	69137495	69151867	3	3115	6618.31	1128.2	1894	0
6_MCF7_H_1_peak_17631_lociStitched	chr14	68925598	68943846	6	4028	6912.34	1425.17	1895	0
1_MCF7_H_1_peak_46811_lociStitched	chr5	176830238	176831969	1	1732	6227.1	742.08	1896	0
1_MCF7_H_1_peak_21538_lociStitched	chr16	53163932	53165982	1	2051	6032.12	549.4	1897	0
3_MCF7_H_1_peak_28558_lociStitched	chr2	9227310	9253994	3	3849	9635.59	4157.37	1898	0
6_MCF7_H_1_peak_10882_lociStitched	chr11	76954499	76963667	6	5641	6072.88	595.92	1899	0
6_MCF7_H_1_peak_11639_lociStitched	chr11	119454911	119470888	6	5416	7199.24	1723.92	1900	0
3_MCF7_H_1_peak_34407_lociStitched	chr20	48521603	48524425	3	2615	6327.49	852.244	1901	0
2_MCF7_H_1_peak_55745_lociStitched	chr8	131368917	131371433	2	2350	5929.96	456.151	1902	0
5_MCF7_H_1_peak_15871_lociStitched	chr13	52204802	52220162	5	5020	6564.86	1092.1	1903	0
3_MCF7_H_1_peak_1240_lociStitched	chr1	33562938	33566920	3	3621	5992.91	520.846	1904	0
6_MCF7_H_1_peak_46351_lociStitched	chr5	151075817	151087434	6	4188	6749.48	1279.03	1905	0
1_MCF7_H_1_peak_27088_lociStitched	chr19	14096494	14098811	1	2318	6163.68	693.942	1906	0
5_MCF7_H_1_peak_53846_lociStitched	chr8	22872044	22878994	5	3449	6917.34	1449.77	1907	0
5_MCF7_H_1_peak_17947_lociStitched	chr14	77370474	77386864	5	4102	8263.84	2797.77	1908	0
2_MCF7_H_1_peak_55041_lociStitched	chr8	95270554	95275079	2	4203	6068.48	605.445	1909	0
6_MCF7_H_1_peak_42181_lociStitched	chr4	89520802	89551848	6	4765	7460.35	1999.36	1910	0
2_MCF7_H_1_peak_56700_lociStitched	chr9	36485923	36488763	2	2607	5977.06	517.448	1911	0
1_MCF7_H_1_peak_40738_lociStitched	chr3	196358660	196360193	1	1534	6101.34	642.634	1912	0
8_MCF7_H_1_peak_47258_lociStitched	chr6	11641126	11656594	8	6235	6901.82	1444.71	1913	0
6_MCF7_H_1_peak_18201_lociStitched	chr14	95971196	95993733	6	3852	8532.51	3078.55	1914	0
4_MCF7_H_1_peak_26748_lociStitched	chr19	4574900	4584707	4	3010	7734.78	2282.09	1915	0
5_MCF7_H_1_peak_51288_lociStitched	chr7	41918631	41927419	5	4715	6540.91	1090.59	1916	0
8_MCF7_H_1_peak_31299_lociStitched	chr2	150983128	151003031	8	6090	6566	1118.55	1917	0
2_MCF7_H_1_peak_40701_lociStitched	chr3	195351713	195362876	2	2249	8798.68	3353.37	1918	0
5_MCF7_H_1_peak_35111_lociStitched	chr21	36584400	36605446	5	6014	7050.41	1607.91	1919	0
4_MCF7_H_1_peak_30917_lociStitched	chr2	120994603	121001215	4	3171	6679.44	1237.77	1920	0
1_MCF7_H_1_peak_7961_lociStitched	chr10	88470438	88472384	1	1947	5856.49	416.055	1921	0
5_MCF7_H_1_peak_30027_lociStitched	chr2	70598337	70616473	5	4658	7207.25	1768.26	1922	0
2_MCF7_H_1_peak_25637_lociStitched	chr18	29247032	29261086	2	3693	6494.35	1056.86	1923	0
1_MCF7_H_1_peak_2115_lociStitched	chr1	64126808	64129851	1	3044	5812.74	376.419	1924	0
8_MCF7_H_1_peak_38035_lociStitched	chr3	65938141	65957978	8	5246	6954.85	1521.5	1925	0
5_MCF7_H_1_peak_16568_lociStitched	chr13	111606675	111620443	5	3990	7784.43	2351.57	1926	0
4_MCF7_H_1_peak_36658_lociStitched	chr3	8780914	8785536	4	4271	6101.96	669.266	1927	0
5_MCF7_H_1_peak_56126_lociStitched	chr9	5446366	5456104	5	6402	6090.15	663.158	1928	0
1_MCF7_H_1_peak_9136_lociStitched	chr11	2912733	2914621	1	1889	6072.37	647.206	1929	0
6_MCF7_H_1_peak_13792_lociStitched	chr12	71038027	71055907	6	5360	6461.83	1044.19	1930	0
7_MCF7_H_1_peak_5969_lociStitched	chr1	244086815	244113475	7	4569	8072.65	2658	1931	0
3_MCF7_H_1_peak_16532_lociStitched	chr13	110971158	110976153	3	2713	6367.13	952.547	1932	0
4_MCF7_H_1_peak_2376_lociStitched	chr1	79295827	79306754	4	4537	5943.2	528.867	1933	0
10_MCF7_H_1_peak_46582_lociStitched	chr5	167150113	167187891	10	5555	8250.72	2837.13	1934	0
4_MCF7_H_1_peak_1972_lociStitched	chr1	59049046	59059488	4	5218	6457.33	1045.24	1935	0
1_MCF7_H_1_peak_16611_lociStitched	chr13	114523622	114525602	1	1981	6565.48	1153.75	1936	0
7_MCF7_H_1_peak_21074_lociStitched	chr16	20876092	20891082	7	5561	6694.53	1284.64	1937	0
1_MCF7_H_1_peak_17648_lociStitched	chr14	69041916	69045866	1	3951	5900.9	498.49	1938	0
7_MCF7_H_1_peak_21280_lociStitched	chr16	29272749	29284012	7	4390	7280.4	1878.67	1939	0
2_MCF7_H_1_peak_20871_lociStitched	chr16	10956578	10966353	2	2625	6405.56	1003.89	1940	0
9_MCF7_H_1_peak_58329_lociStitched	chr9	131041685	131070776	9	4466	9989.85	4590.56	1941	0
5_MCF7_H_1_peak_14098_lociStitched	chr12	89618592	89638618	5	4742	6808.84	1409.83	1942	0
3_MCF7_H_1_peak_57999_lociStitched	chr9	118906618	118920101	3	4386	6536.56	1137.97	1943	0
7_MCF7_H_1_peak_22152_lociStitched	chr16	83012952	83036483	7	5266	7536.98	2138.97	1944	0
1_MCF7_H_1_peak_21504_lociStitched	chr16	50278295	50280760	1	2466	6059.71	664.564	1945	0
1_MCF7_H_1_peak_89_lociStitched	chr1	2573244	2574738	1	1495	5955.08	560.549	1946	0
6_MCF7_H_1_peak_27780_lociStitched	chr19	43320736	43338387	6	6216	7309.28	1915.13	1947	0
4_MCF7_H_1_peak_60072_lociStitched	chrX	129114187	129118830	4	4193	6062.83	676.021	1948	0
5_MCF7_H_1_peak_22021_lociStitched	chr16	75540063	75551306	5	2881	6939.18	1552.66	1949	0
8_MCF7_H_1_peak_11755_lociStitched	chr11	122647829	122675328	8	3994	8235.95	2851.65	1950	0
8_MCF7_H_1_peak_6943_lociStitched	chr10	35283757	35302150	8	5436	6994.86	1616.74	1951	0
3_MCF7_H_1_peak_24998_lociStitched	chr17	78962987	78971992	3	2514	7381.4	2004.51	1952	0
2_MCF7_H_1_peak_29430_lociStitched	chr2	43036384	43038658	2	2102	5939.92	571.684	1953	0
2_MCF7_H_1_peak_40445_lociStitched	chr3	186532902	186545721	2	1925	8122.12	2757.37	1954	0
7_MCF7_H_1_peak_59372_lociStitched	chrX	48345017	48357339	7	6277	6308.86	945.097	1955	0
1_MCF7_H_1_peak_26245_lociStitched	chr18	60383152	60385255	1	2104	5732.15	372.231	1956	0
5_MCF7_H_1_peak_37089_lociStitched	chr3	30685436	30702567	5	3960	6727.34	1368.77	1957	0
2_MCF7_H_1_peak_21373_lociStitched	chr16	30783167	30787830	2	1879	6773.01	1414.75	1958	0
7_MCF7_H_1_peak_25884_lociStitched	chr18	46147117	46156888	7	4815	6604.22	1251.67	1959	0
10_MCF7_H_1_peak_30562_lociStitched	chr2	102421310	102444300	10	6177	7106.21	1758.73	1960	0
2_MCF7_H_1_peak_32929_lociStitched	chr2	232468818	232478166	2	3302	7048.39	1703.21	1961	0
1_MCF7_H_1_peak_23490_lociStitched	chr17	37909736	37911424	1	1689	6164.91	827.795	1962	0
4_MCF7_H_1_peak_15675_lociStitched	chr13	45375279	45393487	4	5090	7068.35	1731.58	1963	0
4_MCF7_H_1_peak_5568_lociStitched	chr1	227001419	227015899	4	5437	7129.95	1794.07	1964	0
2_MCF7_H_1_peak_9029_lociStitched	chr10	134497445	134501186	2	3181	5944.82	615.769	1965	0
2_MCF7_H_1_peak_39011_lociStitched	chr3	126576716	126579190	2	2382	6080.35	754.323	1966	0
1_MCF7_H_1_peak_8848_lociStitched	chr10	123871647	123873758	1	2112	5821.29	495.874	1967	0
2_MCF7_H_1_peak_15690_lociStitched	chr13	45621654	45631364	2	3213	6594.06	1269.1	1968	0
2_MCF7_H_1_peak_12110_lociStitched	chr12	1581679	1585904	2	4107	5659.81	335.887	1969	0
5_MCF7_H_1_peak_52285_lociStitched	chr7	101584446	101597676	5	4086	6966.92	1643.17	1970	0
2_MCF7_H_1_peak_39340_lociStitched	chr3	138579940	138595195	2	3297	7081.37	1760.43	1971	0
2_MCF7_H_1_peak_13309_lociStitched	chr12	54821346	54827170	2	3592	6167.03	846.227	1972	0
6_MCF7_H_1_peak_318_lociStitched	chr1	9747306	9761342	6	3615	7325.39	2005.74	1973	0
5_MCF7_H_1_peak_18259_lociStitched	chr14	100045298	100069096	5	4071	10019	4700.1	1974	0
1_MCF7_H_1_peak_40923_lociStitched	chr4	4763688	4766517	1	2830	5741.17	425.764	1975	0
2_MCF7_H_1_peak_43755_lociStitched	chr5	10594484	10602407	2	3362	6992.84	1678.88	1976	0
5_MCF7_H_1_peak_7129_lociStitched	chr10	48331393	48337413	5	3706	6682.8	1376.17	1977	0
4_MCF7_H_1_peak_56388_lociStitched	chr9	19994001	20001347	4	4776	5909.86	606.045	1978	0
2_MCF7_H_1_peak_3462_lociStitched	chr1	147136215	147149491	2	4481	6409.65	1109.87	1979	0
3_MCF7_H_1_peak_35173_lociStitched	chr21	38338036	38350062	3	2314	6759.81	1461.16	1980	0
9_MCF7_H_1_peak_49577_lociStitched	chr6	129810342	129823316	9	5485	5971.93	681.135	1981	0
1_MCF7_H_1_peak_34_lociStitched	chr1	1240216	1243285	1	3070	6383.52	1094.71	1982	0
7_MCF7_H_1_peak_31351_lociStitched	chr2	153276137	153289690	7	5422	6378.04	1092.37	1983	0
8_MCF7_H_1_peak_24588_lociStitched	chr17	69398950	69421327	8	4359	6475.9	1192.69	1984	0
9_MCF7_H_1_peak_20505_lociStitched	chr15	101728171	101748912	9	5338	7572.54	2291.88	1985	0
6_MCF7_H_1_peak_33619_lociStitched	chr20	13002861	13018566	6	4362	6247.45	967.428	1986	0
4_MCF7_H_1_peak_23395_lociStitched	chr17	36173096	36188746	4	3969	7105.1	1826.36	1987	0
4_MCF7_H_1_peak_27964_lociStitched	chr19	46095048	46118474	4	4900	9077.58	3806.72	1988	0
4_MCF7_H_1_peak_42084_lociStitched	chr4	84771773	84779806	4	4851	5663.27	392.814	1989	0
2_MCF7_H_1_peak_47926_lociStitched	chr6	33241534	33248231	2	4108	6760.62	1492.09	1990	0
1_MCF7_H_1_peak_21342_lociStitched	chr16	30388591	30390757	1	2167	5996.35	729.509	1991	0
7_MCF7_H_1_peak_19396_lociStitched	chr15	63368207	63400950	7	3705	9056.71	3791.64	1992	0
1_MCF7_H_1_peak_10532_lociStitched	chr11	66093644	66096154	1	2511	6213	950.537	1993	0
3_MCF7_H_1_peak_531_lociStitched	chr1	16839552	16847709	3	2417	7112.09	1850.82	1994	0
4_MCF7_H_1_peak_32292_lociStitched	chr2	204544061	204552120	4	5505	5896.77	636.661	1995	0
4_MCF7_H_1_peak_358_lociStitched	chr1	10568499	10573776	4	4062	5789.4	531.394	1996	0
9_MCF7_H_1_peak_41501_lociStitched	chr4	41507499	41541587	9	4588	7874.33	2617.96	1997	0
2_MCF7_H_1_peak_56892_lociStitched	chr9	69064425	69066625	2	2118	6053.96	798.6	1998	0
5_MCF7_H_1_peak_6327_lociStitched	chr10	6311937	6322528	5	3748	6457.33	1202.08	1999	0
[truncated: 16,976 more rows]
