# Supplementary material for: The combination of decitabine with multi-omics confirms the regulatory pattern of the correlation between DNA methylation of the CACNA1C gene and atrial fibrillation
Source: Front Pharmacol. 2024 Dec 13;15:1497977. doi: 10.3389/fphar.2024.1497977 (PMC11681619; doi:10.3389/fphar.2024.1497977)
Supplement: Supplementary file 6 [file Table6.xlsx]

## Sheet: LAA_TvS
Pathway	logFC	AveExpr	t	P.Value	adj.P.Val	B	Type
GOBP_MEIOTIC_SISTER_CHROMATID_COHESION_CENTROMERIC	1.4516	0.102704	10.5916	9.00795e-09	9.12328e-05	10.2076	Up
HP_PREMATURE_OSTEOARTHRITIS	1.00839	0.0903822	10.0322	1.96759e-08	9.12328e-05	9.50996	Up
GOMF_CCR5_CHEMOKINE_RECEPTOR_BINDING	0.846108	0.0474554	9.97091	2.14755e-08	9.12328e-05	9.43123	Up
GOBP_NEGATIVE_REGULATION_OF_CHONDROCYTE_PROLIFERATION	1.13251	0.162073	9.90451	2.36225e-08	9.12328e-05	9.3454	Up
GOBP_REGULATION_OF_POSTSYNAPTIC_NEUROTRANSMITTER_RECEPTOR_ACTIVITY	0.914036	0.0785361	9.75941	2.91386e-08	9.12328e-05	9.15589	Up
HP_ABNORMALITY_OF_RADIAL_EPIPHYSES	1.14048	0.0187335	9.4142	4.84489e-08	0.000126062	8.69424	Up
GOBP_REGULATION_OF_MEIOTIC_CELL_CYCLE_PHASE_TRANSITION	1.30201	0.1562	9.31141	5.65122e-08	0.000126062	8.55378	Up
GOBP_MEMBRANE_REPOLARIZATION_DURING_ATRIAL_CARDIAC_MUSCLE_CELL_ACTION_POTENTIAL	-1.17772	-0.0960846	-9.22459	6.44199e-08	0.000126062	8.43404	Down
GOBP_ACTOMYOSIN_CONTRACTILE_RING_ORGANIZATION	1.22797	-0.0268871	9.06022	8.27418e-08	0.000143925	8.20459	Up
GOBP_FATTY_ACID_BETA_OXIDATION_USING_ACYL_COA_OXIDASE	-0.683067	-0.0696875	-8.93832	9.98208e-08	0.00015627	8.03207	Down
GOMF_OXIDOREDUCTASE_ACTIVITY_ACTING_ON_CH_OR_CH2_GROUPS_DISULFIDE_AS_ACCEPTOR	1.15832	-0.0511826	8.74495	1.34913e-07	0.000191834	7.75421	Up
HP_CORONARY_ARTERY_ANEURYSM	0.940528	0.101293	8.6902	1.47046e-07	0.000191834	7.67458	Up
HP_DECREASED_ACTIVITY_OF_MITOCHONDRIAL_COMPLEX_II	-0.990731	-0.0471309	-8.62336	1.63425e-07	0.000196801	7.57682	Down
GOBP_FATTY_ACYL_COA_CATABOLIC_PROCESS	-1.18481	-0.0279142	-8.51888	1.92969e-07	0.000215781	7.42273	Down
HP_OTOSCLEROSIS	1.1777	0.0166815	8.39362	2.35922e-07	0.000232023	7.23596	Up
HP_BEADED_RIBS	1.16061	0.0701238	8.35851	2.49682e-07	0.000232023	7.1832	Up
GOBP_SPINDLE_MIDZONE_ASSEMBLY	0.801734	0.0401955	8.3058	2.71938e-07	0.000232023	7.10367	Up
HP_BROAD_METACARPALS	0.847824	0.0422596	8.30578	2.71945e-07	0.000232023	7.10364	Up
HP_DECREASED_CIRCULATING_PROGESTERONE	-0.751844	-0.0773085	-8.2528	2.9642e-07	0.000232023	7.02329	Down
HP_ABNORMAL_CIRCULATING_PROGESTERONE_LEVEL	-0.751844	-0.0773085	-8.2528	2.9642e-07	0.000232023	7.02329	Down
GOBP_REGULATION_OF_CDC42_PROTEIN_SIGNAL_TRANSDUCTION	-0.867785	-0.0424647	-8.20598	3.19965e-07	0.000232985	6.95196	Down
GOBP_REGULATION_OF_SNRNA_TRANSCRIPTION_BY_RNA_POLYMERASE_II	-1.14541	-0.0200496	-8.19192	3.27414e-07	0.000232985	6.93047	Down
HP_ACHOLIC_STOOLS	0.993587	0.0137044	8.10836	3.75591e-07	0.000255647	6.80218	Up
GOCC_CONDENSIN_COMPLEX	0.913866	-0.0294698	8.04434	4.17488e-07	0.000272324	6.70321	Up
GOBP_CENTROMERE_COMPLEX_ASSEMBLY	0.904312	0.0458438	8.00756	4.43746e-07	0.000277874	6.64608	Up
GOMF_C3HC4_TYPE_RING_FINGER_DOMAIN_BINDING	-1.30128	-0.0310536	-7.85617	5.71441e-07	0.000344073	6.40881	Down
HP_PHALANGEAL_DISLOCATION	0.976725	0.0215986	7.80912	6.18542e-07	0.00035864	6.33438	Up
HP_GENERALIZED_LYMPHADENOPATHY	-1.19118	-0.0748667	-7.78093	6.4869e-07	0.000362687	6.28963	Down
HP_ABNORMAL_FALLOPIAN_TUBE_MORPHOLOGY	0.655282	0.0222821	7.72816	7.09337e-07	0.00038292	6.20552	Up
HP_DECREASED_CERVICAL_SPINE_MOBILITY	0.900786	0.100252	7.66955	7.83695e-07	0.000408958	6.11163	Up
GOMF_ACIDIC_AMINO_ACID_TRANSMEMBRANE_TRANSPORTER_ACTIVITY	0.782398	0.042162	7.58737	9.01941e-07	0.00045548	5.97912	Up
HP_NEONATAL_SHORT_LIMB_SHORT_STATURE	0.96391	0.0605001	7.53741	9.82822e-07	0.000469129	5.89805	Up
GOBP_MICROGLIAL_CELL_PROLIFERATION	0.905881	0.100707	7.52526	1.0036e-06	0.000469129	5.87829	Up
GOBP_MEDIUM_CHAIN_FATTY_ACYL_COA_METABOLIC_PROCESS	-1.06372	-0.0543599	-7.5165	1.01887e-06	0.000469129	5.86403	Down
GOCC_ROD_PHOTORECEPTOR_OUTER_SEGMENT	1.11849	0.129107	7.42795	1.18764e-06	0.000531213	5.71915	Up
GOMF_VOLTAGE_GATED_POTASSIUM_CHANNEL_ACTIVITY_INVOLVED_IN_VENTRICULAR_CARDIAC_MUSCLE_CELL_ACTION_POTENTIAL_REPOLARIZATION	-1.0066	-0.0481828	-7.39575	1.25602e-06	0.000546196	5.66617	Down
GOBP_ASCENDING_AORTA_DEVELOPMENT	1.02099	0.106316	7.32723	1.41558e-06	0.000577831	5.55294	Up
GOBP_KINETOCHORE_ASSEMBLY	0.90963	0.0593557	7.28125	1.53443e-06	0.000577831	5.47653	Up
GOMF_POTASSIUM_PROTON_ANTIPORTER_ACTIVITY	0.785556	0.0629862	7.26132	1.58914e-06	0.000577831	5.44332	Up
HP_DUODENAL_STENOSIS	0.691781	0.00907629	7.25538	1.60581e-06	0.000577831	5.43342	Up
HP_PERIPHERAL_RETINAL_DEGENERATION	0.829539	0.0335023	7.25241	1.61425e-06	0.000577831	5.42844	Up
HP_EXUDATIVE_RETINAL_DETACHMENT	0.829539	0.0335023	7.25241	1.61425e-06	0.000577831	5.42844	Up
GOBP_KINETOCHORE_ORGANIZATION	0.917631	0.0495799	7.25212	1.61505e-06	0.000577831	5.42798	Up
HP_GENU_VARUM	0.607102	0.0360294	7.24127	1.64622e-06	0.000577831	5.40984	Up
GOMF_GLUCOSIDASE_ACTIVITY	0.794671	0.054796	7.23621	1.66097e-06	0.000577831	5.40138	Up
GOBP_VENTRICULAR_CARDIAC_MUSCLE_CELL_MEMBRANE_REPOLARIZATION	-0.615051	-0.0462349	-7.21727	1.71737e-06	0.000584465	5.3697	Down
HP_OSTEOARTHRITIS	0.589402	0.0378432	7.20163	1.76546e-06	0.000588049	5.34349	Up
GOCC_NMS_COMPLEX	0.909406	-0.0117519	7.17876	1.83832e-06	0.000599562	5.30509	Up
GOBP_MEIOTIC_CELL_CYCLE_PHASE_TRANSITION	1.214	0.153853	7.12789	2.0119e-06	0.000642781	5.2194	Up
HP_IRREGULAR_FEMORAL_EPIPHYSIS	0.854655	0.0160521	7.09062	2.14987e-06	0.000673123	5.15636	Up
HP_BIFID_SCROTUM	0.628988	0.0152119	7.07906	2.19461e-06	0.000673659	5.13678	Up
GOMF_CALCIUM_DEPENDENT_PHOSPHOLIPASE_A2_ACTIVITY	0.90142	0.0743963	7.02233	2.42883e-06	0.000731217	5.04032	Up
GOBP_NEGATIVE_REGULATION_OF_METAPHASE_ANAPHASE_TRANSITION_OF_CELL_CYCLE	0.611796	0.0397283	7.0075	2.49425e-06	0.000736745	5.01503	Up
GOBP_POSITIVE_REGULATION_OF_CHROMOSOME_CONDENSATION	1.0084	-0.0350341	6.96684	2.6832e-06	0.000774259	4.94551	Up
GOBP_NUCLEOSIDE_BISPHOSPHATE_CATABOLIC_PROCESS	-1.106	-0.0945792	-6.9348	2.84258e-06	0.000774259	4.89055	Down
HP_GENERALIZED_OSTEOPOROSIS	0.856114	0.0538074	6.93212	2.85636e-06	0.000774259	4.88594	Up
GOBP_REGULATION_OF_POST_TRANSLATIONAL_PROTEIN_MODIFICATION	0.983217	-0.0324771	6.92284	2.90456e-06	0.000774259	4.86999	Up
GOBP_PHOTOPERIODISM	-0.549758	-0.0443163	-6.91637	2.9387e-06	0.000774259	4.85886	Not DEG
GOBP_MITOTIC_SPINDLE_ELONGATION	1.02637	0.0915455	6.90264	3.01251e-06	0.000774259	4.83522	Up
GOBP_SPINDLE_ELONGATION	1.02637	0.0915455	6.90264	3.01251e-06	0.000774259	4.83522	Up
GOBP_NEGATIVE_REGULATION_OF_LENS_FIBER_CELL_DIFFERENTIATION	0.826732	0.0303677	6.89729	3.04178e-06	0.000774259	4.826	Up
HP_SHORTENED_QT_INTERVAL	-0.660518	-0.0289543	-6.89284	3.06637e-06	0.000774259	4.81833	Down
HP_PROMINENT_COCCYX	1.20596	0.0761284	6.87603	3.1611e-06	0.000785509	4.78932	Up
HP_APLASIA_HYPOPLASIA_OF_THE_RADIUS	0.485424	0.0157444	6.85235	3.29971e-06	0.00080714	4.7484	Not DEG
HP_ESOPHAGEAL_ULCERATION	1.11948	0.0742828	6.81021	3.56234e-06	0.000857976	4.67534	Up
GOBP_POSITIVE_REGULATION_OF_RESPONSE_TO_OXIDATIVE_STRESS	-1.09407	-0.0748697	-6.77594	3.79191e-06	0.000899428	4.61573	Down
HP_VERTEBRAL_WEDGING	0.788644	0.0420401	6.73931	4.05444e-06	0.000939228	4.5518	Up
HP_ABNORMAL_DUODENUM_MORPHOLOGY	0.477987	0.00975649	6.73591	4.07969e-06	0.000939228	4.54588	Not DEG
GOBP_AGGRESOME_ASSEMBLY	-0.963535	-0.0891356	-6.71634	4.22864e-06	0.000947563	4.51162	Down
GOBP_PEPTIDE_MODIFICATION	1.49568	0.0477944	6.71526	4.23695e-06	0.000947563	4.50974	Up
GOBP_ANION_HOMEOSTASIS	0.574357	0.0276409	6.70623	4.30771e-06	0.000949819	4.49392	Not DEG
GOCC_MICROBODY_LUMEN	-0.546566	-0.0595191	-6.67114	4.59446e-06	0.000997801	4.43233	Not DEG
GOBP_G2_MI_TRANSITION_OF_MEIOTIC_CELL_CYCLE	1.15569	0.159696	6.66357	4.65891e-06	0.000997801	4.41901	Up
GOBP_PROTEIN_IMPORT	-0.723636	-0.0108511	-6.65689	4.71653e-06	0.000997801	4.40726	Down
HP_BICORNUATE_UTERUS	0.581735	0.0322168	6.64834	4.79141e-06	0.00100013	4.3922	Up
GOBP_POSITIVE_REGULATION_OF_CD8_POSITIVE_ALPHA_BETA_T_CELL_DIFFERENTIATION	1.12942	0.125951	6.62639	4.98931e-06	0.00102773	4.35349	Up
GOMF_SULFURIC_ESTER_HYDROLASE_ACTIVITY	0.885075	0.0130094	6.6022	5.21725e-06	0.00106073	4.31076	Up
GOCC_SCHMIDT_LANTERMAN_INCISURE	-0.98138	-0.00504546	-6.56473	5.59195e-06	0.00111269	4.24439	Down
GOMF_OXIDOREDUCTASE_ACTIVITY_ACTING_ON_METAL_IONS_OXYGEN_AS_ACCEPTOR	0.989084	0.0649128	6.56252	5.61498e-06	0.00111269	4.24045	Up
GOBP_PENETRATION_OF_ZONA_PELLUCIDA	1.14514	0.0317502	6.55381	5.70634e-06	0.00111666	4.225	Up
GOBP_PROTEIN_LOCALIZATION_TO_CONDENSED_CHROMOSOME	0.774569	0.0380563	6.53426	5.91732e-06	0.00113731	4.19024	Up
HP_PRIMARY_PERITONEAL_CARCINOMA	0.819309	0.0212746	6.53064	5.95717e-06	0.00113731	4.18382	Up
GOBP_PEPTIDYL_SERINE_DEPHOSPHORYLATION	-0.672987	-0.0525837	-6.50834	6.20948e-06	0.00116848	4.14409	Down
HP_ABNORMAL_DENTIN_MORPHOLOGY	1.08933	0.0578189	6.50316	6.26971e-06	0.00116848	4.13485	Up
GOBP_POSITIVE_REGULATION_OF_MEIOTIC_CELL_CYCLE	0.608286	0.0488435	6.49464	6.3699e-06	0.00117319	4.11966	Up
HP_HETERONYMOUS_HEMIANOPIA	-0.580114	-0.0493707	-6.47614	6.59355e-06	0.00118568	4.0866	Down
HP_ABNORMALITY_OF_URINARY_URIC_ACID_LEVEL	-1.16628	-0.0194678	-6.47157	6.65e-06	0.00118568	4.07843	Down
GOMF_WNT_PROTEIN_BINDING	0.596479	0.0508295	6.47037	6.66494e-06	0.00118568	4.07628	Up
GOBP_XYLULOSE_5_PHOSPHATE_METABOLIC_PROCESS	-0.845273	0.019511	-6.45974	6.79848e-06	0.00119202	4.05727	Down
GOBP_NEGATIVE_REGULATION_OF_TRANSCRIPTION_FROM_RNA_POLYMERASE_II_PROMOTER_IN_RESPONSE_TO_STRESS	-0.781774	-0.0357633	-6.45548	6.85287e-06	0.00119202	4.04964	Down
HP_CRUMPLED_LONG_BONES	1.10061	0.0618916	6.44287	7.01623e-06	0.00120702	4.02706	Up
GOMF_L_GLUTAMATE_TRANSMEMBRANE_TRANSPORTER_ACTIVITY	0.788704	0.0598156	6.43431	7.12961e-06	0.0012132	4.01169	Up
GOBP_PROSTATIC_BUD_FORMATION	0.737607	0.0263123	6.38085	7.88132e-06	0.00131191	3.91558	Up
HP_MILD_SHORT_STATURE	0.812408	0.0728172	6.37664	7.94386e-06	0.00131191	3.908	Up
GOMF_KINETOCHORE_BINDING	1.17368	0.0568507	6.36733	8.08423e-06	0.00131191	3.89119	Up
GOBP_ELASTIN_METABOLIC_PROCESS	1.00473	0.111331	6.36453	8.12686e-06	0.00131191	3.88615	Up
GOBP_NEGATIVE_REGULATION_OF_NUCLEAR_DIVISION	0.574403	0.035464	6.36441	8.12871e-06	0.00131191	3.88593	Not DEG
HP_ORTHOKERATOSIS	0.684649	0.0733879	6.35537	8.26808e-06	0.00131279	3.86962	Up
GOMF_GTPASE_ACTIVATING_PROTEIN_BINDING	-0.660179	-0.0490879	-6.34566	8.42077e-06	0.00131279	3.85207	Down
GOBP_CELL_SURFACE_PATTERN_RECOGNITION_RECEPTOR_SIGNALING_PATHWAY	1.25865	0.123574	6.3416	8.48532e-06	0.00131279	3.84474	Up
GOMF_VOLTAGE_GATED_POTASSIUM_CHANNEL_ACTIVITY_INVOLVED_IN_CARDIAC_MUSCLE_CELL_ACTION_POTENTIAL_REPOLARIZATION	-0.851698	-0.0540759	-6.34079	8.49833e-06	0.00131279	3.84327	Down
HP_DERMAL_TRANSLUCENCY	0.835072	0.00355915	6.33736	8.5535e-06	0.00131279	3.83706	Up
HP_FEMORAL_BOWING	0.52469	0.0493044	6.31529	8.91696e-06	0.00135529	3.79712	Not DEG
GOBP_IMP_METABOLIC_PROCESS	0.617873	-0.0266537	6.3069	9.05935e-06	0.0013604	3.78191	Up
GOMF_PROTEIN_DISULFIDE_ISOMERASE_ACTIVITY	0.753762	0.0410086	6.30312	9.1244e-06	0.0013604	3.77505	Up
GOBP_ESTABLISHMENT_OF_MITOTIC_SPINDLE_LOCALIZATION	0.490232	-0.00731615	6.28826	9.38431e-06	0.00138118	3.74808	Not DEG
GOBP_TENDON_DEVELOPMENT	1.11658	0.0268746	6.27836	9.56176e-06	0.00138118	3.7301	Up
HP_ABNORMALITY_OF_CARPAL_BONE_OSSIFICATION	0.561755	-0.00572028	6.26797	9.75166e-06	0.00138118	3.71121	Not DEG
GOBP_BUD_ELONGATION_INVOLVED_IN_LUNG_BRANCHING	0.881606	0.0142898	6.26687	9.77207e-06	0.00138118	3.70921	Up
GOBP_POSITIVE_REGULATION_OF_LIPOPROTEIN_PARTICLE_CLEARANCE	0.998755	0.155652	6.26626	9.78337e-06	0.00138118	3.7081	Up
GOBP_TRIVALENT_INORGANIC_ANION_HOMEOSTASIS	0.815683	0.0176156	6.26323	9.83966e-06	0.00138118	3.70259	Up
GOCC_INTRINSIC_COMPONENT_OF_MITOCHONDRIAL_OUTER_MEMBRANE	-0.728909	-0.0301824	-6.261	9.8813e-06	0.00138118	3.69853	Down
GOMF_CHANNEL_ACTIVATOR_ACTIVITY	1.4666	0.0809828	6.23534	1.03742e-05	0.00142029	3.65178	Up
HP_EPIPHYSEAL_DYSPLASIA	0.770686	0.03786	6.23399	1.04008e-05	0.00142029	3.64932	Up
HP_INCREASED_LEVEL_OF_HIPPURIC_ACID_IN_URINE	-0.802967	-0.0730164	-6.22664	1.05471e-05	0.00142029	3.6359	Down
HP_ABNORMALITY_OF_THE_PERIOSTEUM	0.968127	0.128357	6.22474	1.05852e-05	0.00142029	3.63244	Up
HP_MONOCYTOSIS	-0.681008	-0.0571441	-6.22152	1.06502e-05	0.00142029	3.62655	Down
GOBP_RESPONSE_TO_GLYCOSIDE	0.851126	0.0476934	6.21879	1.07055e-05	0.00142029	3.62158	Up
GOCC_MALE_PRONUCLEUS	1.09696	0.0667506	6.18581	1.13989e-05	0.00149958	3.56127	Up
HP_DECREASED_CIRCULATING_CORTISOL_LEVEL	-0.667093	-0.0359887	-6.17135	1.17174e-05	0.0015195	3.53478	Down
GOBP_POSITIVE_REGULATION_OF_RESPONSE_TO_REACTIVE_OXYGEN_SPECIES	-1.13085	-0.0885746	-6.17015	1.17445e-05	0.0015195	3.53257	Down
GOBP_MEMBRANE_REPOLARIZATION_DURING_VENTRICULAR_CARDIAC_MUSCLE_CELL_ACTION_POTENTIAL	-0.93753	-0.0617203	-6.16481	1.18646e-05	0.00152247	3.52278	Down
HP_DECREASED_ADENOSYLCOBALAMIN	-0.79972	-0.016706	-6.15057	1.21915e-05	0.0015433	3.49665	Down
HP_PROTRUSIO_ACETABULI	1.04215	0.0617405	6.14918	1.22242e-05	0.0015433	3.49409	Up
GOBP_REGULATION_OF_MITOTIC_SISTER_CHROMATID_SEGREGATION	0.518154	0.0342704	6.13403	1.25831e-05	0.00156101	3.46626	Not DEG
GOBP_LONG_CHAIN_FATTY_ACID_CATABOLIC_PROCESS	-1.01246	0.0245968	-6.12703	1.27527e-05	0.00156101	3.45338	Down
GOBP_REGULATION_OF_NUCLEAR_DIVISION	0.38987	0.03362	6.12679	1.27586e-05	0.00156101	3.45294	Not DEG
GOMF_ANAPHASE_PROMOTING_COMPLEX_BINDING	0.917189	0.0716804	6.1266	1.27633e-05	0.00156101	3.45259	Up
HP_CYSTATHIONINEMIA	-0.702651	-0.0515717	-6.11756	1.29859e-05	0.00156587	3.43596	Down
GOBP_REGULATION_OF_ENDODEOXYRIBONUCLEASE_ACTIVITY	-0.971032	0.00903762	-6.11351	1.30873e-05	0.00156587	3.42848	Down
GOBP_SUCCINYL_COA_CATABOLIC_PROCESS	-1.11242	-0.11343	-6.11167	1.31333e-05	0.00156587	3.42511	Down
GOMF_ARYLSULFATASE_ACTIVITY	0.878491	0.0146381	6.10727	1.32445e-05	0.00156587	3.41699	Up
HP_LOWER_LIMB_PAIN	0.470509	-0.00795316	6.10496	1.33032e-05	0.00156587	3.41275	Not DEG
HP_DELAYED_OSSIFICATION_OF_CARPAL_BONES	0.69923	0.0398514	6.09869	1.34641e-05	0.00157299	3.40118	Up
GOBP_UREA_TRANSMEMBRANE_TRANSPORT	-1.05266	0.0440362	-6.0844	1.38384e-05	0.00159294	3.37481	Down
GOMF_UREA_TRANSMEMBRANE_TRANSPORTER_ACTIVITY	-1.05266	0.0440362	-6.0844	1.38384e-05	0.00159294	3.37481	Down
GOBP_ENTRAINMENT_OF_CIRCADIAN_CLOCK	-0.505108	-0.0473896	-6.08043	1.39441e-05	0.00159339	3.36748	Not DEG
GOBP_GROWTH_INVOLVED_IN_HEART_MORPHOGENESIS	-1.2835	-0.00366163	-6.05923	1.45237e-05	0.00164491	3.3283	Down
GOBP_MITOCHONDRIAL_RNA_PROCESSING	-0.61418	-0.0509704	-6.05506	1.46407e-05	0.00164491	3.32058	Down
GOBP_NEGATIVE_REGULATION_OF_ERYTHROCYTE_DIFFERENTIATION	-0.783834	-0.0602087	-6.0526	1.47102e-05	0.00164491	3.31603	Down
GOCC_SYMMETRIC_SYNAPSE	0.667657	-6.85951e-05	6.04737	1.48587e-05	0.00164974	3.30636	Up
GOBP_REGULATION_OF_HORMONE_METABOLIC_PROCESS	0.481544	0.0260902	6.03874	1.51076e-05	0.00165455	3.29037	Not DEG
GOBP_POSITIVE_REGULATION_OF_HISTONE_DEACETYLASE_ACTIVITY	-0.724316	-0.0478726	-6.0382	1.51233e-05	0.00165455	3.28937	Down
GOBP_MITOCHONDRIAL_TRANSLATION	-0.646599	-0.0333604	-6.03492	1.52191e-05	0.00165455	3.28329	Down
GOBP_NEGATIVE_REGULATION_OF_HIPPO_SIGNALING	0.777369	0.0648645	6.01717	1.57487e-05	0.00168164	3.25037	Up
GOBP_MITOCHONDRIAL_GENE_EXPRESSION	-0.6047	-0.0343639	-6.01682	1.57594e-05	0.00168164	3.24972	Down
HP_ABSENT_TESTIS	0.666179	0.00501261	6.01579	1.57906e-05	0.00168164	3.24782	Up
GOMF_EXTRACELLULAR_MATRIX_CONSTITUENT_CONFERRING_ELASTICITY	1.04759	0.108796	6.01162	1.5918e-05	0.00168376	3.24008	Up
GOCC_ENDOPLASMIC_RETICULUM_LUMEN	0.551352	0.0306241	5.9966	1.63864e-05	0.00172167	3.21216	Not DEG
HP_INCREASED_FECAL_PORPHYRIN	-0.571238	-0.00555903	-5.97839	1.6973e-05	0.00177142	3.17829	Not DEG
HP_CERVICAL_C2_C3_VERTEBRAL_FUSION	0.799533	0.0442982	5.97168	1.71947e-05	0.00177671	3.1658	Up
GOMF_7SK_SNRNA_BINDING	-0.699324	-0.038447	-5.97	1.72507e-05	0.00177671	3.16267	Down
GOMF_AMINO_ACID_CATION_SYMPORTER_ACTIVITY	0.663235	0.0842893	5.96325	1.74775e-05	0.0017883	3.15009	Up
HP_COXA_VARA	0.566069	0.0284306	5.95697	1.76913e-05	0.00179842	3.13838	Not DEG
GOMF_TRANSCRIPTION_COREPRESSOR_BINDING	-0.446463	-0.0293265	-5.95169	1.78731e-05	0.00180518	3.12853	Not DEG
GOBP_MORPHOGENESIS_OF_AN_EPITHELIAL_BUD	0.636936	0.0512968	5.94272	1.81865e-05	0.00182067	3.11179	Up
HP_BICONVEX_VERTEBRAL_BODIES	1.23096	0.0319159	5.93751	1.83709e-05	0.00182067	3.10207	Up
GOBP_MITOCHONDRIAL_RIBOSOME_ASSEMBLY	-0.79763	-0.0161161	-5.93643	1.84093e-05	0.00182067	3.10006	Down
GOBP_BRANCH_ELONGATION_OF_AN_EPITHELIUM	0.680731	0.0248881	5.93409	1.84932e-05	0.00182067	3.09568	Up
GOBP_NEGATIVE_REGULATION_OF_CELLULAR_RESPONSE_TO_TRANSFORMING_GROWTH_FACTOR_BETA_STIMULUS	-1.055	-0.024145	-5.92927	1.86667e-05	0.00182067	3.08669	Down
HP_SPONTANEOUS_PNEUMOTHORAX	0.983645	0.0744275	5.92769	1.87243e-05	0.00182067	3.08372	Up
GOBP_NEGATIVE_REGULATION_OF_MORPHOGENESIS_OF_AN_EPITHELIUM	0.995042	0.028837	5.9122	1.92955e-05	0.00185722	3.05477	Up
GOBP_REGULATION_OF_ATTACHMENT_OF_SPINDLE_MICROTUBULES_TO_KINETOCHORE	0.562394	0.0334956	5.9081	1.94499e-05	0.00185722	3.04709	Not DEG
GOBP_PLASMA_MEMBRANE_RAFT_ASSEMBLY	-0.759371	-0.0638786	-5.90794	1.9456e-05	0.00185722	3.04679	Down
GOBP_POSITIVE_REGULATION_OF_MITOTIC_CELL_CYCLE_SPINDLE_ASSEMBLY_CHECKPOINT	0.749605	0.0961685	5.90403	1.96045e-05	0.00186005	3.03946	Up
GOBP_PROTEIN_LOCALIZATION_TO_CHROMOSOME_CENTROMERIC_REGION	0.663489	0.0274017	5.89729	1.98629e-05	0.00186245	3.02685	Up
HP_ABNORMAL_INTERNAL_CAROTID_ARTERY_MORPHOLOGY	0.967115	0.0780716	5.89716	1.98677e-05	0.00186245	3.02661	Up
GOCC_NUCLEAR_PORE_CENTRAL_TRANSPORT_CHANNEL	-0.9205	-0.0270245	-5.88579	2.03122e-05	0.00189278	3.0053	Down
GOCC_LEWY_BODY	-0.851699	-0.030537	-5.88108	2.04993e-05	0.00189891	2.99646	Down
GOBP_DNA_REPLICATION_CHECKPOINT_SIGNALING	0.695456	-0.00486424	5.87591	2.07065e-05	0.00190683	2.98677	Up
HP_PROLONGED_QTC_INTERVAL	-0.674769	-0.0471371	-5.85986	2.13639e-05	0.00194376	2.95664	Down
HP_MEDIAN_CLEFT_LIP_AND_PALATE	0.704378	0.0611562	5.85917	2.13927e-05	0.00194376	2.95534	Up
GOBP_CELL_ADHESION_INVOLVED_IN_HEART_MORPHOGENESIS	0.72499	0.0511431	5.85699	2.14838e-05	0.00194376	2.95125	Up
HP_ANISOSPONDYLY	-0.853786	-0.0510052	-5.85413	2.16042e-05	0.00194376	2.94586	Down
HP_ACUTE_ENCEPHALOPATHY	-0.878637	-0.0695243	-5.82522	2.28582e-05	0.00204483	2.89147	Down
GOBP_NEGATIVE_REGULATION_OF_FILOPODIUM_ASSEMBLY	-0.890372	0.0369575	-5.81762	2.32001e-05	0.00205245	2.87716	Down
HP_ABNORMAL_CARDIAC_EXERCISE_STRESS_TEST	-0.739745	-0.0807689	-5.81308	2.34071e-05	0.00205245	2.86859	Down
HP_PITUITARY_DWARFISM	1.10747	0.128038	5.81175	2.34678e-05	0.00205245	2.8661	Up
HP_ECTOPIC_ANTERIOR_PITUITARY_GLAND	1.10747	0.128038	5.81175	2.34678e-05	0.00205245	2.8661	Up
GOBP_GLYCEROL_3_PHOSPHATE_METABOLIC_PROCESS	0.701304	-0.00922065	5.80883	2.36022e-05	0.00205273	2.86059	Up
GOCC_ORGANELLAR_RIBOSOME	-0.759009	-0.0309172	-5.80366	2.38419e-05	0.00206213	2.85085	Down
HP_JOINT_SUBLUXATION	0.703211	0.00848005	5.79945	2.40393e-05	0.00206778	2.8429	Up
GOBP_DISACCHARIDE_METABOLIC_PROCESS	0.834668	0.0683297	5.7941	2.42922e-05	0.00207811	2.83281	Up
GOBP_LEUKOTRIENE_CATABOLIC_PROCESS	1.20627	0.136997	5.78449	2.4754e-05	0.00210611	2.81464	Up
GOBP_CELLULAR_RESPONSE_TO_OXYGEN_GLUCOSE_DEPRIVATION	-0.870825	-0.048021	-5.77219	2.53579e-05	0.00214583	2.7914	Down
HP_POSTERIOR_RIB_CUPPING	0.837697	0.0667504	5.7682	2.55571e-05	0.00215106	2.78385	Up
HP_INTERVERTEBRAL_SPACE_NARROWING	1.26468	0.0188142	5.7564	2.61558e-05	0.00216794	2.76152	Up
GOMF_HYDROLASE_ACTIVITY_ACTING_ON_CARBON_NITROGEN_BUT_NOT_PEPTIDE_BONDS_IN_CYCLIC_AMIDES	0.579246	0.0710256	5.75607	2.61727e-05	0.00216794	2.76089	Not DEG
HP_ABNORMAL_T_WAVE	-0.546248	-0.0155885	-5.75606	2.61731e-05	0.00216794	2.76088	Not DEG
GOBP_POSITIVE_REGULATION_OF_SYNAPSE_ASSEMBLY	0.615568	0.0691721	5.75066	2.6452e-05	0.0021795	2.75066	Up
HP_PYRIDOXINE_RESPONSIVE_SIDEROBLASTIC_ANEMIA	0.603523	0.000760769	5.73418	2.73225e-05	0.00223945	2.71942	Up
GOBP_POSITIVE_REGULATION_OF_LOW_DENSITY_LIPOPROTEIN_RECEPTOR_ACTIVITY	-1.30214	0.00793531	-5.7289	2.76072e-05	0.00225099	2.70942	Down
HP_MEDIAN_CLEFT_PALATE	0.607452	0.065319	5.69927	2.92652e-05	0.00237382	2.65315	Up
HP_METHYLMALONIC_ACIDEMIA	-0.697208	-0.0441965	-5.68913	2.98561e-05	0.00240926	2.63386	Down
HP_SPINAL_DEFORMITIES	0.570912	0.0266201	5.67374	3.07758e-05	0.00245998	2.60458	Not DEG
GOMF_FATTY_ACID_TRANSMEMBRANE_TRANSPORTER_ACTIVITY	-0.876074	-0.0795364	-5.67332	3.08015e-05	0.00245998	2.60377	Down
HP_HYPERNATRIURIA	-0.804234	-0.116724	-5.67079	3.0956e-05	0.00245998	2.59894	Down
GOCC_MITOCHONDRIAL_LARGE_RIBOSOMAL_SUBUNIT	-0.776123	-0.0308628	-5.66469	3.13311e-05	0.00247721	2.58732	Down
GOBP_HETEROPHILIC_CELL_CELL_ADHESION_VIA_PLASMA_MEMBRANE_CELL_ADHESION_MOLECULES	0.54021	0.0567855	5.65465	3.19582e-05	0.00250811	2.56819	Not DEG
GOMF_FERRIC_IRON_BINDING	0.662262	-0.00993436	5.6511	3.21831e-05	0.00250811	2.56142	Up
GOBP_CELL_ADHESION_MOLECULE_PRODUCTION	-0.648528	0.0313392	-5.65039	3.22282e-05	0.00250811	2.56007	Down
HP_ABNORMAL_QT_INTERVAL	-0.435246	-0.0380124	-5.64829	3.23627e-05	0.00250811	2.55605	Not DEG
HP_DISPROPORTIONATE_SHORT_TRUNK_SHORT_STATURE	0.565969	0.00171499	5.63724	3.30771e-05	0.00255085	2.53497	Not DEG
GOCC_MICROVILLUS_MEMBRANE	0.647589	0.0624369	5.62727	3.37365e-05	0.00258634	2.51591	Up
HP_BREECH_PRESENTATION	0.524005	-0.0159472	5.62531	3.38678e-05	0.00258634	2.51217	Not DEG
GOBP_SODIUM_ION_IMPORT_ACROSS_PLASMA_MEMBRANE	0.740942	0.012573	5.61671	3.44494e-05	0.00261799	2.49573	Up
GOBP_NUCLEAR_TRANSCRIBED_MRNA_CATABOLIC_PROCESS_DEADENYLATION_INDEPENDENT_DECAY	-0.830818	-0.0587737	-5.60793	3.50539e-05	0.00265106	2.47893	Down
GOBP_DE_NOVO_NAD_BIOSYNTHETIC_PROCESS	1.00517	0.10036	5.59582	3.59057e-05	0.00268642	2.45575	Up
HP_DECREASED_CALVARIAL_OSSIFICATION	0.841174	0.0312965	5.59481	3.59773e-05	0.00268642	2.45382	Up
GOBP_RENAL_WATER_ABSORPTION	-0.95184	0.0143161	-5.59399	3.60363e-05	0.00268642	2.45224	Down
GOBP_REGULATION_OF_MICROTUBULE_POLYMERIZATION	-0.448479	-0.0310231	-5.58819	3.6453e-05	0.0027046	2.44114	Not DEG
GOMF_STAT_FAMILY_PROTEIN_BINDING	-0.775055	0.00712788	-5.57564	3.73726e-05	0.00274688	2.41708	Down
GOMF_PROLINE_SODIUM_SYMPORTER_ACTIVITY	0.965292	0.0949469	5.57563	3.73737e-05	0.00274688	2.41705	Up
GOMF_MITOGEN_ACTIVATED_PROTEIN_KINASE_KINASE_BINDING	-0.651079	-0.0383851	-5.57144	3.76861e-05	0.00275214	2.40902	Down
GOBP_ARTICULAR_CARTILAGE_DEVELOPMENT	1.0899	-0.0184439	5.56996	3.77969e-05	0.00275214	2.40618	Up
HP_CRYPTOZOOSPERMIA	-0.938822	-0.0644203	-5.56072	3.84973e-05	0.00279016	2.38845	Down
HP_ABNORMAL_ACETABULUM_MORPHOLOGY	0.585832	0.0116194	5.5582	3.86905e-05	0.00279124	2.38361	Up
HP_RETINAL_TELANGIECTASIA	-0.563885	-0.0447333	-5.54374	3.98198e-05	0.00285953	2.35582	Not DEG
GOBP_NEGATIVE_REGULATION_OF_B_CELL_MEDIATED_IMMUNITY	0.70796	0.0903774	5.53239	4.07299e-05	0.00289908	2.334	Up
GOBP_ATRIAL_CARDIAC_MUSCLE_CELL_TO_AV_NODE_CELL_SIGNALING	-0.581332	-0.0209326	-5.5304	4.08918e-05	0.00289908	2.33016	Down
GOBP_IMP_SALVAGE	0.959259	0.0369711	5.52886	4.10174e-05	0.00289908	2.3272	Up
HP_ABNORMALITY_OF_THE_PROTEIN_C_ANTICOAGULANT_PATHWAY	0.654334	-0.0125252	5.52397	4.14186e-05	0.00289908	2.3178	Up
HP_CHOROIDAL_NEOVASCULARIZATION	0.819254	0.0531946	5.52348	4.14591e-05	0.00289908	2.31685	Up
HP_APLASIA_HYPOPLASIA_INVOLVING_FOREARM_BONES	0.424192	0.0130161	5.52284	4.15116e-05	0.00289908	2.31563	Not DEG
GOBP_ALDITOL_PHOSPHATE_METABOLIC_PROCESS	0.618283	-0.0252752	5.51941	4.17969e-05	0.00289908	2.30901	Up
GOMF_AMINO_ACID_SODIUM_SYMPORTER_ACTIVITY	0.75238	0.115973	5.51654	4.20366e-05	0.00289908	2.30349	Up
HP_ABNORMALITY_OF_KREBS_CYCLE_METABOLISM	-0.802663	-0.0273507	-5.51472	4.21895e-05	0.00289908	2.29998	Down
HP_ABNORMAL_COCCYX_MORPHOLOGY	0.961165	0.0243672	5.5116	4.24529e-05	0.00289908	2.29397	Up
GOCC_MITOCHONDRIAL_SMALL_RIBOSOMAL_SUBUNIT	-0.770875	-0.0360488	-5.51116	4.24897e-05	0.00289908	2.29313	Down
GOBP_NEGATIVE_REGULATION_OF_VASCULAR_ENDOTHELIAL_GROWTH_FACTOR_PRODUCTION	-0.833675	0.0229152	-5.50995	4.25926e-05	0.00289908	2.2908	Down
GOBP_MICROGLIAL_CELL_MIGRATION	0.776186	0.0664845	5.50072	4.33838e-05	0.00294014	2.27302	Up
HP_ABNORMAL_RESPONSE_TO_ENDOCRINE_STIMULATION_TEST	-0.695516	-0.0500455	-5.48691	4.45971e-05	0.00300934	2.24637	Down
HP_THORACOLUMBAR_KYPHOSIS	0.676735	0.0316568	5.47926	4.52831e-05	0.00303222	2.23162	Up
GOBP_L_ASPARTATE_TRANSMEMBRANE_TRANSPORT	0.554923	0.0178243	5.47882	4.53235e-05	0.00303222	2.23075	Not DEG
GOBP_POSITIVE_REGULATION_OF_CHROMOSOME_SEGREGATION	0.469718	0.014462	5.47484	4.56856e-05	0.00304344	2.22307	Not DEG
GOMF_GAP_JUNCTION_CHANNEL_ACTIVITY_INVOLVED_IN_CARDIAC_CONDUCTION_ELECTRICAL_COUPLING	0.778205	-0.00374808	5.46608	4.6492e-05	0.00308404	2.20616	Up
HP_RECURRENT_HYPOGLYCEMIA	-0.728135	-0.0100918	-5.46045	4.70192e-05	0.00310145	2.19526	Down
HP_CAVERNOUS_HEMANGIOMA	-0.544706	-0.0365262	-5.45905	4.71508e-05	0.00310145	2.19256	Not DEG
GOBP_CEREBROSPINAL_FLUID_CIRCULATION	0.776333	0.0975815	5.45601	4.74388e-05	0.00310734	2.18668	Up
GOBP_POSITIVE_REGULATION_OF_EPITHELIAL_CELL_PROLIFERATION_INVOLVED_IN_WOUND_HEALING	0.876345	0.159853	5.45097	4.7919e-05	0.00310784	2.17694	Up
GOBP_PLASMA_MEMBRANE_RAFT_ORGANIZATION	-0.58917	-0.0165663	-5.44843	4.81637e-05	0.00310784	2.17202	Down
GOCC_MYELIN_SHEATH_ADAXONAL_REGION	-1.16056	-0.0373567	-5.44828	4.81784e-05	0.00310784	2.17173	Down
HP_ATRIAL_FLUTTER	-0.540647	-0.059202	-5.44763	4.82405e-05	0.00310784	2.17048	Not DEG
HP_ABNORMAL_PERIOSTEUM_MORPHOLOGY	0.994395	0.14754	5.44479	4.85161e-05	0.00311278	2.16498	Up
HP_ABNORMAL_CORTICAL_BONE_MORPHOLOGY	0.418436	-0.000638118	5.43394	4.95815e-05	0.00316816	2.14398	Not DEG
HP_ABNORMAL_FINGER_FLEXION_CREASES	0.836498	0.053143	5.42987	4.99885e-05	0.00317937	2.13608	Up
GOBP_MITOTIC_DNA_REPLICATION_CHECKPOINT_SIGNALING	0.77315	-0.0175825	5.42395	5.0585e-05	0.00317937	2.12462	Up
HP_MYOCLONIC_SPASMS	-0.693907	-0.0658236	-5.42158	5.08262e-05	0.00317937	2.12002	Down
HP_PROSTATE_NEOPLASM	0.495139	-0.0184148	5.42061	5.09248e-05	0.00317937	2.11815	Not DEG
GOBP_SUCCINYL_COA_METABOLIC_PROCESS	-1.03275	-0.0942094	-5.4202	5.0967e-05	0.00317937	2.11735	Down
GOBP_CHONDROCYTE_DIFFERENTIATION	0.511136	0.0231926	5.42011	5.09756e-05	0.00317937	2.11718	Not DEG
GOBP_POSITIVE_REGULATION_OF_LYMPHOCYTE_APOPTOTIC_PROCESS	0.676408	0.0583375	5.39437	5.36786e-05	0.00333468	2.06724	Up
GOBP_MITOTIC_INTRA_S_DNA_DAMAGE_CHECKPOINT_SIGNALING	0.565669	-0.00451026	5.39059	5.40876e-05	0.0033468	2.0599	Not DEG
GOBP_NEURON_GLIAL_CELL_SIGNALING	-0.948036	0.00857981	-5.38661	5.45223e-05	0.00336042	2.05217	Down
GOBP_ELASTIC_FIBER_ASSEMBLY	1.04547	0.00023136	5.37763	5.55158e-05	0.00340823	2.03471	Up
GOBP_TRNA_THREONYLCARBAMOYLADENOSINE_METABOLIC_PROCESS	-0.670981	-0.0378374	-5.37551	5.57522e-05	0.00340938	2.0306	Down
HP_BOWING_OF_THE_LEGS	0.35682	0.0157172	5.3684	5.65558e-05	0.00344506	2.01677	Not DEG
GOBP_RESPONSE_TO_OXYGEN_GLUCOSE_DEPRIVATION	-0.760881	-0.0417665	-5.36164	5.73306e-05	0.00347131	2.00361	Down
HP_ARTERIAL_DISSECTION	1.06492	0.0213686	5.36012	5.75054e-05	0.00347131	2.00067	Up
GOBP_OPSONIZATION	0.828617	0.0921835	5.35886	5.76518e-05	0.00347131	1.99821	Up
HP_POOR_FINE_MOTOR_COORDINATION	0.376611	0.0208798	5.34903	5.88041e-05	0.00352521	1.97908	Not DEG
GOBP_REGULATION_OF_SYNAPTIC_VESICLE_TRANSPORT	-0.662829	0.00502543	-5.34382	5.94245e-05	0.00352521	1.96893	Down
HP_PLATYSPONDYLY	0.479679	0.0215958	5.3436	5.94511e-05	0.00352521	1.9685	Not DEG
GOBP_GAMMA_AMINOBUTYRIC_ACID_IMPORT	1.23053	0.159034	5.34175	5.96729e-05	0.00352521	1.9649	Up
GOMF_GAMMA_AMINOBUTYRIC_ACID_TRANSMEMBRANE_TRANSPORTER_ACTIVITY	1.23053	0.159034	5.34175	5.96729e-05	0.00352521	1.9649	Up
GOBP_CARTILAGE_DEVELOPMENT	0.477378	0.025018	5.33748	6.01887e-05	0.00354231	1.95657	Not DEG
GOBP_INTERLEUKIN_17_MEDIATED_SIGNALING_PATHWAY	-0.920688	-0.0019322	-5.32574	6.16303e-05	0.00361357	1.93369	Down
GOMF_PROTEIN_TYROSINE_THREONINE_PHOSPHATASE_ACTIVITY	0.659104	0.0212748	5.31485	6.30001e-05	0.00367629	1.91243	Up
GOMF_OLEATE_TRANSMEMBRANE_TRANSPORTER_ACTIVITY	-1.08284	-0.0427356	-5.31352	6.31698e-05	0.00367629	1.90983	Down
HP_SHORT_LOWER_LIMBS	0.663352	0.0748916	5.30971	6.36565e-05	0.00368575	1.90241	Up
HP_ATROPHIC_SCARS	0.711782	0.0241513	5.30639	6.40857e-05	0.00368575	1.89591	Up
HP_LOWER_LIMB_UNDERGROWTH	0.489368	0.0720166	5.30602	6.41333e-05	0.00368575	1.89519	Not DEG
GOBP_NEUTROPHIL_MEDIATED_KILLING_OF_GRAM_NEGATIVE_BACTERIUM	1.03633	0.157046	5.304	6.43956e-05	0.00368575	1.89125	Up
GOBP_MEMBRANE_REPOLARIZATION_DURING_CARDIAC_MUSCLE_CELL_ACTION_POTENTIAL	-0.743667	-0.0509576	-5.30312	6.45095e-05	0.00368575	1.88954	Down
HP_ABNORMAL_UTERUS_MORPHOLOGY	0.406829	0.004772	5.28913	6.63599e-05	0.00376916	1.86219	Not DEG
HP_CORTICAL_THICKENING_OF_LONG_BONE_DIAPHYSES	1.08427	0.0251393	5.28845	6.64508e-05	0.00376916	1.86087	Up
GOBP_NEGATIVE_REGULATION_OF_ATP_DEPENDENT_ACTIVITY	-0.535476	-0.0227317	-5.27975	6.76296e-05	0.00381329	1.84386	Not DEG
HP_FUSED_CERVICAL_VERTEBRAE	0.539538	0.0270705	5.27912	6.77161e-05	0.00381329	1.84262	Not DEG
GOBP_METANEPHRIC_MESENCHYMAL_CELL_DIFFERENTIATION	0.864928	0.0649717	5.27625	6.81104e-05	0.00382175	1.83701	Up
GOBP_MEMBRANE_DEPOLARIZATION_DURING_AV_NODE_CELL_ACTION_POTENTIAL	-0.865154	-0.103616	-5.26986	6.89972e-05	0.0038284	1.8245	Down
GOBP_RESPONSE_TO_DISACCHARIDE	-0.834642	0.00746436	-5.26973	6.90159e-05	0.0038284	1.82424	Down
GOBP_POSITIVE_REGULATION_OF_MICROTUBULE_BINDING	-1.08289	-0.0125213	-5.26881	6.91432e-05	0.0038284	1.82245	Down
GOBP_NEGATIVE_REGULATION_BY_HOST_OF_VIRAL_PROCESS	-0.519554	-0.0483905	-5.26623	6.95063e-05	0.0038284	1.81739	Not DEG
GOBP_CELL_CYCLE_DNA_REPLICATION	0.571577	0.0279627	5.26488	6.96959e-05	0.0038284	1.81475	Not DEG
GOBP_REGULATION_OF_HIPPO_SIGNALING	0.562189	0.0467343	5.26488	6.96961e-05	0.0038284	1.81475	Not DEG
HP_ASTERIXIS	0.892696	0.104828	5.26059	7.03043e-05	0.0038483	1.80635	Up
GOBP_REGULATION_OF_HYPERSENSITIVITY	1.00015	0.131274	5.25732	7.07711e-05	0.00385281	1.79995	Up
GOBP_CELL_PROLIFERATION_INVOLVED_IN_METANEPHROS_DEVELOPMENT	0.716469	0.00162187	5.2559	7.09747e-05	0.00385281	1.79717	Up
HP_ABNORMAL_HUMERUS_MORPHOLOGY	0.979849	0.0055216	5.25406	7.12401e-05	0.00385281	1.79356	Up
HP_ABNORMAL_CAROTID_ARTERY_MORPHOLOGY	0.461566	0.0189241	5.25174	7.15761e-05	0.00385281	1.78901	Not DEG
HP_PENOSCROTAL_HYPOSPADIAS	1.16076	0.0471744	5.25145	7.16173e-05	0.00385281	1.78845	Up
HP_MULTIPLE_GASTRIC_POLYPS	-0.822985	-0.0585696	-5.24759	7.21805e-05	0.00385519	1.78087	Down
GOMF_TRANSMEMBRANE_RECEPTOR_PROTEIN_TYROSINE_KINASE_ACTIVATOR_ACTIVITY	0.992895	0.0442643	5.24557	7.24766e-05	0.00385519	1.77691	Up
HP_ABNORMALITY_OF_SECONDARY_SEXUAL_HAIR	0.399251	0.0359064	5.24469	7.26062e-05	0.00385519	1.77519	Not DEG
GOBP_REGULATION_OF_MITOTIC_NUCLEAR_DIVISION	0.36905	0.0247996	5.24394	7.27163e-05	0.00385519	1.77372	Not DEG
GOBP_INNER_MITOCHONDRIAL_MEMBRANE_ORGANIZATION	-0.601542	-0.0208904	-5.24173	7.3043e-05	0.00385519	1.76938	Down
GOBP_POSITIVE_REGULATION_OF_PEROXISOME_PROLIFERATOR_ACTIVATED_RECEPTOR_SIGNALING_PATHWAY	-0.650157	-0.0296886	-5.24108	7.3139e-05	0.00385519	1.76812	Down
HP_THORACOLUMBAR_KYPHOSCOLIOSIS	0.774302	0.0141453	5.23779	7.36276e-05	0.00386792	1.76167	Up
HP_MOLLUSCOID_PSEUDOTUMORS	1.21515	0.0374466	5.23099	7.46512e-05	0.00389927	1.74832	Up
GOBP_MEIOTIC_CELL_CYCLE_PROCESS	0.385266	0.030371	5.23052	7.47226e-05	0.00389927	1.7474	Not DEG
HP_DUODENAL_ATRESIA	0.489284	0.0405731	5.22651	7.53315e-05	0.00391799	1.73955	Not DEG
GOCC_FEMALE_PRONUCLEUS	0.810878	0.0197796	5.2238	7.57483e-05	0.00392662	1.73421	Up
GOBP_FATTY_ACID_CATABOLIC_PROCESS	-0.485061	-0.0380905	-5.21354	7.73424e-05	0.00399101	1.71406	Not DEG
GOBP_COLLAGEN_BIOSYNTHETIC_PROCESS	0.641974	0.0547636	5.21253	7.75003e-05	0.00399101	1.71209	Up
HP_MACULAR_HEMORRHAGE	1.0444	0.0993208	5.2108	7.77733e-05	0.00399194	1.70869	Up
GOBP_CARDIAC_MUSCLE_CELL_MEMBRANE_REPOLARIZATION	-0.515691	-0.0253098	-5.20614	7.85129e-05	0.00401673	1.69953	Not DEG
HP_RECTAL_POLYPOSIS	-0.998649	-0.050404	-5.2013	7.9288e-05	0.00404317	1.69003	Down
HP_ABNORMAL_MONOCYTE_MORPHOLOGY	-0.498479	-0.0528354	-5.19377	8.0511e-05	0.00407209	1.67522	Not DEG
GOBP_MUSCLE_HYPERTROPHY_IN_RESPONSE_TO_STRESS	-0.537371	-0.0170062	-5.19215	8.07768e-05	0.00407209	1.67203	Not DEG
GOMF_PHOSPHATE_ION_TRANSMEMBRANE_TRANSPORTER_ACTIVITY	0.66937	0.0355761	5.19145	8.08926e-05	0.00407209	1.67065	Up
GOMF_LEUCINE_ZIPPER_DOMAIN_BINDING	-0.752404	0.00743009	-5.19143	8.08955e-05	0.00407209	1.67061	Down
GOBP_MITOTIC_DNA_REPLICATION	0.765656	0.0187046	5.18637	8.17319e-05	0.00409516	1.66066	Up
GOMF_ACETYLTRANSFERASE_ACTIVITY	-0.419007	-0.0405432	-5.1855	8.1877e-05	0.00409516	1.65895	Not DEG
GOBP_POSITIVE_REGULATION_OF_ACUTE_INFLAMMATORY_RESPONSE	0.69745	0.065512	5.17974	8.2841e-05	0.00413018	1.64762	Up
HP_UTERINE_PROLAPSE	1.26093	0.0232172	5.17644	8.33998e-05	0.00414473	1.64112	Up
HP_ABNORMAL_LUMBAR_SPINE_MORPHOLOGY	0.653155	0.0331015	5.17386	8.38385e-05	0.00414473	1.63604	Up
GOMF_SOLUTE_CATION_SYMPORTER_ACTIVITY	0.487738	0.07499	5.17298	8.39889e-05	0.00414473	1.63431	Not DEG
GOBP_MORPHOGENESIS_OF_AN_EPITHELIAL_FOLD	0.587921	0.0347534	5.17179	8.4192e-05	0.00414473	1.63197	Up
GOBP_PEROXISOME_PROLIFERATOR_ACTIVATED_RECEPTOR_SIGNALING_PATHWAY	-0.541574	-0.0260377	-5.16902	8.46685e-05	0.00414887	1.62651	Not DEG
GOMF_INTRAMOLECULAR_OXIDOREDUCTASE_ACTIVITY_INTERCONVERTING_ALDOSES_AND_KETOSES	-0.715437	-0.0768113	-5.16678	8.50563e-05	0.00414887	1.62209	Down
HP_HEMIMEGALENCEPHALY	-0.655417	-0.0662523	-5.16655	8.50959e-05	0.00414887	1.62164	Down
HP_ABNORMAL_HAND_BONE_OSSIFICATION	0.449594	-0.00458176	5.16516	8.5336e-05	0.00414887	1.61891	Not DEG
GOMF_METAL_CATION_PROTON_ANTIPORTER_ACTIVITY	0.568312	0.0171445	5.16044	8.61604e-05	0.00417598	1.60961	Not DEG
HP_GASTROINTESTINAL_ATRESIA	0.46277	0.0234181	5.15207	8.76422e-05	0.00422414	1.59311	Not DEG
GOMF_CYCLIC_NUCLEOTIDE_GATED_ION_CHANNEL_ACTIVITY	0.924552	0.0987068	5.15056	8.79137e-05	0.00422414	1.59012	Up
HP_EROSION_OF_ORAL_MUCOSA	0.700075	-0.0520939	5.1453	8.88608e-05	0.00422414	1.57975	Up
GOBP_REGULATION_OF_COLLAGEN_METABOLIC_PROCESS	0.556798	0.0602237	5.14416	8.90672e-05	0.00422414	1.57751	Not DEG
HP_BICONCAVE_VERTEBRAL_BODIES	0.730725	0.0366399	5.14006	8.98153e-05	0.00422414	1.56942	Up
GOMF_MRNA_CDS_BINDING	-0.975313	-0.0166725	-5.13961	8.98975e-05	0.00422414	1.56853	Down
GOBP_PERICENTRIC_HETEROCHROMATIN_FORMATION	1.19176	0.0454449	5.13885	9.00365e-05	0.00422414	1.56704	Up
GOBP_L_GLUTAMATE_TRANSMEMBRANE_TRANSPORT	0.521504	0.0215355	5.13885	9.00374e-05	0.00422414	1.56703	Not DEG
HP_EPENDYMOMA	-0.519603	-0.0326846	-5.13879	9.00475e-05	0.00422414	1.56692	Not DEG
GOBP_MITOCHONDRIAL_RNA_MODIFICATION	-0.587556	-0.0433364	-5.13862	9.00797e-05	0.00422414	1.56657	Down
GOBP_REGULATION_OF_OPSONIZATION	0.862768	0.0803544	5.13838	9.01223e-05	0.00422414	1.56612	Up
HP_FRONTAL_HIRSUTISM	-1.00246	-0.0454082	-5.13663	9.0446e-05	0.00422666	1.56265	Down
GOBP_NEGATIVE_REGULATION_OF_PROTEIN_LOCALIZATION_TO_CELL_SURFACE	-0.707867	-0.0468865	-5.13362	9.10026e-05	0.00424002	1.55671	Down
GOBP_NEGATIVE_REGULATION_OF_MONOCYTE_CHEMOTAXIS	0.548327	-0.000260479	5.13101	9.14872e-05	0.00424994	1.55157	Not DEG
HP_RECURRENT_STAPHYLOCOCCUS_AUREUS_INFECTIONS	0.568327	0.0136859	5.12775	9.20989e-05	0.00426571	1.54512	Not DEG
GOBP_POSITIVE_REGULATION_OF_MITOPHAGY_IN_RESPONSE_TO_MITOCHONDRIAL_DEPOLARIZATION	-0.80132	-0.0473212	-5.1253	9.256e-05	0.00427442	1.54029	Down
GOBP_EMBRYONIC_EYE_MORPHOGENESIS	0.496394	0.017536	5.1189	9.37765e-05	0.00431786	1.52766	Not DEG
HP_INAPPROPRIATE_ANTIDIURETIC_HORMONE_SECRETION	1.04263	0.0824011	5.11307	9.4901e-05	0.00435682	1.51613	Up
GOBP_AXIS_ELONGATION	0.519724	0.0317744	5.10779	9.59283e-05	0.0043911	1.50571	Not DEG
HP_ABNORMALITY_OF_THE_SMALL_INTESTINE	0.345025	0.0145367	5.10487	9.65032e-05	0.00440454	1.49993	Not DEG
GOCC_MLL1_2_COMPLEX	-0.686469	-0.0363309	-5.1024	9.69916e-05	0.00441396	1.49504	Down
HP_DRUSEN	0.615501	0.0452038	5.09851	9.77659e-05	0.00442763	1.48735	Up
HP_PULMONARY_ARTERY_ANEURYSM	0.890356	-0.0235105	5.09805	9.78575e-05	0.00442763	1.48644	Up
GOBP_POSITIVE_REGULATION_OF_CELL_CYCLE_G2_M_PHASE_TRANSITION	0.385295	0.0431065	5.09566	9.83366e-05	0.00443648	1.48172	Not DEG
GOBP_OLIGOSACCHARIDE_METABOLIC_PROCESS	0.465526	0.00152539	5.08581	0.000100337	0.00449335	1.46223	Not DEG
GOMF_BENZODIAZEPINE_RECEPTOR_BINDING	1.17732	0.0176313	5.08313	0.00010089	0.00449335	1.45692	Up
GOMF_INSULIN_LIKE_GROWTH_FACTOR_BINDING	0.663981	0.0233643	5.08072	0.000101388	0.00449335	1.45215	Up
HP_TRANSIENT_GLOBAL_AMNESIA	-0.552164	-0.0303209	-5.08055	0.000101422	0.00449335	1.45182	Not DEG
GOCC_OUTER_KINETOCHORE	0.851765	0.0875711	5.0796	0.00010162	0.00449335	1.44993	Up
GOBP_CD4_POSITIVE_ALPHA_BETA_T_CELL_PROLIFERATION	0.693187	0.0504342	5.07829	0.000101893	0.00449335	1.44734	Up
GOCC_INTRINSIC_COMPONENT_OF_MITOCHONDRIAL_MEMBRANE	-0.529821	-0.0326453	-5.07726	0.000102108	0.00449335	1.4453	Not DEG
HP_DECREASED_ACTIVITY_OF_MITOCHONDRIAL_COMPLEX_III	-0.830713	-0.011505	-5.07599	0.000102373	0.00449335	1.44279	Down
GOBP_MITOCHONDRIAL_RNA_METABOLIC_PROCESS	-0.436702	-0.0347123	-5.07572	0.00010243	0.00449335	1.44226	Not DEG
GOMF_PROTEASOME_BINDING	-0.647992	-0.0656745	-5.07448	0.000102689	0.00449335	1.4398	Down
HP_TRACHEOESOPHAGEAL_FISTULA	0.470641	0.0253296	5.07282	0.00010304	0.00449335	1.4365	Not DEG
HP_FLATTENED_FEMORAL_EPIPHYSIS	0.617989	0.0368037	5.07281	0.000103041	0.00449335	1.43649	Up
HP_TORSADE_DE_POINTES	-0.667222	-0.0603726	-5.07128	0.000103366	0.00449498	1.43345	Down
HP_LIMB_FASCICULATIONS	-0.922591	-0.0610871	-5.06747	0.000104174	0.00451759	1.42591	Down
GOBP_REGULATION_OF_CHEMOKINE_MEDIATED_SIGNALING_PATHWAY	0.710736	0.0601664	5.05996	0.000105789	0.00457495	1.41102	Up
GOBP_POSITIVE_REGULATION_OF_PROGRAMMED_NECROTIC_CELL_DEATH	-0.775459	-0.0832735	-5.05623	0.0001066	0.0045883	1.40364	Down
GOBP_DETERMINATION_OF_DIGESTIVE_TRACT_LEFT_RIGHT_ASYMMETRY	0.717005	0.0791165	5.05584	0.000106684	0.0045883	1.40287	Up
HP_PRIMARY_ADRENAL_INSUFFICIENCY	-0.500417	-0.0348885	-5.05093	0.000107763	0.00462102	1.39314	Not DEG
GOCC_PRONUCLEUS	0.731223	0.0284212	5.0497	0.000108035	0.00462102	1.39069	Up
GOBP_INTRINSIC_APOPTOTIC_SIGNALING_PATHWAY_IN_RESPONSE_TO_HYDROGEN_PEROXIDE	-0.961664	-0.0276953	-5.0469	0.000108658	0.0046264	1.38514	Down
HP_ARTERIAL_RUPTURE	1.12829	0.0365362	5.04648	0.000108752	0.0046264	1.38429	Up
HP_CLUBBING_OF_TOES	0.545243	0.00352878	5.04439	0.000109219	0.00462767	1.38015	Not DEG
HP_SEPTO_OPTIC_DYSPLASIA	0.741698	0.0403461	5.043	0.000109531	0.00462767	1.37739	Up
GOCC_EUKARYOTIC_TRANSLATION_INITIATION_FACTOR_2B_COMPLEX	-0.691304	-0.0546494	-5.04061	0.000110068	0.00462767	1.37266	Down
HP_AORTIC_ATHEROSCLEROTIC_LESION	0.548524	0.0362396	5.03959	0.000110297	0.00462767	1.37064	Not DEG
HP_IRREGULAR_DENTITION	0.807717	-0.000500063	5.03736	0.000110804	0.00462767	1.3662	Up
GOBP_ALDITOL_BIOSYNTHETIC_PROCESS	-0.893166	-0.125533	-5.0373	0.000110817	0.00462767	1.36609	Down
GOBP_OPTIC_CUP_MORPHOGENESIS_INVOLVED_IN_CAMERA_TYPE_EYE_DEVELOPMENT	1.08499	0.0830467	5.03573	0.000111175	0.00462767	1.36297	Up
GOBP_RETINAL_GANGLION_CELL_AXON_GUIDANCE	0.759438	0.0490303	5.03504	0.000111332	0.00462767	1.3616	Up
HP_BARRETT_ESOPHAGUS	0.646312	0.0278701	5.03156	0.00011213	0.00462767	1.3547	Up
HP_ANGIOID_STREAKS_OF_THE_FUNDUS	0.698861	-0.00297217	5.02867	0.000112796	0.00462767	1.34896	Up
GOBP_COMPLEMENT_ACTIVATION_LECTIN_PATHWAY	0.872929	0.0257794	5.02749	0.00011307	0.00462767	1.34662	Up
GOBP_NEGATIVE_REGULATION_OF_CELL_FATE_SPECIFICATION	1.01172	0.118985	5.02631	0.000113344	0.00462767	1.34428	Up
GOBP_REGULATION_OF_NON_CANONICAL_WNT_SIGNALING_PATHWAY	0.481317	0.0320272	5.02472	0.000113715	0.00462767	1.34111	Not DEG
GOBP_ANTEROGRADE_AXONAL_TRANSPORT_OF_MITOCHONDRION	-0.874714	-0.0620719	-5.02466	0.000113728	0.00462767	1.341	Down
GOBP_REGULATION_OF_PROSTATIC_BUD_FORMATION	0.90579	-0.00260741	5.02383	0.000113924	0.00462767	1.33934	Up
GOBP_FAT_SOLUBLE_VITAMIN_CATABOLIC_PROCESS	1.027	0.122462	5.02376	0.000113938	0.00462767	1.33921	Up
HP_3_METHYLGLUTACONIC_ACIDURIA	-0.667753	-0.0158936	-5.02286	0.00011415	0.00462767	1.33742	Down
GOMF_TITIN_BINDING	-0.796142	-0.031592	-5.02244	0.000114247	0.00462767	1.3366	Down
HP_AORTIC_TORTUOSITY	0.729112	0.0541945	5.0218	0.000114398	0.00462767	1.33531	Up
GOBP_ATTACHMENT_OF_SPINDLE_MICROTUBULES_TO_KINETOCHORE	0.52512	0.0157813	5.00878	0.000117497	0.00474075	1.30945	Not DEG
HP_ACEPHALIC_SPERMATOZOA	0.88106	0.0249062	5.00471	0.000118483	0.00476827	1.30136	Up
GOBP_POSITIVE_REGULATION_OF_TRANSCRIPTION_FROM_RNA_POLYMERASE_II_PROMOTER_IN_RESPONSE_TO_ENDOPLASMIC_RETICULUM_STRESS	0.526651	0.0235803	4.99737	0.000120285	0.00479999	1.28675	Not DEG
GOBP_REGULATION_OF_MEIOTIC_NUCLEAR_DIVISION	0.478927	0.0835135	4.99615	0.000120587	0.00479999	1.28433	Not DEG
HP_SECONDARY_GROWTH_HORMONE_DEFICIENCY	-0.66912	-0.0382626	-4.99614	0.000120589	0.00479999	1.28431	Down
HP_MUSCLE_ABNORMALITY_RELATED_TO_MITOCHONDRIAL_DYSFUNCTION	-0.663714	-0.0404512	-4.99586	0.000120659	0.00479999	1.28375	Down
GOBP_CRISTAE_FORMATION	-0.725252	-0.0280655	-4.99459	0.000120972	0.00479999	1.28124	Down
GOBP_MONOCARBOXYLIC_ACID_CATABOLIC_PROCESS	-0.446771	-0.0265758	-4.99404	0.000121111	0.00479999	1.28013	Not DEG
GOMF_RRNA_BINDING	-0.766617	-0.0161676	-4.98823	0.000122565	0.00484533	1.26858	Down
GOMF_DIPEPTIDASE_ACTIVITY	0.507499	0.0272627	4.98571	0.000123202	0.00485701	1.26356	Not DEG
HP_ABNORMAL_PERIPHERAL_ACTION_POTENTIAL_AMPLITUDE	-0.574168	-0.0474125	-4.98461	0.000123481	0.00485701	1.26138	Not DEG
GOBP_REGULATION_OF_SYNAPSE_STRUCTURAL_PLASTICITY	-0.6826	0.0069997	-4.98153	0.000124265	0.0048756	1.25525	Down
GOBP_POSITIVE_REGULATION_OF_SKELETAL_MUSCLE_TISSUE_GROWTH	0.910731	-0.0228595	4.97687	0.000125462	0.00491028	1.24597	Up
GOMF_SMALL_RIBOSOMAL_SUBUNIT_RRNA_BINDING	-1.02653	-0.00287037	-4.9751	0.000125921	0.00491596	1.24243	Down
GOBP_ACTIVATION_OF_TRANSMEMBRANE_RECEPTOR_PROTEIN_TYROSINE_KINASE_ACTIVITY	0.816771	0.0474735	4.97267	0.000126551	0.00492826	1.2376	Up
GOBP_MACROPHAGE_PROLIFERATION	0.626327	0.0693414	4.9613	0.000129548	0.00502491	1.21495	Up
HP_DECREASED_MINIATURE_ENDPLATE_POTENTIALS	0.700865	0.0495847	4.9607	0.000129709	0.00502491	1.21375	Up
HP_ABSENT_PHALANGEAL_CREASE	0.901092	0.0335053	4.95747	0.000130574	0.00502491	1.20732	Up
HP_RENAL_TUBULAR_EPITHELIAL_NECROSIS	0.77149	-0.0542864	4.9573	0.00013062	0.00502491	1.20698	Up
HP_BEAKING_OF_VERTEBRAL_BODIES	0.618601	0.0152956	4.95723	0.000130638	0.00502491	1.20684	Up
HP_MULTIPLE_CAFE_AU_LAIT_SPOTS	0.444851	-0.00886075	4.9548	0.000131294	0.00503777	1.20199	Not DEG
GOBP_REGULATION_OF_SA_NODE_CELL_ACTION_POTENTIAL	0.818094	0.0537502	4.95068	0.000132413	0.00506827	1.19378	Up
GOBP_SOMATIC_STEM_CELL_DIVISION	0.64096	0.0921186	4.93751	0.000136056	0.00519008	1.16751	Up
GOBP_ENDOTHELIN_RECEPTOR_SIGNALING_PATHWAY	-0.538712	-0.0479073	-4.93679	0.000136258	0.00519008	1.16608	Not DEG
GOCC_INHIBITORY_SYNAPSE	0.762067	0.0510911	4.93431	0.000136956	0.005204	1.16113	Up
HP_ABNORMAL_VISUAL_FIELD_TEST	-0.497487	-0.0380971	-4.93305	0.000137313	0.00520492	1.15861	Not DEG
GOBP_THERMOCEPTION	0.670753	0.132115	4.93041	0.000138062	0.00522068	1.15335	Up
HP_DECREASED_ACHILLES_REFLEX	-0.702943	-0.058997	-4.92771	0.000138835	0.00522505	1.14794	Down
GOBP_DIAPHRAGM_DEVELOPMENT	0.66061	0.0336995	4.92767	0.000138845	0.00522505	1.14787	Up
HP_UPPER_LIMB_UNDERGROWTH	0.439554	0.0196345	4.92592	0.000139348	0.00522577	1.14437	Not DEG
GOBP_POSITIVE_REGULATION_OF_CYTOKINESIS	0.59159	0.0493508	4.92528	0.000139532	0.00522577	1.1431	Up
GOCC_ELASTIC_FIBER	1.08284	0.0169886	4.92148	0.000140631	0.00524772	1.1355	Up
GOCC_ACTIN_FILAMENT_BUNDLE	-0.446889	-0.0433037	-4.91984	0.000141106	0.00524772	1.13224	Not DEG
GOMF_SOLUTE_POTASSIUM_ANTIPORTER_ACTIVITY	0.471741	0.0498542	4.91978	0.000141124	0.00524772	1.13212	Not DEG
GOMF_OLIGOSACCHARIDE_BINDING	0.93479	0.102994	4.91816	0.000141595	0.00524955	1.12889	Up
GOMF_AP_1_ADAPTOR_COMPLEX_BINDING	0.896395	0.0717256	4.91732	0.000141843	0.00524955	1.1272	Up
GOBP_EXTRACELLULAR_VESICLE_BIOGENESIS	-0.528372	-0.0427159	-4.91272	0.000143195	0.00528637	1.11802	Not DEG
GOBP_L_ALPHA_AMINO_ACID_TRANSMEMBRANE_TRANSPORT	0.404884	0.0190696	4.91164	0.000143514	0.00528637	1.11586	Not DEG
GOMF_GAP_JUNCTION_HEMI_CHANNEL_ACTIVITY	0.976707	0.0674313	4.90516	0.000145448	0.0053389	1.10291	Up
GOBP_CAVEOLA_ASSEMBLY	-0.787826	-0.077849	-4.9037	0.000145888	0.0053389	1.09998	Down
GOBP_POSITIVE_REGULATION_OF_TELOMERE_MAINTENANCE_IN_RESPONSE_TO_DNA_DAMAGE	-0.526764	-0.0146215	-4.90345	0.000145963	0.0053389	1.09949	Not DEG
GOBP_NEGATIVE_REGULATION_OF_MAST_CELL_ACTIVATION_INVOLVED_IN_IMMUNE_RESPONSE	0.882054	0.0886805	4.89364	0.000148952	0.0054203	1.07987	Up
HP_BIMANUAL_SYNKINESIA	0.377471	0.0284363	4.89122	0.000149699	0.0054203	1.07503	Not DEG
HP_BILATERAL_COXA_VALGA	0.784465	0.0693123	4.88998	0.000150081	0.0054203	1.07256	Up
GOBP_NEGATIVE_REGULATION_OF_CELL_FATE_COMMITMENT	0.86118	0.126657	4.88928	0.000150297	0.0054203	1.07116	Up
HP_SYNOSTOSIS_OF_JOINTS	0.345453	0.0106167	4.88874	0.000150466	0.0054203	1.07008	Not DEG
GOBP_NEGATIVE_REGULATION_OF_DOUBLE_STRAND_BREAK_REPAIR_VIA_NONHOMOLOGOUS_END_JOINING	-0.80684	-0.0549908	-4.88829	0.000150607	0.0054203	1.06917	Down
GOBP_DOUBLE_STRAND_BREAK_REPAIR_VIA_BREAK_INDUCED_REPLICATION	0.717429	-0.00667119	4.88827	0.000150612	0.0054203	1.06914	Up
HP_VAGINAL_NEOPLASM	0.59001	0.0148468	4.88485	0.000151681	0.00544011	1.0623	Up
HP_PREMATURE_ARTERIOSCLEROSIS	0.531451	0.0726159	4.88429	0.000151857	0.00544011	1.06117	Not DEG
GOBP_VESICLE_UNCOATING	-0.694716	-0.0802467	-4.88191	0.000152606	0.00545058	1.05641	Down
GOMF_NEUTRAL_AMINO_ACID_SODIUM_SYMPORTER_ACTIVITY	0.781083	0.0121597	4.88115	0.000152846	0.00545058	1.05489	Up
GOBP_CEREBELLAR_GRANULAR_LAYER_MORPHOGENESIS	0.696892	0.0727395	4.87657	0.000154299	0.0054753	1.04573	Up
HP_OPTIC_DISC_HYPOPLASIA	0.580849	-0.0037099	4.87654	0.00015431	0.0054753	1.04566	Up
GOCC_ACTOMYOSIN	-0.44204	-0.0384438	-4.87567	0.000154589	0.0054753	1.04392	Not DEG
GOBP_GLUTAMINE_TRANSPORT	0.685931	0.0163422	4.87289	0.000155479	0.00548205	1.03836	Up
GOMF_L_GLUTAMINE_TRANSMEMBRANE_TRANSPORTER_ACTIVITY	0.685931	0.0163422	4.87289	0.000155479	0.00548205	1.03836	Up
GOMF_IMMUNOGLOBULIN_RECEPTOR_ACTIVITY	1.22843	0.0543309	4.87065	0.000156202	0.00548565	1.03386	Up
GOBP_REGULATION_OF_HORMONE_BIOSYNTHETIC_PROCESS	0.473352	0.0131866	4.8704	0.000156282	0.00548565	1.03337	Not DEG
GOBP_METANEPHRIC_NEPHRON_MORPHOGENESIS	0.535227	0.0584567	4.86888	0.000156775	0.00549062	1.03033	Not DEG
GOBP_REGULATION_OF_REMOVAL_OF_SUPEROXIDE_RADICALS	0.836525	-0.0184167	4.86653	0.000157537	0.00549465	1.02563	Up
HP_DECREASED_ACTIVITY_OF_MITOCHONDRIAL_COMPLEX_IV	-0.673634	-0.0358766	-4.86397	0.000158376	0.00549465	1.02049	Down
GOBP_MUCOCILIARY_CLEARANCE	0.880569	0.0393202	4.86396	0.000158378	0.00549465	1.02048	Up
HP_DEFORMED_TARSAL_BONES	0.695385	-0.00567944	4.86377	0.000158439	0.00549465	1.0201	Up
HP_ABNORMAL_JEJUNUM_MORPHOLOGY	1.06149	0.0731452	4.86315	0.000158645	0.00549465	1.01885	Up
GOMF_IGE_BINDING	0.860339	0.221321	4.85339	0.000161881	0.00559438	0.9993	Up
HP_ACCESSORY_SPLEEN	0.51729	0.026513	4.85163	0.000162473	0.00560245	0.995771	Not DEG
GOBP_ENDOPLASMIC_RETICULUM_MEMBRANE_ORGANIZATION	-0.687059	-0.0557628	-4.85032	0.000162913	0.0056053	0.99315	Down
GOBP_ENGULFMENT_OF_APOPTOTIC_CELL	0.680661	0.0715723	4.84546	0.000164562	0.00564961	0.983403	Up
GOBP_POSITIVE_REGULATION_OF_GLIAL_CELL_MIGRATION	0.46575	0.0207864	4.8374	0.000167333	0.00572955	0.967243	Not DEG
GOBP_POSITIVE_REGULATION_OF_T_CELL_DIFFERENTIATION_IN_THYMUS	0.630102	0.10995	4.83656	0.000167623	0.00572955	0.96557	Up
GOBP_COLLAGEN_FIBRIL_ORGANIZATION	0.820487	0.0321109	4.83428	0.000168417	0.00574417	0.960991	Up
GOBP_LEUKEMIA_INHIBITORY_FACTOR_SIGNALING_PATHWAY	0.888845	0.0580109	4.82858	0.000170421	0.00579986	0.949547	Up
HP_POLYCYTHEMIA	-0.64853	-0.0681271	-4.82694	0.000170999	0.00580693	0.946265	Down
GOBP_METHIONINE_METABOLIC_PROCESS	-0.507193	-0.0207757	-4.82113	0.000173072	0.00586461	0.934603	Not DEG
HP_APNEIC_EPISODES_PRECIPITATED_BY_ILLNESS_FATIGUE_STRESS	0.938067	0.0614873	4.81796	0.000174213	0.00589051	0.928244	Up
GOCC_CILIARY_TRANSITION_FIBER	0.74859	-0.0169983	4.81531	0.000175173	0.00590973	0.922926	Up
HP_BLUE_SCLERAE	0.464394	0.0193735	4.81356	0.000175812	0.00590973	0.9194	Not DEG
GOBP_RETINOIC_ACID_CATABOLIC_PROCESS	1.15669	0.113522	4.81328	0.000175914	0.00590973	0.918842	Up
HP_SEVERE_VARICELLA_ZOSTER_INFECTION	0.569891	0.0162883	4.8097	0.000177224	0.00592407	0.911661	Not DEG
GOMF_PHOSPHATIDIC_ACID_BINDING	-0.620216	-0.00615923	-4.80948	0.000177304	0.00592407	0.911223	Down
GOBP_URETER_MORPHOGENESIS	0.713375	0.0923883	4.808	0.000177851	0.00592407	0.908241	Up
GOBP_TELOMERE_MAINTENANCE_VIA_SEMI_CONSERVATIVE_REPLICATION	0.595458	-0.0337001	4.80799	0.000177854	0.00592407	0.908224	Up
HP_ABNORMAL_DIAPHYSIS_MORPHOLOGY	0.355789	0.0107605	4.8068	0.000178293	0.00592605	0.905842	Not DEG
GOBP_ATRIAL_CARDIAC_MUSCLE_CELL_MEMBRANE_REPOLARIZATION	-0.759058	-0.0456983	-4.80013	0.00018078	0.00599599	0.892434	Down
HP_ABNORMALITY_OF_VITAMIN_B12_METABOLISM	-0.430846	-0.0135683	-4.79606	0.000182313	0.00603406	0.884261	Not DEG
GOBP_FATTY_ACID_TRANSMEMBRANE_TRANSPORT	-0.489469	-0.027672	-4.79382	0.000183165	0.00604213	0.879746	Not DEG
GOBP_LATERAL_SPROUTING_FROM_AN_EPITHELIUM	0.603451	0.0147	4.79331	0.000183358	0.00604213	0.878728	Up
GOCC_TRAPP_COMPLEX	-0.514355	-0.0457552	-4.79185	0.000183916	0.00604213	0.875786	Not DEG
GOBP_REGULATION_OF_NODAL_SIGNALING_PATHWAY	1.17312	0.0895542	4.79118	0.000184169	0.00604213	0.874459	Up
HP_ABSENCE_OF_SECONDARY_SEX_CHARACTERISTICS	0.450057	0.0209655	4.79035	0.000184487	0.00604213	0.87279	Not DEG
HP_LIMB_PAIN	0.521156	0.00529429	4.78663	0.000185921	0.00606296	0.865293	Not DEG
GOCC_RIBOSOMAL_SUBUNIT	-0.776871	-0.0157494	-4.78651	0.000185964	0.00606296	0.86507	Down
GOBP_POSITIVE_REGULATION_OF_MITOCHONDRIAL_TRANSLATION	-0.475446	-0.038598	-4.78568	0.000186285	0.00606296	0.863403	Not DEG
HP_ESOPHAGEAL_ATRESIA	0.485444	0.0167676	4.78371	0.000187051	0.00607527	0.85943	Not DEG
GOCC_MYELIN_SHEATH	-0.436985	-0.0309211	-4.78101	0.000188101	0.00609673	0.854012	Not DEG
GOCC_PERICENTRIC_HETEROCHROMATIN	0.453867	-0.0100521	4.77902	0.000188881	0.00610935	0.850008	Not DEG
GOMF_RIBOSOMAL_SMALL_SUBUNIT_BINDING	-0.812381	-0.00939659	-4.77738	0.000189526	0.0061176	0.846705	Down
GOMF_MITOGEN_ACTIVATED_PROTEIN_KINASE_P38_BINDING	0.649659	0.00929015	4.77485	0.000190528	0.00613727	0.841605	Up
GOBP_RESPONSE_TO_CISPLATIN	1.01569	0.0303421	4.77099	0.00019206	0.00616338	0.833853	Up
HP_PRURITIS_ON_HAND	0.697516	0.109378	4.77083	0.000192126	0.00616338	0.833522	Up
GOCC_LARGE_RIBOSOMAL_SUBUNIT	-0.782821	-0.0218466	-4.76858	0.000193024	0.00617953	0.829008	Down
GOMF_TRANSCRIPTION_COREGULATOR_BINDING	-0.354754	-0.0315087	-4.76732	0.000193532	0.00618316	0.826462	Not DEG
GOBP_MEMBRANOUS_SEPTUM_MORPHOGENESIS	0.618342	0.0603588	4.76351	0.000195073	0.00621968	0.818789	Up
GOBP_BONE_TRABECULA_MORPHOGENESIS	0.573541	-0.0118904	4.75896	0.000196928	0.00626606	0.80963	Not DEG
GOBP_AMACRINE_CELL_DIFFERENTIATION	0.974754	0.0947164	4.753	0.000199383	0.00631078	0.797637	Up
HP_MITOCHONDRIAL_INHERITANCE	-0.922415	-0.0924702	-4.75275	0.000199487	0.00631078	0.797131	Down
HP_CHRONIC_MYELOGENOUS_LEUKEMIA	-0.865251	0.0692099	-4.75261	0.000199542	0.00631078	0.796864	Down
HP_HYPERSOMNIA	-0.721159	-0.0554032	-4.7486	0.000201216	0.00635088	0.788781	Down
GOBP_PROTECTION_FROM_NATURAL_KILLER_CELL_MEDIATED_CYTOTOXICITY	-1.08871	-0.0378189	-4.7445	0.00020294	0.0063924	0.780526	Down
HP_RECURRENT_JOINT_DISLOCATION	0.819634	0.00925347	4.74183	0.000204071	0.00641514	0.775144	Up
GOCC_FACIT_COLLAGEN_TRIMER	0.865986	0.0776626	4.7403	0.000204723	0.00642271	0.77206	Up
GOBP_RESPIRATORY_CHAIN_COMPLEX_III_ASSEMBLY	-0.497972	-0.0602558	-4.73654	0.00020633	0.00644237	0.764491	Not DEG
HP_PYODERMA	0.76202	0.0481624	4.73626	0.000206451	0.00644237	0.763924	Up
HP_INTESTINAL_ATRESIA	0.455222	0.0266403	4.73575	0.000206672	0.00644237	0.762887	Not DEG
GOBP_POSITIVE_REGULATION_OF_HORMONE_METABOLIC_PROCESS	0.600023	0.0379748	4.73442	0.000207242	0.00644237	0.760222	Up
HP_RECURRENT_STAPHYLOCOCCAL_INFECTIONS	0.500218	0.00982098	4.7335	0.000207641	0.00644237	0.758361	Not DEG
GOBP_NUCLEOBASE_CONTAINING_SMALL_MOLECULE_INTERCONVERSION	-0.807186	0.0127976	-4.73309	0.000207819	0.00644237	0.757535	Down
HP_ABNORMAL_PREPUTIUM_MORPHOLOGY	0.516512	0.00851901	4.73082	0.000208806	0.00646018	0.752949	Not DEG
HP_DECREASED_ACTIVITY_OF_MITOCHONDRIAL_COMPLEX_I	-0.785853	-0.0247963	-4.72775	0.000210145	0.00647675	0.74676	Down
GOBP_REGULATION_OF_MITOPHAGY	-0.575853	-0.021172	-4.72769	0.000210169	0.00647675	0.746653	Not DEG
GOBP_POSITIVE_REGULATION_OF_CELLULAR_SENESCENCE	-0.651261	-0.0133493	-4.7235	0.000212012	0.00652072	0.738201	Down
HP_SUPRAVENTRICULAR_TACHYCARDIA	-0.384858	-0.0165122	-4.70995	0.000218084	0.00668693	0.710875	Not DEG
GOMF_MAP_KINASE_TYROSINE_SERINE_THREONINE_PHOSPHATASE_ACTIVITY	0.544363	-0.00487485	4.70892	0.000218554	0.00668693	0.708792	Not DEG
HP_CAUDAL_APPENDAGE	0.866199	0.0226563	4.70831	0.000218833	0.00668693	0.707558	Up
HP_ABNORMALITY_OF_THE_3RD_TOE	0.741482	0.0224778	4.707	0.00021943	0.00668693	0.704919	Up
GOCC_GID_COMPLEX	-0.646889	-0.0240878	-4.70637	0.000219716	0.00668693	0.70366	Down
GOBP_CENTRAL_NERVOUS_SYSTEM_NEURON_AXONOGENESIS	0.393226	-0.0142538	4.70511	0.000220297	0.00668693	0.701102	Not DEG
GOBP_PROTEIN_TRANSPORT_TO_VACUOLE_INVOLVED_IN_UBIQUITIN_DEPENDENT_PROTEIN_CATABOLIC_PROCESS_VIA_THE_MULTIVESICULAR_BODY_SORTING_PATHWAY	-0.555131	-0.0156902	-4.70461	0.000220528	0.00668693	0.70009	Not DEG
GOBP_QUINONE_METABOLIC_PROCESS	-0.598887	-0.05554	-4.7038	0.000220898	0.00668693	0.698468	Down
GOMF_LONG_CHAIN_FATTY_ACID_TRANSPORTER_ACTIVITY	-0.602444	0.0157377	-4.70235	0.000221566	0.00668693	0.695544	Down
GOBP_VITAMIN_CATABOLIC_PROCESS	0.975996	0.0553628	4.70209	0.000221688	0.00668693	0.695014	Up
GOCC_SMALL_RIBOSOMAL_SUBUNIT	-0.773583	-0.017977	-4.6959	0.00022457	0.00674649	0.682512	Down
HP_LICHENIFICATION	1.00734	0.104446	4.69512	0.000224932	0.00674649	0.680953	Up
GOBP_CHAPERONE_MEDIATED_AUTOPHAGY	-0.66917	-0.03727	-4.69508	0.000224955	0.00674649	0.680856	Down
GOMF_CILIARY_NEUROTROPHIC_FACTOR_RECEPTOR_BINDING	0.872247	0.0682074	4.68707	0.000228744	0.00684073	0.66469	Up
GOBP_PROTEIN_TARGETING_TO_MITOCHONDRION	-0.573947	-0.0287949	-4.68659	0.000228971	0.00684073	0.663731	Not DEG
HP_ABNORMALITY_OF_THE_FOREARM	0.360834	-0.00575697	4.68522	0.000229628	0.0068473	0.660957	Not DEG
HP_HYPOPLASIA_OF_THE_ODONTOID_PROCESS	0.56255	0.019229	4.68086	0.000231728	0.00689677	0.652149	Not DEG
GOBP_NEGATIVE_REGULATION_OF_MAST_CELL_DEGRANULATION	0.822696	0.0770269	4.67839	0.000232926	0.00691928	0.647158	Up
GOBP_REGULATION_OF_MITOCHONDRIAL_TRANSLATION	-0.468853	-0.0277394	-4.67737	0.000233422	0.00692089	0.645099	Not DEG
HP_ESOPHAGEAL_STRICTURE	0.511113	0.0134759	4.67186	0.000236124	0.00698312	0.633963	Not DEG
GOBP_POSITIVE_REGULATION_OF_HORMONE_BIOSYNTHETIC_PROCESS	0.696761	0.0239884	4.67079	0.000236652	0.00698312	0.631803	Up
HP_ABNORMAL_PROSTATE_MORPHOLOGY	0.472616	0.0019643	4.67037	0.000236859	0.00698312	0.630955	Not DEG
GOBP_POSITIVE_REGULATION_OF_UTERINE_SMOOTH_MUSCLE_CONTRACTION	0.717943	0.124721	4.66857	0.00023775	0.0069962	0.627323	Up
GOBP_MEIOTIC_CHROMOSOME_CONDENSATION	0.687246	-0.0149738	4.66449	0.000239784	0.0070428	0.619081	Up
GOBP_CELLULAR_DETOXIFICATION_OF_ALDEHYDE	-0.884015	-0.0336472	-4.66073	0.000241676	0.00708508	0.611476	Down
GOBP_POSITIVE_REGULATION_OF_DEACETYLASE_ACTIVITY	-0.614528	-0.0363556	-4.65764	0.000243245	0.00711775	0.605213	Down
GOCC_FIBRILLAR_COLLAGEN_TRIMER	0.994808	0.0283061	4.65655	0.000243799	0.00712066	0.603011	Up
GOBP_NEGATIVE_REGULATION_OF_IMMUNOGLOBULIN_PRODUCTION	0.724906	0.0552217	4.65239	0.000245925	0.00716937	0.594612	Up
GOBP_POSITIVE_REGULATION_OF_COLLATERAL_SPROUTING	0.578211	0.0205349	4.65059	0.000246852	0.00717434	0.590969	Not DEG
GOBP_POSITIVE_REGULATION_OF_VASCULAR_ENDOTHELIAL_GROWTH_FACTOR_PRODUCTION	0.566925	0.0307698	4.64994	0.000247187	0.00717434	0.589656	Not DEG
GOCC_H3_HISTONE_ACETYLTRANSFERASE_COMPLEX	-0.511988	-0.0492182	-4.6494	0.00024747	0.00717434	0.588549	Not DEG
HP_HYPOPLASIA_OF_THE_RADIUS	0.51007	0.0223312	4.64638	0.000249037	0.00720641	0.582444	Not DEG
GOBP_DEVELOPMENT_OF_SECONDARY_SEXUAL_CHARACTERISTICS	0.654596	0.0502709	4.64433	0.000250105	0.007216	0.5783	Up
GOBP_NEGATIVE_REGULATION_OF_DNA_TEMPLATED_TRANSCRIPTION_ELONGATION	-0.602818	-0.0527991	-4.64398	0.00025029	0.007216	0.577586	Down
HP_ATROPHY_OF_ALVEOLAR_RIDGES	0.90558	-0.0164312	4.64172	0.000251476	0.00723225	0.573013	Up
GOBP_NEGATIVE_REGULATION_OF_AMYLOID_BETA_CLEARANCE	-0.929778	-0.0378505	-4.64099	0.000251855	0.00723225	0.571553	Down
GOMF_ALPHA_GLUCOSIDASE_ACTIVITY	1.09329	0.0425453	4.64027	0.00025224	0.00723225	0.570078	Up
HP_REDUCED_PROTEIN_S_ACTIVITY	0.643426	-0.0100912	4.63814	0.000253363	0.00724939	0.565779	Up
GOMF_INTRACELLULAR_CAMP_ACTIVATED_CATION_CHANNEL_ACTIVITY	0.882076	0.0761839	4.63655	0.000254208	0.00724939	0.562555	Up
GOBP_REGULATION_OF_MESODERMAL_CELL_DIFFERENTIATION	0.74701	0.046693	4.63651	0.000254226	0.00724939	0.562487	Up
GOCC_RIBOSE_PHOSPHATE_DIPHOSPHOKINASE_COMPLEX	-0.638281	0.0317854	-4.63432	0.000255396	0.00725318	0.558044	Down
GOMF_RIBOSE_PHOSPHATE_DIPHOSPHOKINASE_ACTIVITY	-0.638281	0.0317854	-4.63432	0.000255396	0.00725318	0.558044	Down
GOMF_U6_SNRNA_BINDING	-0.697819	-0.0260949	-4.63366	0.000255749	0.00725318	0.556708	Down
HP_HEMIFACIAL_SPASM	-0.68078	-0.0471885	-4.62453	0.000260683	0.0073399	0.538222	Down
HP_CHROMOSOMAL_BREAKAGE_INDUCED_BY_IONIZING_RADIATION	-0.68078	-0.0471885	-4.62453	0.000260683	0.0073399	0.538222	Down
HP_EAR_PAIN	-0.68078	-0.0471885	-4.62453	0.000260683	0.0073399	0.538222	Down
HP_INTRACRANIAL_MENINGIOMA	-0.68078	-0.0471885	-4.62453	0.000260683	0.0073399	0.538222	Down
GOBP_MITOCHONDRIAL_TRNA_PROCESSING	-0.509912	-0.034085	-4.62234	0.00026188	0.00736038	0.533788	Not DEG
HP_IRREGULAR_EPIPHYSES	0.612224	0.0323074	4.6209	0.000262671	0.00736607	0.530869	Up
GOBP_MITOCHONDRION_ORGANIZATION	-0.375375	-0.0204585	-4.62025	0.000263024	0.00736607	0.529571	Not DEG
HP_ACIDEMIA	-0.584361	-0.0176577	-4.61814	0.000264192	0.00738099	0.525284	Down
HP_ABNORMAL_CIRCULATING_BETA_GLOBULIN_LEVEL	0.718252	-0.00750466	4.61758	0.000264499	0.00738099	0.524158	Up
GOMF_SOLUTE_SODIUM_SYMPORTER_ACTIVITY	0.553236	0.0975163	4.61002	0.000268722	0.00748021	0.508834	Not DEG
HP_HIP_FLEXOR_WEAKNESS	0.657462	0.0505383	4.60896	0.000269319	0.00748021	0.506687	Up
HP_APLASIA_HYPOPLASIA_OF_THE_LENS	0.637062	0.0367529	4.60776	0.000269996	0.00748021	0.504257	Up
GOBP_TRANSITION_METAL_ION_TRANSPORT	0.364206	0.0175041	4.60714	0.000270348	0.00748021	0.502996	Not DEG
GOBP_MEIOSIS_I_CELL_CYCLE_PROCESS	0.367473	0.0441569	4.60562	0.00027121	0.00748021	0.499918	Not DEG
HP_VENTRICULAR_ARRHYTHMIA	-0.342615	-0.0190801	-4.60508	0.000271516	0.00748021	0.498825	Not DEG
GOBP_HYPERSENSITIVITY	0.736474	0.088587	4.60475	0.000271699	0.00748021	0.498173	Up
GOBP_PROGRAMMED_CELL_DEATH_IN_RESPONSE_TO_REACTIVE_OXYGEN_SPECIES	-0.63448	-0.011223	-4.60409	0.000272078	0.00748021	0.496824	Down
HP_AGENESIS_OF_INCISOR	0.48653	0.0397522	4.6036	0.000272355	0.00748021	0.495841	Not DEG
GOBP_RESPONSE_TO_COCAINE	0.352125	0.0672229	4.60155	0.000273532	0.00749936	0.49167	Not DEG
GOCC_COMPLEX_OF_COLLAGEN_TRIMERS	0.876103	0.0172677	4.60029	0.000274254	0.00750602	0.489119	Up
GOMF_CALCIUM_DEPENDENT_PROTEIN_SERINE_THREONINE_PHOSPHATASE_ACTIVITY	-0.651628	-0.0240457	-4.59919	0.000274883	0.00751011	0.486901	Down
GOCC_MITOCHONDRIAL_ENVELOPE	-0.431531	-0.0200025	-4.59673	0.000276303	0.00753134	0.481917	Not DEG
GOCC_MITOCHONDRIAL_PROTEIN_CONTAINING_COMPLEX	-0.675896	-0.0242608	-4.59618	0.000276622	0.00753134	0.480799	Down
GOBP_CELLULAR_RESPONSE_TO_IRON_ION	0.573128	0.0132636	4.59208	0.000279012	0.00757638	0.472476	Not DEG
HP_SHOULDER_DISLOCATION	0.524211	0.0143449	4.59168	0.000279244	0.00757638	0.471672	Not DEG
HP_SCLEROSIS_OF_SKULL_BASE	-0.49632	-0.0814052	-4.58777	0.000281541	0.00760789	0.463749	Not DEG
HP_ABNORMAL_TRACHEAL_MORPHOLOGY	0.40399	0.0111794	4.58746	0.000281722	0.00760789	0.463126	Not DEG
HP_APLASIA_HYPOPLASIA_OF_THE_PHALANGES_OF_THE_HALLUX	0.778535	0.0248623	4.58709	0.000281943	0.00760789	0.462366	Up
HP_MULTIPLE_PRENATAL_FRACTURES	0.68406	-0.0112332	4.5864	0.00028235	0.00760789	0.460972	Up
GOCC_NATA_COMPLEX	-0.721074	-0.0248863	-4.58468	0.000283369	0.00761486	0.457485	Down
GOBP_REGULATION_OF_CD8_POSITIVE_ALPHA_BETA_T_CELL_DIFFERENTIATION	0.889802	0.126021	4.58351	0.000284065	0.00761486	0.455113	Up
GOMF_THIOLESTER_HYDROLASE_ACTIVITY	-0.573324	-0.016089	-4.58351	0.000284068	0.00761486	0.455104	Not DEG
HP_ABNORMAL_DENTAL_PULP_MORPHOLOGY	0.393444	0.0111993	4.57891	0.000286821	0.00767553	0.445771	Not DEG
HP_ABNORMAL_OSSIFICATION_INVOLVING_THE_FEMORAL_HEAD_AND_NECK	0.750223	0.0444303	4.57615	0.000288483	0.00769528	0.440182	Up
GOBP_CHROMATIN_REMODELING_AT_CENTROMERE	0.816123	0.0453336	4.57512	0.000289108	0.00769528	0.438089	Up
GOBP_REGULATION_OF_MODIFICATION_OF_SYNAPTIC_STRUCTURE	-0.532142	-0.00310495	-4.57507	0.000289142	0.00769528	0.437977	Not DEG
GOBP_BONE_MORPHOGENESIS	0.426891	0.0247984	4.57443	0.000289525	0.00769528	0.436693	Not DEG
GOBP_LEUKOTRIENE_SIGNALING_PATHWAY	1.0827	0.127213	4.57309	0.000290339	0.00769758	0.433977	Up
GOCC_SPLICEOSOMAL_SNRNP_COMPLEX	-0.638647	-0.0336991	-4.57222	0.000290874	0.00769758	0.432196	Down
HP_HYPOTHALAMIC_HYPOTHYROIDISM	-0.555838	-0.013628	-4.57167	0.00029121	0.00769758	0.431081	Not DEG
GOBP_METANEPHROS_MORPHOGENESIS	0.516017	0.0581399	4.57036	0.000292008	0.00769758	0.428432	Not DEG
HP_ULNAR_DEVIATION_OF_FINGER	0.543632	0.0525015	4.57026	0.000292071	0.00769758	0.428226	Not DEG
GOBP_POSITIVE_REGULATION_OF_INTRACELLULAR_LIPID_TRANSPORT	0.924296	-0.070087	4.56898	0.000292852	0.00770522	0.42564	Up
GOBP_REGULATION_OF_TRAIL_ACTIVATED_APOPTOTIC_SIGNALING_PATHWAY	-0.732514	-0.111792	-4.56771	0.000293639	0.00771295	0.423045	Down
HP_HYPERHOMOCYSTINEMIA	-0.435133	-0.0385451	-4.56511	0.000295243	0.00774209	0.417775	Not DEG
GOMF_GAP_JUNCTION_CHANNEL_ACTIVITY_INVOLVED_IN_CELL_COMMUNICATION_BY_ELECTRICAL_COUPLING	0.758766	-0.0269949	4.55919	0.000298931	0.0078257	0.405765	Up
HP_ABNORMAL_ST_SEGMENT	-0.416696	-0.00700776	-4.55791	0.000299735	0.00783364	0.403167	Not DEG
GOMF_D_LOOP_DNA_BINDING	0.652439	-0.00225243	4.55238	0.000303238	0.00791197	0.391929	Up
HP_APLASIA_HYPOPLASIA_OF_THE_CAPITAL_FEMORAL_EPIPHYSIS	0.611511	0.0382174	4.54548	0.00030766	0.008014	0.377924	Up
HP_CORTICOSPINAL_TRACT_HYPOPLASIA	-0.999221	-0.0849756	-4.5439	0.000308684	0.00801645	0.374708	Down
GOBP_PRIMARY_ALCOHOL_BIOSYNTHETIC_PROCESS	0.600072	0.0254255	4.54375	0.000308778	0.00801645	0.374414	Up
HP_ABNORMAL_SIZE_OF_PITUITARY_GLAND	-0.435661	-0.0267653	-4.54165	0.000310143	0.00803856	0.370148	Not DEG
GOBP_POSITIVE_REGULATION_OF_INCLUSION_BODY_ASSEMBLY	-1.03925	-0.0489483	-4.53714	0.000313095	0.00810164	0.360986	Down
GOBP_POSITIVE_REGULATION_OF_CELL_CYCLE_CHECKPOINT	0.556296	0.0560495	4.53386	0.000315263	0.00814429	0.35431	Not DEG
HP_BROAD_FOOT	0.451891	0.0219866	4.53257	0.000316113	0.00815279	0.351706	Not DEG
HP_DISSEMINATED_INTRAVASCULAR_COAGULATION	0.49968	0.0235652	4.53106	0.000317122	0.0081544	0.348623	Not DEG
HP_ABNORMALITY_OF_CIRCULATING_GLUCOCORTICOID_LEVEL	-0.42018	-0.0170417	-4.53091	0.000317217	0.0081544	0.348333	Not DEG
GOBP_ENDONUCLEOLYTIC_CLEAVAGE_IN_5_ETS_OF_TRICISTRONIC_RRNA_TRANSCRIPT_SSU_RRNA_5_8S_RRNA_LSU_RRNA	-0.722324	-0.0426413	-4.52822	0.000319018	0.00817586	0.342857	Down
GOBP_MITOCHONDRIAL_RESPIRATORY_CHAIN_COMPLEX_ASSEMBLY	-0.631053	-0.0416539	-4.52795	0.000319196	0.00817586	0.342316	Down
GOBP_REGULATION_OF_STEROID_HORMONE_BIOSYNTHETIC_PROCESS	0.475802	0.0142446	4.52732	0.000319619	0.00817586	0.341037	Not DEG
GOMF_CLATHRIN_HEAVY_CHAIN_BINDING	-0.514593	-0.0419828	-4.52561	0.000320769	0.0081919	0.337563	Not DEG
HP_LIMITED_ELBOW_MOVEMENT	0.448139	0.0199521	4.5234	0.000322267	0.00821676	0.333055	Not DEG
GOBP_POSITIVE_REGULATION_OF_MACROPHAGE_ACTIVATION	0.536398	0.0465352	4.51804	0.000325915	0.00829626	0.322168	Not DEG
GOBP_PROTEIN_LOCALIZATION_TO_PHAGOPHORE_ASSEMBLY_SITE	-0.592182	-0.0639516	-4.51685	0.000326735	0.00830364	0.319737	Down
GOBP_5_PHOSPHORIBOSE_1_DIPHOSPHATE_METABOLIC_PROCESS	-0.764466	0.0364007	-4.51509	0.000327941	0.00831356	0.316174	Down
GOBP_S_ADENOSYLMETHIONINE_METABOLIC_PROCESS	-0.441454	-0.0197303	-4.51474	0.000328188	0.00831356	0.315446	Not DEG
HP_SYNCOPE	-0.379183	-0.0236548	-4.51328	0.000329195	0.00832109	0.312483	Not DEG
GOBP_REGULATION_OF_GLIAL_CELL_MIGRATION	0.48513	0.038173	4.51277	0.000329548	0.00832109	0.311445	Not DEG
GOBP_RESPONSE_TO_VITAMIN_E	0.63436	0.0211803	4.50751	0.000333212	0.0083955	0.300751	Up
HP_APLASIA_OF_THE_MIDDLE_PHALANX_OF_THE_HAND	0.616269	-0.00727016	4.507	0.000333567	0.0083955	0.299721	Up
GOBP_EMBRYONIC_CAMERA_TYPE_EYE_FORMATION	0.772159	0.0589691	4.50368	0.000335904	0.00843358	0.292969	Up
GOBP_FOLLICLE_STIMULATING_HORMONE_SECRETION	-0.611971	0.0305754	-4.50332	0.000336158	0.00843358	0.292239	Down
GOBP_REGULATION_OF_MEIOTIC_CELL_CYCLE	0.393953	0.0443751	4.50227	0.000336903	0.00843873	0.290099	Not DEG
HP_PROGRESSIVE_LEUKOENCEPHALOPATHY	-0.806763	-0.0164394	-4.50139	0.000337527	0.00844088	0.288307	Down
GOCC_UBIQUINONE_BIOSYNTHESIS_COMPLEX	-0.875612	-0.0775487	-4.49889	0.000339305	0.00847179	0.283228	Down
HP_ABNORMAL_MORPHOLOGY_OF_THE_CHOROIDAL_VASCULATURE	0.670174	0.0414092	4.49688	0.000340747	0.00848173	0.279124	Up
GOBP_ANTIBODY_DEPENDENT_CELLULAR_CYTOTOXICITY	1.20099	0.0440791	4.49607	0.000341328	0.00848173	0.277477	Up
GOBP_TYPE_II_HYPERSENSITIVITY	1.20099	0.0440791	4.49607	0.000341328	0.00848173	0.277477	Up
GOCC_RIBOSOME	-0.669033	-0.0168207	-4.49434	0.000342574	0.0084992	0.273953	Down
HP_INTERCOSTAL_MUSCLE_WEAKNESS	0.569436	0.00620774	4.49333	0.000343299	0.00850371	0.271908	Not DEG
GOMF_RNA_POLYMERASE_III_TRANSCRIPTION_REGULATORY_REGION_SEQUENCE_SPECIFIC_DNA_BINDING	-0.64271	-0.0846633	-4.49104	0.000344956	0.00853125	0.267252	Down
HP_GENU_VALGUM	0.358629	0.0077596	4.48991	0.00034578	0.00853546	0.264945	Not DEG
GOBP_RRNA_5_END_PROCESSING	-0.803948	-0.0659745	-4.48892	0.000346498	0.00853546	0.262939	Down
GOBP_CELLULAR_RESPONSE_TO_NICOTINE	-0.873825	-0.0340515	-4.4882	0.000347023	0.00853546	0.261475	Down
GOBP_REGULATION_OF_POTASSIUM_ION_EXPORT_ACROSS_PLASMA_MEMBRANE	-0.589072	-0.0692571	-4.48781	0.000347307	0.00853546	0.260683	Down
HP_RENOVASCULAR_HYPERTENSION	0.464031	0.00742943	4.48542	0.000349061	0.0085505	0.255812	Not DEG
GOBP_REGULATION_OF_DNA_PRIMASE_ACTIVITY	0.727131	0.0357338	4.48509	0.000349306	0.0085505	0.255132	Up
GOCC_CHROMOCENTER	0.559664	0.0680602	4.48475	0.000349557	0.0085505	0.254437	Not DEG
HP_APLASIA_HYPOPLASIA_OF_THE_ULNA	0.428005	0.00787925	4.48237	0.000351312	0.00858001	0.249595	Not DEG
GOMF_NUCLEAR_RETINOIC_ACID_RECEPTOR_BINDING	-0.45446	-0.00780438	-4.48091	0.000352389	0.00858734	0.246635	Not DEG
GOCC_GLYCOPROTEIN_IB_IX_V_COMPLEX	-1.13272	-0.014915	-4.48048	0.000352709	0.00858734	0.245757	Down
GOBP_POSITIVE_REGULATION_OF_HYDROGEN_PEROXIDE_MEDIATED_PROGRAMMED_CELL_DEATH	-0.971701	-0.0604611	-4.47902	0.000353796	0.00860043	0.242781	Down
HP_ABNORMALITY_OF_THE_STAPES	0.665544	-0.0180196	4.47733	0.000355057	0.00860579	0.239341	Up
GOBP_POSITIVE_REGULATION_OF_VASCULAR_ASSOCIATED_SMOOTH_MUSCLE_CELL_APOPTOTIC_PROCESS	-0.63511	-0.0365826	-4.47725	0.000355116	0.00860579	0.239179	Down
GOBP_POSITIVE_REGULATION_OF_SMOOTH_MUSCLE_CELL_APOPTOTIC_PROCESS	-0.614432	-0.0531598	-4.46986	0.000360683	0.0087272	0.224137	Down
GOBP_MESODERMAL_CELL_DIFFERENTIATION	0.474347	0.0209217	4.46507	0.000364344	0.00880217	0.214371	Not DEG
HP_MITOCHONDRIAL_MYOPATHY	-0.631152	-0.0461569	-4.46398	0.000365176	0.00880479	0.212165	Down
GOCC_STEREOCILIUM_MEMBRANE	0.536703	0.0182778	4.46346	0.000365577	0.00880479	0.211103	Not DEG
GOBP_PEPTIDYL_METHIONINE_MODIFICATION	-0.609156	-0.0390288	-4.45904	0.000369001	0.0088736	0.202089	Down
HP_SINGLE_LINEAGE_MYELODYSPLASIA	-0.674034	0.0104082	-4.45573	0.000371578	0.00891715	0.195359	Down
GOCC_CENTRAL_ELEMENT	0.87838	0.0664737	4.45519	0.000372006	0.00891715	0.194246	Up
HP_FOCAL_T2_HYPERINTENSE_BRAINSTEM_LESION	-0.864178	-0.0504043	-4.45453	0.000372521	0.00891715	0.192909	Down
HP_APLASIA_HYPOPLASIA_INVOLVING_THE_VERTEBRAL_COLUMN	0.37337	0.0169119	4.45301	0.000373721	0.00893221	0.1898	Not DEG
HP_ABNORMAL_ARM_SPAN	0.732961	0.0478879	4.45059	0.000375628	0.0089407	0.184878	Up
GOBP_N_TERMINAL_PROTEIN_AMINO_ACID_MODIFICATION	-0.547331	-0.0621973	-4.45051	0.000375689	0.0089407	0.184722	Not DEG
GOMF_CALMODULIN_DEPENDENT_PROTEIN_PHOSPHATASE_ACTIVITY	-0.767601	-0.0279287	-4.44898	0.000376905	0.0089407	0.181597	Down
HP_TRICUSPID_STENOSIS	1.2115	0.0677599	4.44896	0.000376918	0.0089407	0.181562	Up
GOBP_SPINDLE_LOCALIZATION	0.30018	-0.00559625	4.44895	0.000376932	0.0089407	0.181528	Not DEG
GOBP_NEGATIVE_REGULATION_OF_CELL_ADHESION_MOLECULE_PRODUCTION	-0.864394	0.0615519	-4.44454	0.000380451	0.00901052	0.172543	Down
GOCC_PARANODAL_JUNCTION	-0.72504	-0.00317287	-4.44159	0.000382819	0.00905291	0.166542	Down
GOBP_CILIUM_DISASSEMBLY	-0.960184	-0.0948651	-4.44018	0.000383964	0.0090535	0.163654	Down
GOCC_MICROBODY	-0.342984	-0.0376568	-4.44011	0.000384015	0.0090535	0.163526	Not DEG
GOBP_REGULATION_OF_CHAPERONE_MEDIATED_AUTOPHAGY	-0.782852	-0.0208525	-4.43942	0.000384578	0.0090535	0.162109	Down
HP_METHYLMALONIC_ACIDURIA	-0.511421	-0.0316886	-4.43663	0.000386846	0.00909237	0.156424	Not DEG
GOBP_REGULATION_OF_DOPAMINE_UPTAKE_INVOLVED_IN_SYNAPTIC_TRANSMISSION	-0.678997	-0.0553827	-4.43577	0.000387551	0.00909237	0.154663	Down
GOBP_VENTRICULAR_CARDIAC_MUSCLE_CELL_ACTION_POTENTIAL	-0.538414	-0.0537533	-4.43495	0.000388217	0.00909237	0.153003	Not DEG
GOBP_CONNECTIVE_TISSUE_DEVELOPMENT	0.372566	0.0124289	4.43412	0.000388899	0.00909237	0.151306	Not DEG
GOBP_MEIOTIC_CHROMOSOME_SEGREGATION	0.428164	0.0285274	4.43362	0.00038931	0.00909237	0.150285	Not DEG
GOBP_STRAND_INVASION	0.673641	0.0601818	4.43313	0.000389715	0.00909237	0.149281	Up
GOCC_MITOCHONDRION	-0.357206	-0.0215893	-4.43158	0.000390985	0.00910845	0.146133	Not DEG
HP_LACRIMAL_DUCT_APLASIA	0.58891	0.095109	4.42688	0.00039488	0.00918399	0.136549	Up
HP_THIN_BONY_CORTEX	0.641082	0.0751076	4.42626	0.000395401	0.00918399	0.135275	Up
GOMF_MAP_KINASE_SCAFFOLD_ACTIVITY	-0.528435	-0.0353677	-4.42545	0.000396078	0.00918609	0.13362	Not DEG
GOBP_PROTEIN_LOCALIZATION_TO_MITOCHONDRION	-0.499376	-0.0289534	-4.42288	0.000398226	0.00920699	0.128391	Not DEG
GOBP_CARDIOLIPIN_METABOLIC_PROCESS	-0.566762	-0.0274386	-4.42232	0.000398701	0.00920699	0.127239	Not DEG
GOBP_SKELETAL_SYSTEM_DEVELOPMENT	0.363017	0.0111701	4.42178	0.000399152	0.00920699	0.126147	Not DEG
GOBP_CARDIAC_MUSCLE_CELL_ACTION_POTENTIAL_INVOLVED_IN_CONTRACTION	-0.464234	-0.0288252	-4.42157	0.000399332	0.00920699	0.125711	Not DEG
HP_UNDERFOLDED_HELIX	1.02455	0.0518624	4.42001	0.000400646	0.00922371	0.122534	Up
GOBP_MITOCHONDRIAL_MEMBRANE_ORGANIZATION	-0.376413	-0.0146617	-4.41722	0.000403012	0.00925965	0.116843	Not DEG
GOBP_NEGATIVE_REGULATION_OF_CHOLESTEROL_STORAGE	-0.712449	-0.0129611	-4.41678	0.00040339	0.00925965	0.115935	Down
HP_CONGENITAL_PTOSIS	0.750845	0.0631841	4.4134	0.000406273	0.00931217	0.10905	Up
GOMF_EXTRACELLULAR_MATRIX_STRUCTURAL_CONSTITUENT_CONFERRING_TENSILE_STRENGTH	0.716296	0.0408374	4.41187	0.000407591	0.0093287	0.105921	Up
HP_ABNORMAL_PROPORTION_OF_CD4_POSITIVE_T_CELLS	0.440727	0.0341679	4.41114	0.000408216	0.00932938	0.104438	Not DEG
GOBP_POSITIVE_REGULATION_OF_TRANSCRIPTION_FROM_RNA_POLYMERASE_II_PROMOTER_IN_RESPONSE_TO_STRESS	0.484539	0.0030118	4.40889	0.000410159	0.00934224	0.0998478	Not DEG
GOMF_CO_RECEPTOR_BINDING	0.670402	0.0609254	4.40863	0.000410384	0.00934224	0.0993187	Up
HP_RHABDOMYOSARCOMA	0.463857	0.00538687	4.40842	0.000410569	0.00934224	0.098882	Not DEG
GOBP_POSITIVE_REGULATION_OF_SYNAPTIC_TRANSMISSION_CHOLINERGIC	0.863346	0.109573	4.40744	0.000411413	0.00934785	0.0968973	Up
GOCC_LATERAL_ELEMENT	0.569678	-0.000696539	4.40504	0.000413504	0.0093553	0.0919971	Not DEG
GOBP_ENDOCARDIAL_CUSHION_FUSION	0.673031	0.053452	4.4049	0.000413633	0.0093553	0.0916952	Up
HP_MITRAL_STENOSIS	0.482955	-0.0123567	4.40473	0.000413775	0.0093553	0.091362	Not DEG
GOBP_POSITIVE_REGULATION_OF_CELL_MIGRATION_BY_VASCULAR_ENDOTHELIAL_GROWTH_FACTOR_SIGNALING_PATHWAY	-0.801493	-0.000787453	-4.40433	0.000414131	0.0093553	0.0905317	Down
GOCC_NSL_COMPLEX	-0.5415	-0.0418194	-4.40334	0.000414995	0.0093584	0.0885161	Not DEG
HP_THROMBOPHLEBITIS	0.665772	0.0576307	4.4028	0.000415464	0.0093584	0.0874253	Up
HP_NARROW_VERTEBRAL_INTERPEDICULAR_DISTANCE	0.817917	0.0378743	4.3997	0.000418192	0.00939517	0.0810986	Up
HP_ABNORMAL_MORPHOLOGY_OF_THE_RADIUS	0.408526	0.0177784	4.39958	0.000418297	0.00939517	0.0808564	Not DEG
GOCC_SPLICEOSOMAL_TRI_SNRNP_COMPLEX	-0.672739	-0.046391	-4.39778	0.000419895	0.00941757	0.077169	Down
HP_OSTEOPOROSIS	0.339526	0.00823552	4.39547	0.000421951	0.00944561	0.0724482	Not DEG
HP_CEREBRAL_VENOUS_THROMBOSIS	0.694836	0.0512312	4.39501	0.000422352	0.00944561	0.071529	Up
HP_INCREASED_SUSCEPTIBILITY_TO_FRACTURES	0.331154	0.0075263	4.39141	0.000425583	0.00950428	0.0641628	Not DEG
GOCC_ACETYLCHOLINE_GATED_CHANNEL_COMPLEX	0.717808	0.0490179	4.38834	0.00042835	0.00954024	0.0578997	Up
HP_LEFT_ANTERIOR_FASCICULAR_BLOCK	-0.908481	-0.0852166	-4.38827	0.000428412	0.00954024	0.0577586	Down
GOBP_NOSE_DEVELOPMENT	0.597613	0.0474534	4.38478	0.000431585	0.00958549	0.050626	Up
GOBP_ENDOCHONDRAL_BONE_MORPHOGENESIS	0.481693	0.0115163	4.38468	0.000431669	0.00958549	0.0504388	Not DEG
GOBP_TRANSITION_BETWEEN_FAST_AND_SLOW_FIBER	-0.777715	-0.0517299	-4.37636	0.000439325	0.009731	0.0334458	Down
HP_TYPE_2_MUSCLE_FIBER_PREDOMINANCE	-0.854516	-0.084588	-4.37616	0.000439513	0.009731	0.0330304	Down
HP_RECURRENT_FRACTURES	0.357633	0.0212387	4.37491	0.00044068	0.009731	0.030468	Not DEG
HP_MACRODACTYLY	-0.888575	-0.0593641	-4.37403	0.000441501	0.009731	0.0286694	Down
HP_APLASIA_HYPOPLASIA_OF_THE_UVULA	0.489265	-0.00278624	4.37386	0.000441655	0.009731	0.0283324	Not DEG
GOBP_NON_CANONICAL_WNT_SIGNALING_PATHWAY_VIA_MAPK_CASCADE	0.710008	0.0420696	4.37354	0.000441951	0.009731	0.0276844	Up
GOBP_GRANZYME_MEDIATED_PROGRAMMED_CELL_DEATH_SIGNALING_PATHWAY	-0.688522	-0.0404075	-4.36918	0.000446045	0.00980736	0.0187719	Down
GOBP_NEGATIVE_REGULATION_OF_CELL_SIZE	-0.556773	-0.0627642	-4.36703	0.00044808	0.00983669	0.0143725	Not DEG
GOCC_H4_HISTONE_ACETYLTRANSFERASE_COMPLEX	-0.508132	-0.0200295	-4.36586	0.000449183	0.00983669	0.0119974	Not DEG
HP_CEREBELLAR_CORTICAL_ATROPHY	-0.842883	-0.018434	-4.36578	0.000449265	0.00983669	0.0118212	Down
GOBP_DEOXYRIBONUCLEOSIDE_METABOLIC_PROCESS	0.518724	0.0313097	4.36487	0.000450126	0.00983966	0.00996925	Not DEG
HP_RIGHT_AORTIC_ARCH_WITH_MIRROR_IMAGE_BRANCHING	1.09409	0.0939221	4.36431	0.000450657	0.00983966	0.00883039	Up
GOBP_ACTIVATION_OF_CYSTEINE_TYPE_ENDOPEPTIDASE_ACTIVITY_INVOLVED_IN_APOPTOTIC_PROCESS_BY_CYTOCHROME_C	0.724472	0.0603913	4.35997	0.000454817	0.00991666	-5.02596e-05	Up
GOBP_NEGATIVE_REGULATION_OF_CARDIAC_MUSCLE_ADAPTATION	-0.524552	0.00850571	-4.35743	0.000457267	0.00993817	-0.0052426	Not DEG
HP_LIVER_ABSCESS	0.72206	0.00269636	4.3568	0.000457875	0.00993817	-0.00652783	Up
GOBP_CELLULAR_RESPONSE_TO_RETINOIC_ACID	0.485929	0.0320293	4.35647	0.000458194	0.00993817	-0.00719977	Not DEG
GOBP_MESONEPHROS_DEVELOPMENT	0.390061	0.0212534	4.35632	0.000458343	0.00993817	-0.00751365	Not DEG
HP_ABNORMALITY_OF_THE_CALF	0.284235	0.0155769	4.35442	0.000460182	0.00996424	-0.0113834	Not DEG
GOBP_AMYLOID_PRECURSOR_PROTEIN_BIOSYNTHETIC_PROCESS	0.729956	0.0269414	4.35339	0.000461186	0.0099722	-0.0134908	Up
HP_BELL_SHAPED_THORAX	0.451341	0.00130953	4.35233	0.000462217	0.0099807	-0.0156484	Not DEG
HP_LACK_OF_SKIN_ELASTICITY	0.456921	0.010298	4.34851	0.000465972	0.0100479	-0.023468	Not DEG
HP_ABNORMALITY_OF_THE_SYNOVIA	0.369708	-0.00654552	4.34767	0.000466802	0.0100509	-0.0251884	Not DEG
HP_TACHYCARDIA	-0.329142	-0.0131575	-4.34707	0.000467395	0.0100509	-0.0264147	Not DEG
HP_CONCENTRIC_HYPERTROPHIC_CARDIOMYOPATHY	-0.993448	-0.064399	-4.34574	0.000468712	0.0100654	-0.0291327	Down
HP_SQUAMOUS_CELL_CARCINOMA	0.375285	-0.0300773	4.34478	0.000469664	0.0100691	-0.0310935	Not DEG
HP_AVASCULAR_NECROSIS_OF_THE_CAPITAL_FEMORAL_EPIPHYSIS	0.478226	0.0199049	4.3432	0.000471231	0.0100691	-0.0343126	Not DEG
HP_BLADDER_DIVERTICULUM	0.613302	0.00834794	4.34268	0.000471752	0.0100691	-0.0353813	Up
GOBP_ADULT_HEART_DEVELOPMENT	-0.683539	0.00287277	-4.34249	0.000471942	0.0100691	-0.0357701	Down
HP_ABNORMAL_ACTIVITY_OF_MITOCHONDRIAL_RESPIRATORY_CHAIN	-0.682731	-0.0157614	-4.34233	0.000472101	0.0100691	-0.0360951	Down
GOBP_NEGATIVE_REGULATION_OF_CD4_POSITIVE_ALPHA_BETA_T_CELL_PROLIFERATION	0.617777	0.042851	4.34082	0.000473614	0.0100877	-0.039188	Up
GOBP_MITOTIC_CELL_CYCLE_CHECKPOINT_SIGNALING	0.388188	0.00953052	4.33585	0.000478623	0.0101805	-0.0493549	Not DEG
GOBP_SEQUESTERING_OF_BMP_IN_EXTRACELLULAR_MATRIX	0.974625	0.0303219	4.33265	0.000481869	0.0102356	-0.0558864	Up
GOMF_RNA_POLYMERASE_II_C_TERMINAL_DOMAIN_BINDING	-0.751386	-0.0823206	-4.33102	0.000483542	0.0102467	-0.059234	Down
HP_SOFT_DOUGHY_SKIN	0.854936	-0.014816	4.33086	0.000483698	0.0102467	-0.0595474	Up
GOMF_SPHINGOLIPID_TRANSPORTER_ACTIVITY	0.466745	-0.00588483	4.32769	0.000486959	0.0102826	-0.0660394	Not DEG
HP_PITUITARY_PROLACTIN_CELL_ADENOMA	-0.633876	-0.0285743	-4.32758	0.000487072	0.0102826	-0.0662637	Down
GOBP_NEGATIVE_REGULATION_OF_MONOCYTE_DIFFERENTIATION	-0.726979	-0.0300209	-4.32729	0.000487367	0.0102826	-0.0668474	Down
HP_FATIGABLE_WEAKNESS_OF_SKELETAL_MUSCLES	0.497478	0.0260381	4.32662	0.000488058	0.0102834	-0.0682177	Not DEG
GOCC_OUTER_DENSE_FIBER	0.686966	0.0779777	4.31954	0.000495434	0.0104248	-0.0827117	Up
GOBP_REGULATION_OF_HYDROGEN_PEROXIDE_MEDIATED_PROGRAMMED_CELL_DEATH	-0.693542	-0.0271094	-4.31636	0.000498774	0.0104809	-0.0892025	Down
HP_HAIR_FOLLICLE_NEOPLASM	0.932111	-0.00382822	4.31486	0.000500364	0.0104868	-0.0922775	Up
GOMF_FIBRONECTIN_BINDING	0.692046	0.0154456	4.31483	0.000500391	0.0104868	-0.0923308	Up
HP_RIGHT_AORTIC_ARCH	0.551844	0.0406482	4.31166	0.00050377	0.0105435	-0.0988324	Not DEG
HP_MEGALOCORNEA	0.424542	0.00303395	4.31051	0.000504998	0.0105551	-0.101184	Not DEG
GOBP_REGULATION_OF_TELOMERE_MAINTENANCE_IN_RESPONSE_TO_DNA_DAMAGE	-0.518365	-0.032731	-4.3095	0.000506074	0.0105635	-0.103242	Not DEG
HP_SHORT_GREATER_SCIATIC_NOTCH	0.705749	0.00383405	4.30761	0.000508103	0.0105917	-0.107107	Up
HP_ABNORMALITY_OF_THE_MIDDLE_EAR_OSSICLES	0.57888	0.00308268	4.30676	0.000509025	0.0105968	-0.10886	Not DEG
GOBP_REGULATION_OF_LENS_FIBER_CELL_DIFFERENTIATION	0.560783	0.0251338	4.30489	0.000511037	0.0106246	-0.112671	Not DEG
GOBP_T_CELL_ANTIGEN_PROCESSING_AND_PRESENTATION	0.842764	0.0265088	4.29924	0.000517198	0.0107329	-0.124248	Up
GOBP_PULMONARY_VALVE_DEVELOPMENT	0.587098	-2.50616e-05	4.29783	0.000518741	0.0107329	-0.127126	Up
GOBP_NEGATIVE_REGULATION_OF_MESENCHYMAL_CELL_PROLIFERATION	0.657927	-0.0100257	4.29743	0.000519177	0.0107329	-0.127937	Up
HP_NEONATAL_ASPHYXIA	-0.52073	0.00365382	-4.29665	0.000520038	0.0107329	-0.129538	Not DEG
GOMF_ACETYLCHOLINE_GATED_CATION_SELECTIVE_CHANNEL_ACTIVITY	0.805951	0.082912	4.29663	0.000520059	0.0107329	-0.129577	Up
HP_CONICAL_INCISOR	0.460423	0.0574476	4.29584	0.000520932	0.0107329	-0.131197	Not DEG
GOBP_URATE_METABOLIC_PROCESS	0.934748	0.0541911	4.29574	0.000521047	0.0107329	-0.131411	Up
GOBP_POSITIVE_REGULATION_OF_DNA_LIGATION	1.06764	0.0193957	4.29396	0.000523012	0.0107592	-0.135048	Up
HP_LIMITED_PRONATION_SUPINATION_OF_FOREARM	0.943955	-0.00440281	4.29183	0.000525375	0.0107936	-0.139403	Up
GOMF_FUCOSE_BINDING	1.0541	0.0737642	4.29097	0.000526337	0.010796	-0.14117	Up
GOBP_PROTEIN_DESTABILIZATION	-0.373792	-0.0257327	-4.29049	0.000526868	0.010796	-0.142143	Not DEG
GOBP_REGULATION_OF_PROTEIN_COMPLEX_STABILITY	-0.533468	-0.0311196	-4.28883	0.000528734	0.0108027	-0.145558	Not DEG
GOBP_NEGATIVE_REGULATION_OF_RESPIRATORY_BURST_INVOLVED_IN_INFLAMMATORY_RESPONSE	0.682607	0.0574236	4.28783	0.000529851	0.0108027	-0.147597	Up
GOBP_NEGATIVE_REGULATION_OF_RESPIRATORY_BURST	0.682607	0.0574236	4.28783	0.000529851	0.0108027	-0.147597	Up
HP_HIP_DISLOCATION	0.36313	-0.00702451	4.28774	0.000529958	0.0108027	-0.147792	Not DEG
HP_ABNORMAL_FOREARM_BONE_MORPHOLOGY	0.380206	0.0117661	4.28545	0.000532534	0.0108411	-0.152476	Not DEG
GOCC_COLLAGEN_TRIMER	0.662174	0.0659673	4.28439	0.000533724	0.0108512	-0.154632	Up
GOBP_ACIDIC_AMINO_ACID_TRANSPORT	0.346891	0.017619	4.28293	0.000535382	0.0108603	-0.157629	Not DEG
GOBP_MICROTUBULE_DEPOLYMERIZATION	0.484395	0.00907263	4.28278	0.000535556	0.0108603	-0.157942	Not DEG
GOMF_CARBON_NITROGEN_LYASE_ACTIVITY	0.740028	0.0140372	4.2817	0.000536774	0.0108663	-0.160138	Up
GOBP_REGULATION_OF_CELL_FATE_COMMITMENT	0.430165	0.0391378	4.2813	0.00053724	0.0108663	-0.160976	Not DEG
HP_PULMONARY_LYMPHANGIECTASIA	0.887901	0.0356958	4.28062	0.000538009	0.0108678	-0.162357	Up
GOMF_GENERAL_TRANSCRIPTION_INITIATION_FACTOR_BINDING	-0.554935	-0.0608671	-4.28001	0.000538707	0.0108679	-0.16361	Not DEG
GOMF_BUBBLE_DNA_BINDING	0.652914	0.0613219	4.27922	0.000539615	0.0108722	-0.165236	Up
GOMF_SODIUM_PROTON_ANTIPORTER_ACTIVITY	0.521621	0.00794787	4.27785	0.00054118	0.0108897	-0.168033	Not DEG
HP_HEMOLYTIC_UREMIC_SYNDROME	-0.621262	-0.0660109	-4.27685	0.000542322	0.0108987	-0.17007	Down
HP_PROLONGED_QT_INTERVAL	-0.370872	-0.0426192	-4.27488	0.000544593	0.0109202	-0.174107	Not DEG
GOBP_REGULATION_OF_AMACRINE_CELL_DIFFERENTIATION	0.969001	0.0484029	4.27471	0.000544788	0.0109202	-0.174452	Up
GOMF_MONOVALENT_CATION_PROTON_ANTIPORTER_ACTIVITY	0.481467	0.0164646	4.2731	0.000546653	0.0109436	-0.177754	Not DEG
GOMF_METALLOEXOPEPTIDASE_ACTIVITY	0.390314	0.00906043	4.27131	0.000548731	0.0109581	-0.181418	Not DEG
HP_SOFT_SKIN	0.561834	0.00152998	4.27103	0.000549065	0.0109581	-0.182006	Not DEG
GOBP_THYMOCYTE_APOPTOTIC_PROCESS	0.638779	0.0204879	4.27067	0.000549481	0.0109581	-0.182737	Up
GOBP_POSITIVE_REGULATION_OF_PROTEIN_DEACETYLATION	-0.423881	-0.0196854	-4.26894	0.000551495	0.0109782	-0.186271	Not DEG
GOBP_CHROMOSOME_ORGANIZATION_INVOLVED_IN_MEIOTIC_CELL_CYCLE	0.457545	0.0302059	4.26861	0.000551888	0.0109782	-0.186959	Not DEG
GOBP_LIMB_JOINT_MORPHOGENESIS	0.850081	-0.0624088	4.26749	0.000553204	0.0109904	-0.189259	Up
GOBP_MITOCHONDRIAL_TRANSPORT	-0.367355	-0.013209	-4.26663	0.000554204	0.0109963	-0.191003	Not DEG
HP_PROGRESSIVE_SPASTIC_PARAPLEGIA	-0.461477	-0.0378376	-4.26576	0.00055523	0.0110027	-0.19279	Not DEG
HP_BILIARY_TRACT_NEOPLASM	0.612465	0.0181552	4.26384	0.000557502	0.0110204	-0.196735	Up
HP_ABNORMAL_VERTEBRAL_MORPHOLOGY	0.345658	0.00297667	4.26381	0.000557533	0.0110204	-0.196788	Not DEG
GOMF_OXIDOREDUCTION_DRIVEN_ACTIVE_TRANSMEMBRANE_TRANSPORTER_ACTIVITY	-0.854049	-0.0506614	-4.26077	0.000561145	0.0110778	-0.203025	Down
GOBP_REGULATION_OF_ADIPOSE_TISSUE_DEVELOPMENT	-0.573972	-0.000345381	-4.25996	0.0005621	0.0110827	-0.204668	Not DEG
GOCC_ORGANELLE_INNER_MEMBRANE	-0.488927	-0.0178302	-4.25727	0.000565316	0.0111321	-0.210178	Not DEG
GOBP_POSITIVE_REGULATION_OF_CORTICOSTEROID_HORMONE_SECRETION	0.930479	0.0691014	4.25145	0.000572345	0.0112564	-0.222111	Up
HP_DIASTASIS_RECTI	0.451703	-0.00408993	4.25012	0.000573958	0.011267	-0.224829	Not DEG
GOBP_NEGATIVE_REGULATION_OF_VASCULAR_ASSOCIATED_SMOOTH_MUSCLE_CELL_PROLIFERATION	-0.402379	0.00711058	-4.24982	0.000574325	0.011267	-0.225446	Not DEG
GOBP_REGULATION_OF_LIPID_TRANSPORTER_ACTIVITY	-1.10442	-0.0462034	-4.2486	0.000575811	0.011282	-0.227942	Down
GOMF_SODIUM_ION_TRANSMEMBRANE_TRANSPORTER_ACTIVITY	0.408141	0.0622489	4.24493	0.000580321	0.0113562	-0.235477	Not DEG
HP_ECCHYMOSIS	0.459611	0.013052	4.24382	0.000581687	0.0113687	-0.237747	Not DEG
GOBP_MONOVALENT_INORGANIC_ANION_HOMEOSTASIS	0.442998	0.0408585	4.2395	0.000587043	0.011459	-0.246598	Not DEG
HP_BRAIN_STEM_COMPRESSION	-0.491694	-0.035063	-4.23866	0.000588085	0.0114598	-0.248312	Not DEG
HP_ABNORMALITY_OF_VITAMIN_B_METABOLISM	-0.400974	-0.0258115	-4.23829	0.000588546	0.0114598	-0.249069	Not DEG
GOBP_NEGATIVE_REGULATION_OF_SODIUM_ION_TRANSPORT	0.552329	-0.0223534	4.23625	0.000591112	0.0114955	-0.253269	Not DEG
HP_ABNORMAL_CENTRAL_SENSORY_FUNCTION	-0.637593	-0.0365855	-4.23505	0.000592609	0.0115103	-0.255711	Down
GOMF_OXIDOREDUCTASE_ACTIVITY_ACTING_ON_PAIRED_DONORS_WITH_INCORPORATION_OR_REDUCTION_OF_MOLECULAR_OXYGEN_REDUCED_ASCORBATE_AS_ONE_DONOR_AND_INCORPORATION_OF_ONE_ATOM_OF_OXYGEN	1.00531	0.058379	4.23349	0.000594582	0.0115343	-0.258922	Up
HP_MIXED_HEARING_IMPAIRMENT	0.494796	0.0203006	4.23261	0.000595686	0.0115414	-0.260713	Not DEG
HP_CEREBELLAR_HEMORRHAGE	-0.786641	-0.0597179	-4.23134	0.000597296	0.011553	-0.263319	Down
GOMF_STRUCTURAL_CONSTITUENT_OF_RIBOSOME	-0.729959	-0.0189167	-4.23076	0.000598033	0.011553	-0.26451	Down
HP_APLASIA_OF_THE_PHALANGES_OF_THE_HAND	0.55353	-0.00888712	4.23021	0.000598728	0.011553	-0.265631	Not DEG
GOBP_NEGATIVE_REGULATION_OF_SODIUM_ION_TRANSMEMBRANE_TRANSPORT	0.594679	-0.0251699	4.22982	0.000599235	0.011553	-0.266448	Up
GOBP_HINDGUT_DEVELOPMENT	0.732091	0.0826791	4.22733	0.000602411	0.0115999	-0.271553	Up
HP_ABNORMAL_CARDIAC_TEST	-0.347385	-0.0300688	-4.22122	0.000610275	0.0117294	-0.284076	Not DEG
HP_HYPEREXTENSIBILITY_OF_THE_KNEE	0.49352	-0.0217104	4.22066	0.000611003	0.0117294	-0.285226	Not DEG
HP_DISPROPORTIONATE_SHORT_STATURE	0.403356	-0.00319228	4.22036	0.000611384	0.0117294	-0.285828	Not DEG
GOBP_NEUROTRANSMITTER_LOADING_INTO_SYNAPTIC_VESICLE	0.733184	0.0581085	4.21645	0.000616486	0.0118128	-0.293852	Up
HP_BROAD_FEMORAL_NECK	0.593918	0.0304759	4.21587	0.000617245	0.0118129	-0.29504	Up
HP_LIMITED_ELBOW_EXTENSION	0.490128	0.0326957	4.20725	0.000628651	0.0119992	-0.312717	Not DEG
GOMF_SULFATIDE_BINDING	0.851798	0.0227133	4.20711	0.000628833	0.0119992	-0.312997	Up
GOBP_BONE_DEVELOPMENT	0.356212	0.00792459	4.20664	0.000629464	0.0119992	-0.313966	Not DEG
GOBP_URETERIC_BUD_ELONGATION	0.75008	0.0605999	4.20621	0.000630046	0.0119992	-0.314858	Up
HP_UPGAZE_PALSY	-0.604485	-0.0331978	-4.20329	0.000633969	0.0120507	-0.32085	Down
HP_PRIMARY_HYPERPARATHYROIDISM	-0.592794	-0.0343585	-4.20305	0.000634286	0.0120507	-0.321333	Down
GOMF_LIGAND_GATED_SODIUM_CHANNEL_ACTIVITY	0.659507	0.0674925	4.19831	0.000640711	0.012158	-0.331063	Up
GOMF_OXYSTEROL_BINDING	-0.840183	-0.0557992	-4.19636	0.000643374	0.0121937	-0.335066	Down
HP_OVERTUBULATED_LONG_BONES	-0.772326	-0.0345036	-4.19093	0.000650829	0.0123201	-0.346187	Down
HP_SCLERODERMA	-0.50835	0.00024043	-4.18979	0.000652415	0.0123352	-0.348537	Not DEG
GOMF_CORECEPTOR_ACTIVITY_INVOLVED_IN_WNT_SIGNALING_PATHWAY	0.713979	-0.00480059	4.18922	0.00065321	0.0123353	-0.349713	Up
HP_RESPIRATORY_ARREST	0.424394	0.00628463	4.18775	0.000655246	0.0123589	-0.352716	Not DEG
HP_RAGGED_RED_MUSCLE_FIBERS	-0.533649	-0.0146323	-4.18585	0.000657906	0.0123941	-0.356628	Not DEG
GOCC_INTRINSIC_COMPONENT_OF_MITOCHONDRIAL_INNER_MEMBRANE	-0.434914	-0.0220997	-4.18445	0.000659866	0.0124161	-0.359499	Not DEG
GOBP_POSITIVE_REGULATION_OF_REPRODUCTIVE_PROCESS	0.417149	0.0302161	4.18356	0.000661106	0.0124245	-0.36131	Not DEG
GOBP_PANCREAS_DEVELOPMENT	0.315628	0.0286729	4.18043	0.000665529	0.0124899	-0.367748	Not DEG
GOBP_SYNAPTIC_VESICLE_UNCOATING	-0.637648	-0.0654078	-4.17997	0.000666182	0.0124899	-0.368693	Down
HP_DECREASED_ACTIVITY_OF_THE_PYRUVATE_DEHYDROGENASE_COMPLEX	-0.703286	-0.0296371	-4.17927	0.000667172	0.0124935	-0.370126	Down
GOBP_ASPARTATE_FAMILY_AMINO_ACID_METABOLIC_PROCESS	-0.301021	-0.00280201	-4.17811	0.000668818	0.0124945	-0.372505	Not DEG
HP_ABNORMAL_Z_DISC_MORPHOLOGY	-0.696442	-0.0666057	-4.17811	0.000668822	0.0124945	-0.37251	Down
HP_ABNORMALITY_OF_THE_ULNA	0.300022	-0.0097691	4.17656	0.000671018	0.0125206	-0.375675	Not DEG
HP_FATIGABLE_WEAKNESS_OF_RESPIRATORY_MUSCLES	0.353139	0.00795664	4.17552	0.000672514	0.0125336	-0.377825	Not DEG
HP_EPICANTHUS_INVERSUS	0.606724	0.00550736	4.17466	0.000673732	0.0125414	-0.379571	Up
GOCC_PROTEIN_ACETYLTRANSFERASE_COMPLEX	-0.487945	-0.0365126	-4.17362	0.000675229	0.0125526	-0.381712	Not DEG
GOBP_ENDONUCLEOLYTIC_CLEAVAGE_INVOLVED_IN_RRNA_PROCESSING	-0.654111	-0.0401187	-4.17313	0.00067594	0.0125526	-0.382728	Down
GOBP_GENOMIC_IMPRINTING	-0.692586	-0.0380299	-4.17099	0.000679023	0.0125949	-0.387121	Down
GOMF_COLLAGEN_BINDING	0.543296	-0.000857987	4.16951	0.000681162	0.0126026	-0.390156	Not DEG
GOCC_MITOCHONDRIAL_MATRIX	-0.45449	-0.0158884	-4.16927	0.00068151	0.0126026	-0.390649	Not DEG
GOBP_REGULATION_OF_CELL_CYCLE_G2_M_PHASE_TRANSITION	0.318717	0.0058127	4.16903	0.00068185	0.0126026	-0.391131	Not DEG
GOBP_PHENYLPROPANOID_METABOLIC_PROCESS	-1.04914	-0.0671175	-4.16775	0.000683716	0.0126221	-0.393768	Down
GOBP_REGULATION_OF_AUTOPHAGY_OF_MITOCHONDRION	-0.424654	-0.0277067	-4.16319	0.00069038	0.0127206	-0.403129	Not DEG
GOBP_POSITIVE_REGULATION_OF_HYPERSENSITIVITY	1.01309	0.110125	4.16299	0.000690674	0.0127206	-0.403539	Up
HP_SEVERE_LACTIC_ACIDOSIS	-0.739437	-0.0659795	-4.16217	0.000691874	0.0127219	-0.405215	Down
HP_ABNORMALITY_OF_THE_UTERUS	0.308826	0.00570086	4.16182	0.000692388	0.0127219	-0.405932	Not DEG
HP_RIGHT_BUNDLE_BRANCH_BLOCK	-0.415461	-0.0216059	-4.16128	0.000693184	0.0127219	-0.40704	Not DEG
HP_DECREASED_METHYLMALONYL_COA_MUTASE_ACTIVITY	-0.831189	0.038115	-4.15533	0.000702016	0.0128689	-0.419258	Down
GOBP_BRANCH_ELONGATION_INVOLVED_IN_URETERIC_BUD_BRANCHING	0.71516	0.0510595	4.15193	0.000707112	0.0129472	-0.426238	Up
GOBP_TRANS_SYNAPTIC_SIGNALING_BY_TRANS_SYNAPTIC_COMPLEX	0.548514	0.00257341	4.15012	0.000709836	0.0129698	-0.429948	Not DEG
HP_ECLAMPSIA	-0.508437	0.0272969	-4.14899	0.000711553	0.0129698	-0.432279	Not DEG
HP_STRIAE_DISTENSAE	0.525266	-0.00229899	4.14879	0.000711848	0.0129698	-0.432679	Not DEG
GOBP_POSITIVE_REGULATION_OF_TOLL_LIKE_RECEPTOR_2_SIGNALING_PATHWAY	0.631025	0.0627074	4.14824	0.000712685	0.0129698	-0.433813	Up
GOMF_POLYPEPTIDE_N_ACETYLGALACTOSAMINYLTRANSFERASE_ACTIVITY	0.511244	0.0446304	4.14722	0.000714226	0.0129698	-0.435897	Not DEG
HP_BICORONAL_SYNOSTOSIS	0.693634	0.0765217	4.14674	0.000714959	0.0129698	-0.436888	Up
HP_SINUS_BRADYCARDIA	-0.560652	-0.0666571	-4.14552	0.000716829	0.0129698	-0.439407	Not DEG
GOBP_POSITIVE_REGULATION_OF_MUSCLE_CELL_APOPTOTIC_PROCESS	-0.434922	-0.0184893	-4.1455	0.000716858	0.0129698	-0.439447	Not DEG
GOCC_NUCLEOID	-0.43542	-0.00919402	-4.14537	0.000717045	0.0129698	-0.439698	Not DEG
GOMF_DNA_SECONDARY_STRUCTURE_BINDING	0.440461	0.0321898	4.14469	0.000718089	0.0129698	-0.441102	Not DEG
GOCC_U2_TYPE_SPLICEOSOMAL_COMPLEX	-0.581385	-0.044267	-4.14383	0.000719396	0.0129698	-0.442857	Down
GOBP_METANEPHRIC_MESENCHYME_DEVELOPMENT	0.480058	-0.00068089	4.14377	0.000719494	0.0129698	-0.442989	Not DEG
GOBP_REGULATION_OF_LIPOPHAGY	0.84085	0.114978	4.14334	0.000720148	0.0129698	-0.443865	Up
GOBP_CEREBELLAR_GRANULAR_LAYER_DEVELOPMENT	0.578817	0.01927	4.14306	0.000720588	0.0129698	-0.444454	Not DEG
GOMF_LIPASE_INHIBITOR_ACTIVITY	-0.6333	0.000913361	-4.14294	0.000720774	0.0129698	-0.444703	Down
HP_FEMORAL_HERNIA	0.577835	0.0188472	4.14071	0.000724192	0.01301	-0.449268	Not DEG
GOMF_RETINOIC_ACID_BINDING	0.752431	0.0736342	4.1404	0.000724672	0.01301	-0.449907	Up
GOCC_SPLICEOSOMAL_COMPLEX	-0.519427	-0.0284643	-4.13794	0.000728473	0.0130633	-0.454955	Not DEG
HP_DICARBOXYLIC_ACIDURIA	-0.5074	-0.0114605	-4.13688	0.000730121	0.0130779	-0.457135	Not DEG
HP_CONGENITAL_ADRENAL_HYPERPLASIA	-0.839844	-0.0580337	-4.13363	0.000735192	0.0131122	-0.463813	Down
GOCC_PRECATALYTIC_SPLICEOSOME	-0.63751	-0.0339858	-4.13335	0.000735635	0.0131122	-0.464394	Down
GOMF_TRANSKETOLASE_OR_TRANSALDOLASE_ACTIVITY	-0.807634	-0.0103275	-4.13328	0.000735739	0.0131122	-0.46453	Down
GOMF_G_PROTEIN_ALPHA_SUBUNIT_BINDING	0.471971	0.040497	4.13309	0.000736045	0.0131122	-0.464931	Not DEG
GOCC_PRESYNAPTIC_ACTIVE_ZONE_MEMBRANE	0.470339	0.0237166	4.13297	0.000736225	0.0131122	-0.465168	Not DEG
GOBP_PROTEIN_LOCALIZATION_TO_MICROTUBULE_END	-0.892308	-0.0371799	-4.13096	0.000739382	0.0131534	-0.469296	Down
HP_BRUISING_SUSCEPTIBILITY	0.361051	-0.00462739	4.12702	0.000745602	0.013249	-0.477378	Not DEG
GOCC_HISTONE_METHYLTRANSFERASE_COMPLEX	-0.470214	-0.0272019	-4.12583	0.000747498	0.0132543	-0.479828	Not DEG
HP_CYTOCHROME_C_OXIDASE_NEGATIVE_MUSCLE_FIBERS	-0.543266	-0.0186493	-4.12531	0.000748334	0.0132543	-0.480907	Not DEG
HP_ABNORMAL_RESPONSE_TO_ACTH_STIMULATION_TEST	-0.793596	-0.00790393	-4.12524	0.00074844	0.0132543	-0.481043	Down
GOBP_DEOXYRIBONUCLEOTIDE_BIOSYNTHETIC_PROCESS	0.419739	-0.0318785	4.12231	0.000753122	0.0132815	-0.487059	Not DEG
HP_PNEUMOTHORAX	0.463566	-0.000837224	4.12194	0.000753712	0.0132815	-0.487815	Not DEG
GOBP_MITOCHONDRIAL_TRANSMEMBRANE_TRANSPORT	-0.422814	-0.0304299	-4.12152	0.000754395	0.0132815	-0.488688	Not DEG
GOBP_MEIOTIC_CELL_CYCLE	0.318207	0.0245863	4.12149	0.000754434	0.0132815	-0.488739	Not DEG
HP_HYPEREXTENSIBLE_SKIN	0.531377	-0.0118864	4.12108	0.000755095	0.0132815	-0.489583	Not DEG
GOBP_OLEFINIC_COMPOUND_BIOSYNTHETIC_PROCESS	0.549209	0.0461988	4.12094	0.000755325	0.0132815	-0.489877	Not DEG
GOBP_LUNG_ALVEOLUS_DEVELOPMENT	0.31531	0.0157613	4.12021	0.000756498	0.0132815	-0.491374	Not DEG
HP_NECK_FLEXOR_WEAKNESS	0.459904	0.0109411	4.11873	0.000758885	0.0132815	-0.494413	Not DEG
HP_ABNORMAL_LDL_CHOLESTEROL_CONCENTRATION	0.428082	0.013131	4.11818	0.000759773	0.0132815	-0.495541	Not DEG
GOBP_POSITIVE_REGULATION_OF_CELL_DIVISION	0.391262	0.0267581	4.11794	0.000760166	0.0132815	-0.49604	Not DEG
GOBP_REGULATION_OF_VENTRICULAR_CARDIAC_MUSCLE_CELL_MEMBRANE_REPOLARIZATION	-0.440409	-0.0309411	-4.11784	0.000760333	0.0132815	-0.496252	Not DEG
GOBP_POSITIVE_REGULATION_OF_MICROTUBULE_POLYMERIZATION_OR_DEPOLYMERIZATION	-0.435053	-0.0264331	-4.11761	0.000760701	0.0132815	-0.496718	Not DEG
HP_METRORRHAGIA	0.522101	0.0252678	4.11742	0.000761004	0.0132815	-0.497103	Not DEG
HP_ELEVATED_CIRCULATING_LONG_CHAIN_FATTY_ACID_CONCENTRATION	-0.591738	-0.029535	-4.11616	0.000763058	0.0132973	-0.499702	Down
HP_EXERCISE_INDUCED_MUSCLE_FATIGUE	0.64431	0.0372629	4.11582	0.000763608	0.0132973	-0.500397	Up
GOMF_GAMMA_AMINOBUTYRIC_ACID_SODIUM_CHLORIDE_SYMPORTER_ACTIVITY	0.987673	0.0940211	4.11471	0.000765418	0.013314	-0.502682	Up
GOMF_SUPERCOILED_DNA_BINDING	-1.12468	0.0247876	-4.11154	0.000770591	0.0133763	-0.50918	Down
HP_UNDETECTABLE_VISUAL_EVOKED_POTENTIALS	-0.712543	-0.0842186	-4.11039	0.000772485	0.0133763	-0.511548	Down
HP_PAROXYSMAL_VENTRICULAR_TACHYCARDIA	-0.414937	-0.0147977	-4.11026	0.000772693	0.0133763	-0.511807	Not DEG
GOMF_ALCOHOL_DEHYDROGENASE_ACTIVITY_ZINC_DEPENDENT	-0.97022	-0.0448737	-4.11009	0.000772977	0.0133763	-0.512161	Down
GOCC_COMPACT_MYELIN	-0.730872	-0.020242	-4.10991	0.000773272	0.0133763	-0.51253	Down
GOBP_FATTY_ACID_ALPHA_OXIDATION	-0.808103	-0.0688315	-4.10924	0.000774387	0.0133808	-0.513919	Down
GOBP_MEIOTIC_SPINDLE_ASSEMBLY	0.817331	0.0751556	4.10691	0.00077823	0.0134324	-0.518694	Up
HP_RENAL_ANGIOMYOLIPOMA	-0.77805	-0.0166279	-4.10603	0.000779691	0.0134365	-0.520503	Down
HP_GASTROINTESTINAL_EOSINOPHILIA	0.658357	0.0244951	4.10573	0.000780185	0.0134365	-0.521114	Up
GOBP_REGULATION_OF_ESTABLISHMENT_OF_PROTEIN_LOCALIZATION_TO_MITOCHONDRION	-0.429343	-0.0141346	-4.10139	0.000787431	0.0135176	-0.530031	Not DEG
HP_BASILAR_IMPRESSION	0.973164	0.00295978	4.10137	0.000787473	0.0135176	-0.530082	Up
GOBP_REGULATION_OF_WNT_SIGNALING_PATHWAY_PLANAR_CELL_POLARITY_PATHWAY	0.459555	0.0547256	4.10136	0.000787481	0.0135176	-0.530092	Not DEG
GOBP_ZINC_ION_TRANSPORT	0.376685	0.0117184	4.09965	0.000790359	0.0135494	-0.53361	Not DEG
GOMF_PHOSPHOLIPASE_BINDING	0.489504	0.0249476	4.09923	0.000791066	0.0135494	-0.534473	Not DEG
GOBP_METANEPHRIC_TUBULE_MORPHOGENESIS	0.616095	0.0846121	4.09712	0.000794632	0.0135956	-0.538811	Up
HP_ABNORMAL_NUMBER_OF_INCISORS	0.377157	0.0467034	4.09632	0.000795981	0.0136038	-0.540447	Not DEG
HP_ADRENAL_INSUFFICIENCY	-0.339802	-0.0250472	-4.09545	0.000797472	0.0136144	-0.542252	Not DEG
HP_ANTERIOR_PITUITARY_AGENESIS	0.769093	0.0446535	4.09392	0.000800067	0.0136438	-0.545385	Up
HP_PROGRESSIVE_EXTRAPYRAMIDAL_MOVEMENT_DISORDER	-0.615882	-0.0105785	-4.09202	0.000803315	0.0136791	-0.549292	Down
GOBP_NEGATIVE_REGULATION_OF_CALCIUM_MEDIATED_SIGNALING	0.486184	0.00960888	4.09169	0.00080388	0.0136791	-0.54997	Not DEG
GOBP_SNRNA_TRANSCRIPTION	-0.531687	-0.0402875	-4.08883	0.000808793	0.0137351	-0.555847	Not DEG
HP_CONGENITAL_BILATERAL_HIP_DISLOCATION	0.8999	0.0244544	4.08875	0.000808927	0.0137351	-0.556006	Up
HP_EMOTIONAL_LABILITY	-0.343041	-0.0317507	-4.08696	0.000812018	0.0137726	-0.559684	Not DEG
GOMF_RETINOIC_ACID_4_HYDROXYLASE_ACTIVITY	1.16777	0.0456683	4.08372	0.000817649	0.0138377	-0.566348	Up
HP_ABNORMALITY_OF_THE_MITOCHONDRION	-0.528519	-0.0164345	-4.08317	0.000818613	0.0138377	-0.567484	Not DEG
GOBP_ADENYLATE_CYCLASE_INHIBITING_SEROTONIN_RECEPTOR_SIGNALING_PATHWAY	1.13843	0.0561991	4.08223	0.000820252	0.0138377	-0.569413	Up
GOBP_POSITIVE_REGULATION_OF_HISTONE_DEACETYLATION	-0.422796	-0.00860519	-4.08215	0.000820393	0.0138377	-0.569579	Not DEG
GOBP_REGULATION_OF_INTERLEUKIN_1_MEDIATED_SIGNALING_PATHWAY	0.721991	0.0568914	4.08203	0.000820606	0.0138377	-0.569829	Up
GOBP_NEGATIVE_REGULATION_OF_PHOSPHATIDYLINOSITOL_3_KINASE_SIGNALING	0.514234	0.0210462	4.08171	0.000821158	0.0138377	-0.570478	Not DEG
HP_VERTEBRAL_COMPRESSION_FRACTURE	0.592383	0.0132134	4.08099	0.000822418	0.013844	-0.571957	Up
HP_ABNORMALITY_OF_THE_UTERINE_CERVIX	0.748744	-0.00901374	4.07774	0.000828127	0.0139252	-0.578627	Up
GOBP_LONG_CHAIN_FATTY_ACYL_COA_BIOSYNTHETIC_PROCESS	0.356019	0.0311617	4.07566	0.000831823	0.0139723	-0.582921	Not DEG
GOBP_POSITIVE_REGULATION_OF_SYNAPTIC_PLASTICITY	0.970027	0.0876385	4.07455	0.000833785	0.0139903	-0.585193	Up
HP_SMOOTH_MUSCLE_ANTIBODY_POSITIVITY	0.753169	0.0116437	4.07157	0.00083909	0.0140642	-0.591308	Up
HP_MICROSCOPIC_HEMATURIA	0.47938	0.0708105	4.06983	0.000842222	0.0141016	-0.594901	Not DEG
HP_MUSCLE_FIBRILLATION	-0.419262	-0.0439445	-4.06874	0.000844169	0.0141191	-0.597128	Not DEG
GOMF_ACYL_COA_OXIDASE_ACTIVITY	-0.624777	-0.0481909	-4.06627	0.000848628	0.0141771	-0.602206	Down
GOBP_URETER_DEVELOPMENT	0.53221	0.0564187	4.06582	0.00084945	0.0141771	-0.60314	Not DEG
GOMF_TRANSCRIPTION_FACTOR_BINDING	-0.294368	-0.029986	-4.06423	0.000852326	0.01421	-0.606399	Not DEG
GOBP_CARDIAC_MYOFIBRIL_ASSEMBLY	-0.48374	-0.0763796	-4.06286	0.000854817	0.0142363	-0.609213	Not DEG
HP_BROAD_PALM	0.492371	0.0203926	4.06183	0.000856709	0.0142527	-0.611344	Not DEG
GOBP_QUINOLINATE_METABOLIC_PROCESS	0.851535	0.160351	4.05932	0.000861308	0.0142957	-0.616506	Up
HP_IRREGULAR_ACETABULAR_ROOF	0.870463	0.0573701	4.05898	0.000861931	0.0142957	-0.617203	Up
GOCC_SM_LIKE_PROTEIN_FAMILY_COMPLEX	-0.538533	-0.0349858	-4.05846	0.000862886	0.0142957	-0.61827	Not DEG
GOMF_SECONDARY_ACTIVE_SULFATE_TRANSMEMBRANE_TRANSPORTER_ACTIVITY	0.773615	0.0960892	4.05843	0.000862944	0.0142957	-0.618336	Up
HP_SPONDYLOLISTHESIS	0.472069	0.00370719	4.05704	0.000865495	0.0143228	-0.621181	Not DEG
GOMF_INOSITOL_POLYPHOSPHATE_5_PHOSPHATASE_ACTIVITY	-0.662895	-0.0243914	-4.05409	0.000870965	0.014398	-0.627254	Down
GOBP_METANEPHRIC_NEPHRON_TUBULE_MORPHOGENESIS	0.628647	0.0440401	4.05312	0.000872767	0.0144126	-0.629247	Up
HP_URETEROCELE	0.412011	-0.0340888	4.05134	0.000876089	0.0144441	-0.63291	Not DEG
GOBP_TETRAPYRROLE_BIOSYNTHETIC_PROCESS	-0.474923	-0.0358926	-4.05111	0.000876517	0.0144441	-0.63338	Not DEG
GOBP_POSITIVE_REGULATION_OF_T_CELL_APOPTOTIC_PROCESS	0.727885	0.0724707	4.04786	0.000882605	0.0145291	-0.640052	Up
GOBP_COLLAGEN_METABOLIC_PROCESS	0.561563	0.04436	4.04719	0.000883869	0.0145346	-0.641433	Not DEG
GOBP_COENZYME_A_METABOLIC_PROCESS	-0.387922	-0.0278512	-4.04567	0.000886741	0.0145566	-0.644559	Not DEG
HP_ABSENT_NIPPLE	0.626719	0.0194296	4.04445	0.000889048	0.0145566	-0.647064	Up
HP_ABNORMAL_BASAL_GANGLIA_MRI_SIGNAL_INTENSITY	-0.649226	-0.0369122	-4.04378	0.000890327	0.0145566	-0.64845	Down
GOBP_ATTACHMENT_OF_MITOTIC_SPINDLE_MICROTUBULES_TO_KINETOCHORE	0.476042	0.0286578	4.04349	0.00089087	0.0145566	-0.649038	Not DEG
GOBP_RNA_DECAPPING	-0.588993	-0.0738698	-4.04332	0.000891201	0.0145566	-0.649396	Down
GOBP_MALONYL_COA_METABOLIC_PROCESS	-0.747668	-0.0279802	-4.04321	0.0008914	0.0145566	-0.649611	Down
GOMF_SYNDECAN_BINDING	0.71011	0.152689	4.04305	0.000891713	0.0145566	-0.649949	Up
GOBP_REGULATION_OF_MEMBRANE_REPOLARIZATION_DURING_CARDIAC_MUSCLE_CELL_ACTION_POTENTIAL	-0.784704	-0.0528206	-4.04123	0.000895181	0.0145964	-0.653691	Down
HP_ABNORMALITY_OF_FEMUR_MORPHOLOGY	0.360756	0.00300734	4.04079	0.000896015	0.0145964	-0.654588	Not DEG
HP_FIRST_DEGREE_ATRIOVENTRICULAR_BLOCK	-0.359233	-0.018003	-4.0395	0.000898496	0.0146088	-0.657254	Not DEG
GOMF_LIPASE_BINDING	-1.07971	-0.0362233	-4.03941	0.000898669	0.0146088	-0.657439	Down
GOBP_SULFUR_COMPOUND_CATABOLIC_PROCESS	-0.486053	-0.048506	-4.03893	0.000899579	0.0146088	-0.658415	Not DEG
GOMF_UBIQUINOL_CYTOCHROME_C_REDUCTASE_ACTIVITY	-0.977193	-0.0425108	-4.03764	0.00090206	0.0146339	-0.66107	Down
GOBP_REGULATION_OF_ANIMAL_ORGAN_FORMATION	0.39594	0.0111531	4.03714	0.000903025	0.0146344	-0.6621	Not DEG
GOBP_CRANIOFACIAL_SUTURE_MORPHOGENESIS	0.479524	0.0215144	4.03011	0.000916666	0.0148401	-0.676551	Not DEG
GOMF_TFIID_CLASS_TRANSCRIPTION_FACTOR_COMPLEX_BINDING	-0.755884	-0.0221594	-4.0296	0.000917671	0.014841	-0.677606	Down
HP_FRAGILE_SKIN	0.571019	-0.00104285	4.02638	0.000923985	0.0149277	-0.684215	Not DEG
GOBP_LUTEOLYSIS	0.677982	0.0373947	4.02377	0.000929149	0.0149824	-0.689586	Up
GOBP_DNA_UNWINDING_INVOLVED_IN_DNA_REPLICATION	0.512153	-0.0202749	4.0235	0.000929686	0.0149824	-0.690143	Not DEG
GOBP_MITOTIC_SPINDLE_ASSEMBLY	0.443332	-0.0214386	4.02322	0.000930241	0.0149824	-0.690718	Not DEG
GOBP_POSITIVE_REGULATION_OF_CELL_JUNCTION_ASSEMBLY	0.351426	0.0447311	4.02243	0.000931816	0.0149924	-0.692348	Not DEG
GOBP_MITOCHONDRIAL_ELECTRON_TRANSPORT_NADH_TO_UBIQUINONE	-0.820952	-0.0494062	-4.01801	0.000940636	0.015093	-0.701427	Down
GOBP_MALE_MATING_BEHAVIOR	0.964381	0.0643062	4.018	0.000940669	0.015093	-0.701461	Up
HP_DECREASED_AMPLITUDE_OF_SENSORY_ACTION_POTENTIALS	-0.554972	-0.0368126	-4.01785	0.000940963	0.015093	-0.701762	Not DEG
GOBP_MEMBRANE_REPOLARIZATION_DURING_ACTION_POTENTIAL	-0.482526	-0.0267664	-4.01545	0.000945802	0.0151551	-0.706705	Not DEG
GOCC_NEUROFILAMENT	0.720944	0.0560553	4.01395	0.000948824	0.015188	-0.709779	Up
HP_ABNORMAL_EPIDERMAL_MORPHOLOGY	0.355066	0.00605528	4.00947	0.000957947	0.0153012	-0.719	Not DEG
GOBP_HISTONE_H4_ACETYLATION	-0.469793	-0.0242637	-4.00929	0.000958316	0.0153012	-0.71937	Not DEG
GOBP_PULMONARY_VALVE_MORPHOGENESIS	0.592377	0.00554208	4.00904	0.000958827	0.0153012	-0.719884	Up
GOBP_REGULATION_OF_SYNAPTIC_TRANSMISSION_CHOLINERGIC	0.780257	0.12125	4.00625	0.000964547	0.0153729	-0.725615	Up
GOBP_REGULATION_OF_MESONEPHROS_DEVELOPMENT	0.723905	0.11616	4.0059	0.000965285	0.0153729	-0.726353	Up
GOBP_POSITIVE_REGULATION_OF_OPSONIZATION	0.706907	0.0244706	4.00473	0.000967689	0.0153955	-0.728749	Up
GOBP_SKELETAL_MUSCLE_TISSUE_GROWTH	0.774823	-0.0154359	4.0028	0.00097168	0.0154174	-0.732714	Up
GOBP_REGULATION_OF_SKELETAL_MUSCLE_TISSUE_GROWTH	0.774823	-0.0154359	4.0028	0.00097168	0.0154174	-0.732714	Up
GOBP_MITOCHONDRIAL_RNA_3_END_PROCESSING	-0.644992	-0.0784548	-4.00264	0.000972021	0.0154174	-0.733053	Down
GOBP_METHIONINE_BIOSYNTHETIC_PROCESS	-0.409726	-0.0086816	-3.99876	0.00098009	0.0155297	-0.741018	Not DEG
GOMF_DENEDDYLASE_ACTIVITY	-0.72468	-0.0561092	-3.99739	0.000982966	0.0155595	-0.743841	Down
GOBP_REGULATION_OF_KETONE_BIOSYNTHETIC_PROCESS	0.44614	0.0294691	3.99363	0.000990892	0.0156691	-0.751578	Not DEG
HP_AMBIGUOUS_GENITALIA_FEMALE	0.664454	0.0231097	3.99128	0.00099588	0.0157321	-0.756415	Up
HP_ABNORMALITY_OF_THE_KNEE	0.302387	-0.000742958	3.99066	0.000997191	0.0157369	-0.757683	Not DEG
GOBP_MICROTUBULE_POLYMERIZATION	-0.329788	-0.0178976	-3.99018	0.000998227	0.0157374	-0.758683	Not DEG
GOBP_REGULATION_OF_HEMATOPOIETIC_STEM_CELL_DIFFERENTIATION	-0.643335	-0.0104836	-3.98861	0.00100157	0.0157684	-0.7619	Down
HP_DECREASED_HIP_ABDUCTION	0.925654	0.0662881	3.98807	0.00100273	0.0157684	-0.763018	Up
GOBP_REGULATION_OF_DEVELOPMENT_HETEROCHRONIC	0.707886	0.001971	3.98784	0.00100321	0.0157684	-0.763484	Up
GOBP_PROTEIN_REPAIR	-0.572953	-0.052369	-3.98556	0.00100811	0.0158198	-0.76817	Not DEG
HP_ALKALOSIS	0.328899	0.0418383	3.98538	0.0010085	0.0158198	-0.768549	Not DEG
HP_DECREASED_SKULL_OSSIFICATION	0.513759	0.00436286	3.98391	0.00101167	0.0158536	-0.771572	Not DEG
HP_ABNORMALITY_OF_LIMB_EPIPHYSIS_MORPHOLOGY	0.37969	0.00559094	3.98286	0.00101394	0.0158596	-0.773727	Not DEG
HP_SUBSARCOLEMMAL_ACCUMULATIONS_OF_ABNORMALLY_SHAPED_MITOCHONDRIA	-0.821595	-0.07114	-3.98254	0.00101463	0.0158596	-0.774383	Down
HP_GEOGRAPHIC_ATROPHY	0.866332	0.0276611	3.98233	0.0010151	0.0158596	-0.774827	Up
GOMF_RETINOL_BINDING	0.854656	0.138524	3.97838	0.00102368	0.0159733	-0.782939	Up
GOCC_H4_H2A_HISTONE_ACETYLTRANSFERASE_COMPLEX	-0.538407	-0.0234076	-3.97805	0.00102441	0.0159733	-0.783625	Not DEG
HP_WEAKNESS_OF_LONG_FINGER_EXTENSOR_MUSCLES	0.4374	0.0134515	3.97397	0.00103339	0.0160841	-0.792027	Not DEG
GOBP_MYOBLAST_FUSION	0.311622	-0.00133651	3.97388	0.00103357	0.0160841	-0.792201	Not DEG
HP_LOSS_OF_EYELASHES	-0.73714	-0.0325364	-3.97337	0.00103471	0.0160858	-0.793263	Down
GOMF_5_3_EXODEOXYRIBONUCLEASE_ACTIVITY	0.603866	0.00514	3.96802	0.00104661	0.0162546	-0.804271	Up
GOBP_OSTEOBLAST_PROLIFERATION	0.352069	0.0465713	3.96705	0.00104877	0.0162708	-0.80626	Not DEG
HP_RENAL_HAMARTOMA	-0.684923	-0.0157638	-3.96662	0.00104973	0.0162708	-0.80714	Down
GOBP_INTERLEUKIN_18_PRODUCTION	0.593416	0.0780121	3.96615	0.00105078	0.016271	-0.808103	Up
HP_BROAD_CLAVICLES	0.673767	0.0360553	3.96518	0.00105296	0.0162887	-0.810102	Up
GOBP_RETINOIC_ACID_METABOLIC_PROCESS	0.744244	0.0537659	3.96426	0.00105504	0.0163039	-0.811996	Up
GOBP_POSITIVE_REGULATION_OF_TRIGLYCERIDE_LIPASE_ACTIVITY	-0.828605	-0.0209893	-3.96382	0.00105603	0.0163039	-0.812905	Down
GOBP_REGULATION_OF_MITOCHONDRIAL_GENE_EXPRESSION	-0.407247	-0.0129958	-3.9628	0.00105834	0.0163235	-0.815009	Not DEG
HP_VERTEBRAL_HYPOPLASIA	0.33981	0.0101804	3.96188	0.00106041	0.0163394	-0.816892	Not DEG
GOBP_CALCIUM_DEPENDENT_CELL_CELL_ADHESION_VIA_PLASMA_MEMBRANE_CELL_ADHESION_MOLECULES	0.441038	0.0363109	3.96003	0.00106461	0.0163879	-0.820694	Not DEG
HP_CUTIS_LAXA	0.341401	-0.00750457	3.95862	0.00106783	0.0164213	-0.823604	Not DEG
HP_ABNORMALITY_OF_THE_MASTOID	0.928685	0.0172379	3.95814	0.00106893	0.0164221	-0.824596	Up
GOBP_PURINE_NUCLEOSIDE_DIPHOSPHATE_BIOSYNTHETIC_PROCESS	-0.883688	-0.0116893	-3.95692	0.00107172	0.0164487	-0.827101	Down
GOBP_MAMMARY_GLAND_EPITHELIUM_DEVELOPMENT	0.302667	0.0268921	3.95381	0.00107886	0.0165316	-0.833502	Not DEG
GOBP_MITOPHAGY	-0.493824	-0.0330442	-3.95365	0.00107923	0.0165316	-0.833828	Not DEG
HP_VERTEBRAL_FUSION	0.399208	0.0175593	3.95279	0.00108122	0.0165416	-0.835603	Not DEG
HP_CHRONIC_PAIN	0.748112	0.0797036	3.95245	0.00108199	0.0165416	-0.83629	Up
GOCC_TRAPPIII_PROTEIN_COMPLEX	-0.541163	-0.043632	-3.95082	0.00108577	0.0165831	-0.839644	Not DEG
GOBP_CELLULAR_RESPONSE_TO_ALDEHYDE	-0.582929	-0.0302997	-3.94603	0.00109695	0.0167376	-0.84951	Down
HP_HOMOCYSTINURIA	-0.424307	-0.0468869	-3.94548	0.00109822	0.0167406	-0.850623	Not DEG
HP_SYNOSTOSIS_OF_CARPALS_TARSALS	0.335105	0.0383574	3.94462	0.00110025	0.016744	-0.8524	Not DEG
GOBP_CELLULAR_ANION_HOMEOSTASIS	0.571215	-0.0123727	3.94413	0.00110141	0.016744	-0.853418	Not DEG
GOBP_THIAMINE_CONTAINING_COMPOUND_METABOLIC_PROCESS	-0.686651	-0.0516249	-3.94393	0.00110188	0.016744	-0.853825	Down
HP_RECURRENT	-0.628804	-0.0418216	-3.94357	0.00110272	0.016744	-0.854562	Down
GOBP_REGULATION_OF_OVARIAN_FOLLICLE_DEVELOPMENT	0.960251	0.0473235	3.94268	0.00110482	0.0167597	-0.856395	Up
GOMF_PORIN_ACTIVITY	-0.792043	-0.0480585	-3.9417	0.00110713	0.0167784	-0.8584	Down
HP_INCREASED_SERUM_LACTATE	-0.510879	-0.00978449	-3.93961	0.0011121	0.0168267	-0.862719	Not DEG
GOBP_S_SHAPED_BODY_MORPHOGENESIS	0.494148	-0.0118971	3.93903	0.00111348	0.0168267	-0.863907	Not DEG
GOBP_REGULATION_OF_EXCITATORY_SYNAPSE_ASSEMBLY	0.566405	0.105873	3.939	0.00111354	0.0168267	-0.86396	Not DEG
HP_ELEVATED_URINARY_DICARBOXYLIC_ACID_LEVEL	-0.650883	-0.0492484	-3.9378	0.00111641	0.0168539	-0.866444	Down
HP_EPISODIC_RESPIRATORY_DISTRESS	0.907294	0.0676215	3.93686	0.00111865	0.0168551	-0.868368	Up
HP_ABNORMALITY_OF_FRONTALIS_MUSCLE_BELLY	0.907294	0.0676215	3.93686	0.00111865	0.0168551	-0.868368	Up
GOMF_DIPHOSPHOTRANSFERASE_ACTIVITY	-0.599497	-0.00425937	-3.93521	0.00112259	0.0168738	-0.871754	Down
HP_ABNORMAL_SCLERA_MORPHOLOGY	0.354815	0.0164818	3.93511	0.00112283	0.0168738	-0.871959	Not DEG
GOBP_GLYCOPROTEIN_BIOSYNTHETIC_PROCESS	0.333283	0.0071248	3.93499	0.00112313	0.0168738	-0.872214	Not DEG
GOBP_NADH_DEHYDROGENASE_COMPLEX_ASSEMBLY	-0.735445	-0.0280245	-3.93434	0.0011247	0.0168812	-0.873559	Down
HP_BLISTERING_BY_ANATOMICAL_LOCATION	0.490032	0.000808779	3.93292	0.0011281	0.0169161	-0.87647	Not DEG
HP_SHORTENED_PR_INTERVAL	0.76116	-0.0220268	3.93232	0.00112956	0.0169164	-0.877709	Up
HP_SCLEROCORNEA	0.439472	0.0122431	3.93202	0.00113028	0.0169164	-0.878328	Not DEG
HP_DECREASED_PLASMA_CARNITINE	-0.439142	-0.0382127	-3.9313	0.00113201	0.0169247	-0.879802	Not DEG
GOMF_INTRACELLULAR_LIGAND_GATED_ION_CHANNEL_ACTIVITY	0.487125	0.0162899	3.9309	0.001133	0.0169247	-0.880637	Not DEG
GOMF_OXIDATIVE_PHOSPHORYLATION_UNCOUPLER_ACTIVITY	-0.916276	-0.0263075	-3.93018	0.00113473	0.0169345	-0.882113	Down
GOBP_REGULATION_OF_PEROXISOME_PROLIFERATOR_ACTIVATED_RECEPTOR_SIGNALING_PATHWAY	-0.520869	-0.0109615	-3.92893	0.00113776	0.0169487	-0.884678	Not DEG
GOBP_CHONDROCYTE_PROLIFERATION	0.559668	0.0129689	3.9289	0.00113785	0.0169487	-0.884755	Not DEG
GOMF_PLATELET_DERIVED_GROWTH_FACTOR_BINDING	0.91599	-0.0134343	3.9274	0.0011415	0.0169868	-0.887832	Up
HP_ABNORMAL_MITOCHONDRIA_IN_MUSCLE_TISSUE	-0.862862	-0.0373719	-3.92507	0.0011472	0.0170495	-0.892627	Down
GOBP_VESICLE_TARGETING_ROUGH_ER_TO_CIS_GOLGI	-0.568718	-0.0173632	-3.92479	0.00114788	0.0170495	-0.893204	Not DEG
GOCC_BRCA1_C_COMPLEX	0.678328	-0.0105711	3.92378	0.00115037	0.0170702	-0.895284	Up
GOBP_RIBONUCLEOSIDE_MONOPHOSPHATE_CATABOLIC_PROCESS	0.506989	0.0375006	3.92294	0.00115243	0.0170845	-0.897005	Not DEG
HP_GINGIVAL_BLEEDING	0.384342	0.0236408	3.92131	0.00115646	0.0171281	-0.900368	Not DEG
GOBP_ELASTIN_CATABOLIC_PROCESS	0.929237	0.157146	3.92059	0.00115822	0.017138	-0.901834	Up
GOBP_POSITIVE_REGULATION_OF_FIBROBLAST_GROWTH_FACTOR_RECEPTOR_SIGNALING_PATHWAY	-0.460102	-0.0548302	-3.9194	0.00116118	0.0171626	-0.904286	Not DEG
GOBP_NEPHRIC_DUCT_MORPHOGENESIS	0.567758	0.0569661	3.91904	0.00116208	0.0171626	-0.905031	Not DEG
GOBP_RNA_SURVEILLANCE	-0.510061	-0.0165264	-3.91623	0.00116908	0.0172497	-0.910812	Not DEG
GOBP_NEGATIVE_REGULATION_OF_EXTRACELLULAR_MATRIX_DISASSEMBLY	0.757999	0.0465537	3.91414	0.00117431	0.0173106	-0.915112	Up
GOBP_NEGATIVE_REGULATION_OF_MITOTIC_CELL_CYCLE	0.304101	0.00813219	3.91252	0.00117839	0.0173544	-0.918452	Not DEG
HP_ABNORMAL_BRAINSTEM_MRI_SIGNAL_INTENSITY	-0.735809	-0.0505173	-3.91079	0.00118276	0.0173861	-0.922009	Down
GOBP_APPENDAGE_MORPHOGENESIS	0.324809	0.0241913	3.91079	0.00118276	0.0173861	-0.922015	Not DEG
GOBP_OLFACTORY_BULB_INTERNEURON_DEVELOPMENT	0.684709	0.00204866	3.90936	0.00118637	0.0174092	-0.924942	Up
GOCC_SMALL_SUBUNIT_PROCESSOME	-0.511894	-0.0507766	-3.90929	0.00118656	0.0174092	-0.925099	Not DEG
GOBP_REGULATION_OF_GLYCOPROTEIN_METABOLIC_PROCESS	0.364464	0.0168413	3.90795	0.00118997	0.0174295	-0.927861	Not DEG
GOMF_ANION_SODIUM_SYMPORTER_ACTIVITY	0.654699	0.119051	3.90787	0.00119017	0.0174295	-0.928023	Up
GOBP_NEGATIVE_REGULATION_OF_NUCLEOTIDE_BIOSYNTHETIC_PROCESS	0.567924	0.0470892	3.90628	0.00119423	0.0174725	-0.931295	Not DEG
GOBP_GANGLION_DEVELOPMENT	0.507572	0.0372202	3.90513	0.00119716	0.0174991	-0.933658	Not DEG
HP_HYPOCHROMIA	-0.590645	-0.0710655	-3.90392	0.00120024	0.0175278	-0.936133	Down
HP_AUTOSOMAL_DOMINANT_GERMLINE_DE_NOVO_MUTATION	-0.74108	-0.0547067	-3.90211	0.00120491	0.0175796	-0.939867	Down
HP_MORPHOLOGICAL_ABNORMALITY_OF_THE_MIDDLE_EAR	0.45316	0.00451838	3.901	0.00120777	0.0176048	-0.942146	Not DEG
GOBP_SYNAPSE_PRUNING	0.701709	0.0859064	3.90056	0.00120892	0.0176052	-0.94306	Up
GOMF_LIPOTEICHOIC_ACID_BINDING	0.821839	0.109777	3.89935	0.00121205	0.0176344	-0.94555	Up
GOMF_FLAP_ENDONUCLEASE_ACTIVITY	0.718766	-0.0112833	3.89846	0.00121434	0.0176488	-0.947369	Up
GOMF_INTRAMOLECULAR_OXIDOREDUCTASE_ACTIVITY_TRANSPOSING_C_C_BONDS	-0.642261	-0.0293533	-3.89801	0.00121553	0.0176488	-0.948313	Down
HP_ABNORMALITY_OF_THE_ELBOW	0.343266	0.00732582	3.89766	0.00121642	0.0176488	-0.949014	Not DEG
GOBP_NEUTROPHIL_MEDIATED_KILLING_OF_SYMBIONT_CELL	0.769018	0.111919	3.896	0.00122077	0.0176889	-0.952449	Up
GOBP_COLLATERAL_SPROUTING_IN_ABSENCE_OF_INJURY	-0.799383	-0.015192	-3.89541	0.0012223	0.0176889	-0.953655	Down
GOBP_NEGATIVE_REGULATION_OF_ADENYLATE_CYCLASE_ACTIVITY	-0.439315	-0.00348623	-3.89482	0.00122385	0.0176889	-0.954877	Not DEG
GOCC_VCP_NPL4_UFD1_AAA_ATPASE_COMPLEX	-0.784393	0.0140462	-3.8946	0.00122442	0.0176889	-0.955326	Down
GOBP_DETERMINATION_OF_PANCREATIC_LEFT_RIGHT_ASYMMETRY	0.781529	0.0728687	3.89443	0.00122486	0.0176889	-0.95567	Up
GOCC_DNA_REPLICATION_PREINITIATION_COMPLEX	0.697835	-0.0495933	3.89401	0.00122597	0.0176889	-0.956536	Up
HP_COMMON_ATRIUM	0.583237	0.0378331	3.89254	0.00122983	0.0177283	-0.959562	Up
HP_MOTOR_AXONAL_NEUROPATHY	-0.417181	-0.0324592	-3.89128	0.00123314	0.0177597	-0.962148	Not DEG
HP_ABNORMALITY_OF_LOWER_LIMB_EPIPHYSIS_MORPHOLOGY	0.376552	0.0230252	3.889	0.00123918	0.0178047	-0.966853	Not DEG
HP_DERMAL_ATROPHY	0.400784	-0.0010272	3.88865	0.00124008	0.0178047	-0.967554	Not DEG
GOBP_POSITIVE_REGULATION_OF_CD8_POSITIVE_ALPHA_BETA_T_CELL_ACTIVATION	0.876222	0.12164	3.8884	0.00124075	0.0178047	-0.968073	Up
GOBP_MITOCHONDRIAL_PROTEIN_PROCESSING	-0.519708	-0.0398351	-3.88838	0.00124081	0.0178047	-0.968118	Not DEG
GOBP_HISTONE_H2A_ACETYLATION	-0.564211	-0.0382807	-3.88465	0.00125075	0.0179147	-0.975796	Not DEG
HP_SCHIZENCEPHALY	0.800299	0.050224	3.88464	0.00125077	0.0179147	-0.975808	Up
HP_INCREASED_SERUM_PYRUVATE	-0.623374	-0.0333573	-3.88389	0.00125278	0.0179251	-0.97735	Down
GOCC_SYNAPTONEMAL_STRUCTURE	0.420725	0.0276673	3.88352	0.00125379	0.0179251	-0.978125	Not DEG
HP_NEOPLASM_OF_HEAD_AND_NECK	0.361495	-0.00346455	3.88271	0.00125596	0.017927	-0.979791	Not DEG
GOBP_OVULATION_FROM_OVARIAN_FOLLICLE	-0.835581	-0.0332049	-3.88261	0.00125621	0.017927	-0.979981	Down
HP_GENERALIZED_JOINT_LAXITY	0.496881	0.0194928	3.88209	0.00125761	0.0179307	-0.981058	Not DEG
GOBP_REGULATION_OF_ANIMAL_ORGAN_MORPHOGENESIS	0.327129	0.0296642	3.88025	0.00126257	0.017985	-0.984841	Not DEG
GOBP_EMBRYONIC_SKELETAL_SYSTEM_DEVELOPMENT	0.422421	0.0111643	3.87912	0.00126563	0.0180122	-0.987171	Not DEG
GOMF_POLY_G_BINDING	-0.629401	-0.0527023	-3.87844	0.00126748	0.0180221	-0.988574	Down
GOBP_MICROGLIAL_CELL_ACTIVATION_INVOLVED_IN_IMMUNE_RESPONSE	0.756448	0.0605092	3.87691	0.00127162	0.0180647	-0.991715	Up
HP_ABNORMAL_VITAMIN_B12_LEVEL	-0.383376	-0.0121986	-3.87629	0.00127332	0.0180724	-0.992998	Not DEG
HP_PORPHYRINURIA	-0.727818	-0.0526304	-3.875	0.00127682	0.0180853	-0.995639	Down
GOBP_REGULATION_OF_REPRODUCTIVE_PROCESS	0.275245	0.0207478	3.87443	0.0012784	0.0180853	-0.996831	Not DEG
GOBP_LUNG_LOBE_DEVELOPMENT	0.735019	0.00586993	3.87392	0.00127979	0.0180853	-0.997873	Up
HP_REDUCED_ANTITHROMBIN_III_ACTIVITY	0.537739	0.010556	3.87387	0.00127992	0.0180853	-0.997973	Not DEG
GOBP_HOMOLOGOUS_CHROMOSOME_SEGREGATION	0.405775	0.0537576	3.87384	0.00128001	0.0180853	-0.998035	Not DEG
HP_MACULAR_HYPERPIGMENTATION	0.73399	0.0106986	3.8691	0.00129305	0.0182532	-1.00779	Up
GOCC_RIBONUCLEOPROTEIN_COMPLEX	-0.492932	-0.0313208	-3.86635	0.00130068	0.0183442	-1.01344	Not DEG
GOBP_ANTIGEN_PROCESSING_AND_PRESENTATION_OF_EXOGENOUS_PEPTIDE_ANTIGEN_VIA_MHC_CLASS_I	0.762519	0.0038549	3.86552	0.00130299	0.0183482	-1.01515	Up
GOCC_CONDENSED_NUCLEAR_CHROMOSOME	0.342778	0.0249145	3.86541	0.0013033	0.0183482	-1.01538	Not DEG
GOCC_RESPIRASOME	-0.753888	-0.0294128	-3.86497	0.00130452	0.0183488	-1.01628	Down
GOBP_MATURE_CONVENTIONAL_DENDRITIC_CELL_DIFFERENTIATION	0.770725	0.0668433	3.8642	0.00130668	0.0183613	-1.01787	Up
HP_LACTIC_ACIDOSIS	-0.492742	-0.0220114	-3.86382	0.00130775	0.0183613	-1.01866	Not DEG
GOBP_REGULATION_OF_APOPTOTIC_DNA_FRAGMENTATION	0.420777	0.0488684	3.86266	0.001311	0.0183904	-1.02104	Not DEG
GOBP_POSITIVE_REGULATION_OF_CHROMOSOME_SEPARATION	0.447955	0.00319613	3.86049	0.00131709	0.0184593	-1.0255	Not DEG
HP_GENERALIZED_HYPERTRICHOSIS	-0.722603	-0.0589484	-3.85998	0.00131854	0.0184631	-1.02656	Down
HP_ABNORMAL_PR_INTERVAL	0.495338	0.00311586	3.85866	0.00132224	0.0184984	-1.02926	Not DEG
GOMF_CATION_CHLORIDE_SYMPORTER_ACTIVITY	0.588335	0.0646946	3.85812	0.00132378	0.0185034	-1.03038	Up
HP_MIDLINE_DEFECT_OF_THE_NOSE	0.461132	0.0115728	3.85611	0.0013295	0.0185408	-1.03452	Not DEG
HP_HYPOPLASTIC_HIPPOCAMPUS	-0.4265	-0.0126253	-3.85595	0.00132995	0.0185408	-1.03485	Not DEG
GOBP_REGULATION_OF_BRANCHING_INVOLVED_IN_URETERIC_BUD_MORPHOGENESIS	0.425714	0.0525942	3.85593	0.00133001	0.0185408	-1.03489	Not DEG
HP_NEUROENDOCRINE_NEOPLASM	-0.449572	-0.0388764	-3.85475	0.00133336	0.0185709	-1.03731	Not DEG
GOCC_ESCRT_I_COMPLEX	-0.578777	-0.0136437	-3.85234	0.00134025	0.0186503	-1.04227	Not DEG
GOBP_AMINO_ACID_TRANSMEMBRANE_TRANSPORT	0.331498	0.030081	3.85154	0.00134254	0.0186656	-1.04391	Not DEG
GOBP_INTERFERON_GAMMA_MEDIATED_SIGNALING_PATHWAY	-0.478547	0.0150636	-3.85012	0.00134663	0.0187059	-1.04683	Not DEG
GOBP_REGULATION_OF_MITOTIC_CENTROSOME_SEPARATION	0.45591	0.0396421	3.84853	0.00135123	0.0187484	-1.05012	Not DEG
GOCC_OUTER_MITOCHONDRIAL_MEMBRANE_PROTEIN_COMPLEX	-0.548125	-0.0164697	-3.84823	0.00135209	0.0187484	-1.05072	Not DEG
GOMF_OXIDOREDUCTASE_ACTIVITY_ACTING_ON_THE_CH_CH_GROUP_OF_DONORS_OXYGEN_AS_ACCEPTOR	-0.486114	-0.0314271	-3.84632	0.00135764	0.0187848	-1.05467	Not DEG
GOBP_POSITIVE_REGULATION_OF_INTERLEUKIN_18_PRODUCTION	0.666216	0.0391233	3.8462	0.00135798	0.0187848	-1.0549	Up
HP_DECREASED_SPECIFIC_ANTIBODY_RESPONSE_TO_POLYSACCHARIDE_VACCINE	0.662469	0.0451965	3.84591	0.00135881	0.0187848	-1.05549	Up
HP_APLASIA_HYPOPLASIA_OF_THE_OPTIC_NERVE	0.386007	0.0150569	3.84567	0.00135952	0.0187848	-1.05599	Not DEG
GOBP_MATURATION_OF_SSU_RRNA_FROM_TRICISTRONIC_RRNA_TRANSCRIPT_SSU_RRNA_5_8S_RRNA_LSU_RRNA	-0.527206	-0.0289083	-3.84305	0.00136715	0.0188737	-1.06138	Not DEG
GOMF_ACTIVIN_RECEPTOR_ACTIVITY	0.524647	-0.0337024	3.84235	0.0013692	0.0188739	-1.06282	Not DEG
GOBP_POSITIVE_REGULATION_OF_B_CELL_RECEPTOR_SIGNALING_PATHWAY	0.590216	0.0469988	3.84194	0.00137041	0.0188739	-1.06366	Up
GOBP_FATTY_ACID_BETA_OXIDATION	-0.404444	-0.0233188	-3.84178	0.00137089	0.0188739	-1.064	Not DEG
HP_MYOKYMIA	-0.506482	0.0038722	-3.8414	0.00137199	0.0188739	-1.06477	Not DEG
GOBP_NEGATIVE_REGULATION_OF_RNA_SPLICING	-0.529479	-0.0283347	-3.83959	0.00137733	0.0189307	-1.06851	Not DEG
GOBP_METHYLGUANOSINE_CAP_DECAPPING	-0.594076	-0.0700812	-3.83526	0.00139015	0.0190653	-1.07742	Down
GOMF_OXIDOREDUCTASE_ACTIVITY_ACTING_ON_A_HEME_GROUP_OF_DONORS	-0.794009	-0.0212374	-3.83523	0.00139022	0.0190653	-1.07746	Down
GOBP_REGULATION_OF_RESTING_MEMBRANE_POTENTIAL	0.594953	0.121524	3.83505	0.00139078	0.0190653	-1.07785	Up
GOBP_NEGATIVE_REGULATION_OF_HUMORAL_IMMUNE_RESPONSE_MEDIATED_BY_CIRCULATING_IMMUNOGLOBULIN	0.771444	0.137438	3.83374	0.00139469	0.0191022	-1.08055	Up
GOBP_POSITIVE_REGULATION_OF_MACROPHAGE_MIGRATION	0.540008	0.0690698	3.83328	0.00139606	0.0191043	-1.0815	Not DEG
GOMF_FRUCTOSE_BINDING	-0.751424	-0.0203538	-3.83024	0.00140516	0.0191904	-1.08774	Down
GOBP_NEURON_DEATH_IN_RESPONSE_TO_HYDROGEN_PEROXIDE	-0.56802	-0.0539296	-3.83017	0.00140539	0.0191904	-1.08789	Not DEG
GOMF_METALLOCARBOXYPEPTIDASE_ACTIVITY	0.466188	0.0482695	3.82985	0.00140633	0.0191904	-1.08854	Not DEG
GOBP_REGULATION_OF_SODIUM_PROTON_ANTIPORTER_ACTIVITY	0.704066	-0.0408287	3.82954	0.00140725	0.0191904	-1.08917	Up
HP_ABNORMALITY_OF_MALE_INTERNAL_GENITALIA	0.407399	0.0133655	3.82718	0.00141439	0.0192655	-1.09403	Not DEG
HP_EPIDERMAL_ACANTHOSIS	0.351788	0.0157506	3.82685	0.00141538	0.0192655	-1.09471	Not DEG
HP_HYPOPIGMENTED_SKIN_PATCHES	0.314336	0.00463361	3.82638	0.0014168	0.0192655	-1.09567	Not DEG
GOMF_OXIDOREDUCTASE_ACTIVITY_ACTING_ON_A_SULFUR_GROUP_OF_DONORS_OXYGEN_AS_ACCEPTOR	0.616084	0.00586909	3.82609	0.00141768	0.0192655	-1.09627	Up
GOBP_MESENCHYMAL_CELL_DIFFERENTIATION_INVOLVED_IN_KIDNEY_DEVELOPMENT	0.699836	0.0557945	3.82416	0.00142357	0.0193288	-1.10026	Up
HP_GIANT_PLATELETS	-0.797769	-0.0212966	-3.82306	0.00142693	0.0193498	-1.10252	Down
GOBP_REGULATION_OF_SYNAPSE_ASSEMBLY	0.382077	0.0650095	3.82284	0.0014276	0.0193498	-1.10297	Not DEG
HP_ABSENT_OR_MINIMALLY_OSSIFIED_VERTEBRAL_BODIES	0.499742	-0.0230982	3.82215	0.00142969	0.0193614	-1.10438	Not DEG
GOCC_90S_PRERIBOSOME	-0.591412	-0.0733191	-3.82146	0.00143182	0.0193735	-1.10581	Down
HP_OPTIC_DISC_PALLOR	-0.304019	-0.0147532	-3.82092	0.00143347	0.0193791	-1.10691	Not DEG
HP_INCREASED_ARM_SPAN	0.667466	0.0197192	3.81962	0.00143746	0.0194163	-1.10959	Up
GOBP_S_ADENOSYLMETHIONINE_CYCLE	-0.388254	-0.0532179	-3.81801	0.00144242	0.0194665	-1.1129	Not DEG
HP_URETHRAL_VALVE	0.548801	0.0154054	3.81705	0.00144539	0.0194699	-1.11487	Not DEG
HP_INTESTINAL_BLEEDING	-0.628883	-0.0403105	-3.81677	0.00144627	0.0194699	-1.11546	Down
GOBP_RESPONSE_TO_MAGNESIUM_ION	0.423322	0.0319578	3.81672	0.00144641	0.0194699	-1.11555	Not DEG
HP_CONJUGATED_HYPERBILIRUBINEMIA	0.457244	0.0772271	3.81619	0.00144806	0.0194755	-1.11665	Not DEG
GOBP_NEGATIVE_REGULATION_OF_MYOBLAST_DIFFERENTIATION	0.598765	0.0549135	3.81577	0.00144935	0.0194761	-1.11751	Up
GOBP_RENAL_WATER_TRANSPORT	-0.665312	-0.00993409	-3.81503	0.00145167	0.0194905	-1.11904	Down
HP_CERVICAL_SPINE_INSTABILITY	0.854821	0.0289429	3.81194	0.00146128	0.0195873	-1.12538	Up
GOBP_TAIL_ANCHORED_MEMBRANE_PROTEIN_INSERTION_INTO_ER_MEMBRANE	-0.728787	-0.0172939	-3.81191	0.00146138	0.0195873	-1.12545	Down
GOBP_RIBOSOMAL_SMALL_SUBUNIT_BIOGENESIS	-0.540273	-0.0328105	-3.81105	0.00146407	0.0196066	-1.12722	Not DEG
HP_ABNORMALITY_OF_THE_ODONTOID_PROCESS	0.492011	0.012372	3.80839	0.00147243	0.0197016	-1.13269	Not DEG
HP_YELLOW_WHITE_LESIONS_OF_THE_RETINA	0.369756	0.0303452	3.80739	0.00147561	0.0197272	-1.13476	Not DEG
GOMF_UBIQUITIN_BINDING	-0.36262	-0.0259667	-3.80678	0.00147753	0.0197362	-1.13601	Not DEG
HP_LIMB_DYSMETRIA	0.496216	-0.0198153	3.8042	0.0014857	0.0198123	-1.14131	Not DEG
GOMF_STRUCTURAL_CONSTITUENT_OF_SKIN_EPIDERMIS	0.792392	0.045789	3.80392	0.0014866	0.0198123	-1.14189	Up
GOBP_NEGATIVE_REGULATION_OF_PERK_MEDIATED_UNFOLDED_PROTEIN_RESPONSE	-0.713981	-0.00578589	-3.80368	0.00148737	0.0198123	-1.14239	Down
GOBP_POSITIVE_REGULATION_OF_ENDOTHELIAL_CELL_CHEMOTAXIS_BY_VEGF_ACTIVATED_VASCULAR_ENDOTHELIAL_GROWTH_FACTOR_RECEPTOR_SIGNALING_PATHWAY	-0.832925	-0.0292128	-3.80339	0.00148829	0.0198123	-1.14298	Down
HP_DIFFUSE_ALVEOLAR_HEMORRHAGE	0.490475	0.000368806	3.80093	0.00149613	0.0198631	-1.14803	Not DEG
GOMF_ANION_CATION_SYMPORTER_ACTIVITY	0.539534	0.0761025	3.80073	0.00149679	0.0198631	-1.14845	Not DEG
GOBP_TRIPEPTIDE_TRANSPORT	0.500686	0.0332366	3.80043	0.00149775	0.0198631	-1.14907	Not DEG
GOBP_PHAGOCYTOSIS_RECOGNITION	0.502577	0.0850341	3.80042	0.00149776	0.0198631	-1.14908	Not DEG
GOBP_POSITIVE_REGULATION_OF_PROTEOLYSIS_INVOLVED_IN_PROTEIN_CATABOLIC_PROCESS	-0.35508	-0.0377123	-3.7999	0.00149945	0.0198631	-1.15016	Not DEG
GOBP_REGULATION_OF_BRANCHING_MORPHOGENESIS_OF_A_NERVE	0.583983	0.0373476	3.79981	0.00149973	0.0198631	-1.15034	Up
GOCC_CATALYTIC_STEP_2_SPLICEOSOME	-0.537192	-0.0440373	-3.79918	0.00150174	0.019873	-1.15163	Not DEG
GOMF_COPPER_ION_BINDING	0.407972	0.0496145	3.79739	0.00150753	0.0199328	-1.15533	Not DEG
GOBP_REGULATION_OF_ACUTE_INFLAMMATORY_RESPONSE_TO_ANTIGENIC_STIMULUS	0.629307	0.0781063	3.79501	0.00151523	0.0200176	-1.16022	Up
HP_NONCOMPACTION_CARDIOMYOPATHY	-0.521607	-0.0592427	-3.79383	0.00151907	0.0200293	-1.16265	Not DEG
GOCC_COLLAGEN_TYPE_XI_TRIMER	0.912193	0.0267134	3.7935	0.00152013	0.0200293	-1.16332	Up
HP_POSTERIOR_FOSSA_CYST	0.572544	0.00588447	3.79338	0.00152052	0.0200293	-1.16357	Not DEG
GOBP_CARDIAC_MUSCLE_TISSUE_MORPHOGENESIS	-0.361872	-0.00961983	-3.79316	0.00152123	0.0200293	-1.16401	Not DEG
HP_ABNORMAL_NUMBER_OF_GRANULOCYTE_PRECURSORS	-0.373365	0.0275792	-3.79161	0.00152628	0.020079	-1.1672	Not DEG
HP_CHRONIC_HEPATITIS	0.643454	0.0130036	3.79119	0.00152765	0.02008	-1.16806	Up
GOBP_NEPHRIC_DUCT_FORMATION	0.780624	0.0888046	3.78968	0.00153262	0.0201285	-1.17118	Up
GOBP_REGULATION_OF_MITOCHONDRIAL_ELECTRON_TRANSPORT_NADH_TO_UBIQUINONE	-0.814925	-0.0210948	-3.78839	0.00153685	0.0201652	-1.17383	Down
GOCC_NADH_DEHYDROGENASE_COMPLEX	-0.799224	-0.0423637	-3.78804	0.00153799	0.0201652	-1.17454	Down
HP_ULNAR_DEVIATION_OF_THE_HAND_OR_OF_FINGERS_OF_THE_HAND	0.420711	0.0443139	3.78739	0.00154013	0.020166	-1.17588	Not DEG
GOBP_DORSAL_AORTA_MORPHOGENESIS	-0.584682	-0.0192108	-3.78724	0.00154063	0.020166	-1.17619	Down
GOBP_MEIOTIC_CHROMOSOME_SEPARATION	0.38921	-0.00912821	3.7822	0.00155736	0.020368	-1.18657	Not DEG
GOBP_GLYCOPROTEIN_METABOLIC_PROCESS	0.336939	0.0050023	3.78073	0.00156227	0.0204152	-1.18959	Not DEG
GOBP_NADH_REGENERATION	-0.43885	-0.0759488	-3.77926	0.00156717	0.0204553	-1.1926	Not DEG
GOCC_ER_MEMBRANE_INSERTION_COMPLEX	-0.792678	-0.0465665	-3.77903	0.00156796	0.0204553	-1.19308	Down
GOMF_METAL_ION_TRANSMEMBRANE_TRANSPORTER_ACTIVITY	0.323194	0.05393	3.77716	0.00157424	0.0205202	-1.19692	Not DEG
GOBP_POSITIVE_REGULATION_OF_PROTEIN_DEPHOSPHORYLATION	-0.311445	-0.00290038	-3.77626	0.00157727	0.0205383	-1.19877	Not DEG
GOBP_POSITIVE_REGULATION_OF_CELLULAR_AMIDE_METABOLIC_PROCESS	-0.32108	-0.042047	-3.77476	0.00158236	0.0205383	-1.20187	Not DEG
GOBP_REGULATION_OF_MACROPHAGE_PROLIFERATION	0.657104	0.047264	3.77467	0.00158267	0.0205383	-1.20205	Up
HP_DECREASED_LIGHT_AND_DARK_ADAPTED_ELECTRORETINOGRAM_AMPLITUDE	0.435515	-0.012459	3.77433	0.0015838	0.0205383	-1.20274	Not DEG
GOBP_POSITIVE_REGULATION_OF_STEROID_HORMONE_SECRETION	0.906522	0.0588146	3.77387	0.00158536	0.0205383	-1.20368	Up
GOBP_PEPTIDYL_LYSINE_DEACETYLATION	-0.509525	-0.0460837	-3.77386	0.00158541	0.0205383	-1.20371	Not DEG
GOCC_INO80_COMPLEX	-0.453636	-0.00708624	-3.77371	0.00158593	0.0205383	-1.20403	Not DEG
HP_CORONAL_CRANIOSYNOSTOSIS	0.482091	-0.000551688	3.77365	0.00158612	0.0205383	-1.20414	Not DEG
HP_ABNORMAL_ESOPHAGUS_MORPHOLOGY	0.309476	0.0143993	3.77246	0.00159016	0.0205735	-1.20658	Not DEG
HP_ABNORMAL_BRAIN_CHOLINE_LEVEL_BY_MRS	-0.616051	0.00616102	-3.7715	0.00159344	0.0205884	-1.20857	Down
GOMF_OXIDOREDUCTASE_ACTIVITY_ACTING_ON_DIPHENOLS_AND_RELATED_SUBSTANCES_AS_DONORS	-0.88031	-0.0507157	-3.77125	0.00159429	0.0205884	-1.20907	Down
HP_ABNORMAL_STOOL_COMPOSITION	-0.483951	0.0187795	-3.77097	0.00159526	0.0205884	-1.20966	Not DEG
GOBP_POSITIVE_REGULATION_OF_COLLAGEN_METABOLIC_PROCESS	0.460374	0.037435	3.77015	0.00159804	0.0206073	-1.21133	Not DEG
GOBP_SNRNA_TRANSCRIPTION_BY_RNA_POLYMERASE_II	-0.583173	-0.0282824	-3.76868	0.00160311	0.0206557	-1.21437	Down
HP_T_CELL_LYMPHOMA	0.37702	0.0220234	3.76565	0.00161354	0.020773	-1.2206	Not DEG
GOCC_ESCRT_COMPLEX	-0.452497	-0.0182188	-3.76481	0.00161643	0.0207932	-1.22232	Not DEG
GOBP_POSITIVE_REGULATION_OF_OXIDATIVE_STRESS_INDUCED_CELL_DEATH	-0.599121	-0.0457873	-3.76296	0.00162284	0.0208506	-1.22612	Down
GOCC_RESPIRATORY_CHAIN_COMPLEX_IV	-0.853855	-0.0409183	-3.76275	0.00162357	0.0208506	-1.22655	Down
HP_RENAL_STEATOSIS	0.582428	0.0537261	3.76182	0.0016268	0.020859	-1.22846	Up
HP_DISTAL_LOWER_LIMB_AMYOTROPHY	-0.381678	-0.0456965	-3.76171	0.00162721	0.020859	-1.2287	Not DEG
GOMF_ORGANIC_ACID_SODIUM_SYMPORTER_ACTIVITY	0.525444	0.0914019	3.76142	0.00162821	0.020859	-1.2293	Not DEG
GOBP_POSITIVE_REGULATION_OF_INFLAMMATORY_RESPONSE_TO_ANTIGENIC_STIMULUS	0.596473	0.0462086	3.76085	0.00163018	0.0208671	-1.23046	Up
HP_ABNORMAL_CELL_MORPHOLOGY	-0.464814	-0.00275236	-3.75948	0.00163498	0.0209114	-1.23328	Not DEG
GOBP_SKELETAL_MUSCLE_THIN_FILAMENT_ASSEMBLY	-0.633345	-0.027728	-3.75782	0.00164079	0.020959	-1.23669	Down
GOMF_ACYLGLYCEROL_LIPASE_ACTIVITY	-0.524551	-0.0514025	-3.75766	0.00164137	0.020959	-1.23703	Not DEG
GOBP_NEGATIVE_REGULATION_OF_HOMOTYPIC_CELL_CELL_ADHESION	0.352629	0.023471	3.75713	0.00164322	0.0209654	-1.23811	Not DEG
HP_LONG_THUMB	-0.735683	-0.0146403	-3.75632	0.0016461	0.0209851	-1.23979	Down
GOBP_POSITIVE_REGULATION_OF_MICROTUBULE_NUCLEATION	-0.66617	-0.0299945	-3.75558	0.0016487	0.0210011	-1.2413	Down
HP_RETINOSCHISIS	-0.63791	-0.0314004	-3.75417	0.00165368	0.0210475	-1.2442	Down
GOBP_POSITIVE_REGULATION_OF_VOLTAGE_GATED_POTASSIUM_CHANNEL_ACTIVITY	0.523533	0.027653	3.75211	0.00166098	0.0211232	-1.24843	Not DEG
GOMF_L_AMINO_ACID_TRANSMEMBRANE_TRANSPORTER_ACTIVITY	0.3558	0.0122224	3.75077	0.00166577	0.0211502	-1.2512	Not DEG
GOCC_HIPPOCAMPAL_MOSSY_FIBER_TO_CA3_SYNAPSE	0.410164	0.0283187	3.75055	0.00166656	0.0211502	-1.25165	Not DEG
HP_COCHLEAR_MALFORMATION	0.680752	0.0301721	3.75038	0.00166715	0.0211502	-1.25199	Up
GOBP_REGULATION_OF_INTERLEUKIN_6_MEDIATED_SIGNALING_PATHWAY	-1.17255	0.0136801	-3.74904	0.00167196	0.0211863	-1.25475	Down
HP_ELBOW_FLEXION_CONTRACTURE	0.393003	0.00705786	3.74883	0.00167271	0.0211863	-1.25519	Not DEG
HP_TRACHEAL_STENOSIS	0.497437	0.00880204	3.7484	0.00167423	0.0211884	-1.25606	Not DEG
GOBP_NEGATIVE_REGULATION_OF_STRIATED_MUSCLE_CELL_APOPTOTIC_PROCESS	-0.309648	-0.0215095	-3.74773	0.00167665	0.0211946	-1.25744	Not DEG
GOBP_REGULATION_OF_BONE_MINERALIZATION	0.423975	0.0278074	3.74751	0.00167743	0.0211946	-1.25789	Not DEG
GOBP_CHONDROCYTE_DEVELOPMENT	0.560563	0.0279794	3.74689	0.00167966	0.0212057	-1.25917	Not DEG
GOBP_EXTRACELLULAR_MATRIX_ASSEMBLY	0.529588	-0.00350171	3.7465	0.00168106	0.0212063	-1.25997	Not DEG
GOCC_SPINDLE_MIDZONE	0.314883	0.0211127	3.74512	0.00168603	0.0212242	-1.2628	Not DEG
HP_REDUCED_CIRCULATING_PROLACTIN_CONCENTRATION	-0.527791	-0.0232264	-3.74509	0.00168616	0.0212242	-1.26288	Not DEG
HP_ABNORMALITY_OF_THE_PUBIC_HAIR	0.296442	0.0244031	3.74491	0.00168682	0.0212242	-1.26325	Not DEG
GOBP_POLYKETIDE_METABOLIC_PROCESS	-0.787802	-0.0732299	-3.74441	0.00168862	0.0212242	-1.26427	Down
GOCC_ENVELOPE	-0.301503	-0.020539	-3.74423	0.00168926	0.0212242	-1.26464	Not DEG
HP_DERMATOCHALASIS	0.899259	0.0190829	3.74334	0.00169249	0.0212477	-1.26647	Up
GOBP_ARACHIDONIC_ACID_SECRETION	0.341891	0.0682488	3.73963	0.00170597	0.0213998	-1.27409	Not DEG
GOBP_MEMBRANE_REPOLARIZATION	-0.329151	-0.0147414	-3.73778	0.00171276	0.0214677	-1.2779	Not DEG
GOMF_MITOCHONDRIAL_RIBOSOME_BINDING	-0.654639	-0.0682343	-3.73665	0.00171689	0.0215023	-1.28021	Down
GOBP_REGULATION_OF_PROTEIN_ADP_RIBOSYLATION	-0.669928	-0.0138134	-3.73516	0.00172238	0.0215296	-1.28328	Down
GOBP_OLFACTORY_BULB_INTERNEURON_DIFFERENTIATION	0.680597	0.0277095	3.73511	0.00172258	0.0215296	-1.28339	Up
GOBP_ESTABLISHMENT_OF_MEIOTIC_SPINDLE_LOCALIZATION	-0.624878	-0.0545842	-3.73494	0.00172319	0.0215296	-1.28373	Down
GOBP_PURINE_NUCLEOSIDE_MONOPHOSPHATE_CATABOLIC_PROCESS	0.57876	0.0480697	3.73278	0.0017312	0.0216124	-1.28818	Not DEG
GOBP_POSITIVE_REGULATION_OF_MICROGLIAL_CELL_ACTIVATION	0.675961	-0.00558173	3.72954	0.00174323	0.0217452	-1.29483	Up
GOBP_KIDNEY_MESENCHYME_DEVELOPMENT	0.480659	0.00454377	3.72847	0.00174723	0.0217699	-1.29703	Not DEG
HP_DECREASED_LDL_CHOLESTEROL_CONCENTRATION	0.570521	-0.0192215	3.72827	0.00174799	0.0217699	-1.29744	Not DEG
GOBP_BONE_TRABECULA_FORMATION	0.578531	-0.00346126	3.72546	0.00175853	0.0218666	-1.30321	Not DEG
GOBP_AV_NODE_CELL_TO_BUNDLE_OF_HIS_CELL_COMMUNICATION	-0.51067	-0.0516683	-3.72546	0.00175855	0.0218666	-1.30322	Not DEG
GOBP_EMBRYONIC_APPENDAGE_MORPHOGENESIS	0.314513	0.0218814	3.72463	0.00176167	0.021888	-1.30492	Not DEG
GOBP_VENTRICULAR_CARDIAC_MUSCLE_TISSUE_DEVELOPMENT	-0.415802	0.000366873	-3.72003	0.00177913	0.0220629	-1.31439	Not DEG
GOBP_RIBOSOME_ASSEMBLY	-0.6627	-0.00881494	-3.71998	0.00177931	0.0220629	-1.31449	Down
GOBP_MEIOSIS_II_CELL_CYCLE_PROCESS	0.5669	0.0138253	3.71927	0.00178203	0.0220629	-1.31595	Not DEG
GOBP_GLUCOSAMINE_CONTAINING_COMPOUND_METABOLIC_PROCESS	0.36526	0.0124858	3.71919	0.00178231	0.0220629	-1.31611	Not DEG
GOBP_OXIDATIVE_PHOSPHORYLATION	-0.641235	-0.0210667	-3.71907	0.00178279	0.0220629	-1.31636	Down
GOBP_PURINE_NUCLEOTIDE_SALVAGE	0.594985	-0.00548565	3.71794	0.00178711	0.0220989	-1.31868	Up
GOBP_NEGATIVE_REGULATION_OF_ADAPTIVE_IMMUNE_RESPONSE	0.518558	0.0605432	3.71656	0.00179237	0.0221465	-1.3215	Not DEG
HP_PROGRESSIVE_PULMONARY_FUNCTION_IMPAIRMENT	-0.581837	-0.0334271	-3.71533	0.0017971	0.0221874	-1.32403	Down
HP_HYPOGLYCEMIC_COMA	-0.544333	-0.0331226	-3.71447	0.00180044	0.0222112	-1.32582	Not DEG
GOMF_UBIQUITIN_LIKE_PROTEIN_CONJUGATING_ENZYME_BINDING	-0.409669	-0.0395539	-3.71365	0.00180359	0.0222325	-1.32749	Not DEG
GOBP_PEROXISOME_ORGANIZATION	-0.384466	-0.0367192	-3.71071	0.00181497	0.0223454	-1.33353	Not DEG
GOMF_LRR_DOMAIN_BINDING	-0.520842	-0.01638	-3.71046	0.00181597	0.0223454	-1.33406	Not DEG
HP_ELEVATED_LACTATE_PYRUVATE_RATIO	-0.909529	-0.0578613	-3.70984	0.00181836	0.0223454	-1.33532	Down
GOMF_QUINONE_BINDING	-0.627376	-0.0435219	-3.70982	0.00181846	0.0223454	-1.33537	Down
GOBP_POSITIVE_REGULATION_OF_EXOSOMAL_SECRETION	-0.538615	-0.0351131	-3.70795	0.00182576	0.022402	-1.33922	Not DEG
GOCC_TRAPPII_PROTEIN_COMPLEX	-0.641214	-0.0687719	-3.70774	0.00182659	0.022402	-1.33965	Down
HP_MITRAL_VALVE_PROLAPSE	0.371119	-0.00649159	3.70754	0.00182736	0.022402	-1.34005	Not DEG
GOBP_POSITIVE_REGULATION_OF_INTERLEUKIN_4_PRODUCTION	0.555299	0.068752	3.70622	0.00183251	0.0224476	-1.34276	Not DEG
GOBP_MIDBRAIN_HINDBRAIN_BOUNDARY_DEVELOPMENT	0.676116	-0.0204984	3.70439	0.00183971	0.0225181	-1.34652	Up
HP_ABNORMALITY_OF_THE_MUSCULATURE_OF_THE_UPPER_ARM	-0.490337	-0.0539825	-3.7023	0.00184797	0.0225958	-1.35082	Not DEG
GOBP_CENTRAL_NERVOUS_SYSTEM_PROJECTION_NEURON_AXONOGENESIS	0.362143	-0.0199554	3.70206	0.00184894	0.0225958	-1.35132	Not DEG
GOMF_C_X3_C_CHEMOKINE_BINDING	0.791261	0.108449	3.70163	0.00185061	0.0225986	-1.35219	Up
HP_SUDDEN_LOSS_OF_VISUAL_ACUITY	-0.488609	-0.031533	-3.70118	0.0018524	0.0226027	-1.35311	Not DEG
HP_SUBEPENDYMAL_CYSTS	-0.703747	-0.0496115	-3.70017	0.00185642	0.0226342	-1.35519	Down
GOBP_MITRAL_VALVE_DEVELOPMENT	0.518572	-0.0019331	3.69793	0.00186536	0.0227255	-1.3598	Not DEG
GOMF_NAD_P_H_DEHYDROGENASE_QUINONE_ACTIVITY	-0.739955	-0.0584986	-3.69702	0.00186901	0.0227401	-1.36168	Down
GOBP_CELLULAR_SODIUM_ION_HOMEOSTASIS	0.545046	0.0341879	3.69621	0.00187225	0.0227401	-1.36333	Not DEG
HP_ABNORMAL_VAGINA_MORPHOLOGY	0.305948	0.0241092	3.69611	0.00187264	0.0227401	-1.36354	Not DEG
GOBP_CATECHOLAMINE_UPTAKE	-0.46823	-0.0203263	-3.69564	0.00187452	0.0227401	-1.3645	Not DEG
GOBP_SEQUESTERING_OF_EXTRACELLULAR_LIGAND_FROM_RECEPTOR	0.825544	0.0283471	3.69545	0.00187528	0.0227401	-1.36489	Up
GOBP_MAINTENANCE_OF_PROTEIN_LOCATION_IN_EXTRACELLULAR_REGION	0.825544	0.0283471	3.69545	0.00187528	0.0227401	-1.36489	Up
GOBP_POSITIVE_REGULATION_OF_MEIOTIC_NUCLEAR_DIVISION	0.401787	0.0596509	3.69474	0.00187816	0.0227574	-1.36636	Not DEG
HP_MEMBRANOPROLIFERATIVE_GLOMERULONEPHRITIS	0.671115	0.0261915	3.69389	0.00188157	0.0227811	-1.3681	Up
GOBP_NEGATIVE_REGULATION_OF_HEMATOPOIETIC_STEM_CELL_DIFFERENTIATION	-0.7684	-0.0232372	-3.69299	0.00188521	0.0228076	-1.36995	Down
HP_POLAR_CATARACT	-0.500781	-0.056911	-3.69111	0.00189281	0.0228818	-1.37381	Not DEG
HP_BARREL_SHAPED_CHEST	0.530401	0.0101719	3.69002	0.00189722	0.0229174	-1.37604	Not DEG
GOBP_INSULIN_PROCESSING	0.71043	0.0331703	3.68925	0.00190036	0.0229377	-1.37763	Up
GOBP_REGULATION_OF_MYOBLAST_FUSION	0.335526	0.00985642	3.68681	0.0019103	0.0230399	-1.38263	Not DEG
GOCC_CYTOPLASMIC_EXOSOME_RNASE_COMPLEX	-0.47621	-0.0279917	-3.6863	0.0019124	0.0230475	-1.38369	Not DEG
HP_POOR_WOUND_HEALING	0.653757	0.0180305	3.68577	0.00191457	0.0230558	-1.38477	Up
HP_ARTERIOVENOUS_MALFORMATION	0.463146	-0.00313154	3.68475	0.00191878	0.0230888	-1.38688	Not DEG
GOBP_PURINE_CONTAINING_COMPOUND_SALVAGE	0.449349	0.00618057	3.68419	0.00192109	0.0230988	-1.38803	Not DEG
HP_ABNORMAL_TRAGUS_MORPHOLOGY	0.585208	0.0234353	3.68365	0.00192331	0.0231078	-1.38914	Up
GOBP_TRYPTOPHAN_CATABOLIC_PROCESS_TO_KYNURENINE	0.835918	0.0813165	3.68204	0.00192994	0.0231697	-1.39244	Up
GOMF_COPPER_ION_TRANSMEMBRANE_TRANSPORTER_ACTIVITY	0.706134	-0.013199	3.68103	0.0019341	0.0232018	-1.39451	Up
HP_MACULAR_PURPURA	0.394924	0.00685161	3.67965	0.00193982	0.0232526	-1.39734	Not DEG
GOMF_UBIQUITIN_LIKE_PROTEIN_LIGASE_BINDING	-0.274904	-0.0290292	-3.67721	0.00195002	0.0233569	-1.40237	Not DEG
GOBP_PROTEIN_LINEAR_POLYUBIQUITINATION	-0.667054	0.00792843	-3.6759	0.00195548	0.023394	-1.40505	Down
GOCC_MLL3_4_COMPLEX	-0.505423	-0.00547435	-3.67575	0.0019561	0.023394	-1.40535	Not DEG
GOBP_MATURATION_OF_LSU_RRNA_FROM_TRICISTRONIC_RRNA_TRANSCRIPT_SSU_RRNA_5_8S_RRNA_LSU_RRNA	-0.730529	-0.0860355	-3.67498	0.00195936	0.0234152	-1.40695	Down
HP_ABNORMAL_ILEUM_MORPHOLOGY	0.347748	-0.00296764	3.67338	0.00196607	0.0234721	-1.41023	Not DEG
GOBP_POSITIVE_REGULATION_OF_INTERLEUKIN_5_PRODUCTION	0.653133	0.0962761	3.67285	0.00196829	0.0234721	-1.41131	Up
GOMF_LIPOPEPTIDE_BINDING	0.605377	0.0194811	3.67277	0.00196863	0.0234721	-1.41148	Up
GOBP_N_ACYLPHOSPHATIDYLETHANOLAMINE_METABOLIC_PROCESS	-0.579064	-0.0358783	-3.67221	0.001971	0.0234825	-1.41263	Not DEG
HP_PALPITATIONS	-0.377431	-0.0322696	-3.67148	0.00197409	0.0235015	-1.41413	Not DEG
GOMF_PROTEIN_HORMONE_RECEPTOR_ACTIVITY	0.503465	0.00542716	3.67084	0.00197678	0.0235033	-1.41544	Not DEG
HP_COMA	-0.299359	-0.0221612	-3.67073	0.00197725	0.0235033	-1.41566	Not DEG
GOBP_U2_TYPE_PRESPLICEOSOME_ASSEMBLY	-0.626643	-0.029525	-3.66765	0.00199036	0.0236412	-1.422	Down
GOCC_SPERM_PLASMA_MEMBRANE	0.447612	0.0349015	3.66507	0.0020014	0.0237476	-1.4273	Not DEG
GOBP_ROUNDABOUT_SIGNALING_PATHWAY	0.585727	-0.0637561	3.66462	0.00200332	0.0237476	-1.42822	Up
HP_LONG_UPPER_LIP	0.670267	0.0199472	3.66449	0.00200387	0.0237476	-1.42849	Up
GOCC_LAMELLIPODIUM_MEMBRANE	0.382693	-0.00726761	3.6641	0.00200554	0.0237494	-1.42928	Not DEG
GOBP_MESONEPHRIC_TUBULE_FORMATION	0.673356	0.128889	3.66357	0.00200782	0.0237584	-1.43037	Up
HP_SHALLOW_ORBITS	0.420305	0.019455	3.66318	0.00200949	0.0237602	-1.43117	Not DEG
GOBP_RENAL_PROTEIN_ABSORPTION	-0.827814	-0.000322067	-3.66205	0.00201438	0.0237877	-1.4335	Down
GOBP_IRIS_MORPHOGENESIS	0.545428	0.0469791	3.6618	0.00201546	0.0237877	-1.43402	Not DEG
GOBP_REGULATION_OF_COLLATERAL_SPROUTING	0.304052	0.00425961	3.66158	0.00201639	0.0237877	-1.43446	Not DEG
GOBP_SHORT_CHAIN_FATTY_ACID_CATABOLIC_PROCESS	-0.559362	-0.0697593	-3.66124	0.00201789	0.0237877	-1.43517	Not DEG
GOBP_REGULATION_OF_CILIUM_MOVEMENT	0.453641	0.0415811	3.66061	0.00202061	0.0238019	-1.43646	Not DEG
GOBP_RESPONSE_TO_MITOCHONDRIAL_DEPOLARISATION	-0.568544	-0.0416478	-3.65959	0.00202501	0.0238256	-1.43855	Not DEG
HP_HYPOPLASIA_OF_THE_FRONTAL_LOBES	0.380184	-0.00429668	3.65939	0.00202589	0.0238256	-1.43896	Not DEG
GOBP_INTERLEUKIN_4_PRODUCTION	0.515113	0.0672063	3.65909	0.00202719	0.0238256	-1.43958	Not DEG
GOBP_EMBRYONIC_SKELETAL_JOINT_DEVELOPMENT	0.628807	0.00126661	3.65682	0.00203706	0.0238891	-1.44423	Up
HP_MANIA	-0.361947	-0.0295613	-3.65658	0.00203812	0.0238891	-1.44473	Not DEG
GOBP_PROTEOGLYCAN_BIOSYNTHETIC_PROCESS	0.403884	0.00276639	3.65631	0.0020393	0.0238891	-1.44529	Not DEG
HP_PERINEAL_FISTULA	0.470067	-0.0172123	3.65607	0.00204034	0.0238891	-1.44578	Not DEG
GOBP_POSITIVE_REGULATION_OF_PROTEIN_MONOUBIQUITINATION	-0.866018	-0.0753501	-3.65592	0.002041	0.0238891	-1.44609	Down
GOBP_RESPONSE_TO_RETINOIC_ACID	0.381038	0.0196271	3.65575	0.00204175	0.0238891	-1.44644	Not DEG
GOBP_POSITIVE_REGULATION_OF_MORPHOGENESIS_OF_AN_EPITHELIUM	0.370441	0.078389	3.65301	0.00205376	0.0240116	-1.45206	Not DEG
GOBP_POSITIVE_REGULATION_OF_EPIDERMAL_CELL_DIFFERENTIATION	0.46235	0.0542816	3.65218	0.00205743	0.0240296	-1.45377	Not DEG
GOBP_NEGATIVE_REGULATION_OF_SMOOTHENED_SIGNALING_PATHWAY	0.335649	-0.00759029	3.65196	0.00205837	0.0240296	-1.45421	Not DEG
HP_LOSS_OF_PURKINJE_CELLS_IN_THE_CEREBELLAR_VERMIS	-0.623302	0.0108547	-3.65142	0.00206075	0.0240396	-1.45532	Down
HP_GRANULOCYTOPENIA	-0.66558	-0.0622399	-3.64938	0.0020698	0.0241099	-1.45952	Down
GOBP_LIPID_PHOSPHORYLATION	-0.479017	-0.0170979	-3.64936	0.00206987	0.0241099	-1.45955	Not DEG
GOBP_POSITIVE_REGULATION_OF_MITOPHAGY	-0.730177	-0.0716244	-3.64886	0.00207209	0.0241179	-1.46058	Down
GOBP_GAMMA_AMINOBUTYRIC_ACID_TRANSPORT	0.522299	0.0754243	3.6482	0.00207501	0.0241339	-1.46193	Not DEG
HP_ABNORMAL_CIRCULATING_FATTY_ACID_ANION_CONCENTRATION	-0.435613	-0.0244862	-3.64545	0.00208727	0.0242585	-1.46757	Not DEG
HP_BILATERAL_CLEFT_LIP	0.531653	0.0837011	3.64198	0.00210286	0.0244216	-1.4747	Not DEG
HP_ABNORMALITY_OF_THE_CARPAL_BONES	0.329998	0.00876912	3.63948	0.00211415	0.0245345	-1.47983	Not DEG
HP_4_5_TOE_SYNDACTYLY	0.894902	0.0509147	3.63811	0.00212038	0.0245849	-1.48265	Up
GOBP_NEGATIVE_REGULATION_OF_CELL_PROLIFERATION_INVOLVED_IN_HEART_MORPHOGENESIS	0.863551	0.0368556	3.63774	0.00212206	0.0245849	-1.48341	Up
GOBP_SULFUR_AMINO_ACID_BIOSYNTHETIC_PROCESS	-0.375865	-0.0141854	-3.63748	0.00212321	0.0245849	-1.48393	Not DEG
HP_METAPHYSEAL_CUPPING	-0.375021	-0.00116403	-3.63665	0.002127	0.0245857	-1.48564	Not DEG
HP_ABNORMALITY_OF_FACIAL_ADIPOSE_TISSUE	-0.605727	-0.0193281	-3.63663	0.00212708	0.0245857	-1.48568	Down
GOBP_N_TERMINAL_PROTEIN_AMINO_ACID_ACETYLATION	-0.583625	-0.0453981	-3.63643	0.00212799	0.0245857	-1.48609	Down
HP_NONSPHEROCYTIC_HEMOLYTIC_ANEMIA	-0.737792	-0.0466405	-3.63525	0.00213339	0.0246299	-1.48851	Down
GOBP_SODIUM_ION_TRANSMEMBRANE_TRANSPORT	0.267044	0.0335578	3.63444	0.00213708	0.0246543	-1.49017	Not DEG
GOBP_DOPAMINE_RECEPTOR_SIGNALING_PATHWAY	-0.333601	0.00547933	-3.63398	0.00213919	0.0246606	-1.49112	Not DEG
HP_CONGENITAL_SENSORINEURAL_HEARING_IMPAIRMENT	0.410501	0.0276908	3.63201	0.00214824	0.0247467	-1.49516	Not DEG
GOBP_HEMATOPOIETIC_STEM_CELL_DIFFERENTIATION	-0.468808	-0.0246018	-3.63149	0.00215062	0.0247559	-1.49622	Not DEG
HP_NONPROGRESSIVE_ENCEPHALOPATHY	0.422496	-0.0134565	3.62961	0.00215933	0.0248281	-1.50009	Not DEG
HP_FALLS	-0.325662	0.000877174	-3.62945	0.00216006	0.0248281	-1.50042	Not DEG
HP_CHOLANGITIS	0.413711	0.0526138	3.62759	0.00216868	0.024896	-1.50423	Not DEG
GOMF_IRON_ION_BINDING	0.276515	0.0150897	3.62745	0.00216935	0.024896	-1.50453	Not DEG
HP_FINGER_SWELLING	-0.803036	-0.0949706	-3.62715	0.00217075	0.024896	-1.50515	Down
GOCC_SWR1_COMPLEX	-0.671479	-0.0720262	-3.62616	0.00217535	0.0249305	-1.50717	Down
GOBP_METHYLGLYOXAL_METABOLIC_PROCESS	-0.834413	-0.0439455	-3.62577	0.00217717	0.0249331	-1.50798	Down
GOMF_WNT_RECEPTOR_ACTIVITY	0.452283	0.0155839	3.6242	0.00218451	0.0249989	-1.5112	Not DEG
GOBP_REGULATION_OF_CARTILAGE_DEVELOPMENT	0.364224	0.00965314	3.6228	0.00219104	0.0250403	-1.51406	Not DEG
HP_LOWER_EXTREMITY_JOINT_DISLOCATION	0.311677	-0.00529436	3.62274	0.00219133	0.0250403	-1.51418	Not DEG
HP_CARDIAC_SHUNT	-0.377801	-0.0574142	-3.62221	0.00219381	0.0250503	-1.51527	Not DEG
GOBP_ENDOSOME_TO_LYSOSOME_TRANSPORT	-0.366476	-0.0207075	-3.62152	0.00219707	0.0250694	-1.51669	Not DEG
GOMF_TRANSITION_METAL_ION_TRANSMEMBRANE_TRANSPORTER_ACTIVITY	0.407888	-0.0186523	3.62059	0.00220145	0.0250849	-1.5186	Not DEG
HP_FASTING_HYPERINSULINEMIA	-0.662844	-0.0588941	-3.62055	0.00220164	0.0250849	-1.51868	Down
GOBP_CELL_CYCLE_DNA_REPLICATION_INITIATION	0.915674	0.00525311	3.62018	0.0022034	0.0250867	-1.51945	Up
GOBP_GMP_SALVAGE	0.620149	0.094896	3.61936	0.00220727	0.0251125	-1.52113	Up
GOBP_MESODERM_MORPHOGENESIS	0.333522	0.000593204	3.61646	0.00222101	0.0252036	-1.52707	Not DEG
GOMF_ACTININ_BINDING	-0.370927	-0.0411211	-3.61634	0.00222158	0.0252036	-1.52732	Not DEG
GOBP_EYE_MORPHOGENESIS	0.318714	0.0199091	3.61587	0.00222383	0.0252036	-1.52829	Not DEG
HP_PERIPHERAL_HYPOMYELINATION	-0.362711	0.0379074	-3.6158	0.00222416	0.0252036	-1.52843	Not DEG
HP_LEFT_VENTRICULAR_NONCOMPACTION_CARDIOMYOPATHY	-0.475881	-0.0512676	-3.61566	0.0022248	0.0252036	-1.52871	Not DEG
GOCC_PERICILIARY_MEMBRANE_COMPARTMENT	0.548005	0.0528021	3.61554	0.00222537	0.0252036	-1.52895	Not DEG
GOBP_PROTEIN_IMPORT_INTO_MITOCHONDRIAL_MATRIX	-0.586827	-0.0107534	-3.6153	0.00222655	0.0252036	-1.52946	Down
GOMF_PRIMARY_ACTIVE_TRANSMEMBRANE_TRANSPORTER_ACTIVITY	-0.402175	-0.0125564	-3.61392	0.00223314	0.0252543	-1.53229	Not DEG
GOBP_CELLULAR_RESPIRATION	-0.490181	-0.0139435	-3.61368	0.00223425	0.0252543	-1.53277	Not DEG
GOCC_PROTEASOME_REGULATORY_PARTICLE	-0.826301	-0.020344	-3.61123	0.00224603	0.0253662	-1.5378	Down
GOBP_UDP_GLUCOSE_METABOLIC_PROCESS	0.71753	-0.0011235	3.61095	0.00224739	0.0253662	-1.53838	Up
GOBP_DNA_TEMPLATED_TRANSCRIPTION_ELONGATION	-0.355994	-0.0298124	-3.60848	0.00225928	0.025482	-1.54344	Not DEG
GOBP_POSITIVE_REGULATION_OF_VASCULAR_WOUND_HEALING	0.93893	0.032146	3.60747	0.0022642	0.0255191	-1.54552	Up
GOBP_NEUROMUSCULAR_SYNAPTIC_TRANSMISSION	0.416454	0.0170136	3.60607	0.00227097	0.025577	-1.54838	Not DEG
HP_ABDUCENS_PALSY	-0.528992	-0.0242992	-3.60555	0.00227352	0.0255873	-1.54945	Not DEG
HP_ABNORMALITY_OF_METACARPAL_EPIPHYSES	0.458573	0.0643861	3.60492	0.00227659	0.0256035	-1.55075	Not DEG
GOBP_REGULATION_OF_KIDNEY_DEVELOPMENT	0.422022	0.0563222	3.60362	0.00228294	0.0256565	-1.55341	Not DEG
GOMF_DEACETYLASE_ACTIVITY	-0.35609	-0.0430721	-3.60307	0.00228563	0.0256644	-1.55454	Not DEG
HP_CEREBRAL_ARTERIOVENOUS_MALFORMATION	-0.687782	-0.00764036	-3.6028	0.00228693	0.0256644	-1.55508	Down
GOBP_VERY_LONG_CHAIN_FATTY_ACID_CATABOLIC_PROCESS	-0.437254	0.00152709	-3.59895	0.00230588	0.0258585	-1.56298	Not DEG
GOBP_DNA_REPLICATION_INITIATION	0.501674	-0.0215471	3.59737	0.0023137	0.0259277	-1.56623	Not DEG
GOBP_METANEPHROS_DEVELOPMENT	0.393623	0.0307838	3.59678	0.00231661	0.02593	-1.56743	Not DEG
GOBP_ODONTOGENESIS	0.308888	0.0296428	3.59666	0.00231722	0.02593	-1.56768	Not DEG
HP_POOR_MOTOR_COORDINATION	0.298537	0.0183167	3.59601	0.00232044	0.0259357	-1.56901	Not DEG
GOCC_POST_MRNA_RELEASE_SPLICEOSOMAL_COMPLEX	-0.655994	0.00259698	-3.59525	0.00232423	0.0259357	-1.57057	Down
HP_PARTIAL_ANOMALOUS_PULMONARY_VENOUS_RETURN	0.49823	-0.0100329	3.59525	0.00232424	0.0259357	-1.57058	Not DEG
GOCC_MITOCHONDRIAL_TRICARBOXYLIC_ACID_CYCLE_ENZYME_COMPLEX	-0.654941	-0.0381806	-3.59522	0.00232436	0.0259357	-1.57063	Down
GOBP_NEGATIVE_REGULATION_OF_CALCINEURIN_MEDIATED_SIGNALING	0.493776	0.0132741	3.59304	0.00233525	0.0260387	-1.5751	Not DEG
HP_MULTIPLE_LENTIGINES	-0.497993	-0.0738839	-3.58755	0.00236289	0.0263108	-1.58637	Not DEG
HP_SELECTIVE_TOOTH_AGENESIS	0.35278	0.0190346	3.58752	0.00236301	0.0263108	-1.58642	Not DEG
GOBP_ADENYLATE_CYCLASE_INHIBITING_DOPAMINE_RECEPTOR_SIGNALING_PATHWAY	-0.969443	-0.0234868	-3.58568	0.00237238	0.0263907	-1.5902	Down
GOBP_AEROBIC_RESPIRATION	-0.577829	-0.0101085	-3.58544	0.00237356	0.0263907	-1.59068	Not DEG
HP_REDUNDANT_SKIN	0.299372	0.00211607	3.58361	0.00238288	0.0264755	-1.59443	Not DEG
GOMF_UBIQUINONE_BINDING	-0.703872	-0.076372	-3.58213	0.00239044	0.0265223	-1.59746	Down
GOMF_PHOSPHOLIPASE_A2_INHIBITOR_ACTIVITY	-0.804008	0.0378986	-3.58201	0.00239109	0.0265223	-1.59772	Down
GOBP_REGULATION_OF_OSTEOBLAST_PROLIFERATION	0.296697	0.0497025	3.58155	0.00239342	0.0265223	-1.59865	Not DEG
GOBP_SECONDARY_HEART_FIELD_SPECIFICATION	0.40621	0.0537741	3.58147	0.00239387	0.0265223	-1.59884	Not DEG
GOBP_BRANCHING_MORPHOGENESIS_OF_A_NERVE	0.563559	0.0274457	3.57814	0.00241095	0.0266927	-1.60564	Not DEG
GOBP_NEGATIVE_REGULATION_OF_T_CELL_MIGRATION	0.713357	-0.0343666	3.57682	0.0024178	0.0267496	-1.60836	Up
GOBP_CARDIAC_MUSCLE_CELL_ACTION_POTENTIAL	-0.356862	-0.0297294	-3.57476	0.0024285	0.026849	-1.61258	Not DEG
HP_ABNORMAL_URINE_PH	-0.368988	-0.0202363	-3.57428	0.002431	0.0268576	-1.61356	Not DEG
GOCC_EXTRINSIC_COMPONENT_OF_SYNAPTIC_VESICLE_MEMBRANE	-0.609695	0.0223439	-3.57346	0.00243525	0.0268856	-1.61524	Down
GOBP_PROTEIN_ACETYLATION	-0.352547	-0.0242277	-3.57267	0.00243937	0.0269122	-1.61686	Not DEG
HP_ABNORMAL_THALAMIC_MRI_SIGNAL_INTENSITY	-0.428233	-0.0302796	-3.57184	0.00244375	0.0269415	-1.61857	Not DEG
GOBP_FORELIMB_MORPHOGENESIS	0.474653	0.0666414	3.56938	0.00245664	0.0270276	-1.62361	Not DEG
GOBP_SODIUM_INDEPENDENT_ORGANIC_ANION_TRANSPORT	0.626354	0.0906599	3.56883	0.00245954	0.0270276	-1.62473	Up
GOMF_SODIUM_INDEPENDENT_ORGANIC_ANION_TRANSMEMBRANE_TRANSPORTER_ACTIVITY	0.626354	0.0906599	3.56883	0.00245954	0.0270276	-1.62473	Up
GOBP_POSITIVE_REGULATION_OF_NITRIC_OXIDE_METABOLIC_PROCESS	0.338159	0.0243689	3.56851	0.00246122	0.0270276	-1.62539	Not DEG
HP_ST_SEGMENT_DEPRESSION	-0.469621	-0.0296479	-3.56825	0.00246261	0.0270276	-1.62593	Not DEG
GOCC_LIPID_DROPLET	-0.307614	-0.0125949	-3.5682	0.00246287	0.0270276	-1.62603	Not DEG
HP_SUPERNUMERARY_SPLEENS	0.347647	0.0249466	3.56805	0.00246365	0.0270276	-1.62633	Not DEG
HP_OPTIC_NERVE_HYPOPLASIA	0.366317	0.0248314	3.56659	0.00247135	0.0270856	-1.62932	Not DEG
GOBP_VESICLE_COATING	-0.521147	-0.0137995	-3.56639	0.0024724	0.0270856	-1.62972	Not DEG
GOBP_MINERALOCORTICOID_BIOSYNTHETIC_PROCESS	0.605351	0.0476204	3.56574	0.00247585	0.0270856	-1.63106	Up
GOBP_REGULATION_OF_ALDOSTERONE_METABOLIC_PROCESS	0.605351	0.0476204	3.56574	0.00247585	0.0270856	-1.63106	Up
HP_APLASIA_INVOLVING_BONES_OF_THE_EXTREMITIES	0.368538	0.00909829	3.56504	0.0024796	0.0271076	-1.63251	Not DEG
GOCC_CHOLINERGIC_SYNAPSE	0.637037	0.0579778	3.56319	0.00248939	0.027187	-1.63628	Up
GOBP_NEGATIVE_REGULATION_OF_AUTOPHAGY_OF_MITOCHONDRION	-0.502682	0.00480176	-3.56273	0.00249186	0.027187	-1.63723	Not DEG
GOMF_SNRNA_BINDING	-0.449926	-0.0228267	-3.56269	0.00249207	0.027187	-1.63731	Not DEG
GOBP_ENERGY_DERIVATION_BY_OXIDATION_OF_ORGANIC_COMPOUNDS	-0.385821	-0.0297662	-3.56179	0.00249689	0.0272105	-1.63916	Not DEG
HP_ABNORMALITY_OF_THE_AXILLARY_HAIR	0.400291	0.0322511	3.56164	0.0024977	0.0272105	-1.63946	Not DEG
HP_ABNORMAL_CIRCULATING_ARGININE_CONCENTRATION	0.612899	0.00236508	3.55966	0.00250832	0.0272945	-1.64353	Up
GOCC_FC_RECEPTOR_COMPLEX	0.838558	0.151186	3.55925	0.00251053	0.0272945	-1.64437	Up
GOBP_NEGATIVE_REGULATION_OF_REACTIVE_OXYGEN_SPECIES_METABOLIC_PROCESS	-0.380204	-0.0105352	-3.55923	0.00251064	0.0272945	-1.64441	Not DEG
GOBP_UTERINE_SMOOTH_MUSCLE_CONTRACTION	0.543991	0.0974335	3.55796	0.00251746	0.0273497	-1.64701	Not DEG
GOBP_REGULATION_OF_CARDIAC_MUSCLE_ADAPTATION	-0.450274	-0.00951008	-3.55477	0.0025347	0.0275178	-1.65353	Not DEG
GOBP_ORGAN_INDUCTION	0.391416	0.0335781	3.55265	0.00254625	0.0276145	-1.65788	Not DEG
GOCC_CYTOCHROME_COMPLEX	-0.696254	-0.00921273	-3.55249	0.00254713	0.0276145	-1.65821	Down
GOBP_REGULATION_OF_BLOOD_VESSEL_REMODELING	0.689566	0.0737162	3.55042	0.00255841	0.0277176	-1.66244	Up
GOBP_GERM_CELL_DEVELOPMENT	0.229115	0.025561	3.54983	0.00256167	0.0277338	-1.66366	Not DEG
GOBP_COCHLEA_DEVELOPMENT	0.467534	0.038482	3.54914	0.00256547	0.0277557	-1.66508	Not DEG
GOBP_THYROID_HORMONE_MEDIATED_SIGNALING_PATHWAY	-0.612639	-0.0448577	-3.54805	0.00257146	0.0278013	-1.66731	Down
HP_ABNORMAL_FEMORAL_NECK_MORPHOLOGY	0.342129	-0.00434824	3.54726	0.00257581	0.0278291	-1.66893	Not DEG
GOBP_AUTOPHAGY_OF_MITOCHONDRION	-0.402039	-0.0236886	-3.54623	0.00258148	0.0278711	-1.67103	Not DEG
HP_VASCULAR_TORTUOSITY	0.466137	0.00567249	3.5457	0.00258441	0.0278835	-1.67211	Not DEG
GOBP_PROTEIN_IMPORT_INTO_PEROXISOME_MEMBRANE	-0.602202	-0.0263511	-3.54519	0.00258725	0.0278949	-1.67316	Down
GOMF_OXIDOREDUCTASE_ACTIVITY_ACTING_ON_NAD_P_H_QUINONE_OR_SIMILAR_COMPOUND_AS_ACCEPTOR	-0.658535	-0.0479119	-3.54388	0.0025945	0.0279538	-1.67584	Down
GOBP_PROTON_MOTIVE_FORCE_DRIVEN_ATP_SYNTHESIS	-0.768115	-0.0430263	-3.54318	0.00259838	0.0279764	-1.67727	Down
GOBP_DORSAL_VENTRAL_PATTERN_FORMATION	0.281441	0.0163175	3.54186	0.00260574	0.0280364	-1.67997	Not DEG
GOBP_RESPONSE_TO_INTERLEUKIN_17	-0.574376	0.0156937	-3.54107	0.00261015	0.0280589	-1.68159	Not DEG
HP_MEDIAN_CLEFT_LIP	0.430607	0.01106	3.54085	0.00261142	0.0280589	-1.68206	Not DEG
GOBP_ACTIVATION_OF_PHOSPHOLIPASE_D_ACTIVITY	0.56699	0.0116624	3.54044	0.00261368	0.0280639	-1.68288	Not DEG
HP_ABNORMALITY_OF_ADRENAL_PHYSIOLOGY	-0.252366	-0.011403	-3.53943	0.00261937	0.0280916	-1.68496	Not DEG
GOMF_AMINO_ACID_TRANSMEMBRANE_TRANSPORTER_ACTIVITY	0.337661	0.0270176	3.53934	0.00261985	0.0280916	-1.68514	Not DEG
GOBP_HEAD_MORPHOGENESIS	0.390691	-0.00638052	3.53817	0.00262645	0.0281431	-1.68754	Not DEG
GOBP_ANTIGEN_PROCESSING_AND_PRESENTATION_OF_PEPTIDE_ANTIGEN_VIA_MHC_CLASS_IB	-0.641197	0.0313667	-3.53769	0.00262911	0.0281524	-1.68851	Down
GOBP_BONE_MINERALIZATION	0.383708	0.0109791	3.53532	0.00264247	0.0282761	-1.69336	Not DEG
HP_BROAD_RIBS	0.407668	0.0246539	3.5342	0.00264882	0.0283246	-1.69565	Not DEG
GOBP_REGULATION_OF_MRNA_PROCESSING	-0.415974	-0.0346579	-3.53152	0.00266408	0.0284684	-1.70115	Not DEG
HP_INCREASED_CSF_LACTATE	-0.571923	-0.011178	-3.53096	0.00266726	0.0284685	-1.70229	Not DEG
HP_CAVUM_SEPTUM_PELLUCIDUM	-0.404322	-0.028992	-3.53082	0.00266809	0.0284685	-1.70258	Not DEG
GOBP_CELLULAR_TRIVALENT_INORGANIC_ANION_HOMEOSTASIS	0.820736	0.00638219	3.53014	0.00267196	0.0284685	-1.70397	Up
GOBP_POSITIVE_REGULATION_OF_OSSIFICATION	0.434353	0.0368172	3.53007	0.00267236	0.0284685	-1.70411	Not DEG
HP_ABNORMAL_BOWEL_SOUNDS	0.520957	-0.0443971	3.52984	0.00267366	0.0284685	-1.70458	Not DEG
HP_THYROTOXICOSIS_WITH_DIFFUSE_GOITER	0.744951	0.155901	3.52919	0.00267739	0.0284685	-1.70591	Up
HP_GRAVES_DISEASE	0.744951	0.155901	3.52919	0.00267739	0.0284685	-1.70591	Up
HP_HYPERGRANULOSIS	0.492536	0.00126124	3.52898	0.00267864	0.0284685	-1.70636	Not DEG
HP_HYPEREXTENSIBILITY_OF_THE_FINGER_JOINTS	0.404009	-0.0341815	3.52849	0.00268144	0.0284789	-1.70736	Not DEG
GOBP_REGULATION_OF_PROTEIN_LOCALIZATION_TO_CENTROSOME	-0.455708	0.00639638	-3.52552	0.00269856	0.0286237	-1.71344	Not DEG
HP_LOSS_OF_SUBCUTANEOUS_ADIPOSE_TISSUE_IN_LIMBS	-0.530758	-0.00267956	-3.52549	0.00269873	0.0286237	-1.7135	Not DEG
GOBP_CELL_CYCLE_CHECKPOINT_SIGNALING	0.33588	0.00633434	3.52463	0.0027037	0.0286568	-1.71526	Not DEG
GOBP_GRANULOCYTE_MACROPHAGE_COLONY_STIMULATING_FACTOR_PRODUCTION	0.584709	0.0646021	3.52383	0.00270829	0.0286568	-1.71688	Up
GOBP_ONCOSTATIN_M_MEDIATED_SIGNALING_PATHWAY	0.835134	0.0396773	3.52368	0.00270917	0.0286568	-1.71719	Up
GOMF_ONCOSTATIN_M_RECEPTOR_ACTIVITY	0.835134	0.0396773	3.52368	0.00270917	0.0286568	-1.71719	Up
HP_DESCENDING_AORTIC_DISSECTION	0.55803	-0.00371347	3.52158	0.00272136	0.0287663	-1.72149	Not DEG
GOBP_MEDIUM_CHAIN_FATTY_ACID_BIOSYNTHETIC_PROCESS	-0.785826	-0.0499685	-3.52121	0.00272354	0.0287664	-1.72225	Down
GOMF_EXODEOXYRIBONUCLEASE_ACTIVITY	0.450775	0.00862109	3.5207	0.00272655	0.0287664	-1.7233	Not DEG
GOBP_CALCIUM_IMPORT_INTO_THE_MITOCHONDRION	-0.449372	-0.0451993	-3.52064	0.00272688	0.0287664	-1.72342	Not DEG
GOMF_RNA_POLYMERASE_II_SPECIFIC_DNA_BINDING_TRANSCRIPTION_FACTOR_BINDING	-0.270244	-0.0271027	-3.51986	0.0027314	0.0287947	-1.72501	Not DEG
HP_ABNORMALITY_OF_THE_FIFTH_METATARSAL_BONE	-0.9992	-0.0450195	-3.51907	0.00273607	0.0288245	-1.72664	Down
GOBP_CENTRAL_NERVOUS_SYSTEM_MYELIN_MAINTENANCE	0.830006	0.0177145	3.51784	0.00274324	0.0288744	-1.72914	Up
HP_C1_C2_VERTEBRAL_ABNORMALITY	0.63339	-0.0506577	3.51763	0.0027445	0.0288744	-1.72958	Up
HP_PSYCHOTIC_EPISODES	-0.485371	-0.0401772	-3.51472	0.00276167	0.0290228	-1.73554	Not DEG
HP_ABSENT_EPIPHYSES	0.428138	0.0221412	3.51461	0.00276231	0.0290228	-1.73576	Not DEG
GOBP_CORPUS_CALLOSUM_DEVELOPMENT	0.352957	0.0040176	3.51397	0.00276606	0.0290365	-1.73706	Not DEG
GOBP_POSITIVE_REGULATION_OF_UBIQUITIN_DEPENDENT_PROTEIN_CATABOLIC_PROCESS	-0.322389	-0.0411588	-3.51376	0.00276732	0.0290365	-1.73749	Not DEG
HP_ABNORMAL_CIRCULATING_PORPHYRIN_CONCENTRATION	-0.444405	0.0123774	-3.51291	0.00277236	0.0290599	-1.73923	Not DEG
GOBP_REGULATION_OF_HISTONE_DEACETYLATION	-0.281943	-0.00751439	-3.51276	0.00277327	0.0290599	-1.73954	Not DEG
HP_SLOW_DECREASE_IN_VISUAL_ACUITY	-0.430799	-0.0379524	-3.51243	0.00277519	0.0290606	-1.74021	Not DEG
HP_OCULOMOTOR_NERVE_PALSY	-0.412649	-0.0444206	-3.51201	0.00277773	0.0290678	-1.74108	Not DEG
GOBP_POSITIVE_REGULATION_OF_JUN_KINASE_ACTIVITY	-0.311974	-0.00288096	-3.50868	0.00279756	0.0292504	-1.74788	Not DEG
GOBP_COPPER_ION_TRANSPORT	0.632148	0.0473583	3.50795	0.00280197	0.0292504	-1.74939	Up
HP_NEOPLASM_OF_THE_PERIPHERAL_NERVOUS_SYSTEM	-0.393094	-0.0379198	-3.5077	0.00280345	0.0292504	-1.74989	Not DEG
GOBP_ACUTE_INFLAMMATORY_RESPONSE_TO_ANTIGENIC_STIMULUS	0.486076	0.0391423	3.50713	0.00280687	0.0292504	-1.75106	Not DEG
GOBP_PROPRIOCEPTION	-0.669235	-0.0510439	-3.5067	0.0028095	0.0292504	-1.75195	Down
HP_ABNORMAL_MORPHOLOGY_OF_MYOCARDIAL_TRABECULAE	-0.497642	-0.0200919	-3.50663	0.00280991	0.0292504	-1.75209	Not DEG
GOMF_HYDROLASE_ACTIVITY_ACTING_ON_GLYCOSYL_BONDS	0.318585	0.00398648	3.5066	0.00281005	0.0292504	-1.75214	Not DEG
HP_AGENESIS_OF_LATERAL_INCISOR	0.457754	0.0424854	3.50573	0.00281534	0.0292504	-1.75393	Not DEG
GOBP_SENSORY_ORGAN_MORPHOGENESIS	0.313397	0.0278811	3.50567	0.00281566	0.0292504	-1.75404	Not DEG
GOBP_PEPTIDE_BIOSYNTHETIC_PROCESS	-0.384815	-0.0293772	-3.50559	0.00281617	0.0292504	-1.75421	Not DEG
GOBP_REGULATION_OF_AUTOPHAGY_OF_MITOCHONDRION_IN_RESPONSE_TO_MITOCHONDRIAL_DEPOLARIZATION	-0.555063	-0.0481527	-3.50545	0.00281699	0.0292504	-1.75449	Not DEG
GOBP_PEPTIDYL_LYSINE_ACETYLATION	-0.353158	-0.0201847	-3.50381	0.00282688	0.0292504	-1.75784	Not DEG
GOBP_MYD88_INDEPENDENT_TOLL_LIKE_RECEPTOR_SIGNALING_PATHWAY	0.392646	0.0145305	3.50336	0.00282964	0.0292504	-1.75878	Not DEG
GOBP_RNA_SPLICING_VIA_TRANSESTERIFICATION_REACTIONS	-0.423989	-0.0263338	-3.50323	0.00283039	0.0292504	-1.75903	Not DEG
GOBP_MAINTENANCE_OF_PROTEIN_LOCATION_IN_MITOCHONDRION	-0.494712	-0.0201275	-3.50323	0.0028304	0.0292504	-1.75903	Not DEG
GOBP_NEURONAL_STEM_CELL_POPULATION_MAINTENANCE	0.525107	-0.000687337	3.50308	0.00283132	0.0292504	-1.75934	Not DEG
HP_VITAMIN_B12_DEFICIENCY	-0.659445	-0.00949531	-3.50251	0.00283479	0.0292504	-1.76051	Down
GOBP_COMMISSURAL_NEURON_AXON_GUIDANCE	0.533508	-0.0253837	3.50248	0.00283499	0.0292504	-1.76058	Not DEG
GOCC_METHYLTRANSFERASE_COMPLEX	-0.423625	-0.0245794	-3.5022	0.00283665	0.0292504	-1.76114	Not DEG
GOBP_REGULATION_OF_GLUCAGON_SECRETION	0.784106	0.14238	3.50202	0.00283777	0.0292504	-1.76152	Up
HP_ABNORMAL_FORM_OF_THE_VERTEBRAL_BODIES	0.299866	-0.00473814	3.50186	0.00283873	0.0292504	-1.76184	Not DEG
GOCC_APICAL_CORTEX	0.462624	0.155822	3.5018	0.0028391	0.0292504	-1.76196	Not DEG
HP_PULP_CALCIFICATION	0.995242	0.00417029	3.50162	0.00284021	0.0292504	-1.76234	Up
GOBP_RESPIRATORY_ELECTRON_TRANSPORT_CHAIN	-0.612445	-0.0195185	-3.50149	0.00284099	0.0292504	-1.7626	Down
GOBP_ATP_SYNTHESIS_COUPLED_ELECTRON_TRANSPORT	-0.724277	-0.024302	-3.50134	0.00284189	0.0292504	-1.7629	Down
GOBP_PHAGOSOME_MATURATION	0.359103	0.0189646	3.50009	0.0028495	0.0293018	-1.76546	Not DEG
GOBP_REGULATION_OF_CD4_POSITIVE_ALPHA_BETA_T_CELL_ACTIVATION	0.450224	0.0557387	3.4999	0.00285063	0.0293018	-1.76584	Not DEG
GOBP_REGULATION_OF_AUTOPHAGOSOME_MATURATION	-0.499373	-0.064623	-3.49947	0.0028533	0.02931	-1.76673	Not DEG
GOMF_EXTRACELLULAR_MATRIX_STRUCTURAL_CONSTITUENT	0.558519	0.0194792	3.4988	0.0028574	0.0293329	-1.7681	Not DEG
GOBP_POSITIVE_REGULATION_OF_EPIDERMIS_DEVELOPMENT	0.449528	0.0425799	3.49702	0.00286826	0.029425	-1.77173	Not DEG
GOBP_RIBOSOMAL_SMALL_SUBUNIT_ASSEMBLY	-0.65989	-0.0234123	-3.49511	0.00288006	0.0295042	-1.77565	Down
HP_DECREASED_LYMPHOCYTE_PROLIFERATION_IN_RESPONSE_TO_MITOGEN	0.579442	0.0671292	3.4951	0.00288009	0.0295042	-1.77566	Not DEG
GOMF_HYDROLASE_ACTIVITY_HYDROLYZING_O_GLYCOSYL_COMPOUNDS	0.392126	0.00940934	3.49485	0.00288163	0.0295042	-1.77617	Not DEG
GOBP_SKELETAL_SYSTEM_MORPHOGENESIS	0.323297	0.0180243	3.49243	0.00289661	0.0296301	-1.78112	Not DEG
GOBP_RESPONSE_TO_IRON_II_ION	-0.622106	-0.0456743	-3.49225	0.00289772	0.0296301	-1.78149	Down
HP_HYPERAMMONEMIA	-0.385801	-0.00509968	-3.49145	0.00290269	0.0296409	-1.78313	Not DEG
GOBP_FORMATION_OF_ANATOMICAL_BOUNDARY	-0.962102	-0.0278434	-3.49132	0.00290351	0.0296409	-1.7834	Down
GOBP_REGULATION_OF_MORPHOGENESIS_OF_A_BRANCHING_STRUCTURE	0.358203	0.00896032	3.49113	0.00290469	0.0296409	-1.78379	Not DEG
HP_MIGRAINE_WITHOUT_AURA	-0.69885	-0.0117467	-3.49065	0.00290765	0.0296409	-1.78476	Down
HP_DISPROPORTIONATE_SHORT_LIMB_SHORT_STATURE	0.376098	-0.0122159	3.49056	0.00290823	0.0296409	-1.78495	Not DEG
GOBP_REGULATION_OF_NEUROTROPHIN_TRK_RECEPTOR_SIGNALING_PATHWAY	0.513748	-0.0149785	3.48984	0.00291267	0.0296668	-1.78641	Not DEG
HP_MICROVESICULAR_HEPATIC_STEATOSIS	-0.615655	-0.0326354	-3.48935	0.00291574	0.0296787	-1.78741	Down
GOCC_CUL2_RING_UBIQUITIN_LIGASE_COMPLEX	-0.41993	-0.0301326	-3.48729	0.00292862	0.0297749	-1.79162	Not DEG
HP_MALNUTRITION	0.368237	0.0387432	3.48696	0.00293074	0.0297749	-1.79231	Not DEG
HP_HIGH_HYPERMETROPIA	0.295654	0.0194212	3.48693	0.00293089	0.0297749	-1.79236	Not DEG
GOBP_BRAINSTEM_DEVELOPMENT	-0.561295	-0.0237835	-3.4847	0.00294494	0.0298899	-1.79693	Not DEG
GOBP_NEGATIVE_REGULATION_OF_RECEPTOR_BINDING	-0.693139	0.012164	-3.48403	0.00294916	0.0298899	-1.7983	Down
HP_SCLEROSING_CHOLANGITIS	0.510786	0.0563832	3.48393	0.00294975	0.0298899	-1.79849	Not DEG
HP_ABNORMAL_CIRCULATING_CARBOHYDRATE_CONCENTRATION	-0.464406	-0.0245901	-3.48377	0.00295076	0.0298899	-1.79882	Not DEG
HP_AZOOSPERMIA	0.272279	0.00942346	3.48341	0.00295308	0.0298899	-1.79957	Not DEG
HP_LOWER_LIMB_HYPERTONIA	-0.411883	-0.0115546	-3.48283	0.00295672	0.0298899	-1.80075	Not DEG
GOBP_NEGATIVE_REGULATION_OF_MRNA_PROCESSING	-0.577268	-0.0287575	-3.48278	0.00295706	0.0298899	-1.80085	Not DEG
HP_SUPRAVALVULAR_AORTIC_STENOSIS	0.448043	0.0265219	3.48271	0.00295749	0.0298899	-1.80099	Not DEG
GOMF_DNA_BINDING_TRANSCRIPTION_FACTOR_BINDING	-0.249703	-0.0254508	-3.479	0.00298107	0.0301062	-1.80858	Not DEG
HP_PREAXIAL_HAND_POLYDACTYLY	0.464886	0.0144731	3.47874	0.00298274	0.0301062	-1.80911	Not DEG
GOMF_EXCITATORY_EXTRACELLULAR_LIGAND_GATED_ION_CHANNEL_ACTIVITY	0.465139	0.0975948	3.47623	0.00299878	0.0302368	-1.81423	Not DEG
HP_ASCENDING_TUBULAR_AORTA_ANEURYSM	0.525499	-0.00272482	3.47611	0.00299954	0.0302368	-1.81448	Not DEG
GOCC_PROTEASOME_ACCESSORY_COMPLEX	-0.757592	-0.0171573	-3.47543	0.00300394	0.0302617	-1.81588	Down
GOBP_LEUKOTRIENE_METABOLIC_PROCESS	0.488781	0.0367231	3.47332	0.00301751	0.0303789	-1.82018	Not DEG
GOBP_EMBRYONIC_CAMERA_TYPE_EYE_MORPHOGENESIS	0.436104	0.00109401	3.47284	0.00302064	0.0303822	-1.82117	Not DEG
HP_EXTERNAL_EAR_MALFORMATION	0.288333	0.0103444	3.47267	0.00302172	0.0303822	-1.82151	Not DEG
GOBP_POSITIVE_REGULATION_OF_HIPPO_SIGNALING	0.771851	0.0640193	3.47189	0.00302676	0.0304133	-1.8231	Up
HP_RECURRENT_INTRAPULMONARY_HEMORRHAGE	0.855239	0.058774	3.47089	0.00303322	0.0304587	-1.82514	Up
GOBP_NEPHRON_MORPHOGENESIS	0.312026	0.0294641	3.46967	0.00304119	0.0304952	-1.82764	Not DEG
HP_RETINAL_VEIN_OCCLUSION	0.811288	0.0235932	3.46955	0.00304194	0.0304952	-1.82788	Up
HP_ABNORMAL_RAPID_EYE_MOVEMENT_SLEEP	-0.591327	-0.03957	-3.46944	0.0030427	0.0304952	-1.82812	Down
GOBP_CATECHOLAMINE_UPTAKE_INVOLVED_IN_SYNAPTIC_TRANSMISSION	-0.48029	-0.0240245	-3.46809	0.00305144	0.0305198	-1.83086	Not DEG
GOMF_AMIDINE_LYASE_ACTIVITY	0.952437	0.000196061	3.46771	0.00305392	0.0305198	-1.83163	Up
GOBP_CYTOPLASMIC_SEQUESTERING_OF_PROTEIN	-0.402474	-0.0215898	-3.46717	0.00305751	0.0305198	-1.83275	Not DEG
GOBP_VENTRICULAR_CARDIAC_MUSCLE_TISSUE_MORPHOGENESIS	-0.372215	-0.00460671	-3.46714	0.00305769	0.0305198	-1.83281	Not DEG
HP_ATRIAL_ARRHYTHMIA	-0.411093	-0.0318098	-3.46709	0.00305798	0.0305198	-1.8329	Not DEG
HP_APLASIA_HYPOPLASIA_AFFECTING_THE_FUNDUS	0.327013	0.0122207	3.46707	0.00305816	0.0305198	-1.83296	Not DEG
HP_NON_MIDLINE_CLEFT_PALATE	0.457392	0.0494272	3.46697	0.00305881	0.0305198	-1.83316	Not DEG
HP_LOP_EAR	0.543192	-0.0319999	3.46636	0.00306276	0.0305356	-1.83439	Not DEG
GOBP_REGULATION_OF_LOW_DENSITY_LIPOPROTEIN_PARTICLE_CLEARANCE	0.474336	0.0419999	3.46613	0.00306429	0.0305356	-1.83487	Not DEG
HP_INCREASED_SENSITIVITY_TO_IONIZING_RADIATION	-0.46282	-0.0265057	-3.46525	0.00307006	0.0305737	-1.83667	Not DEG
HP_ABNORMAL_NASAL_MUCUS_SECRETION	0.552911	0.0829829	3.46486	0.00307266	0.0305801	-1.83747	Not DEG
GOBP_ACTIN_MYOSIN_FILAMENT_SLIDING	-0.626698	-0.0664208	-3.4637	0.00308025	0.0306319	-1.83983	Down
GOBP_CHROMOSOME_CONDENSATION	0.378967	-0.0178133	3.46335	0.00308257	0.0306319	-1.84055	Not DEG
GOBP_NEGATIVE_REGULATION_OF_CELLULAR_RESPONSE_TO_OXIDATIVE_STRESS	0.74985	0.00968117	3.46317	0.00308374	0.0306319	-1.84091	Up
GOBP_POSITIVE_REGULATION_OF_ESTABLISHMENT_OF_PROTEIN_LOCALIZATION_TO_MITOCHONDRION	-0.403819	-0.0289615	-3.46191	0.00309208	0.0306953	-1.84349	Not DEG
GOBP_MULTIVESICULAR_BODY_ORGANIZATION	-0.451699	-0.0194916	-3.46042	0.00310194	0.0307737	-1.84653	Not DEG
HP_MACULAR_DEGENERATION	0.386428	0.0178399	3.45957	0.00310759	0.0308102	-1.84826	Not DEG
GOMF_R_SMAD_BINDING	-0.410905	-0.0299918	-3.45874	0.00311315	0.0308458	-1.84997	Not DEG
GOBP_PERIPHERAL_NERVOUS_SYSTEM_NEURON_DIFFERENTIATION	0.628614	0.0569587	3.4577	0.00312008	0.0308818	-1.85209	Up
GOBP_REGULATION_OF_COMPLEMENT_ACTIVATION_CLASSICAL_PATHWAY	0.66674	0.154578	3.45742	0.00312191	0.0308818	-1.85265	Up
GOMF_NEUTRAL_AMINO_ACID_TRANSMEMBRANE_TRANSPORTER_ACTIVITY	0.346825	0.0245003	3.45693	0.00312524	0.0308818	-1.85367	Not DEG
GOBP_REGULATION_OF_RESPONSE_TO_INTERFERON_GAMMA	-0.590644	0.0331701	-3.45676	0.00312637	0.0308818	-1.85401	Down
HP_KNEE_PAIN	0.518617	0.0207549	3.45661	0.00312735	0.0308818	-1.85431	Not DEG
HP_NORMOCHROMIC_ANEMIA	-0.487734	-0.0348439	-3.45614	0.00313047	0.0308818	-1.85527	Not DEG
GOMF_CORECEPTOR_ACTIVITY_INVOLVED_IN_WNT_SIGNALING_PATHWAY_PLANAR_CELL_POLARITY_PATHWAY	0.612547	-0.0168796	3.45613	0.00313059	0.0308818	-1.8553	Up
GOBP_DIGESTIVE_SYSTEM_DEVELOPMENT	0.344468	0.0240971	3.45562	0.00313398	0.0308958	-1.85634	Not DEG
GOBP_REGULATION_OF_AEROBIC_RESPIRATION	-0.427111	0.0114452	-3.45512	0.0031373	0.030909	-1.85735	Not DEG
HP_ESOPHAGEAL_NEOPLASM	0.334341	-0.00316594	3.4529	0.00315224	0.0310367	-1.86188	Not DEG
GOBP_OLIGOSACCHARIDE_CATABOLIC_PROCESS	0.432779	0.0182937	3.45226	0.00315661	0.0310602	-1.8632	Not DEG
GOMF_CALCIUM_INDEPENDENT_PHOSPHOLIPASE_A2_ACTIVITY	0.441531	0.00697004	3.45094	0.00316553	0.0311283	-1.8659	Not DEG
GOBP_PROTEIN_TRIMERIZATION	0.547634	0.0117333	3.45033	0.00316966	0.0311283	-1.86714	Not DEG
GOBP_IMP_BIOSYNTHETIC_PROCESS	0.556235	-0.0253706	3.45028	0.00316995	0.0311283	-1.86723	Not DEG
GOBP_APOPTOTIC_PROCESS_INVOLVED_IN_DEVELOPMENT	0.372115	0.0196512	3.45006	0.00317149	0.0311283	-1.86769	Not DEG
HP_MUSCLE_HYPERTROPHY_OF_THE_LOWER_EXTREMITIES	-0.384651	-0.0289326	-3.4487	0.0031807	0.0311992	-1.87046	Not DEG
GOBP_CELL_CYCLE_G2_M_PHASE_TRANSITION	0.294623	0.00269225	3.44817	0.00318432	0.0311996	-1.87154	Not DEG
GOBP_REGULATION_OF_FAT_CELL_PROLIFERATION	0.522768	0.0560827	3.44811	0.00318473	0.0311996	-1.87167	Not DEG
HP_ABNORMALITY_OF_THE_EPIPHYSES_OF_THE_FEET	0.770359	0.100483	3.44774	0.00318727	0.0312049	-1.87243	Up
HP_NARROW_FORAMEN_OBTURATORIUM	0.360741	-0.0161596	3.44675	0.00319402	0.0312151	-1.87445	Not DEG
GOBP_NEGATIVE_REGULATION_OF_HISTONE_H3_K27_METHYLATION	-0.450885	-0.0183662	-3.44672	0.00319418	0.0312151	-1.87449	Not DEG
GOBP_CELLULAR_RESPONSE_TO_ALKALOID	0.389288	0.0383746	3.44671	0.00319429	0.0312151	-1.87453	Not DEG
GOMF_PROTEASOME_ACTIVATING_ACTIVITY	-0.940999	-0.0105492	-3.44352	0.00321614	0.031409	-1.88103	Down
HP_ABNORMALITY_OF_THE_EXTRINSIC_PATHWAY	0.498631	0.00977508	3.44288	0.00322058	0.0314328	-1.88235	Not DEG
GOBP_RIBOSOMAL_LARGE_SUBUNIT_ASSEMBLY	-0.725521	-0.0184321	-3.44221	0.00322519	0.0314582	-1.88372	Down
GOBP_ENDODERM_DEVELOPMENT	0.366744	0.0085832	3.44164	0.00322913	0.0314752	-1.88488	Not DEG
GOBP_EMBRYONIC_FORELIMB_MORPHOGENESIS	0.429984	0.0666776	3.44126	0.00323176	0.0314752	-1.88566	Not DEG
GOCC_M_BAND	-0.445124	-0.0361425	-3.44108	0.00323296	0.0314752	-1.88601	Not DEG
GOCC_INNER_MITOCHONDRIAL_MEMBRANE_PROTEIN_COMPLEX	-0.643407	-0.0170505	-3.44061	0.00323621	0.0314872	-1.88697	Down
GOBP_FAT_CELL_PROLIFERATION	0.455321	0.0437888	3.43946	0.00324421	0.0315454	-1.88933	Not DEG
GOMF_U4_SNRNA_BINDING	-0.535699	0.0171553	-3.43788	0.00325516	0.0316322	-1.89254	Not DEG
GOBP_PROTEIN_PROCESSING_INVOLVED_IN_PROTEIN_TARGETING_TO_MITOCHONDRION	-0.50807	-0.0332209	-3.43742	0.00325838	0.0316439	-1.89348	Not DEG
GOBP_AMYLOID_FIBRIL_FORMATION	-0.38025	-0.016375	-3.43687	0.0032622	0.0316614	-1.8946	Not DEG
HP_BRADYCARDIA	-0.370811	-0.0279882	-3.43505	0.00327493	0.0317652	-1.89832	Not DEG
HP_FETAL_DISTRESS	-0.401033	-0.00144031	-3.43296	0.00328962	0.031888	-1.90259	Not DEG
GOMF_BASAL_TRANSCRIPTION_MACHINERY_BINDING	-0.450206	-0.0447894	-3.43237	0.0032938	0.0319087	-1.9038	Not DEG
GOBP_NEGATIVE_REGULATION_OF_RIG_I_SIGNALING_PATHWAY	-0.586456	-0.0329442	-3.43158	0.00329931	0.0319403	-1.90539	Down
HP_FACIAL_ASYMMETRY	0.280025	-0.00607209	3.43132	0.00330114	0.0319403	-1.90592	Not DEG
HP_ABNORMALITY_OF_THE_FOOT_MUSCULATURE	-0.521098	-0.0206626	-3.42908	0.00331699	0.0320564	-1.91049	Not DEG
HP_ORGANIC_ACIDURIA	-0.35236	-0.0158154	-3.42905	0.00331724	0.0320564	-1.91056	Not DEG
GOBP_CELL_JUNCTION_MAINTENANCE	0.348924	0.0296722	3.42833	0.00332237	0.0320862	-1.91204	Not DEG
HP_ERYSIPELAS	0.577551	0.077347	3.42731	0.0033296	0.0321093	-1.91411	Not DEG
HP_ORTHOKERATOTIC_HYPERKERATOSIS	0.890765	0.111667	3.42717	0.00333063	0.0321093	-1.9144	Up
GOBP_ESTABLISHMENT_OF_BLOOD_BRAIN_BARRIER	0.716308	0.0331645	3.42713	0.00333091	0.0321093	-1.91449	Up
GOMF_RETINAL_BINDING	0.662446	0.112355	3.42593	0.00333944	0.0321599	-1.91693	Up
GOBP_GLYCOLYTIC_PROCESS_THROUGH_FRUCTOSE_6_PHOSPHATE	-0.347513	-0.0839327	-3.42581	0.00334028	0.0321599	-1.91716	Not DEG
GOBP_TRNA_THREONYLCARBAMOYLADENOSINE_MODIFICATION	-0.709638	-0.0485353	-3.42377	0.00335492	0.0322653	-1.92134	Down
GOMF_MAP_KINASE_PHOSPHATASE_ACTIVITY	0.438047	-0.0291338	3.42371	0.00335534	0.0322653	-1.92146	Not DEG
HP_PROGRESSIVE_CEREBELLAR_ATAXIA	-0.327824	-0.0205234	-3.42186	0.00336862	0.032373	-1.92522	Not DEG
HP_MICRODONTIA	0.270132	0.0135908	3.41879	0.00339083	0.0325665	-1.93149	Not DEG
GOMF_MANNOSE_BINDING	0.428127	0.0373295	3.41768	0.0033989	0.0326241	-1.93376	Not DEG
GOBP_RESPONSE_TO_ZINC_ION_STARVATION	0.570659	0.0178512	3.41734	0.00340134	0.0326274	-1.93444	Not DEG
GOBP_EMBRYONIC_SKELETAL_SYSTEM_MORPHOGENESIS	0.366009	0.0295656	3.41698	0.00340396	0.0326326	-1.93518	Not DEG
GOCC_CHROMOSOME_CENTROMERIC_REGION	0.363876	-0.00373131	3.41592	0.00341171	0.0326869	-1.93735	Not DEG
HP_HYPERPHOSPHATEMIA	0.438683	0.0524768	3.41492	0.003419	0.0327367	-1.93938	Not DEG
GOBP_FORMATION_OF_PRIMARY_GERM_LAYER	0.361415	0.0114373	3.41249	0.00343681	0.0328871	-1.94434	Not DEG
HP_ABNORMALITY_OF_THE_RADIAL_HEAD	0.435057	0.0010802	3.41182	0.0034417	0.0329131	-1.94569	Not DEG
HP_CIGARETTE_PAPER_SCARS	0.939969	0.00430036	3.41155	0.00344373	0.0329131	-1.94625	Up
HP_EXCESSIVE_WRINKLING_OF_PALMAR_SKIN	0.619499	0.011052	3.41034	0.0034526	0.0329777	-1.94871	Up
GOMF_AROMATIC_AMINO_ACID_TRANSMEMBRANE_TRANSPORTER_ACTIVITY	-0.532225	-0.0350664	-3.40991	0.0034558	0.0329881	-1.94959	Not DEG
GOBP_NEGATIVE_REGULATION_OF_RESPONSE_TO_BIOTIC_STIMULUS	-0.261805	-0.00657244	-3.40926	0.00346062	0.0329999	-1.95092	Not DEG
GOBP_POSITIVE_REGULATION_OF_CELLULAR_RESPONSE_TO_TRANSFORMING_GROWTH_FACTOR_BETA_STIMULUS	-0.31319	-0.0296994	-3.40917	0.00346125	0.0329999	-1.95109	Not DEG
HP_SIDEROBLASTIC_ANEMIA	0.354176	0.00872462	3.4087	0.00346476	0.0330033	-1.95206	Not DEG
GOBP_NEGATIVE_REGULATION_BY_HOST_OF_VIRAL_GENOME_REPLICATION	-0.432756	-0.0486347	-3.40856	0.00346582	0.0330033	-1.95235	Not DEG
HP_ABNORMAL_BLISTERING_OF_THE_SKIN	0.263771	0.00938255	3.40745	0.00347406	0.0330604	-1.95461	Not DEG
GOBP_APPENDAGE_DEVELOPMENT	0.258933	0.0153701	3.40712	0.00347651	0.0330604	-1.95529	Not DEG
GOBP_MESODERMAL_CELL_FATE_COMMITMENT	0.51728	0.0513737	3.4069	0.00347815	0.0330604	-1.95573	Not DEG
GOBP_ENDONUCLEOLYTIC_CLEAVAGE_IN_ITS1_TO_SEPARATE_SSU_RRNA_FROM_5_8S_RRNA_AND_LSU_RRNA_FROM_TRICISTRONIC_RRNA_TRANSCRIPT_SSU_RRNA_5_8S_RRNA_LSU_RRNA	-0.602338	-0.0385071	-3.40586	0.00348586	0.0330949	-1.95785	Down
GOBP_L_PHENYLALANINE_METABOLIC_PROCESS	-0.629744	-0.0163804	-3.40564	0.00348753	0.0330949	-1.9583	Down
GOMF_ELECTRON_TRANSFER_ACTIVITY	-0.510228	-0.0197844	-3.40556	0.00348812	0.0330949	-1.95846	Not DEG
HP_ABNORMALITY_OF_ACID_BASE_HOMEOSTASIS	-0.338662	0.000598344	-3.40411	0.00349893	0.0331773	-1.96141	Not DEG
GOCC_ACTIVIN_RECEPTOR_COMPLEX	0.690293	0.0073453	3.40348	0.00350367	0.0331877	-1.9627	Up
GOBP_N_ACETYLGLUCOSAMINE_METABOLIC_PROCESS	0.450818	0.0111742	3.40306	0.00350675	0.0331877	-1.96354	Not DEG
GOBP_CANONICAL_WNT_SIGNALING_PATHWAY_INVOLVED_IN_CARDIAC_MUSCLE_CELL_FATE_COMMITMENT	0.685541	0.072087	3.40293	0.00350776	0.0331877	-1.96382	Up
GOBP_POSITIVE_REGULATION_OF_CD4_POSITIVE_ALPHA_BETA_T_CELL_PROLIFERATION	0.682713	0.0239879	3.40283	0.0035085	0.0331877	-1.96402	Up
HP_JOINT_DISLOCATION	0.283765	-0.00485673	3.40222	0.00351306	0.0332008	-1.96526	Not DEG
HP_ABNORMAL_CIRCULATING_GLOBULIN_LEVEL	0.639069	-0.000290064	3.40208	0.00351413	0.0332008	-1.96555	Up
HP_MECONIUM_STAINED_AMNIOTIC_FLUID	0.442013	0.0851284	3.40084	0.00352349	0.0332476	-1.96808	Not DEG
HP_ABNORMAL_LIVER_PHYSIOLOGY	0.4273	0.0350667	3.40077	0.00352402	0.0332476	-1.96822	Not DEG
GOBP_RESPONSE_TO_DIACYL_BACTERIAL_LIPOPEPTIDE	0.368927	-0.0445701	3.40057	0.00352546	0.0332476	-1.96861	Not DEG
GOCC_CALCINEURIN_COMPLEX	-0.723485	-0.0340727	-3.39999	0.00352984	0.0332689	-1.9698	Down
GOBP_NEGATIVE_REGULATION_OF_URINE_VOLUME	-0.843456	-0.0325694	-3.39908	0.00353674	0.0332816	-1.97166	Down
GOBP_REGULATION_OF_MEMBRANE_INVAGINATION	0.43856	0.0369786	3.39863	0.00354013	0.0332816	-1.97257	Not DEG
GOBP_TETRAPYRROLE_METABOLIC_PROCESS	-0.321273	-0.01049	-3.39839	0.003542	0.0332816	-1.97308	Not DEG
HP_LEUKOENCEPHALOPATHY	-0.267321	-0.0221168	-3.39826	0.00354296	0.0332816	-1.97333	Not DEG
GOBP_TOOTH_MINERALIZATION	0.409275	0.032674	3.39794	0.00354534	0.0332816	-1.97397	Not DEG
HP_THORACIC_SCOLIOSIS	0.448384	-0.00597615	3.39794	0.00354537	0.0332816	-1.97398	Not DEG
HP_ABNORMALITY_OF_VON_WILLEBRAND_FACTOR	-0.500675	-0.0710634	-3.39783	0.0035462	0.0332816	-1.9742	Not DEG
GOMF_OXIDOREDUCTASE_ACTIVITY_ACTING_ON_THE_CH_NH_GROUP_OF_DONORS	-0.348818	-0.0189878	-3.39757	0.0035482	0.0332816	-1.97474	Not DEG
GOBP_ENDODERM_FORMATION	0.427803	0.0293567	3.39601	0.00356001	0.0333724	-1.97791	Not DEG
HP_PERIPHERAL_ARTERIAL_STENOSIS	0.399847	0.0332477	3.39453	0.00357129	0.0334582	-1.98093	Not DEG
GOMF_MRNA_3_UTR_AU_RICH_REGION_BINDING	-0.38816	-0.0419159	-3.39392	0.00357598	0.033482	-1.98218	Not DEG
GOBP_UBIQUINONE_METABOLIC_PROCESS	-0.538359	-0.040963	-3.39272	0.00358516	0.0335464	-1.98462	Not DEG
GOBP_CARDIAC_MUSCLE_CONTRACTION	-0.264111	-0.0304853	-3.39246	0.00358714	0.0335464	-1.98515	Not DEG
GOBP_DEOXYRIBONUCLEOSIDE_MONOPHOSPHATE_BIOSYNTHETIC_PROCESS	0.475478	-0.0703102	3.39199	0.00359073	0.0335599	-1.9861	Not DEG
GOBP_T_CELL_APOPTOTIC_PROCESS	0.418738	0.0338841	3.39108	0.00359771	0.0336051	-1.98795	Not DEG
GOMF_TBP_CLASS_PROTEIN_BINDING	-0.527773	-0.0392144	-3.38901	0.00361366	0.0336962	-1.99217	Not DEG
HP_PATELLAR_SUBLUXATION	0.542363	0.00330279	3.38875	0.00361566	0.0336962	-1.99269	Not DEG
GOMF_ENZYME_SUBSTRATE_ADAPTOR_ACTIVITY	-0.397682	-0.0096971	-3.38875	0.00361566	0.0336962	-1.99269	Not DEG
GOBP_LIPID_MODIFICATION	-0.262626	-0.0120025	-3.38857	0.00361709	0.0336962	-1.99307	Not DEG
GOMF_GROWTH_FACTOR_ACTIVITY	0.429837	0.0311748	3.38842	0.00361822	0.0336962	-1.99337	Not DEG
HP_NEOPLASM_OF_THE_PITUITARY_GLAND	-0.294291	-0.0417485	-3.38741	0.00362603	0.0337488	-1.99542	Not DEG
GOBP_REGULATION_OF_RIG_I_SIGNALING_PATHWAY	-0.470187	-0.0345518	-3.38694	0.00362968	0.0337556	-1.99638	Not DEG
GOBP_POSITIVE_REGULATION_OF_NUCLEASE_ACTIVITY	-0.705102	-0.0188168	-3.38649	0.00363323	0.0337556	-1.99731	Down
GOBP_POSITIVE_REGULATION_OF_DEOXYRIBONUCLEASE_ACTIVITY	-0.705102	-0.0188168	-3.38649	0.00363323	0.0337556	-1.99731	Down
GOBP_REGULATION_OF_CARDIAC_MUSCLE_CONTRACTION_BY_REGULATION_OF_THE_RELEASE_OF_SEQUESTERED_CALCIUM_ION	-0.491611	-0.0394866	-3.386	0.00363698	0.0337704	-1.9983	Not DEG
HP_ABNORMAL_CIRCULATING_SERINE_CONCENTRATION	0.619697	0.0157783	3.38456	0.00364824	0.0338549	-2.00124	Up
GOMF_PRE_MRNA_INTRONIC_BINDING	-0.59405	-0.0388127	-3.38358	0.00365588	0.0339057	-2.00323	Down
GOMF_RNA_POLYMERASE_II_CTD_HEPTAPEPTIDE_REPEAT_PHOSPHATASE_ACTIVITY	-0.554954	-0.00854933	-3.38276	0.00366227	0.0339448	-2.0049	Not DEG
HP_FATIGABLE_WEAKNESS_OF_DISTAL_LIMB_MUSCLES	0.451883	0.00903554	3.38237	0.00366533	0.033951	-2.00569	Not DEG
GOCC_HAUS_COMPLEX	-0.525992	-0.0651507	-3.38212	0.00366727	0.033951	-2.0062	Not DEG
HP_PULMONARY_VENOUS_HYPERTENSION	0.687254	0.0248838	3.3811	0.00367529	0.0339943	-2.00828	Up
GOCC_INO80_TYPE_COMPLEX	-0.47675	-0.0258711	-3.38097	0.00367629	0.0339943	-2.00854	Not DEG
HP_DOUBLE_AORTIC_ARCH	0.968015	0.00979297	3.37614	0.00371447	0.0343206	-2.01838	Up
GOBP_SEROTONIN_RECEPTOR_SIGNALING_PATHWAY	0.491258	0.132529	3.37567	0.00371816	0.0343206	-2.01933	Not DEG
GOMF_SEROTONIN_RECEPTOR_ACTIVITY	0.491258	0.132529	3.37567	0.00371816	0.0343206	-2.01933	Not DEG
GOBP_SMOOTH_MUSCLE_CELL_CHEMOTAXIS	0.5551	-0.0132634	3.37483	0.00372486	0.0343622	-2.02104	Not DEG
GOBP_ANTEROGRADE_NEURONAL_DENSE_CORE_VESICLE_TRANSPORT	-0.553564	0.0334701	-3.37428	0.00372921	0.0343821	-2.02215	Not DEG
GOBP_REGULATION_OF_TOLL_LIKE_RECEPTOR_2_SIGNALING_PATHWAY	0.468463	0.070184	3.3731	0.00373865	0.0344489	-2.02456	Not DEG
GOBP_DTMP_METABOLIC_PROCESS	0.62108	-0.00623787	3.37233	0.00374477	0.0344849	-2.02612	Up
GOCC_TIM23_MITOCHONDRIAL_IMPORT_INNER_MEMBRANE_TRANSLOCASE_COMPLEX	-0.514235	0.00864819	-3.37173	0.00374961	0.0345092	-2.02735	Not DEG
GOBP_REGULATION_OF_BIOMINERALIZATION	0.387973	0.0260146	3.37102	0.00375531	0.0345413	-2.0288	Not DEG
HP_MYOTONIA	-0.320261	-0.0195074	-3.37067	0.00375807	0.0345464	-2.0295	Not DEG
GOMF_UBIQUITIN_LIKE_PROTEIN_BINDING	-0.31649	-0.0303874	-3.36821	0.0037779	0.0347084	-2.03451	Not DEG
GOBP_SODIUM_ION_TRANSPORT	0.236893	0.0335269	3.36719	0.00378617	0.0347639	-2.03659	Not DEG
GOCC_CHROMOSOME_PASSENGER_COMPLEX	0.776719	0.0831741	3.36628	0.00379349	0.0348107	-2.03843	Up
HP_CALCIFICATION_OF_THE_AORTA	0.395828	0.000767519	3.36594	0.00379628	0.0348159	-2.03913	Not DEG
HP_ACUTE_INFECTIOUS_PNEUMONIA	0.798077	0.0460384	3.36545	0.00380027	0.0348321	-2.04013	Up
HP_ABNORMAL_CIRCULATING_FATTY_ACID_CONCENTRATION	-0.322944	-0.0239318	-3.363	0.00382017	0.034985	-2.04511	Not DEG
GOMF_SECONDARY_ACTIVE_TRANSMEMBRANE_TRANSPORTER_ACTIVITY	0.285933	0.0364674	3.36285	0.00382142	0.034985	-2.04542	Not DEG
GOBP_LIPID_OXIDATION	-0.304448	-0.0185206	-3.36255	0.0038239	0.0349872	-2.04604	Not DEG
GOBP_MITOTIC_G2_M_TRANSITION_CHECKPOINT	0.347127	-0.0168038	3.35984	0.00384609	0.0351586	-2.05155	Not DEG
GOBP_POSITIVE_REGULATION_OF_EPITHELIAL_TO_MESENCHYMAL_TRANSITION	0.376136	-0.00250569	3.35971	0.00384712	0.0351586	-2.0518	Not DEG
GOBP_PARKIN_MEDIATED_STIMULATION_OF_MITOPHAGY_IN_RESPONSE_TO_MITOCHONDRIAL_DEPOLARIZATION	-0.582531	-0.0731285	-3.35882	0.00385445	0.0352007	-2.05361	Down
GOBP_REGULATION_OF_HISTONE_H3_K4_METHYLATION	-0.328722	-0.019268	-3.3586	0.00385623	0.0352007	-2.05405	Not DEG
GOBP_DETECTION_OF_MUSCLE_STRETCH	-0.609596	-0.0984293	-3.35765	0.00386407	0.0352517	-2.05599	Down
GOBP_RESPONSE_TO_HYDROXYUREA	0.555167	-0.037245	3.35692	0.00387011	0.035267	-2.05747	Not DEG
GOBP_DITERPENOID_BIOSYNTHETIC_PROCESS	0.62884	0.103734	3.35691	0.00387024	0.035267	-2.05751	Up
HP_CRANIAL_ASYMMETRY	-0.542637	-0.051282	-3.3562	0.0038761	0.0352998	-2.05895	Not DEG
GOBP_ECTODERMAL_CELL_DIFFERENTIATION	0.53045	0.0497401	3.35573	0.00388	0.0353148	-2.0599	Not DEG
GOBP_EMBRYONIC_CRANIAL_SKELETON_MORPHOGENESIS	0.397933	0.0359969	3.35477	0.00388793	0.0353522	-2.06185	Not DEG
GOMF_G_PROTEIN_COUPLED_GLUTAMATE_RECEPTOR_BINDING	0.730705	0.00695262	3.35469	0.00388863	0.0353522	-2.06202	Up
GOBP_REGULATION_OF_HISTONE_MODIFICATION	-0.300167	-0.0139948	-3.35426	0.00389213	0.0353578	-2.06288	Not DEG
GOBP_CELLULAR_COMPONENT_MAINTENANCE	0.282563	0.0147296	3.35407	0.00389376	0.0353578	-2.06328	Not DEG
GOBP_PEPTIDYL_LYSINE_OXIDATION	0.856569	0.0293342	3.35287	0.00390377	0.0353605	-2.06572	Up
GOMF_PROTEIN_LYSINE_6_OXIDASE_ACTIVITY	0.856569	0.0293342	3.35287	0.00390377	0.0353605	-2.06572	Up
GOCC_KINOCILIUM	-0.5931	0.00374014	-3.35275	0.00390475	0.0353605	-2.06596	Down
HP_ABNORMALITY_OF_BLADDER_MORPHOLOGY	0.382217	-0.000763888	3.35252	0.00390668	0.0353605	-2.06643	Not DEG
GOBP_REGULATION_OF_ACUTE_INFLAMMATORY_RESPONSE	0.439615	0.0454475	3.35223	0.00390912	0.0353605	-2.06702	Not DEG
GOBP_NEGATIVE_REGULATION_OF_OXIDATIVE_STRESS_INDUCED_NEURON_DEATH	-0.305622	-0.0203781	-3.35208	0.00391034	0.0353605	-2.06732	Not DEG
GOBP_PYRIMIDINE_DEOXYRIBONUCLEOSIDE_TRIPHOSPHATE_METABOLIC_PROCESS	0.692898	0.0144275	3.35175	0.00391306	0.0353605	-2.06798	Up
GOBP_DTTP_METABOLIC_PROCESS	0.692898	0.0144275	3.35175	0.00391306	0.0353605	-2.06798	Up
GOBP_SPLICEOSOMAL_COMPLEX_ASSEMBLY	-0.390615	-0.0291844	-3.35159	0.00391439	0.0353605	-2.06831	Not DEG
GOMF_MITOCHONDRION_TARGETING_SEQUENCE_BINDING	-0.728771	0.0151822	-3.3508	0.00392102	0.0354	-2.06992	Down
GOBP_NEGATIVE_REGULATION_OF_PLATELET_DERIVED_GROWTH_FACTOR_RECEPTOR_SIGNALING_PATHWAY	-0.416829	-0.0182459	-3.35015	0.00392647	0.0354138	-2.07124	Not DEG
HP_ABNORMALITY_OF_BODY_MASS_INDEX	0.465567	0.0327228	3.35008	0.00392708	0.0354138	-2.07139	Not DEG
GOBP_EMBRYONIC_SKELETAL_JOINT_MORPHOGENESIS	0.591259	0.00120187	3.34889	0.00393707	0.0354835	-2.07381	Up
GOMF_GALACTOSIDASE_ACTIVITY	0.627787	-0.0148876	3.34854	0.00394001	0.0354895	-2.07452	Up
GOMF_POLYSACCHARIDE_BINDING	0.386472	-0.0148725	3.34797	0.00394484	0.0354928	-2.07568	Not DEG
GOCC_PROTEASOME_REGULATORY_PARTICLE_LID_SUBCOMPLEX	-0.749391	-0.0439077	-3.34796	0.00394491	0.0354928	-2.0757	Down
HP_FOCAL_T2_HYPERINTENSE_BASAL_GANGLIA_LESION	-0.681356	-0.0296502	-3.34669	0.00395564	0.0355504	-2.07828	Down
GOBP_REGULATION_OF_DEFENSE_RESPONSE_TO_BACTERIUM	0.344282	0.0297035	3.34666	0.00395585	0.0355504	-2.07834	Not DEG
HP_ABNORMALITY_OF_THE_DISTAL_PHALANX_OF_THE_5TH_FINGER	0.641665	-0.0492285	3.34597	0.0039617	0.0355826	-2.07974	Up
GOBP_NEGATIVE_REGULATION_OF_SYNAPSE_ASSEMBLY	0.76958	0.0459643	3.34508	0.00396919	0.0356239	-2.08154	Up
HP_BILIARY_TRACT_ABNORMALITY	0.236541	0.0196622	3.3448	0.00397162	0.0356239	-2.08212	Not DEG
HP_LIPODYSTROPHY	-0.29393	-0.0497674	-3.34432	0.00397564	0.0356239	-2.08309	Not DEG
GOBP_DNA_DOUBLE_STRAND_BREAK_PROCESSING	0.447467	-0.00430329	3.34431	0.00397573	0.0356239	-2.08311	Not DEG
HP_ABNORMAL_PULSE	0.612955	-0.0327456	3.34402	0.00397821	0.0356239	-2.0837	Up
GOBP_PROTEIN_TRANSMEMBRANE_IMPORT_INTO_INTRACELLULAR_ORGANELLE	-0.359496	-0.0215748	-3.34382	0.00397995	0.0356239	-2.08412	Not DEG
GOBP_TELOMERIC_D_LOOP_DISASSEMBLY	0.487068	-0.0295124	3.34325	0.00398474	0.0356463	-2.08526	Not DEG
GOBP_REGULATION_OF_HIGH_DENSITY_LIPOPROTEIN_PARTICLE_CLEARANCE	0.567726	0.129625	3.3418	0.00399715	0.0357369	-2.08822	Not DEG
HP_PANCREATIC_ENDOCRINE_TUMOR	-0.45112	-0.0434069	-3.34112	0.00400291	0.0357518	-2.08959	Not DEG
HP_LIMITED_WRIST_MOVEMENT	-0.446161	-0.0255432	-3.34107	0.00400337	0.0357518	-2.0897	Not DEG
GOBP_NEGATIVE_REGULATION_OF_ENDOTHELIAL_CELL_DIFFERENTIATION	-0.6524	-0.01491	-3.33929	0.00401856	0.035865	-2.09331	Down
GOBP_NEGATIVE_REGULATION_OF_EXTRINSIC_APOPTOTIC_SIGNALING_PATHWAY_VIA_DEATH_DOMAIN_RECEPTORS	0.349249	-0.0295594	3.33896	0.00402145	0.035865	-2.09399	Not DEG
HP_ABNORMAL_CIRCULATING_OSTEOCALCIN_LEVEL	0.876619	-0.0283718	3.33879	0.00402293	0.035865	-2.09434	Up
GOMF_SYMPORTER_ACTIVITY	0.324619	0.0557224	3.33797	0.00402996	0.0359073	-2.096	Not DEG
GOBP_POSITIVE_REGULATION_OF_HISTONE_H3_K9_ACETYLATION	0.462555	0.0299022	3.33557	0.00405059	0.0360706	-2.10086	Not DEG
GOBP_NEGATIVE_REGULATION_OF_RYANODINE_SENSITIVE_CALCIUM_RELEASE_CHANNEL_ACTIVITY	-0.432507	-0.0517591	-3.33399	0.00406436	0.0361585	-2.10409	Not DEG
GOCC_APICAL_PLASMA_MEMBRANE	0.254872	0.0387248	3.3339	0.00406508	0.0361585	-2.10426	Not DEG
HP_IMPAIRED_USE_OF_NONVERBAL_BEHAVIORS	-0.382801	-0.0150011	-3.33304	0.00407259	0.0362046	-2.10602	Not DEG
GOBP_NEGATIVE_REGULATION_OF_EXTRINSIC_APOPTOTIC_SIGNALING_PATHWAY	0.238102	-0.00952117	3.33167	0.00408453	0.0362902	-2.1088	Not DEG
GOBP_FATTY_ACID_DERIVATIVE_BIOSYNTHETIC_PROCESS	0.272305	0.0232425	3.33034	0.00409614	0.0363727	-2.1115	Not DEG
GOBP_NEGATIVE_REGULATION_OF_STEM_CELL_PROLIFERATION	0.497679	0.0424746	3.32999	0.00409916	0.0363789	-2.1122	Not DEG
HP_BUNDLE_BRANCH_BLOCK	-0.31322	-0.0365778	-3.32899	0.00410791	0.0364207	-2.11423	Not DEG
GOMF_OXIDOREDUCTASE_ACTIVITY_ACTING_ON_THE_CH_CH_GROUP_OF_DONORS	-0.415928	-0.0236745	-3.32892	0.00410852	0.0364207	-2.11437	Not DEG
GOBP_POSITIVE_REGULATION_OF_ANIMAL_ORGAN_MORPHOGENESIS	0.422856	0.058715	3.32807	0.00411604	0.0364666	-2.11611	Not DEG
GOBP_REGULATION_OF_MYELOID_CELL_APOPTOTIC_PROCESS	-0.433792	0.0146519	-3.3268	0.00412715	0.0365438	-2.11868	Not DEG
GOBP_REGULATION_OF_ALKALINE_PHOSPHATASE_ACTIVITY	0.577618	0.0328577	3.32648	0.00413001	0.0365438	-2.11934	Not DEG
GOBP_EAR_DEVELOPMENT	0.318946	0.0278044	3.32628	0.00413174	0.0365438	-2.11974	Not DEG
GOBP_PROTEOGLYCAN_METABOLIC_PROCESS	0.364367	-0.00181028	3.32467	0.00414601	0.0366493	-2.12302	Not DEG
GOBP_POSITIVE_REGULATION_OF_RECEPTOR_BINDING	-0.764739	-0.012767	-3.32414	0.00415069	0.0366699	-2.12409	Down
HP_ABSENT_FOREARM_BONE	0.340625	0.0206461	3.32339	0.00415729	0.0367075	-2.1256	Not DEG
GOBP_RNA_5_END_PROCESSING	-0.461186	-0.0326431	-3.32312	0.00415977	0.0367086	-2.12617	Not DEG
GOBP_COMPLEMENT_ACTIVATION	0.567604	0.0549497	3.32092	0.00417928	0.0368499	-2.13062	Not DEG
GOMF_MYOSIN_LIGHT_CHAIN_BINDING	0.468218	-0.017094	3.32052	0.00418282	0.0368499	-2.13143	Not DEG
HP_UPPER_LIMB_AMYOTROPHY	-0.26448	-0.0198961	-3.32052	0.00418283	0.0368499	-2.13143	Not DEG
GOCC_MIB_COMPLEX	-0.458797	0.0115291	-3.3194	0.00419292	0.036918	-2.13372	Not DEG
GOBP_REGULATION_OF_HEMATOPOIETIC_PROGENITOR_CELL_DIFFERENTIATION	-0.362913	-0.0192054	-3.31647	0.00421921	0.0371286	-2.13966	Not DEG
GOBP_NEGATIVE_REGULATION_OF_ALPHA_BETA_T_CELL_PROLIFERATION	0.505265	0.0488622	3.31573	0.00422589	0.0371664	-2.14117	Not DEG
GOMF_C_ACETYLTRANSFERASE_ACTIVITY	-0.600794	-0.0248328	-3.31515	0.00423103	0.0371908	-2.14232	Down
GOBP_POSITIVE_REGULATION_OF_CALCIUM_ION_TRANSPORT_INTO_CYTOSOL	0.484319	0.0301895	3.31465	0.00423557	0.0372098	-2.14334	Not DEG
HP_LOW_BACK_PAIN	0.414333	-0.00269536	3.31408	0.00424075	0.0372344	-2.14451	Not DEG
GOBP_NEGATIVE_REGULATION_OF_T_CELL_APOPTOTIC_PROCESS	0.465097	0.0528834	3.3133	0.00424779	0.0372753	-2.14608	Not DEG
GOBP_HOMOLOGOUS_RECOMBINATION	0.403987	0.0124463	3.31253	0.00425477	0.0373157	-2.14765	Not DEG
HP_REDUCED_FEV1_FVC_RATIO	0.614337	0.0122641	3.31211	0.00425858	0.0373281	-2.1485	Up
GOBP_PORPHYRIN_CONTAINING_COMPOUND_METABOLIC_PROCESS	-0.35639	-0.0202319	-3.31096	0.00426906	0.0373871	-2.15083	Not DEG
GOMF_N_ACETYLLACTOSAMINIDE_BETA_1_3_N_ACETYLGLUCOSAMINYLTRANSFERASE_ACTIVITY	-0.846319	-0.0212357	-3.31085	0.00427008	0.0373871	-2.15106	Down
HP_ABNORMALITY_OF_UPPER_LIMB_EPIPHYSIS_MORPHOLOGY	0.390799	-0.00808921	3.31001	0.0042777	0.0374125	-2.15276	Not DEG
GOBP_VESICLE_TARGETING_TO_FROM_OR_WITHIN_GOLGI	-0.501431	-0.0133079	-3.30993	0.00427847	0.0374125	-2.15293	Not DEG
HP_DISTAL_RENAL_TUBULAR_ACIDOSIS	0.708836	0.0848822	3.30974	0.00428016	0.0374125	-2.1533	Up
HP_ABNORMALITY_OF_JAW_MUSCLES	0.42838	0.0547076	3.30939	0.00428338	0.0374198	-2.15402	Not DEG
GOBP_NEGATIVE_REGULATION_OF_FIBROBLAST_GROWTH_FACTOR_RECEPTOR_SIGNALING_PATHWAY	0.517557	0.0435781	3.30771	0.00429879	0.0375335	-2.15743	Not DEG
GOBP_REGULATION_OF_RYANODINE_SENSITIVE_CALCIUM_RELEASE_CHANNEL_ACTIVITY	-0.344207	-0.00671292	-3.30724	0.00430309	0.0375501	-2.15838	Not DEG
HP_RIGHT_VENTRICULAR_DILATATION	-0.422836	-0.0564707	-3.30601	0.00431443	0.037628	-2.16089	Not DEG
GOBP_ACTIN_MEDIATED_CELL_CONTRACTION	-0.306858	-0.028382	-3.30524	0.00432153	0.037669	-2.16245	Not DEG
GOMF_N_ACETYLTRANSFERASE_ACTIVITY	-0.338447	-0.0263678	-3.30223	0.00434929	0.0378899	-2.16854	Not DEG
GOBP_NEGATIVE_REGULATION_OF_CELL_PROLIFERATION_INVOLVED_IN_KIDNEY_DEVELOPMENT	0.72719	0.0141827	3.30077	0.00436288	0.0379681	-2.1715	Up
HP_INCREASED_MUSCLE_GLYCOGEN_CONTENT	-0.476769	-0.0578851	-3.30062	0.00436429	0.0379681	-2.17181	Not DEG
HP_CHROMOSOMAL_BREAKAGE_INDUCED_BY_CROSSLINKING_AGENTS	0.554055	0.00745118	3.30048	0.00436555	0.0379681	-2.17209	Not DEG
GOBP_PROTOPORPHYRINOGEN_IX_METABOLIC_PROCESS	-0.488679	-0.0258718	-3.29918	0.00437771	0.0380438	-2.17473	Not DEG
GOMF_OXIDOREDUCTASE_ACTIVITY_ACTING_ON_NAD_P_H	-0.494439	-0.0388447	-3.29891	0.00438024	0.0380438	-2.17528	Not DEG
HP_ABNORMAL_SWEAT_GLAND_MORPHOLOGY	-0.574409	0.020285	-3.29838	0.0043852	0.0380438	-2.17636	Not DEG
HP_APLASIA_HYPOPLASIA_OF_THE_SWEAT_GLANDS	-0.574409	0.020285	-3.29838	0.0043852	0.0380438	-2.17636	Not DEG
GOBP_REGULATION_OF_DNA_TEMPLATED_DNA_REPLICATION_INITIATION	0.580153	-0.0400886	3.29809	0.00438794	0.0380438	-2.17695	Up
GOMF_CALCIUM_ION_BINDING	0.286335	0.0172536	3.29799	0.00438883	0.0380438	-2.17714	Not DEG
HP_ABSENT_HYPOPLASTIC_PARANASAL_SINUSES	0.559421	0.0338285	3.29703	0.00439785	0.0381009	-2.17909	Not DEG
GOMF_SODIUM_PHOSPHATE_SYMPORTER_ACTIVITY	0.567535	-0.0135931	3.29657	0.00440215	0.0381171	-2.18002	Not DEG
GOBP_POSITIVE_REGULATION_OF_MRNA_PROCESSING	-0.513999	-0.0268932	-3.29507	0.00441622	0.0382178	-2.18306	Not DEG
HP_ABNORMALLY_LAX_OR_HYPEREXTENSIBLE_SKIN	0.331816	-0.0184889	3.29281	0.00443761	0.0383817	-2.18765	Not DEG
GOCC_JUNCTIONAL_MEMBRANE_COMPLEX	-0.700937	-0.0196546	-3.29157	0.00444933	0.0384618	-2.19016	Down
GOMF_M7G_5_PPPN_DIPHOSPHATASE_ACTIVITY	-0.430725	-0.0558544	-3.29091	0.00445558	0.0384945	-2.19149	Not DEG
GOBP_MAMMARY_GLAND_DUCT_MORPHOGENESIS	0.273658	0.039714	3.29035	0.00446093	0.0385195	-2.19263	Not DEG
GOBP_SA_NODE_CELL_TO_ATRIAL_CARDIAC_MUSCLE_CELL_COMMUNICATION	0.533164	0.0399762	3.28956	0.00446844	0.0385631	-2.19423	Not DEG
GOBP_PROTEASOME_ASSEMBLY	-0.684219	-0.0210722	-3.28823	0.00448111	0.0386511	-2.19692	Down
HP_RETROCEREBELLAR_CYST	-0.494645	0.0109723	-3.28695	0.00449338	0.0387356	-2.19952	Not DEG
HP_ABNORMALITY_OF_THE_HUMERORADIAL_JOINT	0.373783	0.00788583	3.28579	0.00450451	0.0388102	-2.20187	Not DEG
GOBP_REGULATION_OF_MICROTUBULE_DEPOLYMERIZATION	0.399964	0.00260578	3.28536	0.00450868	0.0388248	-2.20275	Not DEG
GOMF_ISOPRENOID_BINDING	0.603757	0.0851282	3.28507	0.0045114	0.0388268	-2.20332	Up
HP_ABNORMAL_URINE_CARBOXYLIC_ACID_LEVEL	-0.390747	-0.0193185	-3.28479	0.00451411	0.0388288	-2.20389	Not DEG
GOBP_CYTOPLASMIC_SEQUESTERING_OF_NF_KAPPAB	-0.558287	-0.0581922	-3.28425	0.00451936	0.038833	-2.205	Not DEG
GOBP_POSITIVE_REGULATION_OF_CELL_CYCLE_PROCESS	0.275403	0.00700569	3.28423	0.00451956	0.038833	-2.20504	Not DEG
GOBP_POSITIVE_REGULATION_OF_THE_FORCE_OF_HEART_CONTRACTION	0.582028	-0.0240429	3.28252	0.00453608	0.0389536	-2.20851	Up
HP_ABNORMAL_SPERMATOGENESIS	0.260456	0.0135866	3.28191	0.00454197	0.0389701	-2.20974	Not DEG
GOBP_RNA_CAPPING	-0.494057	-0.0568706	-3.28145	0.00454641	0.0389701	-2.21067	Not DEG
GOMF_NADP_BINDING	-0.353529	-0.0304198	-3.28137	0.00454713	0.0389701	-2.21082	Not DEG
HP_VAGINAL_ATRESIA	0.360788	0.0262505	3.28129	0.00454796	0.0389701	-2.21099	Not DEG
HP_HYPOPLASTIC_SPLEEN	0.475736	0.00231137	3.28089	0.00455185	0.0389821	-2.2118	Not DEG
GOCC_INTEGRAL_COMPONENT_OF_PRESYNAPTIC_ACTIVE_ZONE_MEMBRANE	0.501244	0.0378701	3.28046	0.00455605	0.0389967	-2.21268	Not DEG
GOBP_REGULATION_OF_CARDIAC_MUSCLE_TISSUE_DEVELOPMENT	-0.812036	-0.0104434	-3.28014	0.00455915	0.0390019	-2.21333	Down
HP_SYNOSTOSIS_INVOLVING_BONES_OF_THE_UPPER_LIMBS	0.246508	9.81157e-05	3.27965	0.00456389	0.0390025	-2.21431	Not DEG
GOBP_REPLACEMENT_OSSIFICATION	0.485801	0.0157626	3.27946	0.00456571	0.0390025	-2.21469	Not DEG
GOBP_PROTEIN_K63_LINKED_UBIQUITINATION	-0.281639	-0.0315612	-3.27936	0.00456669	0.0390025	-2.2149	Not DEG
GOBP_RHYTHMIC_BEHAVIOR	-0.387869	-0.0165746	-3.27849	0.00457523	0.0390068	-2.21667	Not DEG
GOBP_RESPONSE_TO_AMMONIUM_ION	0.657238	0.0544943	3.27842	0.00457587	0.0390068	-2.21681	Up
GOBP_CYTOPLASMIC_SEQUESTERING_OF_TRANSCRIPTION_FACTOR	-0.419747	-0.0332785	-3.27818	0.00457816	0.0390068	-2.21728	Not DEG
GOBP_REGULATION_OF_CHROMOSOME_SEPARATION	0.3162	0.0124811	3.27818	0.00457821	0.0390068	-2.21729	Not DEG
GOBP_MONOUBIQUITINATED_PROTEIN_DEUBIQUITINATION	-0.450711	-0.0444506	-3.27803	0.00457965	0.0390068	-2.21759	Not DEG
GOBP_VASCULAR_ENDOTHELIAL_GROWTH_FACTOR_RECEPTOR_2_SIGNALING_PATHWAY	-0.872693	-0.033844	-3.27648	0.00459481	0.0391146	-2.22073	Down
HP_ABNORMALITY_OF_FOVEAL_PIGMENTATION	0.720453	0.0129031	3.27555	0.00460395	0.039171	-2.22262	Up
GOBP_U4_SNRNA_3_END_PROCESSING	-0.572674	-0.00348126	-3.27529	0.00460645	0.039171	-2.22313	Not DEG
HP_RADIAL_BOWING	0.347096	0.0304736	3.27443	0.00461493	0.0392181	-2.22488	Not DEG
GOBP_TRNA_THIO_MODIFICATION	-0.876188	-0.0115008	-3.27422	0.00461699	0.0392181	-2.2253	Down
GOBP_DETECTION_OF_MOLECULE_OF_BACTERIAL_ORIGIN	0.509275	0.0159009	3.27287	0.00463031	0.0393099	-2.22804	Not DEG
GOCC_GOLGI_CIS_CISTERNA	0.378542	0.0172889	3.27206	0.00463831	0.0393565	-2.22968	Not DEG
GOBP_CHONDROITIN_SULFATE_PROTEOGLYCAN_METABOLIC_PROCESS	0.369427	0.0230703	3.27176	0.00464125	0.0393601	-2.23028	Not DEG
HP_PROXIMAL_TUBULOPATHY	-0.552824	-0.0307967	-3.27136	0.00464528	0.039373	-2.23111	Not DEG
HP_SKULL_ASYMMETRY	0.490152	0.00978721	3.2704	0.00465472	0.0394316	-2.23303	Not DEG
GOBP_EXTERNAL_ENCAPSULATING_STRUCTURE_ORGANIZATION	0.415067	0.0105248	3.2698	0.00466067	0.0394441	-2.23425	Not DEG
GOBP_REGULATION_OF_MACROPHAGE_ACTIVATION	0.347911	0.03585	3.26975	0.00466124	0.0394441	-2.23436	Not DEG
GOBP_REGULATION_OF_MRNA_METABOLIC_PROCESS	-0.318477	-0.0293535	-3.26844	0.00467427	0.0395328	-2.23702	Not DEG
GOBP_LYSINE_METABOLIC_PROCESS	-0.645859	0.0108882	-3.26814	0.0046772	0.0395328	-2.23761	Down
GOBP_CARTILAGE_DEVELOPMENT_INVOLVED_IN_ENDOCHONDRAL_BONE_MORPHOGENESIS	0.399476	0.00633752	3.26793	0.00467929	0.0395328	-2.23804	Not DEG
GOBP_POSITIVE_REGULATION_OF_STEROID_HORMONE_BIOSYNTHETIC_PROCESS	0.619494	0.0270959	3.26727	0.00468593	0.0395676	-2.23938	Up
HP_ACUTE_KIDNEY_INJURY	0.325822	0.0282453	3.26672	0.00469142	0.0395925	-2.24049	Not DEG
HP_FATIGUABLE_WEAKNESS_OF_PROXIMAL_LIMB_MUSCLES	0.51113	-0.00962121	3.2662	0.00469659	0.0396149	-2.24154	Not DEG
GOBP_POSITIVE_REGULATION_OF_STEM_CELL_PROLIFERATION	0.386961	0.0301789	3.26573	0.00470136	0.0396337	-2.24251	Not DEG
GOBP_REGULATION_OF_TYPE_B_PANCREATIC_CELL_PROLIFERATION	-0.587044	-0.02594	-3.26532	0.00470538	0.0396463	-2.24332	Down
GOMF_LIM_DOMAIN_BINDING	-0.661792	0.0137052	-3.26454	0.0047133	0.0396726	-2.24491	Down
GOBP_NEGATIVE_REGULATION_OF_REACTIVE_OXYGEN_SPECIES_BIOSYNTHETIC_PROCESS	-0.43754	-0.0119797	-3.26428	0.00471583	0.0396726	-2.24542	Not DEG
GOBP_EMBRYONIC_CAMERA_TYPE_EYE_DEVELOPMENT	0.335261	0.00674278	3.26426	0.00471611	0.0396726	-2.24548	Not DEG
GOBP_PROTEIN_C_LINKED_GLYCOSYLATION	0.674243	0.0261459	3.26375	0.00472121	0.0396941	-2.24651	Up
GOBP_REGULATION_OF_HEART_RATE_BY_CHEMICAL_SIGNAL	-0.596368	0.01069	-3.26266	0.00473217	0.0397535	-2.24871	Down
GOMF_SNRNP_BINDING	-0.792752	-0.00560762	-3.26254	0.00473335	0.0397535	-2.24895	Down
HP_NEGATIVISM	-0.571873	-0.0102115	-3.26175	0.00474135	0.0397874	-2.25055	Not DEG
GOBP_FACE_MORPHOGENESIS	0.364989	-0.0128026	3.26164	0.00474246	0.0397874	-2.25077	Not DEG
GOBP_PROTEIN_O_LINKED_GLYCOSYLATION_VIA_THREONINE	0.446924	0.0101002	3.26051	0.00475387	0.0398436	-2.25305	Not DEG
HP_DECREASED_SERUM_COMPLEMENT_FACTOR_I	0.982446	0.0365853	3.26048	0.00475425	0.0398436	-2.25313	Up
GOBP_TELOMERIC_LOOP_DISASSEMBLY	0.498482	-0.0071438	3.26009	0.00475815	0.0398549	-2.25391	Not DEG
GOBP_MONOACYLGLYCEROL_CATABOLIC_PROCESS	-0.588394	-0.00928004	-3.2597	0.00476213	0.0398669	-2.2547	Down
GOBP_RENAL_WATER_HOMEOSTASIS	-0.459251	-0.0111888	-3.25836	0.0047757	0.0399591	-2.2574	Not DEG
GOBP_POSITIVE_REGULATION_OF_T_CELL_TOLERANCE_INDUCTION	0.707184	0.0298272	3.25766	0.00478288	0.0399978	-2.25883	Up
HP_BRONCHOMALACIA	0.408701	-0.0187675	3.25685	0.00479109	0.0400283	-2.26046	Not DEG
GOBP_NEGATIVE_CHEMOTAXIS	0.394647	0.0123914	3.2568	0.00479164	0.0400283	-2.26057	Not DEG
GOBP_NEGATIVE_REGULATION_OF_NEUROINFLAMMATORY_RESPONSE	0.508706	0.0474344	3.25589	0.00480093	0.0400807	-2.26241	Not DEG
HP_OVOID_VERTEBRAL_BODIES	0.450531	0.0177649	3.25568	0.00480303	0.0400807	-2.26282	Not DEG
GOBP_REGULATION_OF_BINDING	-0.213825	-0.0129004	-3.25492	0.00481084	0.040091	-2.26437	Not DEG
HP_BOWEL_DIVERTICULOSIS	0.330981	0.0140233	3.25484	0.0048117	0.040091	-2.26454	Not DEG
GOBP_CELL_CELL_ADHESION_VIA_PLASMA_MEMBRANE_ADHESION_MOLECULES	0.314619	0.0474396	3.25481	0.00481194	0.040091	-2.26458	Not DEG
GOBP_DIRECT_OSSIFICATION	0.569856	0.0466323	3.25312	0.00482933	0.0402144	-2.26801	Not DEG
GOBP_REGULATION_OF_CHONDROCYTE_DIFFERENTIATION	0.337084	0.0103669	3.25248	0.00483597	0.0402483	-2.26931	Not DEG
GOCC_TRICARBOXYLIC_ACID_CYCLE_ENZYME_COMPLEX	-0.582177	-0.0142031	-3.25138	0.00484728	0.0403211	-2.27153	Down
GOBP_REGULATION_OF_VOLTAGE_GATED_SODIUM_CHANNEL_ACTIVITY	-0.523486	0.0753788	-3.25041	0.00485727	0.0403813	-2.27348	Not DEG
GOBP_POSITIVE_REGULATION_OF_CELL_CELL_ADHESION_MEDIATED_BY_CADHERIN	0.682226	0.0320586	3.25018	0.00485969	0.0403813	-2.27396	Up
HP_ORAL_CAVITY_BLEEDING	0.444762	0.0341744	3.24949	0.00486679	0.0404189	-2.27534	Not DEG
HP_CHOLANGIOCARCINOMA	0.639748	0.0367159	3.24828	0.00487944	0.0405024	-2.27781	Up
HP_ABNORMAL_ANTERIOR_CHAMBER_MORPHOLOGY	0.38943	0.00455403	3.2474	0.00488853	0.0405564	-2.27957	Not DEG
GOMF_ATP_DEPENDENT_PEPTIDASE_ACTIVITY	-0.716687	-0.0062625	-3.24491	0.00491454	0.0407506	-2.28461	Down
GOBP_REGULATION_OF_DNA_CATABOLIC_PROCESS	0.444743	0.0329932	3.24433	0.00492062	0.0407794	-2.28578	Not DEG
GOBP_DETERMINATION_OF_LIVER_LEFT_RIGHT_ASYMMETRY	0.801436	0.0106779	3.24367	0.00492758	0.0408155	-2.28713	Up
GOCC_PRESYNAPTIC_ENDOCYTIC_ZONE	-0.605519	-0.0609852	-3.24271	0.00493767	0.0408774	-2.28907	Down
GOCC_MYELIN_SHEATH_ABAXONAL_REGION	-0.636687	-0.0182453	-3.24047	0.00496127	0.0410511	-2.29359	Down
GOBP_REGULATION_OF_DOSAGE_COMPENSATION_BY_INACTIVATION_OF_X_CHROMOSOME	-0.446993	-0.0469117	-3.23835	0.00498372	0.0411598	-2.29788	Not DEG
HP_PROXIMAL_RADIO_ULNAR_SYNOSTOSIS	0.579741	0.0529777	3.23835	0.00498373	0.0411598	-2.29788	Not DEG
HP_ABNORMAL_LIVER_PARENCHYMA_MORPHOLOGY	0.634245	-0.0152222	3.23833	0.00498387	0.0411598	-2.29791	Up
HP_PROTUBERANT_ABDOMEN	0.36533	0.01909	3.23823	0.00498492	0.0411598	-2.29811	Not DEG
HP_SOCIAL_AND_OCCUPATIONAL_DETERIORATION	-0.611774	-0.0248442	-3.23693	0.00499874	0.0412521	-2.30073	Down
GOBP_REPRODUCTION	0.198611	0.0120311	3.23617	0.0050069	0.0412633	-2.30228	Not DEG
GOCC_DENDRITIC_SPINE_HEAD	0.744616	0.0373742	3.23604	0.00500823	0.0412633	-2.30253	Up
GOBP_COPPER_ION_TRANSMEMBRANE_TRANSPORT	0.651494	-0.00705098	3.23576	0.00501125	0.0412633	-2.3031	Up
HP_UPPER_LIMB_HYPERTONIA	-0.50546	-0.0144517	-3.23559	0.00501304	0.0412633	-2.30344	Not DEG
HP_TONGUE_FASCICULATIONS	-0.368902	-0.0204677	-3.23554	0.00501364	0.0412633	-2.30356	Not DEG
GOMF_S_ADENOSYLMETHIONINE_DEPENDENT_METHYLTRANSFERASE_ACTIVITY	-0.276491	-0.026283	-3.23532	0.00501591	0.0412633	-2.30399	Not DEG
GOBP_NEGATIVE_REGULATION_OF_T_HELPER_1_TYPE_IMMUNE_RESPONSE	0.57829	0.0754377	3.23476	0.00502188	0.0412708	-2.30511	Not DEG
GOBP_NEGATIVE_REGULATION_OF_LEUKOCYTE_PROLIFERATION	0.413308	0.0384408	3.23454	0.00502432	0.0412708	-2.30558	Not DEG
GOBP_NEGATIVE_REGULATION_OF_CHROMOSOME_ORGANIZATION	0.2999	-0.00579173	3.2345	0.00502473	0.0412708	-2.30565	Not DEG
GOMF_UBIQUITIN_CONJUGATING_ENZYME_BINDING	-0.387505	-0.0353888	-3.23397	0.00503039	0.0412956	-2.30672	Not DEG
GOMF_POLY_PYRIMIDINE_TRACT_BINDING	-0.345754	-0.0454348	-3.23358	0.00503461	0.0413086	-2.30752	Not DEG
GOBP_REGULATION_OF_TOOTH_MINERALIZATION	0.610703	0.103017	3.23219	0.00504947	0.0414088	-2.31031	Up
GOMF_HEPARIN_BINDING	0.397426	0.00840656	3.23156	0.00505624	0.0414426	-2.31158	Not DEG
HP_INCREASED_FIBULAR_DIAMETER	-0.629463	-0.0400949	-3.23089	0.00506352	0.041464	-2.31295	Down
GOCC_PRERIBOSOME	-0.492545	-0.0645253	-3.23083	0.00506414	0.041464	-2.31307	Not DEG
HP_THINNING_OF_DESCEMET_MEMBRANE	0.658384	0.0609608	3.22986	0.00507458	0.0415278	-2.31502	Up
GOMF_CERAMIDE_1_PHOSPHATE_BINDING	0.533781	-0.0371145	3.22901	0.00508376	0.0415811	-2.31673	Not DEG
GOBP_FEMALE_MEIOTIC_NUCLEAR_DIVISION	0.294473	0.0192791	3.22855	0.00508881	0.0416007	-2.31768	Not DEG
HP_ABNORMAL_SPINAL_MENINGEAL_MORPHOLOGY	0.462879	0.0124448	3.22769	0.00509808	0.0416547	-2.3194	Not DEG
HP_ABNORMAL_CIRCULATING_NITROGEN_COMPOUND_CONCENTRATION	-0.279268	-0.0095433	-3.22606	0.00511585	0.0417781	-2.3227	Not DEG
HP_BRACHYTURRICEPHALY	0.462294	0.0324722	3.22468	0.00513086	0.0418789	-2.32548	Not DEG
GOCC_CONDENSED_CHROMOSOME_CENTROMERIC_REGION	0.359523	-0.00924998	3.2242	0.00513607	0.0418995	-2.32645	Not DEG
GOBP_CARDIAC_MUSCLE_CELL_CONTRACTION	-0.324136	-0.0275522	-3.22369	0.00514164	0.0419231	-2.32747	Not DEG
GOBP_EMBRYONIC_HINDLIMB_MORPHOGENESIS	0.329284	0.0602153	3.22242	0.0051556	0.0420119	-2.33005	Not DEG
HP_LARGE_EARLOBE	0.445635	-0.0194619	3.22205	0.00515972	0.0420119	-2.3308	Not DEG
GOBP_LOW_DENSITY_LIPOPROTEIN_PARTICLE_CLEARANCE	0.470361	0.0206429	3.22197	0.00516058	0.0420119	-2.33096	Not DEG
GOBP_NEGATIVE_REGULATION_OF_MAST_CELL_ACTIVATION	0.730627	0.0581601	3.22128	0.00516808	0.0420511	-2.33234	Up
GOBP_SPINDLE_ASSEMBLY_INVOLVED_IN_FEMALE_MEIOSIS	0.852635	0.067917	3.22097	0.00517157	0.0420576	-2.33298	Up
GOBP_LUNG_MORPHOGENESIS	0.279626	0.0179584	3.22021	0.0051799	0.0421035	-2.33451	Not DEG
GOBP_POSITIVE_REGULATION_OF_DNA_TEMPLATED_TRANSCRIPTION_ELONGATION	-0.393255	-0.0398677	-3.21991	0.00518316	0.0421053	-2.3351	Not DEG
GOBP_NEGATIVE_REGULATION_OF_DENDRITIC_CELL_DIFFERENTIATION	-1.00138	0.0254689	-3.2197	0.0051855	0.0421053	-2.33553	Down
GOBP_NEGATIVE_REGULATION_OF_ASTROCYTE_DIFFERENTIATION	0.451405	0.0759591	3.21928	0.0051902	0.0421216	-2.33639	Not DEG
HP_BLEPHAROCHALASIS	0.984759	-0.0265046	3.21847	0.00519911	0.042172	-2.33802	Up
HP_SUPRAVENTRICULAR_ARRHYTHMIA	-0.313824	-0.0159205	-3.21732	0.00521182	0.0422533	-2.34033	Not DEG
HP_ABNORMAL_CEREBRAL_ARTERY_MORPHOLOGY	0.481478	-0.00252075	3.21705	0.00521484	0.0422559	-2.34088	Not DEG
GOBP_ADIPONECTIN_ACTIVATED_SIGNALING_PATHWAY	-0.531756	-0.0529287	-3.21663	0.00521957	0.0422723	-2.34174	Not DEG
GOBP_MRNA_METABOLIC_PROCESS	-0.330432	-0.0349685	-3.21613	0.0052251	0.0422952	-2.34275	Not DEG
GOMF_PROTEIN_LYSINE_DEACETYLASE_ACTIVITY	-0.336471	-0.0636044	-3.21556	0.00523137	0.0423073	-2.34388	Not DEG
HP_ABNORMAL_SYNAPTIC_TRANSMISSION_AT_THE_NEUROMUSCULAR_JUNCTION	0.277884	0.00639753	3.21551	0.00523199	0.0423073	-2.344	Not DEG
GOMF_NAD_BINDING	-0.287185	-0.0283301	-3.21496	0.00523814	0.0423199	-2.34511	Not DEG
GOBP_PROTEIN_O_LINKED_GLYCOSYLATION	0.256618	0.0321189	3.21467	0.00524131	0.0423199	-2.34568	Not DEG
HP_HAND_APRAXIA	-0.547449	0.0167357	-3.21464	0.00524166	0.0423199	-2.34575	Not DEG
GOBP_POSITIVE_REGULATION_OF_HISTONE_MODIFICATION	-0.27134	-0.0156846	-3.21396	0.00524929	0.0423596	-2.34713	Not DEG
GOBP_EMBRYONIC_DIGIT_MORPHOGENESIS	0.319174	0.0122402	3.21324	0.00525735	0.0424028	-2.34858	Not DEG
GOBP_CARDIAC_CHAMBER_FORMATION	-0.677484	-0.0539788	-3.2124	0.00526674	0.0424566	-2.35027	Down
HP_ABNORMALITY_OF_THE_VESTIBULOCOCHLEAR_NERVE	0.473244	0.0622063	3.21187	0.0052727	0.0424634	-2.35135	Not DEG
GOBP_MATURATION_OF_5_8S_RRNA_FROM_TRICISTRONIC_RRNA_TRANSCRIPT_SSU_RRNA_5_8S_RRNA_LSU_RRNA	-0.50302	-0.043797	-3.21184	0.005273	0.0424634	-2.3514	Not DEG
GOBP_CORTISOL_BIOSYNTHETIC_PROCESS	0.496128	0.056632	3.21067	0.00528611	0.0424996	-2.35375	Not DEG
GOBP_REGULATION_OF_CORTISOL_BIOSYNTHETIC_PROCESS	0.496128	0.056632	3.21067	0.00528611	0.0424996	-2.35375	Not DEG
GOBP_TRANSCRIPTION_ELONGATION_BY_RNA_POLYMERASE_II_PROMOTER	-0.381901	-0.0286566	-3.21019	0.00529148	0.0424996	-2.35472	Not DEG
GOBP_TERPENOID_BIOSYNTHETIC_PROCESS	0.495398	0.0704334	3.21017	0.00529176	0.0424996	-2.35477	Not DEG
HP_VERTEBRAL_SEGMENTATION_DEFECT	0.242911	0.000961277	3.21002	0.0052935	0.0424996	-2.35508	Not DEG
HP_ACNE_INVERSA	0.42149	0.0213042	3.20999	0.00529379	0.0424996	-2.35513	Not DEG
GOBP_POSITIVE_REGULATION_OF_CARDIAC_MUSCLE_CELL_PROLIFERATION	0.334663	0.0322222	3.20929	0.00530172	0.0425415	-2.35655	Not DEG
GOCC_PROTEASOME_COMPLEX	-0.622289	-0.020198	-3.20824	0.00531352	0.0426124	-2.35866	Down
HP_CESSATION_OF_HEAD_GROWTH	-0.463147	-0.0438556	-3.20802	0.005316	0.0426124	-2.3591	Not DEG
GOMF_RNA_DNA_HYBRID_RIBONUCLEASE_ACTIVITY	0.503927	0.0799925	3.20766	0.00532006	0.0426226	-2.35982	Not DEG
HP_VENTRICULAR_FIBRILLATION	-0.320905	-0.00668868	-3.20743	0.00532271	0.0426226	-2.3603	Not DEG
GOBP_REGULATION_OF_CYCLIC_NUCLEOTIDE_PHOSPHODIESTERASE_ACTIVITY	-0.57216	-0.0049748	-3.20533	0.00534658	0.0427918	-2.36454	Not DEG
GOBP_REGULATION_OF_MICROTUBULE_BINDING	-0.561866	-0.0171217	-3.20488	0.00535162	0.0428102	-2.36543	Not DEG
GOBP_CHEMOKINE_C_X_C_MOTIF_LIGAND_12_SIGNALING_PATHWAY	0.622849	-0.0088251	3.20441	0.00535698	0.0428139	-2.36638	Up
HP_LARYNGEAL_STENOSIS	0.564109	0.0180843	3.20436	0.00535755	0.0428139	-2.36648	Not DEG
GOBP_NEURAL_RETINA_DEVELOPMENT	0.324559	0.0444861	3.20354	0.00536694	0.0428616	-2.36814	Not DEG
GOBP_MESONEPHRIC_DUCT_DEVELOPMENT	0.529315	0.0370747	3.20336	0.005369	0.0428616	-2.3685	Not DEG
HP_THYROID_AGENESIS	-0.746259	-0.0361886	-3.20287	0.00537454	0.042884	-2.36948	Down
GOCC_GLYCOPROTEIN_COMPLEX	-0.515351	-0.0588585	-3.20248	0.00537909	0.0428985	-2.37029	Not DEG
HP_SEVERE_INTRAUTERINE_GROWTH_RETARDATION	0.528838	-0.0240491	3.20218	0.00538247	0.0429036	-2.37088	Not DEG
HP_ABNORMAL_BLOOD_CARBON_DIOXIDE_LEVEL	0.477138	0.0252102	3.20102	0.00539573	0.0429873	-2.37321	Not DEG
HP_RETINAL_HEMORRHAGE	0.389561	-0.00711713	3.20052	0.00540147	0.0429958	-2.37422	Not DEG
GOBP_PROTOPORPHYRINOGEN_IX_BIOSYNTHETIC_PROCESS	-0.53055	-0.0344276	-3.20045	0.00540228	0.0429958	-2.37436	Not DEG
GOBP_RESPONSE_TO_ESTRADIOL	0.234892	0.0263895	3.2001	0.00540635	0.0430063	-2.37508	Not DEG
GOBP_MELANOCYTE_PROLIFERATION	1.05158	-0.000782841	3.19942	0.00541421	0.0430306	-2.37645	Up
GOBP_PYRIMIDINE_DEOXYRIBONUCLEOTIDE_BIOSYNTHETIC_PROCESS	0.517194	-0.0186507	3.19918	0.00541695	0.0430306	-2.37693	Not DEG
HP_DECREASED_FERTILITY_IN_MALES	0.323853	0.0266496	3.19895	0.00541957	0.0430306	-2.37739	Not DEG
HP_SPINOCEREBELLAR_TRACT_DEGENERATION	-0.421586	0.0418702	-3.19883	0.00542091	0.0430306	-2.37763	Not DEG
GOBP_NEGATIVE_REGULATION_OF_CHROMATIN_BINDING	-0.550236	-0.0327828	-3.19818	0.00542844	0.0430306	-2.37894	Not DEG
GOBP_CELLULAR_RESPONSE_TO_ELECTRICAL_STIMULUS	0.58342	0.039637	3.19797	0.00543084	0.0430306	-2.37936	Up
GOBP_CELLULAR_RESPONSE_TO_ARSENIC_CONTAINING_SUBSTANCE	-0.515472	-0.0843997	-3.19783	0.00543245	0.0430306	-2.37964	Not DEG
GOBP_L_SERINE_TRANSPORT	0.467223	-0.00412304	3.19769	0.00543414	0.0430306	-2.37994	Not DEG
GOMF_L_SERINE_TRANSMEMBRANE_TRANSPORTER_ACTIVITY	0.467223	-0.00412304	3.19769	0.00543414	0.0430306	-2.37994	Not DEG
GOCC_PLATELET_DENSE_TUBULAR_NETWORK_MEMBRANE	-0.481399	0.0052787	-3.19743	0.00543711	0.0430323	-2.38045	Not DEG
GOBP_ENDODERMAL_CELL_DIFFERENTIATION	0.447292	0.0324433	3.19573	0.00545685	0.0431668	-2.38389	Not DEG
HP_STOMACH_CANCER	0.286783	0.00192069	3.19542	0.00546046	0.0431735	-2.38452	Not DEG
GOMF_AXON_GUIDANCE_RECEPTOR_ACTIVITY	0.451966	0.0568168	3.19479	0.00546773	0.0432092	-2.38578	Not DEG
GOCC_BOX_H_ACA_RNP_COMPLEX	0.472315	0.010996	3.19423	0.00547422	0.0432386	-2.3869	Not DEG
GOBP_VESICLE_FUSION_TO_PLASMA_MEMBRANE	0.44022	0.0542826	3.19343	0.00548363	0.0432911	-2.38853	Not DEG
GOBP_PITUITARY_GLAND_DEVELOPMENT	0.408156	0.0901	3.19314	0.00548702	0.043296	-2.38911	Not DEG
HP_ABSENT_FOVEAL_REFLEX	0.584046	0.0824854	3.19251	0.00549429	0.0433316	-2.39037	Up
HP_AMELOGENESIS_IMPERFECTA	0.353516	0.00824139	3.1918	0.00550259	0.0433583	-2.3918	Not DEG
HP_THYROID_DYSGENESIS	-0.738242	-0.0114646	-3.19175	0.00550322	0.0433583	-2.39191	Down
GOBP_POST_EMBRYONIC_EYE_MORPHOGENESIS	0.453368	0.0135817	3.19014	0.00552206	0.0434848	-2.39515	Not DEG
GOBP_POSITIVE_REGULATION_OF_ACUTE_INFLAMMATORY_RESPONSE_TO_ANTIGENIC_STIMULUS	0.604157	0.0586678	3.18947	0.00552993	0.0435049	-2.3965	Up
GOBP_REGULATION_OF_LYMPHOCYTE_APOPTOTIC_PROCESS	0.418092	0.0374407	3.18929	0.00553206	0.0435049	-2.39686	Not DEG
GOMF_ACETYLCHOLINE_RECEPTOR_ACTIVITY	0.61021	0.0885293	3.18921	0.00553295	0.0435049	-2.39701	Up
GOBP_REGULATION_OF_WOUND_HEALING	0.303551	0.0146181	3.18841	0.00554245	0.0435385	-2.39864	Not DEG
GOMF_RNA_POLYMERASE_CORE_ENZYME_BINDING	-0.419009	-0.0430901	-3.18829	0.00554381	0.0435385	-2.39887	Not DEG
GOBP_NEGATIVE_REGULATION_OF_CHEMOKINE_C_C_MOTIF_LIGAND_5_PRODUCTION	0.377687	-0.0218101	3.18814	0.00554557	0.0435385	-2.39917	Not DEG
GOBP_MRNA_PROCESSING	-0.369613	-0.0335498	-3.18772	0.00555051	0.0435555	-2.40001	Not DEG
GOBP_HISTONE_H4_K5_ACETYLATION	-0.43322	-0.032929	-3.187	0.00555901	0.0436004	-2.40147	Not DEG
GOBP_POSITIVE_REGULATION_OF_MRNA_SPLICING_VIA_SPLICEOSOME	-0.470095	-0.0102158	-3.18667	0.00556295	0.0436094	-2.40214	Not DEG
GOBP_EPIDERMIS_MORPHOGENESIS	0.328578	0.026633	3.18511	0.00558148	0.0437327	-2.40529	Not DEG
GOBP_INTERSTRAND_CROSS_LINK_REPAIR	0.408734	0.0112071	3.18294	0.00560723	0.0439126	-2.40965	Not DEG
[truncated: 13,656 more rows]

## Sheet: LAA_CvS
Pathway	logFC	AveExpr	t	P.Value	adj.P.Val	B	Type
HP_PERIPHERAL_RETINAL_DEGENERATION	1.76955	0.0335023	15.4706	3.01542e-11	2.36032e-07	15.3316	Up
HP_EXUDATIVE_RETINAL_DETACHMENT	1.76955	0.0335023	15.4706	3.01542e-11	2.36032e-07	15.3316	Up
GOBP_FATTY_ACID_BETA_OXIDATION_USING_ACYL_COA_OXIDASE	-0.980936	-0.0696875	-12.8361	5.2395e-10	2.73414e-06	12.9067	Down
GOBP_POSITIVE_REGULATION_OF_GLIAL_CELL_MIGRATION	1.18465	0.0207864	12.3041	9.89481e-10	3.66604e-06	12.3462	Up
GOBP_RESPONSE_TO_DIACYL_BACTERIAL_LIPOPEPTIDE	1.31992	-0.0445701	12.1663	1.17089e-09	3.66604e-06	12.1967	Up
HP_DECREASED_CIRCULATING_PROGESTERONE	-1.07579	-0.0773085	-11.8087	1.82561e-09	3.82732e-06	11.8001	Down
HP_ABNORMAL_CIRCULATING_PROGESTERONE_LEVEL	-1.07579	-0.0773085	-11.8087	1.82561e-09	3.82732e-06	11.8001	Down
HP_INCREASED_FECAL_PORPHYRIN	-1.1231	-0.00555903	-11.754	1.95583e-09	3.82732e-06	11.7383	Down
GOBP_NEGATIVE_REGULATION_OF_CHONDROCYTE_PROLIFERATION	1.29178	0.162073	11.2975	3.51125e-09	6.10762e-06	11.2105	Up
HP_ABNORMAL_NUMBER_OF_GRANULOCYTE_PRECURSORS	-1.06797	0.0275792	-10.8455	6.38425e-09	9.99454e-06	10.6661	Down
HP_CORONARY_ARTERY_ANEURYSM	1.08085	0.101293	9.98672	2.09951e-08	2.98799e-05	9.56816	Up
GOBP_MICROGLIAL_CELL_MIGRATION	1.36775	0.0664845	9.69309	3.2096e-08	4.18719e-05	9.17252	Up
GOMF_MAP_KINASE_TYROSINE_SERINE_THREONINE_PHOSPHATASE_ACTIVITY	1.10568	-0.00487485	9.56453	3.87636e-08	4.33597e-05	8.99593	Up
GOBP_CORTISOL_SECRETION	1.27809	-0.0445082	9.56432	3.87759e-08	4.33597e-05	8.99563	Up
GOBP_NEGATIVE_REGULATION_OF_CHEMOKINE_C_C_MOTIF_LIGAND_5_PRODUCTION	1.11905	-0.0218101	9.44617	4.6195e-08	4.53055e-05	8.83148	Up
GOCC_MICROBODY_LUMEN	-0.773793	-0.0595191	-9.44459	4.63039e-08	4.53055e-05	8.82927	Down
GOBP_NEGATIVE_REGULATION_OF_MONOCYTE_CHEMOTAXIS	1.00301	-0.000260479	9.38578	5.05501e-08	4.65507e-05	8.74688	Up
GOBP_POSITIVE_REGULATION_OF_T_CELL_DIFFERENTIATION_IN_THYMUS	1.20905	0.10995	9.28051	5.92035e-08	4.82363e-05	8.59829	Up
GOBP_MITOCHONDRIAL_RNA_PROCESSING	-0.939025	-0.0509704	-9.25762	6.12826e-08	4.82363e-05	8.5658	Down
GOBP_REGULATION_OF_POSTSYNAPTIC_NEUROTRANSMITTER_RECEPTOR_ACTIVITY	0.866696	0.0785361	9.25394	6.16241e-08	4.82363e-05	8.56057	Up
GOBP_CENTRAL_NERVOUS_SYSTEM_MATURATION	1.03394	-0.0278167	9.12486	7.49581e-08	5.36962e-05	8.37594	Up
GOBP_MICROGLIAL_CELL_PROLIFERATION	1.09791	0.100707	9.12048	7.54594e-08	5.36962e-05	8.36965	Up
GOCC_MITOCHONDRIAL_PYRUVATE_DEHYDROGENASE_COMPLEX	-1.22681	0.0160214	-9.07644	8.07126e-08	5.49372e-05	8.30612	Down
GOCC_RIBOSE_PHOSPHATE_DIPHOSPHOKINASE_COMPLEX	-1.23869	0.0317854	-8.99364	9.16529e-08	5.7393e-05	8.186	Down
GOMF_RIBOSE_PHOSPHATE_DIPHOSPHOKINASE_ACTIVITY	-1.23869	0.0317854	-8.99364	9.16529e-08	5.7393e-05	8.186	Down
GOBP_NEGATIVE_REGULATION_OF_HOMOTYPIC_CELL_CELL_ADHESION	0.839701	0.023471	8.94671	9.85342e-08	5.9329e-05	8.11752	Up
HP_METAPHYSEAL_CUPPING	-0.918153	-0.00116403	-8.9035	1.05351e-07	6.10839e-05	8.0542	Down
HP_DECREASED_PLASMA_CARNITINE	-0.989662	-0.0382127	-8.85968	1.1277e-07	6.24182e-05	7.98973	Down
GOMF_PROTEIN_TYROSINE_THREONINE_PHOSPHATASE_ACTIVITY	1.09671	0.0212748	8.84362	1.15626e-07	6.24182e-05	7.96603	Up
GOCC_NSL_COMPLEX	-1.06394	-0.0418194	-8.65166	1.56268e-07	8.15461e-05	7.68012	Down
GOBP_NOREPINEPHRINE_BIOSYNTHETIC_PROCESS	0.990249	0.020288	8.62637	1.62648e-07	8.21373e-05	7.64208	Up
GOCC_SPERM_PLASMA_MEMBRANE	1.03968	0.0349015	8.51296	1.94801e-07	9.37865e-05	7.47039	Up
GOBP_MITOCHONDRIAL_RNA_METABOLIC_PROCESS	-0.730714	-0.0347123	-8.49298	2.01123e-07	9.37865e-05	7.43996	Down
HP_ABNORMAL_CIRCULATING_FATTY_ACID_CONCENTRATION	-0.814809	-0.0239318	-8.48506	2.03688e-07	9.37865e-05	7.42789	Down
GOBP_CARTILAGE_MORPHOGENESIS	1.13084	-0.0317179	8.34315	2.55962e-07	0.000114488	7.20997	Up
GOBP_POSITIVE_REGULATION_OF_EPITHELIAL_TO_MESENCHYMAL_TRANSITION_INVOLVED_IN_ENDOCARDIAL_CUSHION_FORMATION	1.08958	-0.0212401	8.27393	2.86393e-07	0.000118764	7.10265	Up
GOMF_AMINO_ACID_CATION_SYMPORTER_ACTIVITY	0.919792	0.0842893	8.27	2.88231e-07	0.000118764	7.09654	Up
GOMF_POTASSIUM_PROTON_ANTIPORTER_ACTIVITY	0.894667	0.0629862	8.26989	2.88281e-07	0.000118764	7.09637	Up
HP_PREMATURE_ARTERIOSCLEROSIS	0.89089	0.0726159	8.1877	3.29683e-07	0.000132338	6.96802	Up
HP_FATIGABLE_WEAKNESS_OF_DISTAL_LIMB_MUSCLES	1.08917	0.00903554	8.15248	3.4929e-07	0.00013399	6.91272	Up
HP_ABNORMAL_CIRCULATING_FATTY_ACID_ANION_CONCENTRATION	-0.973843	-0.0244862	-8.14965	3.50917e-07	0.00013399	6.90828	Down
GOMF_NEUTRAL_AMINO_ACID_SODIUM_SYMPORTER_ACTIVITY	1.29276	0.0121597	8.07871	3.94415e-07	0.000147014	6.79634	Up
HP_ABNORMALITY_OF_THE_SPINOCEREBELLAR_TRACTS	-0.949522	0.0516709	-7.9953	4.52877e-07	0.000161895	6.6638	Down
GOBP_REGULATION_OF_EPITHELIAL_TO_MESENCHYMAL_TRANSITION_INVOLVED_IN_ENDOCARDIAL_CUSHION_FORMATION	1.13655	0.0134796	7.98279	4.62405e-07	0.000161895	6.64382	Up
GOMF_CCR5_CHEMOKINE_RECEPTOR_BINDING	0.674198	0.0474554	7.94504	4.92422e-07	0.000161895	6.58345	Up
HP_HETERONYMOUS_HEMIANOPIA	-0.711693	-0.0493707	-7.94502	4.92439e-07	0.000161895	6.58341	Down
HP_AORTIC_ATHEROSCLEROTIC_LESION	0.862963	0.0362396	7.92853	5.06194e-07	0.000161895	6.55696	Up
GOBP_REGULATION_OF_HISTONE_H3_K4_METHYLATION	-0.775465	-0.019268	-7.92305	5.1085e-07	0.000161895	6.54817	Down
HP_CERVICAL_C2_C3_VERTEBRAL_FUSION	1.06012	0.0442982	7.91799	5.15189e-07	0.000161895	6.54005	Up
HP_PREMATURE_OSTEOARTHRITIS	0.794996	0.0903822	7.90922	5.22803e-07	0.000161895	6.52595	Up
GOBP_THERMOCEPTION	1.07529	0.132115	7.90397	5.27414e-07	0.000161895	6.51752	Up
GOMF_PROLINE_SODIUM_SYMPORTER_ACTIVITY	1.36348	0.0949469	7.87561	5.53091e-07	0.000166512	6.47185	Up
HP_SPONDYLOLISTHESIS	0.913723	0.00370719	7.85269	5.74791e-07	0.000168667	6.43486	Up
GOBP_HINDBRAIN_MATURATION	1.10087	-0.0578837	7.84549	5.81797e-07	0.000168667	6.42321	Up
GOBP_NEGATIVE_REGULATION_OF_ENDOTHELIAL_CELL_CHEMOTAXIS	1.12184	-0.0971673	7.82001	6.07293e-07	0.000172858	6.38198	Up
HP_INCREASED_LEVEL_OF_HIPPURIC_ACID_IN_URINE	-1.00704	-0.0730164	-7.80915	6.18515e-07	0.000172908	6.36437	Down
HP_ELEVATED_CIRCULATING_LONG_CHAIN_FATTY_ACID_CONCENTRATION	-1.11542	-0.029535	-7.75888	6.73345e-07	0.000183389	6.28265	Down
GOMF_STRUCTURAL_CONSTITUENT_OF_EYE_LENS	0.898988	0.0110727	7.75356	6.79436e-07	0.000183389	6.27399	Up
HP_PRURITIS_ON_HAND	1.13129	0.109378	7.73771	6.97943e-07	0.000184586	6.24812	Up
GOMF_TRANSCRIPTION_COREPRESSOR_BINDING	-0.579842	-0.0293265	-7.72973	7.07451e-07	0.000184586	6.23509	Not DEG
GOBP_PHOTOPERIODISM	-0.612542	-0.0443163	-7.70623	7.3625e-07	0.000188817	6.19667	Down
HP_INTERCOSTAL_MUSCLE_WEAKNESS	0.975446	0.00620774	7.69709	7.47791e-07	0.000188817	6.18169	Up
GOBP_POSITIVE_REGULATION_OF_MEIOTIC_CELL_CYCLE	0.719475	0.0488435	7.6818	7.675e-07	0.000190718	6.15663	Up
GOBP_VERY_LONG_CHAIN_FATTY_ACID_CATABOLIC_PROCESS	-0.929351	0.00152709	-7.64931	8.11221e-07	0.000198432	6.10325	Down
GOCC_H3_HISTONE_ACETYLTRANSFERASE_COMPLEX	-0.840495	-0.0492182	-7.63259	8.34731e-07	0.000200803	6.07572	Down
GOMF_DIPHOSPHOTRANSFERASE_ACTIVITY	-1.16151	-0.00425937	-7.62436	8.46566e-07	0.000200803	6.06215	Down
GOBP_PROTEIN_REFOLDING	0.802157	-0.0354958	7.56809	9.32286e-07	0.000217835	5.96914	Up
GOBP_MEMBRANOUS_SEPTUM_MORPHOGENESIS	0.980049	0.0603588	7.54998	9.61781e-07	0.000218461	5.93909	Up
GOMF_NAD_BINDING	-0.672342	-0.0283301	-7.52668	1.00115e-06	0.000218461	5.90038	Down
HP_DECREASED_ACTIVITY_OF_MITOCHONDRIAL_COMPLEX_II	-0.864483	-0.0471309	-7.5245	1.00493e-06	0.000218461	5.89675	Down
GOBP_URETER_MORPHOGENESIS	1.11589	0.0923883	7.52085	1.01125e-06	0.000218461	5.89069	Up
GOBP_COENZYME_A_METABOLIC_PROCESS	-0.720776	-0.0278512	-7.51704	1.01793e-06	0.000218461	5.88434	Down
GOBP_GAMMA_AMINOBUTYRIC_ACID_SECRETION	1.07613	0.0341158	7.51436	1.02265e-06	0.000218461	5.87987	Up
GOCC_LAMELLIPODIUM_MEMBRANE	0.78289	-0.00726761	7.49579	1.05596e-06	0.000218461	5.84893	Up
HP_SPINOCEREBELLAR_TRACT_DEGENERATION	-0.987788	0.0418702	-7.49496	1.05747e-06	0.000218461	5.84755	Down
GOBP_GAMMA_AMINOBUTYRIC_ACID_TRANSPORT	1.07278	0.0754243	7.49328	1.06056e-06	0.000218461	5.84474	Up
HP_CHRONIC_HEPATIC_FAILURE	-0.827195	0.0167209	-7.46057	1.1223e-06	0.000226983	5.7901	Down
GOBP_POSITIVE_REGULATION_OF_B_CELL_RECEPTOR_SIGNALING_PATHWAY	1.14545	0.0469988	7.45615	1.13093e-06	0.000226983	5.7827	Up
GOBP_REGULATION_OF_COMPLEMENT_DEPENDENT_CYTOTOXICITY	1.19192	0.0111111	7.42771	1.18812e-06	0.000235442	5.73504	Up
GOMF_PYRUVATE_DEHYDROGENASE_ACTIVITY	-1.10165	0.0528725	-7.41403	1.21669e-06	0.000235838	5.71208	Down
HP_ENCHONDROMA	-0.724196	0.00767936	-7.41236	1.22024e-06	0.000235838	5.70926	Down
HP_DICARBOXYLIC_ACIDURIA	-0.903861	-0.0114605	-7.36927	1.31533e-06	0.000251116	5.63673	Down
GOBP_REGULATION_OF_CDC42_PROTEIN_SIGNAL_TRANSDUCTION	-0.777221	-0.0424647	-7.34959	1.36132e-06	0.000256765	5.60349	Down
GOBP_REGULATION_OF_WATER_LOSS_VIA_SKIN	0.649286	0.0501971	7.3286	1.41219e-06	0.000263189	5.56801	Up
GOMF_AMINO_ACID_SODIUM_SYMPORTER_ACTIVITY	0.996443	0.115973	7.30603	1.46914e-06	0.000263957	5.52977	Up
GOMF_STRUCTURAL_CONSTITUENT_OF_SYNAPSE	0.810809	0.00505295	7.29945	1.48618e-06	0.000263957	5.51861	Up
GOBP_MITOCHONDRIAL_TRANSCRIPTION	-0.737446	-0.00414386	-7.2982	1.48946e-06	0.000263957	5.51648	Down
GOBP_EPITHELIAL_TO_MESENCHYMAL_TRANSITION_INVOLVED_IN_ENDOCARDIAL_CUSHION_FORMATION	0.95842	0.00573437	7.29794	1.49013e-06	0.000263957	5.51604	Up
GOBP_NEGATIVE_REGULATION_OF_P38MAPK_CASCADE	0.871369	-0.0420362	7.28852	1.51498e-06	0.000263957	5.50004	Up
GOBP_REGULATION_OF_PROTEIN_TYROSINE_PHOSPHATASE_ACTIVITY	1.04848	0.0157548	7.28414	1.52666e-06	0.000263957	5.4926	Up
HP_PRIMARY_ADRENAL_INSUFFICIENCY	-0.721387	-0.0348885	-7.28128	1.53434e-06	0.000263957	5.48775	Down
GOBP_HISTONE_H4_K5_ACETYLATION	-0.986579	-0.032929	-7.25781	1.59898e-06	0.000272087	5.44781	Down
GOCC_MIB_COMPLEX	-1.0007	0.0115291	-7.24005	1.64975e-06	0.000277708	5.41755	Down
GOBP_RESPONSE_TO_MAGNESIUM_ION	0.798891	0.0319578	7.20289	1.76154e-06	0.000282677	5.35406	Up
GOMF_OXIDOREDUCTASE_ACTIVITY_ACTING_ON_THE_CH_CH_GROUP_OF_DONORS_OXYGEN_AS_ACCEPTOR	-0.910006	-0.0314271	-7.20031	1.76959e-06	0.000282677	5.34964	Down
HP_ORGANIC_ACIDURIA	-0.739661	-0.0158154	-7.19813	1.77643e-06	0.000282677	5.3459	Down
GOBP_CELL_ADHESION_INVOLVED_IN_HEART_MORPHOGENESIS	0.890707	0.0511431	7.19578	1.78382e-06	0.000282677	5.34188	Up
HP_HYPOPLASIA_OF_THE_MUSCULATURE	0.676081	-0.0352527	7.19488	1.78666e-06	0.000282677	5.34034	Up
GOMF_LIPOPEPTIDE_BINDING	1.18505	0.0194811	7.18959	1.80344e-06	0.000282677	5.33128	Up
GOCC_TRANSCRIPTION_FACTOR_AP_1_COMPLEX	1.02473	-0.0276283	7.18889	1.80567e-06	0.000282677	5.33009	Up
GOBP_FATTY_ACID_TRANSMEMBRANE_TRANSPORT	-0.733202	-0.027672	-7.18091	1.83134e-06	0.000283476	5.31641	Down
HP_SUDDEN_LOSS_OF_VISUAL_ACUITY	-0.947348	-0.031533	-7.17611	1.84698e-06	0.000283476	5.30817	Down
GOBP_CARTILAGE_DEVELOPMENT	0.641307	0.025018	7.17035	1.86593e-06	0.000283603	5.29828	Up
GOMF_PROTEIN_DISULFIDE_ISOMERASE_ACTIVITY	0.856628	0.0410086	7.1633	1.88936e-06	0.000284092	5.28619	Up
HP_RIGHT_AORTIC_ARCH	0.916211	0.0406482	7.15852	1.90544e-06	0.000284092	5.27798	Up
HP_APLASIA_HYPOPLASIA_OF_THE_PHALANGES_OF_THE_HALLUX	1.21368	0.0248623	7.15096	1.93115e-06	0.00028521	5.26499	Up
GOMF_MAP_KINASE_PHOSPHATASE_ACTIVITY	0.910409	-0.0291338	7.11562	2.05625e-06	0.000297036	5.20414	Up
GOBP_POSITIVE_REGULATION_OF_MEIOTIC_NUCLEAR_DIVISION	0.773743	0.0596509	7.11515	2.05799e-06	0.000297036	5.20333	Up
GOMF_O_METHYLTRANSFERASE_ACTIVITY	-0.832875	-0.0390072	-7.11238	2.06815e-06	0.000297036	5.19855	Down
GOMF_METAL_CATION_PROTON_ANTIPORTER_ACTIVITY	0.781968	0.0171445	7.1005	2.11235e-06	0.000300626	5.17805	Up
HP_BILATERAL_COXA_VALGA	1.13766	0.0693123	7.09163	2.14598e-06	0.00030266	5.16273	Up
GOMF_TRANSLATION_ELONGATION_FACTOR_ACTIVITY	-0.958818	-0.0196477	-7.07712	2.20224e-06	0.000307822	5.13764	Down
HP_ACIDEMIA	-0.892267	-0.0176577	-7.05148	2.30538e-06	0.000319387	5.09324	Down
HP_DEMYELINATING_PERIPHERAL_NEUROPATHY	-0.569823	-0.0171611	-7.03693	2.36616e-06	0.000324932	5.06799	Not DEG
GOBP_NEGATIVE_REGULATION_OF_LEUKOCYTE_CHEMOTAXIS	1.07185	-0.00587145	7.02789	2.40476e-06	0.000327361	5.05229	Up
GOBP_REGULATION_OF_COLLAGEN_METABOLIC_PROCESS	0.759333	0.0602237	7.01535	2.45937e-06	0.000331802	5.0305	Up
GOBP_REGULATION_OF_GLIAL_CELL_MIGRATION	0.753667	0.038173	7.01074	2.47977e-06	0.000331802	5.02248	Up
GOBP_MEMBRANE_REPOLARIZATION_DURING_ATRIAL_CARDIAC_MUSCLE_CELL_ACTION_POTENTIAL	-0.893899	-0.0960846	-7.00156	2.52095e-06	0.000334454	5.0065	Down
GOBP_NEGATIVE_REGULATION_OF_HIPPO_SIGNALING	0.901773	0.0648645	6.9801	2.61997e-06	0.000344669	4.9691	Up
GOBP_NUCLEOTIDE_EXCISION_REPAIR_DNA_INCISION	-0.752441	-0.0236872	-6.95625	2.73482e-06	0.000353959	4.92744	Down
GOBP_MITOCHONDRIAL_GENE_EXPRESSION	-0.699095	-0.0343639	-6.95605	2.73581e-06	0.000353959	4.92709	Down
HP_ABNORMAL_VISUAL_FIELD_TEST	-0.699654	-0.0380971	-6.93773	2.82762e-06	0.000359369	4.89504	Down
HP_NEUROMUSCULAR_DYSPHAGIA	0.902158	0.00532352	6.9365	2.83387e-06	0.000359369	4.8929	Up
GOBP_AGGRESOME_ASSEMBLY	-0.994767	-0.0891356	-6.93404	2.84648e-06	0.000359369	4.88858	Down
HP_GENU_VARUM	0.580235	0.0360294	6.92082	2.9152e-06	0.0003651	4.86541	Up
HP_ADRENAL_INSUFFICIENCY	-0.573388	-0.0250472	-6.91072	2.96881e-06	0.000368863	4.84771	Not DEG
HP_DECREASED_CERVICAL_SPINE_MOBILITY	0.810021	0.100252	6.89674	3.04477e-06	0.000375322	4.82316	Up
GOBP_FATTY_ACID_CATABOLIC_PROCESS	-0.640439	-0.0380905	-6.88357	3.1182e-06	0.000381371	4.80001	Down
GOBP_SPINDLE_MIDZONE_ASSEMBLY	0.664004	0.0401955	6.87894	3.14444e-06	0.000381599	4.79187	Up
GOBP_POSITIVE_REGULATION_OF_NITRIC_OXIDE_METABOLIC_PROCESS	0.651405	0.0243689	6.87413	3.17198e-06	0.000381979	4.78339	Up
GOBP_NEGATIVE_REGULATION_OF_COLLAGEN_METABOLIC_PROCESS	0.934771	0.0624029	6.86965	3.19782e-06	0.000382152	4.77551	Up
GOBP_MITOCHONDRIAL_TRNA_PROCESSING	-0.754875	-0.034085	-6.84291	3.35675e-06	0.000395471	4.72836	Down
HP_AMBIGUOUS_GENITALIA_FEMALE	1.1391	0.0231097	6.84241	3.35979e-06	0.000395471	4.72748	Up
GOCC_MUSCLE_MYOSIN_COMPLEX	0.978267	-0.0868906	6.83519	3.40415e-06	0.000397701	4.71473	Up
HP_FUSED_CERVICAL_VERTEBRAE	0.697925	0.0270705	6.82886	3.44351e-06	0.000399319	4.70356	Up
HP_HYPERNATRIURIA	-0.966303	-0.116724	-6.81356	3.54067e-06	0.000406696	4.67651	Down
HP_CONJUGATED_HYPERBILIRUBINEMIA	0.815566	0.0772271	6.80677	3.58473e-06	0.000406696	4.66448	Up
GOMF_GLUCOSIDASE_ACTIVITY	0.747114	0.054796	6.80316	3.60837e-06	0.000406696	4.65809	Up
GOCC_EXTERNAL_SIDE_OF_APICAL_PLASMA_MEMBRANE	1.12148	0.0311046	6.79883	3.63691e-06	0.000406696	4.65043	Up
GOBP_EGG_ACTIVATION	0.950922	-0.0243909	6.79441	3.6663e-06	0.000406696	4.6426	Up
GOCC_ATG1_ULK1_KINASE_COMPLEX	-0.782146	0.0223128	-6.79288	3.67656e-06	0.000406696	4.63988	Down
GOBP_DETERMINATION_OF_PANCREATIC_LEFT_RIGHT_ASYMMETRY	1.36254	0.0728687	6.78965	3.69825e-06	0.000406696	4.63416	Up
GOCC_OUTER_MITOCHONDRIAL_MEMBRANE_PROTEIN_COMPLEX	-0.966459	-0.0164697	-6.78523	3.72818e-06	0.000406696	4.62632	Down
GOBP_NEGATIVE_REGULATION_OF_GOLGI_TO_PLASMA_MEMBRANE_PROTEIN_TRANSPORT	-0.889875	-0.0193264	-6.7711	3.82558e-06	0.000406696	4.60124	Down
HP_ABNORMALITY_OF_AMINO_ACID_METABOLISM	-0.908556	-0.00854513	-6.76938	3.83761e-06	0.000406696	4.59818	Down
GOCC_ENDOPLASMIC_RETICULUM_LUMEN	0.622037	0.0306241	6.76538	3.86575e-06	0.000406696	4.59108	Up
HP_COMA	-0.551691	-0.0221612	-6.76482	3.86969e-06	0.000406696	4.59008	Not DEG
HP_PYODERMA	1.08827	0.0481624	6.76404	3.87517e-06	0.000406696	4.58871	Up
GOCC_NUCLEOID	-0.709849	-0.00919402	-6.75805	3.91786e-06	0.000406696	4.57805	Down
HP_CHRONIC_PAIN	1.27872	0.0797036	6.7558	3.93401e-06	0.000406696	4.57405	Up
HP_ATHETOSIS	-0.599085	0.0125024	-6.7552	3.93826e-06	0.000406696	4.573	Down
GOBP_ELASTIN_METABOLIC_PROCESS	1.06617	0.111331	6.75375	3.94876e-06	0.000406696	4.57041	Up
HP_METHYLMALONIC_ACIDEMIA	-0.826618	-0.0441965	-6.74509	4.01173e-06	0.000408932	4.55502	Down
HP_CYTOCHROME_C_OXIDASE_NEGATIVE_MUSCLE_FIBERS	-0.887558	-0.0186493	-6.7397	4.05154e-06	0.000408932	4.54541	Down
GOBP_REGULATION_OF_DNA_DAMAGE_RESPONSE_SIGNAL_TRANSDUCTION_BY_P53_CLASS_MEDIATOR	0.54855	-0.0398433	6.73861	4.05962e-06	0.000408932	4.54347	Not DEG
GOBP_INTERLEUKIN_4_PRODUCTION	0.948347	0.0672063	6.73655	4.07496e-06	0.000408932	4.5398	Up
HP_ABNORMAL_URINE_PH	-0.694192	-0.0202363	-6.72444	4.16634e-06	0.00041544	4.51822	Down
GOBP_DIAPHRAGM_DEVELOPMENT	0.899456	0.0336995	6.70929	4.28362e-06	0.000421206	4.49121	Up
GOBP_POSITIVE_REGULATION_OF_AMINE_TRANSPORT	0.678203	0.00116572	6.70695	4.30206e-06	0.000421206	4.48702	Up
HP_METABOLIC_ACIDOSIS	-0.61257	0.00648405	-6.70659	4.30489e-06	0.000421206	4.48639	Down
GOMF_AMMONIA_LYASE_ACTIVITY	1.2959	0.00114388	6.69853	4.36898e-06	0.000423264	4.472	Up
HP_HYPERAMMONEMIA	-0.740028	-0.00509968	-6.69716	4.37999e-06	0.000423264	4.46955	Down
GOBP_LIPID_DIGESTION	1.01397	0.0485581	6.69092	4.43047e-06	0.000425516	4.4584	Up
HP_PHALANGEAL_DISLOCATION	0.8337	0.0215986	6.66561	4.64145e-06	0.000440244	4.41311	Up
GOBP_REGULATION_OF_MESENCHYMAL_CELL_PROLIFERATION	0.589021	-0.022522	6.66316	4.66248e-06	0.000440244	4.40871	Up
GOBP_ENTRAINMENT_OF_CIRCADIAN_CLOCK	-0.55346	-0.0473896	-6.66249	4.66819e-06	0.000440244	4.40752	Not DEG
GOBP_MATURE_CONVENTIONAL_DENDRITIC_CELL_DIFFERENTIATION	1.32818	0.0668433	6.65912	4.69728e-06	0.000440335	4.40147	Up
GOBP_RESPONSE_TO_ELECTRICAL_STIMULUS	0.637133	-0.0311034	6.65372	4.74417e-06	0.000441193	4.3918	Up
HP_GENERALIZED_OSTEOPOROSIS	0.82147	0.0538074	6.65159	4.7628e-06	0.000441193	4.38798	Up
GOBP_GLUTAMINE_TRANSPORT	0.934675	0.0163422	6.63998	4.86582e-06	0.000444381	4.36714	Up
GOMF_L_GLUTAMINE_TRANSMEMBRANE_TRANSPORTER_ACTIVITY	0.934675	0.0163422	6.63998	4.86582e-06	0.000444381	4.36714	Up
GOBP_POSITIVE_REGULATION_OF_INTERLEUKIN_4_PRODUCTION	0.994585	0.068752	6.63814	4.88237e-06	0.000444381	4.36384	Up
GOMF_ACIDIC_AMINO_ACID_TRANSMEMBRANE_TRANSPORTER_ACTIVITY	0.683431	0.042162	6.62763	4.97793e-06	0.000450459	4.34496	Up
GOMF_GLUCURONOSYLTRANSFERASE_ACTIVITY	0.81565	-0.0201416	6.62407	5.01073e-06	0.000450822	4.33856	Up
GOBP_NEGATIVE_REGULATION_OF_MAST_CELL_DEGRANULATION	1.16416	0.0770269	6.62017	5.04688e-06	0.00045148	4.33156	Up
HP_EXTERNAL_OPHTHALMOPLEGIA	-0.533267	-0.00464772	-6.61573	5.08846e-06	0.000452612	4.32357	Not DEG
GOBP_NEGATIVE_REGULATION_OF_MYOBLAST_DIFFERENTIATION	1.03281	0.0549135	6.58186	5.41732e-06	0.000476897	4.26256	Up
GOBP_COLLAGEN_BIOSYNTHETIC_PROCESS	0.810558	0.0547636	6.58135	5.4224e-06	0.000476897	4.26165	Up
HP_ASTERIXIS	1.11431	0.104828	6.56652	5.5735e-06	0.000484964	4.23487	Up
GOBP_REGULATION_OF_MEIOTIC_CELL_CYCLE_PHASE_TRANSITION	0.918046	0.1562	6.56547	5.58436e-06	0.000484964	4.23297	Up
GOBP_NEGATIVE_REGULATION_OF_VASOCONSTRICTION	0.963844	-0.057565	6.56328	5.60705e-06	0.000484964	4.22902	Up
GOBP_PROTEIN_IMPORT_INTO_PEROXISOME_MEMBRANE	-1.10942	-0.0263511	-6.53123	5.95074e-06	0.000506519	4.17105	Down
HP_BREECH_PRESENTATION	0.608166	-0.0159472	6.52879	5.97771e-06	0.000506519	4.16664	Up
GOBP_TETRAPYRROLE_BIOSYNTHETIC_PROCESS	-0.765097	-0.0358926	-6.5263	6.00543e-06	0.000506519	4.16213	Down
HP_ABNORMALITY_OF_THE_PERIOSTEUM	1.01483	0.128357	6.52505	6.0194e-06	0.000506519	4.15986	Up
GOBP_PROLINE_TRANSMEMBRANE_TRANSPORT	0.815261	0.011671	6.52059	6.06953e-06	0.000506519	4.15178	Up
HP_BROAD_METACARPALS	0.665059	0.0422596	6.51531	6.12945e-06	0.000506519	4.1422	Up
GOBP_REGULATION_OF_SYNAPTIC_VESICLE_CYCLE	0.76881	0.00662431	6.51025	6.18743e-06	0.000506519	4.13302	Up
GOMF_H3_HISTONE_ACETYLTRANSFERASE_ACTIVITY	-0.840395	-0.0224721	-6.50965	6.19433e-06	0.000506519	4.13194	Down
GOBP_POSITIVE_REGULATION_OF_TRANSCRIPTION_FROM_RNA_POLYMERASE_II_PROMOTER_IN_RESPONSE_TO_ENDOPLASMIC_RETICULUM_STRESS	0.685973	0.0235803	6.50916	6.19997e-06	0.000506519	4.13105	Up
GOMF_HISTONE_H3_TRI_DI_MONOMETHYL_LYSINE_4_DEMETHYLASE_ACTIVITY	-0.97341	0.0294447	-6.50749	6.21929e-06	0.000506519	4.12802	Down
HP_MANIA	-0.644083	-0.0295613	-6.50686	6.22663e-06	0.000506519	4.12687	Down
GOBP_ENDOCARDIAL_CUSHION_FUSION	0.993957	0.053452	6.50532	6.24453e-06	0.000506519	4.12407	Up
GOBP_CHONDROCYTE_DIFFERENTIATION	0.612715	0.0231926	6.49726	6.33896e-06	0.000511528	4.10944	Up
GOBP_CELL_SURFACE_PATTERN_RECOGNITION_RECEPTOR_SIGNALING_PATHWAY	1.28749	0.123574	6.48688	6.46271e-06	0.000517043	4.09059	Up
HP_METHYLMALONIC_ACIDURIA	-0.747656	-0.0316886	-6.486	6.47336e-06	0.000517043	4.08898	Down
HP_ABNORMAL_CIRCULATING_PORPHYRIN_CONCENTRATION	-0.819957	0.0123774	-6.48155	6.52731e-06	0.000517586	4.08089	Down
GOCC_MLL1_2_COMPLEX	-0.871808	-0.0363309	-6.47999	6.54628e-06	0.000517586	4.07806	Down
GOBP_POST_EMBRYONIC_EYE_MORPHOGENESIS	0.919333	0.0135817	6.46892	6.68289e-06	0.000522122	4.05792	Up
GOBP_ALANINE_TRANSPORT	0.717919	-0.00479533	6.46648	6.71346e-06	0.000522122	4.05347	Up
GOBP_NEGATIVE_REGULATION_OF_RESPIRATORY_BURST_INVOLVED_IN_INFLAMMATORY_RESPONSE	1.02882	0.0574236	6.46257	6.76271e-06	0.000522122	4.04634	Up
GOBP_NEGATIVE_REGULATION_OF_RESPIRATORY_BURST	1.02882	0.0574236	6.46257	6.76271e-06	0.000522122	4.04634	Up
GOMF_METAL_CATION_MONOATOMIC_CATION_ANTIPORTER_ACTIVITY	0.588361	0.0157888	6.46196	6.77041e-06	0.000522122	4.04523	Up
GOBP_BRANCHED_CHAIN_AMINO_ACID_CATABOLIC_PROCESS	-0.948861	-0.0235906	-6.44129	7.03705e-06	0.000539076	4.00756	Down
GOBP_NEGATIVE_REGULATION_OF_CELL_KILLING	0.834844	-0.00374431	6.43962	7.05913e-06	0.000539076	4.0045	Up
HP_ABNORMALITY_OF_ACID_BASE_HOMEOSTASIS	-0.638916	0.000598344	-6.42215	7.29375e-06	0.000545593	3.97261	Down
GOBP_ZINC_ION_TRANSPORT	0.59	0.0117184	6.42127	7.30579e-06	0.000545593	3.971	Up
GOBP_NEGATIVE_REGULATION_OF_EXTRINSIC_APOPTOTIC_SIGNALING_PATHWAY_VIA_DEATH_DOMAIN_RECEPTORS	0.671314	-0.0295594	6.41803	7.35026e-06	0.000545593	3.96508	Up
HP_ABNORMALITY_OF_ADRENAL_PHYSIOLOGY	-0.4575	-0.011403	-6.41641	7.37259e-06	0.000545593	3.96212	Not DEG
GOMF_CYCLIC_NUCLEOTIDE_GATED_ION_CHANNEL_ACTIVITY	1.15173	0.0987068	6.41615	7.37619e-06	0.000545593	3.96165	Up
GOCC_MYOSIN_COMPLEX	0.635765	-0.0217275	6.41527	7.38834e-06	0.000545593	3.96004	Up
GOCC_MICROBODY	-0.495558	-0.0376568	-6.41527	7.38842e-06	0.000545593	3.96003	Not DEG
GOBP_5_PHOSPHORIBOSE_1_DIPHOSPHATE_METABOLIC_PROCESS	-1.0855	0.0364007	-6.41121	7.44488e-06	0.000546417	3.9526	Down
GOBP_L_ALPHA_AMINO_ACID_TRANSMEMBRANE_TRANSPORT	0.528265	0.0190696	6.40839	7.48431e-06	0.000546417	3.94745	Not DEG
GOBP_NEGATIVE_REGULATION_OF_SINGLE_STRANDED_VIRAL_RNA_REPLICATION_VIA_DOUBLE_STRANDED_DNA_INTERMEDIATE	-0.766563	0.0102596	-6.40697	7.50429e-06	0.000546417	3.94485	Down
GOBP_POSITIVE_REGULATION_OF_AMINO_ACID_TRANSPORT	0.698242	-0.00870473	6.40189	7.57608e-06	0.000546835	3.93556	Up
GOBP_ADIPONECTIN_ACTIVATED_SIGNALING_PATHWAY	-1.05828	-0.0529287	-6.40162	7.57989e-06	0.000546835	3.93507	Down
GOBP_DNA_TOPOLOGICAL_CHANGE	-0.786769	0.00212408	-6.38574	7.80932e-06	0.000560802	3.90598	Down
GOMF_GUANYLATE_KINASE_ACTIVITY	0.985176	-0.0657454	6.38018	7.89119e-06	0.000563906	3.8958	Up
GOBP_NEGATIVE_REGULATION_OF_PHOTORECEPTOR_CELL_DIFFERENTIATION	1.30576	0.0504596	6.37794	7.92458e-06	0.000563906	3.89168	Up
GOCC_ENDOCYTIC_VESICLE_LUMEN	0.756492	0.0271424	6.35818	8.22448e-06	0.000577862	3.85543	Up
GOBP_AUTOPHAGY_OF_NUCLEUS	-0.751093	-0.00670171	-6.35502	8.27354e-06	0.000577862	3.84963	Down
GOBP_DORSAL_SPINAL_CORD_DEVELOPMENT	-0.768427	0.0321075	-6.35481	8.2769e-06	0.000577862	3.84923	Down
GOBP_CHEMOKINE_PRODUCTION	0.686964	0.00395632	6.35421	8.28616e-06	0.000577862	3.84814	Up
GOMF_GAMMA_AMINOBUTYRIC_ACID_SODIUM_CHLORIDE_SYMPORTER_ACTIVITY	1.5246	0.0940211	6.35156	8.32759e-06	0.000577862	3.84327	Up
HP_BASAL_GANGLIA_CYSTS	-0.978391	-0.0557635	-6.35063	8.34218e-06	0.000577862	3.84156	Down
GOBP_MITOCHONDRIAL_TRANSLATIONAL_ELONGATION	-1.08162	-0.0353011	-6.33636	8.56961e-06	0.00059033	3.81531	Down
GOBP_PROSTATIC_BUD_FORMATION	0.732264	0.0263123	6.33463	8.59758e-06	0.00059033	3.81213	Up
HP_ABNORMAL_SIZE_OF_PITUITARY_GLAND	-0.606515	-0.0267653	-6.32276	8.79222e-06	0.000598816	3.79027	Down
HP_AGENESIS_OF_INCISOR	0.668184	0.0397522	6.32243	8.79768e-06	0.000598816	3.78967	Up
GOMF_INTRAMOLECULAR_OXIDOREDUCTASE_ACTIVITY_INTERCONVERTING_ALDOSES_AND_KETOSES	-0.87435	-0.0768113	-6.31442	8.93166e-06	0.000603183	3.77491	Down
HP_SPONTANEOUS_PNEUMOTHORAX	1.04775	0.0744275	6.31399	8.9389e-06	0.000603183	3.77412	Up
GOBP_POSITIVE_REGULATION_OF_APOPTOTIC_CELL_CLEARANCE	1.05866	0.0361789	6.30068	9.16641e-06	0.000606457	3.74959	Up
GOMF_METHYLATED_HISTONE_BINDING	-0.610427	-0.013468	-6.29588	9.25005e-06	0.000606457	3.74072	Down
GOBP_ACTIVATION_OF_PHOSPHOLIPASE_D_ACTIVITY	1.0082	0.0116624	6.29545	9.25754e-06	0.000606457	3.73993	Up
GOBP_NEGATIVE_REGULATION_OF_LEUKOCYTE_MIGRATION	0.683867	0.00978912	6.29512	9.26329e-06	0.000606457	3.73932	Up
GOBP_NEGATIVE_REGULATION_OF_PLATELET_ACTIVATION	0.637984	-0.0109736	6.29449	9.27443e-06	0.000606457	3.73815	Up
HP_ABNORMALITY_OF_KREBS_CYCLE_METABOLISM	-0.91605	-0.0273507	-6.29375	9.2874e-06	0.000606457	3.73678	Down
HP_DECREASED_CIRCULATING_CORTISOL_LEVEL	-0.680282	-0.0359887	-6.29337	9.29399e-06	0.000606457	3.73609	Down
GOBP_COENZYME_A_BIOSYNTHETIC_PROCESS	-0.777915	-0.0361298	-6.29318	9.29733e-06	0.000606457	3.73574	Down
GOBP_REACTIVE_NITROGEN_SPECIES_METABOLIC_PROCESS	0.548557	-0.00889303	6.29097	9.33624e-06	0.000606468	3.73166	Not DEG
HP_MACULAR_HEMORRHAGE	1.25906	0.0993208	6.28181	9.49949e-06	0.000614523	3.71474	Up
GOBP_DETERMINATION_OF_DIGESTIVE_TRACT_LEFT_RIGHT_ASYMMETRY	0.888166	0.0791165	6.26276	9.8484e-06	0.000632438	3.67951	Up
GOBP_POSITIVE_REGULATION_OF_DOUBLE_STRAND_BREAK_REPAIR_VIA_NONHOMOLOGOUS_END_JOINING	-0.751074	0.00383724	-6.26161	9.8699e-06	0.000632438	3.67738	Down
HP_INTESTINAL_BLEEDING	-1.03147	-0.0403105	-6.26013	9.89762e-06	0.000632438	3.67464	Down
GOBP_SINGLE_STRANDED_VIRAL_RNA_REPLICATION_VIA_DOUBLE_STRANDED_DNA_INTERMEDIATE	-0.673654	0.00787266	-6.25468	1.00005e-05	0.00063244	3.66455	Down
GOBP_NEGATIVE_REGULATION_OF_MAST_CELL_ACTIVATION_INVOLVED_IN_IMMUNE_RESPONSE	1.12727	0.0886805	6.2541	1.00114e-05	0.00063244	3.66348	Up
GOBP_POSITIVE_REGULATION_OF_TUMOR_NECROSIS_FACTOR_SUPERFAMILY_CYTOKINE_PRODUCTION	0.576866	-0.00530226	6.25371	1.00189e-05	0.00063244	3.66275	Not DEG
HP_ELEVATED_URINARY_DICARBOXYLIC_ACID_LEVEL	-1.03292	-0.0492484	-6.24912	1.01064e-05	0.000632649	3.65426	Down
GOBP_POSITIVE_REGULATION_OF_TELOMERE_MAINTENANCE_IN_RESPONSE_TO_DNA_DAMAGE	-0.671202	-0.0146215	-6.24797	1.01284e-05	0.000632649	3.65213	Down
GOMF_CALCIUM_DEPENDENT_PROTEIN_SERINE_THREONINE_PHOSPHATASE_ACTIVITY	-0.885123	-0.0240457	-6.24719	1.01434e-05	0.000632649	3.65069	Down
GOBP_NEGATIVE_REGULATION_OF_ACTIVIN_RECEPTOR_SIGNALING_PATHWAY	0.853304	-0.04289	6.2426	1.02321e-05	0.000633234	3.64218	Up
GOCC_SPERM_HEAD_PLASMA_MEMBRANE	1.00299	0.0954273	6.24252	1.02337e-05	0.000633234	3.64203	Up
GOBP_PROTOPORPHYRINOGEN_IX_METABOLIC_PROCESS	-0.923915	-0.0258718	-6.23756	1.03306e-05	0.000634542	3.63283	Down
HP_DEEP_PLANTAR_CREASES	-0.759676	-0.00281255	-6.23556	1.03699e-05	0.000634542	3.62912	Down
GOMF_MICROFILAMENT_MOTOR_ACTIVITY	0.626896	-0.0332473	6.23523	1.03764e-05	0.000634542	3.6285	Up
GOBP_REGULATION_OF_MEIOTIC_NUCLEAR_DIVISION	0.597158	0.0835135	6.22953	1.04892e-05	0.000636632	3.61794	Up
GOBP_NEGATIVE_REGULATION_OF_ERYTHROCYTE_DIFFERENTIATION	-0.80673	-0.0602087	-6.2294	1.04919e-05	0.000636632	3.61769	Down
GOBP_FATTY_ACID_BETA_OXIDATION	-0.654997	-0.0233188	-6.22176	1.06453e-05	0.000643445	3.60351	Down
GOBP_POSITIVE_REGULATION_OF_MACROPHAGE_MIGRATION	0.875325	0.0690698	6.21354	1.08129e-05	0.000649401	3.58826	Up
HP_ABNORMAL_NASOLACRIMAL_SYSTEM_MORPHOLOGY	-0.565174	0.0196482	-6.21262	1.08318e-05	0.000649401	3.58655	Not DEG
HP_ABNORMALITY_OF_VON_WILLEBRAND_FACTOR	-0.915073	-0.0710634	-6.21014	1.0883e-05	0.000649401	3.58194	Down
GOBP_CELL_JUNCTION_DISASSEMBLY	0.838442	0.011146	6.20885	1.09098e-05	0.000649401	3.57954	Up
HP_ABNORMAL_NASAL_MUCUS_SECRETION	0.987836	0.0829829	6.19034	1.1301e-05	0.000670139	3.54512	Up
HP_MEDIAN_CLEFT_LIP_AND_PALATE	0.74354	0.0611562	6.18493	1.1418e-05	0.000674525	3.53505	Up
GOBP_POSITIVE_REGULATION_OF_INTERLEUKIN_6_PRODUCTION	0.64636	0.00440877	6.1726	1.16898e-05	0.000680343	3.51207	Up
GOMF_CHROMO_SHADOW_DOMAIN_BINDING	-0.925007	-0.018804	-6.17219	1.16988e-05	0.000680343	3.51132	Down
GOBP_ASCENDING_AORTA_DEVELOPMENT	0.859976	0.106316	6.1717	1.17098e-05	0.000680343	3.5104	Up
GOBP_POSITIVE_REGULATION_OF_MESENCHYMAL_CELL_PROLIFERATION	0.571549	-0.00880833	6.17071	1.17319e-05	0.000680343	3.50855	Not DEG
GOBP_REGULATION_OF_NITRIC_OXIDE_METABOLIC_PROCESS	0.514122	-0.00388638	6.16967	1.17551e-05	0.000680343	3.50663	Not DEG
GOCC_HISTONE_METHYLTRANSFERASE_COMPLEX	-0.702912	-0.0272019	-6.1676	1.18016e-05	0.000680343	3.50277	Down
GOBP_ALDITOL_BIOSYNTHETIC_PROCESS	-1.09343	-0.125533	-6.16675	1.18207e-05	0.000680343	3.50119	Down
GOBP_POSITIVE_REGULATION_OF_UTERINE_SMOOTH_MUSCLE_CONTRACTION	0.947332	0.124721	6.16022	1.1969e-05	0.000686357	3.489	Up
GOBP_POSITIVE_REGULATION_OF_VASCULAR_ENDOTHELIAL_GROWTH_FACTOR_PRODUCTION	0.750591	0.0307698	6.15638	1.20571e-05	0.000688885	3.48183	Up
GOBP_MEIOTIC_SISTER_CHROMATID_COHESION_CENTROMERIC	0.843009	0.102704	6.15105	1.21805e-05	0.000691972	3.47189	Up
HP_SINGLE_LINEAGE_MYELODYSPLASIA	-0.93008	0.0104082	-6.14834	1.22437e-05	0.000691972	3.46682	Down
GOMF_ACETYL_COA_C_ACYLTRANSFERASE_ACTIVITY	-0.846454	-0.0283189	-6.1475	1.22633e-05	0.000691972	3.46526	Down
GOBP_G_PROTEIN_COUPLED_RECEPTOR_SIGNALING_PATHWAY_INVOLVED_IN_HEART_PROCESS	0.669501	-0.0319722	6.14629	1.22917e-05	0.000691972	3.463	Up
GOMF_MITOCHONDRIAL_RIBOSOME_BINDING	-1.07647	-0.0682343	-6.14445	1.2335e-05	0.000691972	3.45957	Down
GOBP_GRANULOCYTE_MACROPHAGE_COLONY_STIMULATING_FACTOR_PRODUCTION	1.01926	0.0646021	6.1427	1.23764e-05	0.000691972	3.45629	Up
GOBP_INTESTINAL_CHOLESTEROL_ABSORPTION	0.974734	0.0464025	6.13337	1.25992e-05	0.000701923	3.43885	Up
GOBP_ATRIAL_CARDIAC_MUSCLE_CELL_TO_AV_NODE_CELL_SIGNALING	-0.643735	-0.0209326	-6.12406	1.28256e-05	0.000710643	3.42145	Down
GOBP_POSITIVE_REGULATION_OF_DNA_RECOMBINATION	-0.435172	-0.00938791	-6.1232	1.28465e-05	0.000710643	3.41986	Not DEG
GOBP_MITOCHONDRIAL_TRANSLATION	-0.655556	-0.0333604	-6.11852	1.29621e-05	0.000714513	3.4111	Down
GOMF_MITOGEN_ACTIVATED_PROTEIN_KINASE_P38_BINDING	0.831462	0.00929015	6.11105	1.31488e-05	0.000722264	3.39712	Up
GOBP_TETRAPYRROLE_METABOLIC_PROCESS	-0.576734	-0.01049	-6.10062	1.34145e-05	0.000734278	3.37757	Not DEG
HP_BEADED_RIBS	0.846416	0.0701238	6.09577	1.35398e-05	0.000737754	3.36847	Up
GOBP_POSITIVE_REGULATION_OF_CD8_POSITIVE_ALPHA_BETA_T_CELL_DIFFERENTIATION	1.03877	0.125951	6.09452	1.35722e-05	0.000737754	3.36614	Up
GOMF_IGE_BINDING	1.07995	0.221321	6.09225	1.36313e-05	0.000738402	3.36189	Up
HP_NARROW_FORAMEN_OBTURATORIUM	0.637228	-0.0161596	6.08848	1.37303e-05	0.000739685	3.35481	Up
GOBP_CENTRAL_NERVOUS_SYSTEM_NEURON_AXONOGENESIS	0.50878	-0.0142538	6.08775	1.37495e-05	0.000739685	3.35345	Not DEG
GOBP_CEREBELLAR_GRANULAR_LAYER_MORPHOGENESIS	0.869344	0.0727395	6.08333	1.38668e-05	0.000743442	3.34514	Up
GOBP_HYPERSENSITIVITY	0.972529	0.088587	6.08068	1.39375e-05	0.000744681	3.34017	Up
HP_PREMATURE_LOSS_OF_PERMANENT_TEETH	-1.1486	0.000827823	-6.07584	1.40675e-05	0.00074907	3.3311	Down
GOMF_RNA_POLYMERASE_II_CTD_HEPTAPEPTIDE_REPEAT_PHOSPHATASE_ACTIVITY	-0.996271	-0.00854933	-6.07284	1.41488e-05	0.000749568	3.32546	Down
GOMF_MRNA_CDS_BINDING	-1.15224	-0.0166725	-6.07196	1.41726e-05	0.000749568	3.32382	Down
GOBP_TRNA_CATABOLIC_PROCESS	-0.806288	-0.0270381	-6.05658	1.45979e-05	0.000759601	3.29491	Down
GOBP_CHONDROCYTE_PROLIFERATION	0.862676	0.0129689	6.05603	1.46134e-05	0.000759601	3.29387	Up
HP_ABNORMALITY_OF_THE_ADRENAL_GLANDS	-0.431224	-0.00915083	-6.05566	1.46238e-05	0.000759601	3.29318	Not DEG
HP_PROGRESSIVE_EXTERNAL_OPHTHALMOPLEGIA	-0.632779	-0.0206509	-6.05498	1.4643e-05	0.000759601	3.29189	Down
GOBP_MESONEPHROS_DEVELOPMENT	0.542153	0.0212534	6.05492	1.46445e-05	0.000759601	3.29179	Not DEG
HP_LOWER_LIMB_SPASTICITY	-0.485104	-0.024471	-6.0546	1.46534e-05	0.000759601	3.29119	Not DEG
GOBP_FACE_MORPHOGENESIS	0.677242	-0.0128026	6.05202	1.47266e-05	0.000760652	3.28633	Up
HP_MUSCLE_ABNORMALITY_RELATED_TO_MITOCHONDRIAL_DYSFUNCTION	-0.803799	-0.0404512	-6.0503	1.47753e-05	0.000760652	3.2831	Down
HP_FATIGUABLE_WEAKNESS_OF_PROXIMAL_LIMB_MUSCLES	0.94649	-0.00962121	6.04822	1.48345e-05	0.000760652	3.27918	Up
GOBP_REGULATION_OF_HISTONE_METHYLATION	-0.69742	-0.0251586	-6.04705	1.48681e-05	0.000760652	3.27698	Down
GOBP_INTESTINAL_LIPID_ABSORPTION	0.968275	0.0404252	6.04234	1.50032e-05	0.000760907	3.26812	Up
GOBP_MYOBLAST_FUSION	0.473735	-0.00133651	6.04119	1.50365e-05	0.000760907	3.26596	Not DEG
GOBP_REGULATION_OF_COLLATERAL_SPROUTING	0.501572	0.00425961	6.04024	1.50641e-05	0.000760907	3.26417	Not DEG
GOBP_NEGATIVE_REGULATION_OF_ASTROCYTE_DIFFERENTIATION	0.846943	0.0759591	6.04012	1.50675e-05	0.000760907	3.26395	Up
GOBP_PROTEIN_LOCALIZATION_TO_PHAGOPHORE_ASSEMBLY_SITE	-0.791396	-0.0639516	-6.03634	1.51775e-05	0.000764	3.25683	Down
GOCC_NEUROFIBRILLARY_TANGLE	1.04231	-0.0016021	6.03327	1.52677e-05	0.000766074	3.25104	Up
GOBP_REGULATION_OF_CARTILAGE_DEVELOPMENT	0.606136	0.00965314	6.02902	1.53932e-05	0.000768784	3.24303	Up
GOBP_MESENCHYMAL_CELL_PROLIFERATION	0.634445	-0.0373054	6.0275	1.54383e-05	0.000768784	3.24017	Up
HP_ABNORMAL_CIRCULATING_ACETYLCARNITINE_CONCENTRATION	-0.980608	-0.00964837	-6.02647	1.5469e-05	0.000768784	3.23823	Down
GOMF_OXIDOREDUCTASE_ACTIVITY_ACTING_ON_METAL_IONS_OXYGEN_AS_ACCEPTOR	0.908008	0.0649128	6.02458	1.55253e-05	0.000769139	3.23468	Up
GOBP_ASTROCYTE_CELL_MIGRATION	1.22814	0.0356765	6.02129	1.56241e-05	0.000769927	3.22847	Up
GOBP_SHORT_CHAIN_FATTY_ACID_CATABOLIC_PROCESS	-0.919851	-0.0697593	-6.02078	1.56395e-05	0.000769927	3.2275	Down
GOMF_PROTEIN_CARBOXYL_O_METHYLTRANSFERASE_ACTIVITY	-0.867966	-0.0431671	-6.01706	1.57521e-05	0.000771195	3.22049	Down
GOBP_POSITIVE_REGULATION_OF_LYMPHOCYTE_APOPTOTIC_PROCESS	0.754439	0.0583375	6.01667	1.57638e-05	0.000771195	3.21976	Up
GOBP_MONOCARBOXYLIC_ACID_CATABOLIC_PROCESS	-0.53768	-0.0265758	-6.01022	1.59611e-05	0.000777845	3.2076	Not DEG
GOMF_FIBRONECTIN_BINDING	0.963491	0.0154456	6.00726	1.60524e-05	0.000777845	3.20202	Up
GOBP_REGULATION_OF_BRANCHING_INVOLVED_IN_URETERIC_BUD_MORPHOGENESIS	0.663164	0.0525942	6.00665	1.60716e-05	0.000777845	3.20085	Up
GOBP_GLYCERALDEHYDE_3_PHOSPHATE_METABOLIC_PROCESS	-0.90369	-0.0480214	-6.00578	1.60985e-05	0.000777845	3.19922	Down
GOBP_TRICARBOXYLIC_ACID_METABOLIC_PROCESS	-1.01039	-0.0211767	-6.00316	1.61799e-05	0.000778323	3.19428	Down
GOBP_POSITIVE_REGULATION_OF_GRANULOCYTE_MACROPHAGE_COLONY_STIMULATING_FACTOR_PRODUCTION	1.01471	0.056476	6.00227	1.62078e-05	0.000778323	3.1926	Up
GOCC_EUKARYOTIC_TRANSLATION_INITIATION_FACTOR_2B_COMPLEX	-0.822903	-0.0546494	-6.00016	1.62739e-05	0.000779107	3.18861	Down
GOBP_REGULATION_OF_ANIMAL_ORGAN_MORPHOGENESIS	0.505605	0.0296642	5.99725	1.63657e-05	0.000781111	3.18312	Not DEG
GOCC_MITOCHONDRION	-0.483257	-0.0215893	-5.99539	1.64245e-05	0.000781535	3.17961	Not DEG
GOBP_NEGATIVE_REGULATION_OF_EXTRACELLULAR_MATRIX_DISASSEMBLY	1.16047	0.0465537	5.99242	1.65192e-05	0.000783662	3.17398	Up
GOBP_CHEMOSENSORY_BEHAVIOR	0.885974	0.0385948	5.98568	1.67357e-05	0.000791532	3.16125	Up
GOBP_REGULATION_OF_NON_CANONICAL_WNT_SIGNALING_PATHWAY	0.57264	0.0320272	5.97808	1.69832e-05	0.000797851	3.14688	Not DEG
GOBP_REGULATION_OF_CARDIAC_EPITHELIAL_TO_MESENCHYMAL_TRANSITION	0.744888	0.017098	5.9779	1.69892e-05	0.000797851	3.14654	Up
GOCC_INTRINSIC_COMPONENT_OF_MITOCHONDRIAL_INNER_MEMBRANE	-0.621156	-0.0220997	-5.97634	1.70404e-05	0.000797851	3.1436	Down
HP_SPASTIC_PARAPARESIS	-0.554148	-0.0210047	-5.9745	1.71011e-05	0.000797851	3.14012	Not DEG
GOMF_LIPOTEICHOIC_ACID_BINDING	1.25906	0.109777	5.97381	1.71241e-05	0.000797851	3.1388	Up
GOCC_BOX_H_ACA_RNP_COMPLEX	0.8829	0.010996	5.97099	1.72177e-05	0.000799833	3.13347	Up
GOBP_REGULATION_OF_HYPERSENSITIVITY	1.13469	0.131274	5.96458	1.74327e-05	0.000805884	3.12133	Up
GOMF_OXIDOREDUCTASE_ACTIVITY_ACTING_ON_THE_CH_CH_GROUP_OF_DONORS_WITH_A_FLAVIN_AS_ACCEPTOR	-0.864926	-0.0227264	-5.96123	1.75458e-05	0.000805884	3.115	Down
GOMF_TYPE_I_TRANSFORMING_GROWTH_FACTOR_BETA_RECEPTOR_BINDING	1.08576	-0.0291298	5.95988	1.75918e-05	0.000805884	3.11244	Up
HP_ABNORMAL_PERIOSTEUM_MORPHOLOGY	1.08847	0.14754	5.95988	1.75919e-05	0.000805884	3.11243	Up
GOBP_POSITIVE_REGULATION_OF_KIDNEY_DEVELOPMENT	0.802626	0.0296394	5.95857	1.76365e-05	0.000805884	3.10996	Up
GOCC_PROTEIN_ACETYLTRANSFERASE_COMPLEX	-0.696345	-0.0365126	-5.95616	1.77188e-05	0.000805884	3.1054	Down
HP_SEVERE_VARICELLA_ZOSTER_INFECTION	0.705704	0.0162883	5.95592	1.77272e-05	0.000805884	3.10494	Up
GOBP_ECTODERMAL_CELL_DIFFERENTIATION	0.941321	0.0497401	5.95497	1.77598e-05	0.000805884	3.10314	Up
GOBP_REGULATION_OF_BLOOD_VESSEL_REMODELING	1.15616	0.0737162	5.95281	1.78342e-05	0.000806919	3.09905	Up
HP_HYPERTENSIVE_RETINOPATHY	-0.864511	0.000979549	-5.94836	1.79886e-05	0.000810521	3.09062	Down
GOBP_INNER_MITOCHONDRIAL_MEMBRANE_ORGANIZATION	-0.682542	-0.0208904	-5.94754	1.80173e-05	0.000810521	3.08906	Down
GOMF_CCR2_CHEMOKINE_RECEPTOR_BINDING	1.1636	-0.00198208	5.94283	1.81825e-05	0.000815609	3.08013	Up
GOBP_RNA_SURVEILLANCE	-0.773445	-0.0165264	-5.93848	1.83364e-05	0.00082016	3.07188	Down
GOMF_PHOSPHOLIPASE_BINDING	0.708597	0.0249476	5.93396	1.84977e-05	0.000825018	3.06331	Up
GOBP_HISTONE_H4_K12_ACETYLATION	-0.953514	-0.0337891	-5.93101	1.86041e-05	0.000827405	3.0577	Down
HP_ABNORMAL_GLOBUS_PALLIDUS_MORPHOLOGY	-0.783953	-0.0192496	-5.92854	1.86933e-05	0.000829018	3.05302	Down
GOMF_ACETYLCHOLINE_BINDING	0.986891	0.0466036	5.92456	1.8838e-05	0.000832124	3.04547	Up
GOCC_CYTOPLASMIC_EXOSOME_RNASE_COMPLEX	-0.765246	-0.0279917	-5.9237	1.88696e-05	0.000832124	3.04383	Down
HP_LACTIC_ACIDOSIS	-0.75481	-0.0220114	-5.91881	1.90495e-05	0.000837695	3.03455	Down
GOCC_PRESYNAPTIC_ACTIVE_ZONE_MEMBRANE	0.673309	0.0237166	5.91651	1.9135e-05	0.000838629	3.03017	Up
GOBP_NEGATIVE_REGULATION_OF_HISTONE_H3_K27_METHYLATION	-0.77382	-0.0183662	-5.91535	1.91778e-05	0.000838629	3.02798	Down
HP_PITUITARY_DWARFISM	1.1261	0.128038	5.9095	1.93972e-05	0.00084273	3.01685	Up
HP_ECTOPIC_ANTERIOR_PITUITARY_GLAND	1.1261	0.128038	5.9095	1.93972e-05	0.00084273	3.01685	Up
GOBP_MITOCHONDRIAL_RNA_MODIFICATION	-0.67559	-0.0433364	-5.90855	1.94331e-05	0.00084273	3.01504	Down
GOBP_SOMATIC_STEM_CELL_DIVISION	0.766491	0.0921186	5.90452	1.95856e-05	0.00084464	3.00739	Up
GOMF_C_METHYLTRANSFERASE_ACTIVITY	-0.979332	-0.0242267	-5.90427	1.95954e-05	0.00084464	3.0069	Down
HP_PERIPHERAL_HYPOMYELINATION	-0.592159	0.0379074	-5.90312	1.9639e-05	0.00084464	3.00473	Down
GOBP_POSITIVE_REGULATION_OF_EPITHELIAL_CELL_PROLIFERATION_INVOLVED_IN_WOUND_HEALING	0.948751	0.159853	5.90134	1.97069e-05	0.000845239	3.00135	Up
HP_PHEOCHROMOCYTOMA	-0.757352	-0.0241297	-5.89724	1.98646e-05	0.000849675	2.99355	Down
HP_COR_PULMONALE	0.853398	-0.0167401	5.89458	1.9968e-05	0.000850022	2.98847	Up
GOBP_CRISTAE_FORMATION	-0.855886	-0.0280655	-5.89423	1.99814e-05	0.000850022	2.98781	Down
GOBP_NEGATIVE_REGULATION_OF_EXTRINSIC_APOPTOTIC_SIGNALING_PATHWAY	0.421025	-0.00952117	5.89124	2.0098e-05	0.000851882	2.98212	Not DEG
GOBP_HISTONE_H4_K16_ACETYLATION	-0.742167	-0.0135703	-5.89032	2.01339e-05	0.000851882	2.98037	Down
GOCC_APICAL_CORTEX	0.774	0.155822	5.85873	2.14112e-05	0.000901781	2.92017	Up
HP_PERIPHERAL_EDEMA	1.05128	0.0174997	5.85832	2.14285e-05	0.000901781	2.91938	Up
GOBP_LEUKOCYTE_AGGREGATION	0.851543	-0.0027932	5.85677	2.14933e-05	0.000902084	2.91642	Up
GOBP_MONOCYTE_AGGREGATION	1.41862	-0.000888709	5.85254	2.1671e-05	0.00090591	2.90837	Up
GOMF_WNT_PROTEIN_BINDING	0.539396	0.0508295	5.85115	2.173e-05	0.00090591	2.90571	Not DEG
GOBP_HEAD_MORPHOGENESIS	0.646022	-0.00638052	5.85049	2.1758e-05	0.00090591	2.90444	Up
GOBP_MORPHOGENESIS_OF_AN_EPITHELIAL_BUD	0.626636	0.0512968	5.84662	2.19228e-05	0.000909871	2.89706	Up
GOMF_INTRACELLULAR_CAMP_ACTIVATED_CATION_CHANNEL_ACTIVITY	1.11208	0.0761839	5.84553	2.19694e-05	0.000909871	2.89498	Up
GOBP_DISACCHARIDE_METABOLIC_PROCESS	0.840045	0.0683297	5.83143	2.25826e-05	0.000932798	2.86803	Up
GOBP_HETEROPHILIC_CELL_CELL_ADHESION_VIA_PLASMA_MEMBRANE_CELL_ADHESION_MOLECULES	0.556788	0.0567855	5.82818	2.27263e-05	0.00093566	2.86182	Not DEG
GOBP_REGULATION_OF_EXCITATORY_SYNAPSE_ASSEMBLY	0.837912	0.105873	5.82716	2.27714e-05	0.00093566	2.85988	Up
HP_ABNORMAL_CARDIAC_EXERCISE_STRESS_TEST	-0.740538	-0.0807689	-5.81931	2.31237e-05	0.000944979	2.84485	Down
GOBP_VIRION_ATTACHMENT_TO_HOST_CELL	0.797463	0.0322779	5.81808	2.31793e-05	0.000944979	2.8425	Up
GOBP_ADHESION_OF_SYMBIONT_TO_HOST_CELL	0.797463	0.0322779	5.81808	2.31793e-05	0.000944979	2.8425	Up
HP_ABNORMAL_PROPORTION_OF_CD8_POSITIVE_T_CELLS	0.868047	0.0529711	5.81416	2.33577e-05	0.000948297	2.83499	Up
HP_LEUKODYSTROPHY	-0.616737	-0.0156242	-5.81363	2.33818e-05	0.000948297	2.83398	Down
GOCC_H4_HISTONE_ACETYLTRANSFERASE_COMPLEX	-0.676045	-0.0200295	-5.80856	2.36145e-05	0.000954689	2.82429	Down
GOBP_NEGATIVE_REGULATION_OF_ATP_DEPENDENT_ACTIVITY	-0.588957	-0.0227317	-5.80708	2.36834e-05	0.000954689	2.82144	Down
GOBP_POSITIVE_REGULATION_OF_CALCIUM_ION_IMPORT	0.865237	-0.0166706	5.80623	2.37224e-05	0.000954689	2.81983	Up
GOBP_GERM_CELL_MIGRATION	-0.812652	0.0379114	-5.80403	2.38251e-05	0.000956362	2.8156	Down
GOCC_MITOCHONDRIAL_MATRIX	-0.63237	-0.0158884	-5.80105	2.39643e-05	0.000957182	2.80989	Down
GOBP_ENDOCARDIAL_CUSHION_FORMATION	0.813605	-0.00601691	5.80001	2.4013e-05	0.000957182	2.80791	Up
GOBP_CONNECTIVE_TISSUE_DEVELOPMENT	0.487256	0.0124289	5.79911	2.40553e-05	0.000957182	2.80618	Not DEG
GOBP_SNRNA_CATABOLIC_PROCESS	-0.8746	-0.0107062	-5.79837	2.409e-05	0.000957182	2.80477	Down
HP_SUBEPENDYMAL_CYSTS	-1.10154	-0.0496115	-5.79169	2.44071e-05	0.000967323	2.79197	Down
HP_OPTIC_DISC_PALLOR	-0.460578	-0.0147532	-5.78856	2.45574e-05	0.000970825	2.78595	Not DEG
HP_MEDIAN_CLEFT_PALATE	0.61661	0.065319	5.78519	2.47199e-05	0.000974787	2.7795	Up
GOBP_EOSINOPHIL_ACTIVATION	1.0759	0.0279646	5.77901	2.50213e-05	0.000984133	2.76763	Up
GOMF_S_ADENOSYLMETHIONINE_DEPENDENT_METHYLTRANSFERASE_ACTIVITY	-0.493665	-0.026283	-5.77657	2.51411e-05	0.000984133	2.76296	Not DEG
HP_LIPID_ACCUMULATION_IN_HEPATOCYTES	-0.468923	-0.0263653	-5.77648	2.51455e-05	0.000984133	2.76278	Not DEG
HP_EPIPHYSEAL_DYSPLASIA	0.713849	0.03786	5.77424	2.52561e-05	0.000985994	2.75849	Up
HP_ABNORMAL_T_CELL_PROLIFERATION	0.885594	0.0244644	5.76983	2.54756e-05	0.000990485	2.75001	Up
HP_ABNORMAL_ANTERIOR_HORN_CELL_MORPHOLOGY	-0.664673	-0.0425238	-5.76794	2.55701e-05	0.000990485	2.74639	Down
GOBP_PENTOSE_PHOSPHATE_SHUNT_NON_OXIDATIVE_BRANCH	-1.06089	-0.0243084	-5.76539	2.56985e-05	0.000990485	2.74149	Down
GOBP_POSITIVE_REGULATION_OF_RESPONSE_TO_OXIDATIVE_STRESS	-0.930717	-0.0748697	-5.76424	2.57564e-05	0.000990485	2.73928	Down
GOBP_FATTY_ACID_BETA_OXIDATION_USING_ACYL_COA_DEHYDROGENASE	-0.883473	-0.0298764	-5.76378	2.57798e-05	0.000990485	2.73839	Down
HP_DECREASED_ADENOSYLCOBALAMIN	-0.749175	-0.016706	-5.76184	2.58778e-05	0.000990485	2.73468	Down
GOBP_DNA_TEMPLATED_TRANSCRIPTION_ELONGATION	-0.568216	-0.0298124	-5.75965	2.59894e-05	0.000990485	2.73046	Not DEG
GOBP_SUPEROXIDE_METABOLIC_PROCESS	0.601319	0.00774744	5.75856	2.6045e-05	0.000990485	2.72837	Up
GOBP_POSITIVE_REGULATION_OF_COLLAGEN_METABOLIC_PROCESS	0.703109	0.037435	5.75799	2.6074e-05	0.000990485	2.72728	Up
GOBP_LONG_CHAIN_FATTY_ACYL_COA_BIOSYNTHETIC_PROCESS	0.502949	0.0311617	5.75769	2.60896e-05	0.000990485	2.7267	Not DEG
GOBP_POSITIVE_REGULATION_OF_CHEMOKINE_PRODUCTION	0.697435	0.00476484	5.75749	2.60994e-05	0.000990485	2.72633	Up
GOBP_BRAINSTEM_DEVELOPMENT	-0.927287	-0.0237835	-5.75689	2.61303e-05	0.000990485	2.72517	Down
GOBP_LEUCINE_CATABOLIC_PROCESS	-0.892029	0.0295505	-5.75532	2.62108e-05	0.000991137	2.72215	Down
HP_UPGAZE_PALSY	-0.827255	-0.0331978	-5.75232	2.63658e-05	0.000993807	2.71638	Down
HP_VERTEBRAL_WEDGING	0.673049	0.0420401	5.7515	2.64084e-05	0.000993807	2.7148	Up
GOBP_REGULATION_OF_TISSUE_REMODELING	0.55319	0.00544062	5.74737	2.66235e-05	0.000999498	2.70686	Not DEG
GOCC_SPERM_HEAD	0.720449	0.114488	5.74245	2.68819e-05	0.00100679	2.6974	Up
GOBP_POSITIVE_REGULATION_OF_INTERFERON_GAMMA_PRODUCTION	0.728649	0.052624	5.73609	2.72201e-05	0.00101184	2.68515	Up
GOMF_SOLUTE_POTASSIUM_ANTIPORTER_ACTIVITY	0.549994	0.0498542	5.73588	2.72309e-05	0.00101184	2.68477	Not DEG
HP_CRUMPLED_LONG_BONES	0.979767	0.0618916	5.73546	2.72539e-05	0.00101184	2.68394	Up
HP_BIFID_SCROTUM	0.509571	0.0152119	5.73506	2.72753e-05	0.00101184	2.68317	Not DEG
HP_PILOMATRIXOMA	-1.1707	-0.0396061	-5.73314	2.73783e-05	0.00101326	2.67948	Down
GOBP_NEGATIVE_REGULATION_OF_CYTOPLASMIC_TRANSLATION	-0.994455	-0.025664	-5.7309	2.74992e-05	0.00101533	2.67517	Down
HP_INCREASED_SERUM_LACTATE	-0.741868	-0.00978449	-5.72086	2.80475e-05	0.00103246	2.65583	Down
GOCC_MITOCHONDRIAL_SMALL_RIBOSOMAL_SUBUNIT	-0.800085	-0.0360488	-5.71999	2.80952e-05	0.00103246	2.65417	Down
HP_EMOTIONAL_LABILITY	-0.479758	-0.0317507	-5.7158	2.83282e-05	0.00103859	2.64608	Not DEG
GOBP_ARACHIDONIC_ACID_SECRETION	0.522363	0.0682488	5.71366	2.84474e-05	0.00104052	2.64197	Not DEG
GOBP_REGULATION_OF_MACROPHAGE_MIGRATION	0.697547	0.0343978	5.71221	2.85288e-05	0.00104107	2.63917	Up
GOCC_MICOS_COMPLEX	-0.99875	0.0115632	-5.70505	2.8934e-05	0.00105253	2.62535	Down
GOBP_VITAMIN_E_METABOLIC_PROCESS	1.19784	-0.0663682	5.70429	2.89774e-05	0.00105253	2.62389	Up
HP_ABNORMALITY_OF_URINE_CATECHOLAMINE_LEVEL	-0.653306	-0.00101693	-5.70171	2.91251e-05	0.00105449	2.61891	Down
GOBP_ZYGOTIC_DETERMINATION_OF_ANTERIOR_POSTERIOR_AXIS_EMBRYO	1.37044	-0.0524556	5.70065	2.91859e-05	0.00105449	2.61686	Up
GOBP_AMINO_ACID_TRANSMEMBRANE_TRANSPORT	0.49048	0.030081	5.69869	2.92984e-05	0.00105449	2.6131	Not DEG
GOBP_EPIBOLY	0.484479	-0.024415	5.69754	2.93652e-05	0.00105449	2.61087	Not DEG
GOCC_MITOCHONDRIAL_ENVELOPE	-0.534868	-0.0200025	-5.69749	2.9368e-05	0.00105449	2.61077	Not DEG
HP_SHAGREEN_PATCH	-0.933027	-0.0193684	-5.69525	2.94982e-05	0.00105674	2.60644	Down
GOBP_PROLINE_TRANSPORT	0.738665	-0.00461357	5.69109	2.97408e-05	0.00106299	2.59842	Up
GOMF_PROCOLLAGEN_PROLINE_4_DIOXYGENASE_ACTIVITY	1.19786	0.0236359	5.6891	2.98575e-05	0.00106473	2.59458	Up
GOMF_HYDROLASE_ACTIVITY_ACTING_ON_CARBON_NITROGEN_BUT_NOT_PEPTIDE_BONDS_IN_LINEAR_AMIDINES	1.06331	0.0381136	5.68742	2.9957e-05	0.00106586	2.59132	Up
GOMF_ACETYLTRANSFERASE_ACTIVITY	-0.459294	-0.0405432	-5.68408	3.01549e-05	0.00107047	2.58487	Not DEG
GOBP_NEGATIVE_REGULATION_OF_VITAMIN_D_BIOSYNTHETIC_PROCESS	1.03135	0.0214073	5.67871	3.04755e-05	0.00107541	2.57452	Up
GOBP_REGULATION_OF_VITAMIN_D_BIOSYNTHETIC_PROCESS	1.03135	0.0214073	5.67871	3.04755e-05	0.00107541	2.57452	Up
GOBP_ENDOCARDIAL_CUSHION_MORPHOGENESIS	0.760993	-0.00947649	5.6783	3.05003e-05	0.00107541	2.57372	Up
GOBP_EPIDERMIS_MORPHOGENESIS	0.585379	0.026633	5.67444	3.07338e-05	0.00108121	2.56625	Up
GOCC_PCG_PROTEIN_COMPLEX	-0.545921	-0.00867977	-5.67222	3.08682e-05	0.0010835	2.56197	Not DEG
GOMF_RNA_POLYMERASE_III_TRANSCRIPTION_REGULATORY_REGION_SEQUENCE_SPECIFIC_DNA_BINDING	-0.81073	-0.0846633	-5.6651	3.13052e-05	0.00109557	2.54821	Down
GOBP_PROTEIN_IMPORT	-0.615742	-0.0108511	-5.66435	3.13519e-05	0.00109557	2.54674	Down
GOBP_REGULATION_OF_MONOCYTE_EXTRAVASATION	0.948416	0.0158391	5.66249	3.14672e-05	0.00109715	2.54315	Up
HP_FLUSHING	-0.637495	0.029515	-5.66101	3.15595e-05	0.00109792	2.54028	Down
HP_PARATHYROID_DYSGENESIS	0.836694	0.0407875	5.65964	3.1645e-05	0.00109845	2.53763	Up
HP_PROGRESSIVE_CEREBELLAR_ATAXIA	-0.541897	-0.0205234	-5.65638	3.18495e-05	0.00109984	2.53132	Not DEG
GOBP_HISTONE_H3_K27_TRIMETHYLATION	0.884295	0.0562588	5.65591	3.1879e-05	0.00109984	2.53041	Up
GOBP_PROTOPORPHYRINOGEN_IX_BIOSYNTHETIC_PROCESS	-0.937417	-0.0344276	-5.65481	3.19481e-05	0.00109984	2.52829	Down
HP_BICARBONATURIA	-0.911916	-0.0404502	-5.65453	3.1966e-05	0.00109984	2.52774	Down
HP_ABNORMAL_URINE_SODIUM_CONCENTRATION	-0.603703	0.00288588	-5.65293	3.20674e-05	0.00110091	2.52464	Down
GOBP_LIPID_OXIDATION	-0.511639	-0.0185206	-5.65092	3.2195e-05	0.00110287	2.52075	Not DEG
HP_APLASIA_HYPOPLASIA_OF_THE_RETINA	0.56057	0.00518444	5.6477	3.24002e-05	0.00110748	2.51453	Not DEG
GOBP_REGULATION_OF_T_CELL_ACTIVATION_VIA_T_CELL_RECEPTOR_CONTACT_WITH_ANTIGEN_BOUND_TO_MHC_MOLECULE_ON_ANTIGEN_PRESENTING_CELL	1.44352	0.0648999	5.64225	3.27514e-05	0.00111649	2.50397	Up
GOBP_PORPHYRIN_CONTAINING_COMPOUND_METABOLIC_PROCESS	-0.607238	-0.0202319	-5.6414	3.28065e-05	0.00111649	2.50232	Down
GOBP_VENTRICULAR_CARDIAC_MUSCLE_CELL_MEMBRANE_REPOLARIZATION	-0.480478	-0.0462349	-5.63814	3.30184e-05	0.00112126	2.49601	Not DEG
HP_PROGRESSIVE_SPASTIC_PARAPLEGIA	-0.609785	-0.0378376	-5.63667	3.31148e-05	0.0011221	2.49316	Down
GOBP_POSITIVE_REGULATION_OF_CYTOPLASMIC_MRNA_PROCESSING_BODY_ASSEMBLY	-1.00549	0.0152726	-5.6341	3.32837e-05	0.00112461	2.48817	Down
GOBP_MESENCHYMAL_EPITHELIAL_CELL_SIGNALING	0.945182	0.0344222	5.63336	3.33324e-05	0.00112461	2.48674	Up
GOMF_ACYL_COA_OXIDASE_ACTIVITY	-0.865364	-0.0481909	-5.6321	3.34153e-05	0.00112498	2.48431	Down
HP_ABNORMAL_BLOOD_GLUCOSE_CONCENTRATION	-0.511118	-0.0110645	-5.63028	3.35362e-05	0.00112663	2.48077	Not DEG
GOBP_LATERAL_SPROUTING_FROM_AN_EPITHELIUM	0.708337	0.0147	5.62643	3.37924e-05	0.0011328	2.47331	Up
GOBP_REGULATION_OF_REMOVAL_OF_SUPEROXIDE_RADICALS	0.966759	-0.0184167	5.62417	3.39438e-05	0.00113545	2.46893	Up
GOBP_DEOXYRIBONUCLEOSIDE_METABOLIC_PROCESS	0.668096	0.0313097	5.62178	3.41049e-05	0.00113841	2.46429	Up
GOBP_SEQUESTERING_OF_BMP_IN_EXTRACELLULAR_MATRIX	1.2634	0.0303219	5.6164	3.44708e-05	0.00114757	2.45384	Up
HP_BILIARY_CIRRHOSIS	0.51647	0.0170209	5.61491	3.45723e-05	0.00114757	2.45096	Not DEG
GOBP_SYNAPSE_PRUNING	1.01005	0.0859064	5.61452	3.45994e-05	0.00114757	2.45019	Up
GOMF_TRANSCRIPTION_COREGULATOR_BINDING	-0.417595	-0.0315087	-5.6118	3.47859e-05	0.00114947	2.44493	Not DEG
HP_LEUKOENCEPHALOPATHY	-0.441428	-0.0221168	-5.61155	3.48036e-05	0.00114947	2.44443	Not DEG
GOBP_CONNECTIVE_TISSUE_REPLACEMENT	0.676294	-0.00704071	5.60992	3.49161e-05	0.00115076	2.44126	Up
GOBP_DENDRITE_SELF_AVOIDANCE	0.597511	0.0547222	5.6066	3.51465e-05	0.00115592	2.43482	Up
GOMF_HISTONE_METHYLTRANSFERASE_ACTIVITY	-0.556032	-0.0146915	-5.59808	3.57449e-05	0.00117314	2.41828	Not DEG
HP_OSTEOARTHRITIS	0.457992	0.0378432	5.596	3.58929e-05	0.00117553	2.41423	Not DEG
GOBP_NEGATIVE_REGULATION_OF_CELL_FATE_SPECIFICATION	1.12555	0.118985	5.59186	3.61888e-05	0.00118165	2.40619	Up
GOMF_NEUTRAL_AMINO_ACID_TRANSMEMBRANE_TRANSPORTER_ACTIVITY	0.560959	0.0245003	5.59128	3.62308e-05	0.00118165	2.40505	Not DEG
HP_ESOPHAGEAL_STRICTURE	0.611251	0.0134759	5.58718	3.65264e-05	0.00118882	2.39709	Up
GOBP_PATHWAY_RESTRICTED_SMAD_PROTEIN_PHOSPHORYLATION	0.569822	0.0162071	5.58495	3.66883e-05	0.00119038	2.39276	Not DEG
GOMF_CHEMOKINE_RECEPTOR_BINDING	0.620683	0.052433	5.58443	3.67266e-05	0.00119038	2.39173	Up
GOBP_NEGATIVE_REGULATION_OF_DNA_DAMAGE_RESPONSE_SIGNAL_TRANSDUCTION_BY_P53_CLASS_MEDIATOR	0.80016	-0.0408526	5.58147	3.69429e-05	0.00119492	2.38598	Up
HP_SPASTIC_TETRAPARESIS	-0.40767	-0.00566292	-5.57651	3.73082e-05	0.00120425	2.37634	Not DEG
HP_LACRIMAL_DUCT_STENOSIS	-0.645562	0.0194829	-5.57281	3.75839e-05	0.00120884	2.36913	Down
GOBP_METANEPHRIC_MESENCHYMAL_CELL_DIFFERENTIATION	0.913495	0.0649717	5.57252	3.76049e-05	0.00120884	2.36858	Up
GOBP_POSITIVE_REGULATION_OF_INTERLEUKIN_10_PRODUCTION	0.768813	0.0506718	5.57021	3.77778e-05	0.0012112	2.36408	Up
GOBP_MANGANESE_ION_TRANSPORT	0.720968	-0.0180942	5.56948	3.78332e-05	0.0012112	2.36265	Up
HP_ENAMEL_HYPOMINERALIZATION	1.13691	0.0709841	5.56482	3.81852e-05	0.00121881	2.35357	Up
GOBP_NEUTRAL_AMINO_ACID_TRANSPORT	0.470558	0.00569277	5.56407	3.82423e-05	0.00121881	2.35211	Not DEG
GOMF_GTPASE_ACTIVATING_PROTEIN_BINDING	-0.57878	-0.0490879	-5.56325	3.83043e-05	0.00121881	2.35052	Not DEG
HP_PERIANAL_ABSCESS	0.751475	0.0245493	5.56151	3.84368e-05	0.00122054	2.34714	Up
HP_3_METHYLGLUTACONIC_ACIDURIA	-0.738829	-0.0158936	-5.5575	3.87449e-05	0.00122784	2.33932	Down
HP_MULTIPLE_MITOCHONDRIAL_DNA_DELETIONS	-0.978663	-0.0271443	-5.55624	3.88415e-05	0.00122841	2.33688	Down
GOBP_REGULATION_OF_NEUROTRANSMITTER_RECEPTOR_LOCALIZATION_TO_POSTSYNAPTIC_SPECIALIZATION_MEMBRANE	-0.8872	-0.0203427	-5.55453	3.89744e-05	0.00123013	2.33353	Down
HP_ABNORMALITY_OF_THE_MITOCHONDRION	-0.718412	-0.0164345	-5.55021	3.93103e-05	0.00123808	2.32512	Down
GOBP_MONOUBIQUITINATED_PROTEIN_DEUBIQUITINATION	-0.762883	-0.0444506	-5.54847	3.94469e-05	0.00123808	2.32172	Down
GOBP_OPSONIZATION	0.857895	0.0921835	5.5482	3.94677e-05	0.00123808	2.32121	Up
HP_HYPOGLYCEMIC_COMA	-0.812877	-0.0331226	-5.54697	3.95644e-05	0.00123808	2.31881	Down
GOBP_REGULATION_OF_CHROMATIN_ORGANIZATION	-0.652853	-0.0182467	-5.54624	3.96218e-05	0.00123808	2.31739	Down
GOBP_ACTIN_FILAMENT_SEVERING	0.877269	-0.0223128	5.54198	3.99593e-05	0.00123835	2.30907	Up
HP_PERINEAL_FISTULA	0.712524	-0.0172123	5.54184	3.99705e-05	0.00123835	2.3088	Up
HP_CLINODACTYLY_OF_THE_3RD_FINGER	-0.909229	0.0270831	-5.54134	4.00107e-05	0.00123835	2.30782	Down
HP_ABNORMAL_URINE_CARBOXYLIC_ACID_LEVEL	-0.659163	-0.0193185	-5.54121	4.00207e-05	0.00123835	2.30757	Down
GOBP_REGULATION_OF_TELOMERE_MAINTENANCE_IN_RESPONSE_TO_DNA_DAMAGE	-0.666513	-0.032731	-5.54114	4.00259e-05	0.00123835	2.30744	Down
GOBP_PLASMA_MEMBRANE_RAFT_ORGANIZATION	-0.598605	-0.0165663	-5.53569	4.04633e-05	0.00124769	2.29679	Down
GOBP_HISTONE_H3_K4_METHYLATION	-0.588581	-0.0166974	-5.53442	4.05655e-05	0.00124769	2.29432	Down
GOBP_PROTEIN_LOCALIZATION_TO_SYNAPSE	0.416611	0.0187029	5.5344	4.05668e-05	0.00124769	2.29429	Not DEG
HP_HYPERPIGMENTATION_OF_THE_FUNDUS	1.2765	0.0231568	5.53	4.09241e-05	0.00125621	2.2857	Up
GOBP_OLFACTORY_BEHAVIOR	1.01216	0.0195841	5.52585	4.12639e-05	0.00126416	2.27759	Up
GOCC_INTRINSIC_COMPONENT_OF_MITOCHONDRIAL_MEMBRANE	-0.576095	-0.0326453	-5.5207	4.16894e-05	0.00127241	2.26754	Not DEG
HP_PARAGANGLIOMA	-0.88116	-0.0192328	-5.52062	4.16957e-05	0.00127241	2.26739	Down
HP_DECREASED_CALVARIAL_OSSIFICATION	0.829202	0.0312965	5.51519	4.21502e-05	0.00128378	2.25677	Up
HP_MULTIPLE_PRENATAL_FRACTURES	0.822406	-0.0112332	5.51397	4.22524e-05	0.00128424	2.25439	Up
HP_INTERSTITIAL_CARDIAC_FIBROSIS	0.813156	0.0282061	5.51273	4.23573e-05	0.00128424	2.25197	Up
GOBP_G2_MI_TRANSITION_OF_MEIOTIC_CELL_CYCLE	0.955985	0.159696	5.51208	4.24115e-05	0.00128424	2.25071	Up
GOBP_LUNG_ALVEOLUS_DEVELOPMENT	0.421686	0.0157613	5.51024	4.2568e-05	0.00128649	2.2471	Not DEG
GOBP_MITOCHONDRIAL_DNA_REPLICATION	-0.716593	-0.00670454	-5.50662	4.28761e-05	0.0012933	2.24003	Down
HP_ABNORMAL_PROPORTION_OF_CD4_POSITIVE_T_CELLS	0.549948	0.0341679	5.5043	4.30749e-05	0.0012968	2.2355	Not DEG
GOMF_STRUCTURAL_CONSTITUENT_OF_POSTSYNAPSE	0.817186	0.00305147	5.49883	4.35483e-05	0.00130854	2.22479	Up
HP_NEUROENDOCRINE_NEOPLASM	-0.64114	-0.0388764	-5.49731	4.36801e-05	0.00130999	2.22183	Down
GOBP_INTERLEUKIN_18_PRODUCTION	0.822049	0.0780121	5.49424	4.39488e-05	0.00131552	2.21582	Up
GOBP_TENDON_DEVELOPMENT	0.976751	0.0268746	5.49212	4.41349e-05	0.00131694	2.21168	Up
GOBP_INTRINSIC_APOPTOTIC_SIGNALING_PATHWAY_IN_RESPONSE_TO_OSMOTIC_STRESS	0.72936	0.0680073	5.49179	4.41645e-05	0.00131694	2.21102	Up
GOBP_CYTIDINE_TO_URIDINE_EDITING	1.15664	0.0264508	5.49024	4.4301e-05	0.00131826	2.208	Up
HP_VERTICAL_NYSTAGMUS	-0.649484	0.000905662	-5.48938	4.43771e-05	0.00131826	2.20631	Down
GOBP_REGULATION_OF_GLUCAGON_SECRETION	1.2283	0.14238	5.48592	4.46853e-05	0.0013249	2.19953	Up
HP_ULNAR_DEVIATION_OF_FINGER	0.65224	0.0525015	5.48331	4.49186e-05	0.00132564	2.19443	Up
HP_SPASTIC_PARAPLEGIA	-0.4801	-0.026986	-5.48288	4.4957e-05	0.00132564	2.19359	Not DEG
GOBP_REGULATION_OF_RIG_I_SIGNALING_PATHWAY	-0.761142	-0.0345518	-5.4828	4.49643e-05	0.00132564	2.19343	Down
GOBP_ACUTE_INFLAMMATORY_RESPONSE_TO_ANTIGENIC_STIMULUS	0.759421	0.0391423	5.47937	4.52738e-05	0.00132832	2.18671	Up
HP_CONJUNCTIVAL_ICTERUS	0.90924	0.00756736	5.47931	4.52787e-05	0.00132832	2.1866	Up
HP_ABNORMAL_DENTIN_MORPHOLOGY	0.917768	0.0578189	5.47897	4.53095e-05	0.00132832	2.18594	Up
GOBP_POSITIVE_REGULATION_OF_COLLATERAL_SPROUTING	0.68105	0.0205349	5.47774	4.54212e-05	0.0013291	2.18352	Up
GOBP_CUT_CATABOLIC_PROCESS	-0.893503	-0.0039801	-5.47651	4.55329e-05	0.00132988	2.18112	Down
GOBP_AMINOGLYCAN_CATABOLIC_PROCESS	0.657565	0.0146073	5.47338	4.58188e-05	0.00133198	2.17498	Up
GOBP_REGULATION_OF_DOPAMINE_RECEPTOR_SIGNALING_PATHWAY	-0.756021	-0.0152963	-5.47303	4.58508e-05	0.00133198	2.1743	Down
GOCC_HIPPOCAMPAL_MOSSY_FIBER_TO_CA3_SYNAPSE	0.598449	0.0283187	5.47223	4.59242e-05	0.00133198	2.17273	Up
GOMF_HISTONE_METHYLTRANSFERASE_ACTIVITY_H3_K4_SPECIFIC	-0.880397	-0.0266604	-5.472	4.5945e-05	0.00133198	2.17228	Down
HP_LOP_EAR	0.856955	-0.0319999	5.46864	4.62553e-05	0.0013385	2.16569	Up
GOBP_MITOCHONDRIAL_DNA_METABOLIC_PROCESS	-0.539125	0.00605224	-5.46719	4.63894e-05	0.0013399	2.16285	Not DEG
HP_JOINT_SUBLUXATION	0.66261	0.00848005	5.46461	4.66295e-05	0.00134436	2.15779	Up
GOBP_MACROPHAGE_PROLIFERATION	0.689255	0.0693414	5.45977	4.7083e-05	0.00135493	2.14831	Up
HP_PARAPARESIS	-0.431859	-0.0150259	-5.45858	4.71952e-05	0.00135567	2.14597	Not DEG
HP_HEMIMEGALENCEPHALY	-0.6922	-0.0662523	-5.45651	4.73913e-05	0.00135881	2.14191	Down
HP_MITOCHONDRIAL_MYOPATHY	-0.771282	-0.0461569	-5.45509	4.75255e-05	0.00136017	2.13914	Down
GOBP_LUNG_VASCULATURE_DEVELOPMENT	1.31953	0.0640185	5.4528	4.77445e-05	0.00136394	2.13463	Up
HP_MUSCLE_FIBER_INCLUSION_BODIES	0.683045	-0.0202093	5.44966	4.80449e-05	0.00137002	2.12849	Up
GOMF_G_QUADRUPLEX_RNA_BINDING	-0.711338	0.0765963	-5.44594	4.84046e-05	0.00137777	2.12117	Down
GOBP_NEGATIVE_REGULATION_OF_MONONUCLEAR_CELL_MIGRATION	0.628512	-0.00203871	5.44395	4.85978e-05	0.00138076	2.11727	Up
HP_CORTICAL_THICKENING_OF_LONG_BONE_DIAPHYSES	1.1157	0.0251393	5.44178	4.88088e-05	0.00138288	2.11302	Up
GOBP_REGULATION_OF_NODAL_SIGNALING_PATHWAY	1.33216	0.0895542	5.44071	4.89144e-05	0.00138288	2.11091	Up
GOBP_REGULATION_OF_HETEROCHROMATIN_FORMATION	-0.684105	-0.0233865	-5.4399	4.89935e-05	0.00138288	2.10932	Down
HP_HYPERHOMOCYSTINEMIA	-0.518484	-0.0385451	-5.43957	4.90259e-05	0.00138288	2.10867	Not DEG
HP_CHILBLAINS	-0.758282	0.0013708	-5.43646	4.93319e-05	0.00138684	2.10258	Down
GOMF_1_4_ALPHA_OLIGOGLUCAN_PHOSPHORYLASE_ACTIVITY	-0.868793	0.0102032	-5.4362	4.93577e-05	0.00138684	2.10206	Down
HP_NECK_FLEXOR_WEAKNESS	0.606931	0.0109411	5.43545	4.94318e-05	0.00138684	2.10059	Up
GOBP_REGULATION_OF_CHEMOKINE_MEDIATED_SIGNALING_PATHWAY	0.762874	0.0601664	5.43114	4.98605e-05	0.00139562	2.09213	Up
GOBP_POSITIVE_REGULATION_OF_HISTONE_H3_K4_METHYLATION	-0.714765	-0.0363102	-5.43052	4.99232e-05	0.00139562	2.0909	Down
GOBP_POSITIVE_REGULATION_OF_AUTOPHAGOSOME_MATURATION	-1.052	-0.00642566	-5.42573	5.04043e-05	0.00140382	2.0815	Down
GOCC_UBIQUINONE_BIOSYNTHESIS_COMPLEX	-1.05588	-0.0775487	-5.4251	5.04682e-05	0.00140382	2.08026	Down
HP_VERY_LONG_CHAIN_FATTY_ACID_ACCUMULATION	-0.729902	-0.0289794	-5.42487	5.04914e-05	0.00140382	2.07981	Down
HP_DECREASED_ACTIVITY_OF_MITOCHONDRIAL_COMPLEX_I	-0.901592	-0.0247963	-5.42404	5.05753e-05	0.00140382	2.07818	Down
GOBP_REGULATION_OF_DOSAGE_COMPENSATION_BY_INACTIVATION_OF_X_CHROMOSOME	-0.748087	-0.0469117	-5.4197	5.10182e-05	0.00141361	2.06963	Down
GOMF_CALCIUM_DEPENDENT_PROTEIN_BINDING	0.551532	-0.00428145	5.41668	5.13281e-05	0.00141934	2.0637	Not DEG
GOBP_MITOCHONDRION_ORGANIZATION	-0.439975	-0.0204585	-5.41536	5.14633e-05	0.00141934	2.06112	Not DEG
GOBP_POSITIVE_REGULATION_OF_DOUBLE_STRAND_BREAK_REPAIR_VIA_HOMOLOGOUS_RECOMBINATION	-0.604436	-0.000507799	-5.41489	5.15122e-05	0.00141934	2.06019	Down
GOBP_ANTERIOR_HEAD_DEVELOPMENT	1.01121	-0.045874	5.41416	5.15877e-05	0.00141934	2.05875	Up
GOBP_REGULATION_OF_MEMBRANE_INVAGINATION	0.698346	0.0369786	5.41185	5.18275e-05	0.00142049	2.05421	Up
GOBP_PROTEIN_PROCESSING_INVOLVED_IN_PROTEIN_TARGETING_TO_MITOCHONDRION	-0.799808	-0.0332209	-5.41122	5.1893e-05	0.00142049	2.05297	Down
GOMF_POLY_G_BINDING	-0.878115	-0.0527023	-5.41104	5.19121e-05	0.00142049	2.05261	Down
HP_ABNORMAL_RESPONSE_TO_ENDOCRINE_STIMULATION_TEST	-0.685801	-0.0500455	-5.41027	5.19924e-05	0.00142049	2.05109	Down
GOBP_REGULATION_OF_CELLULAR_RESPONSE_TO_MACROPHAGE_COLONY_STIMULATING_FACTOR_STIMULUS	1.20953	0.0219692	5.40791	5.2239e-05	0.00142474	2.04645	Up
GOMF_PROTEIN_METHYLTRANSFERASE_ACTIVITY	-0.494148	-0.0273592	-5.40639	5.23982e-05	0.0014266	2.04347	Not DEG
HP_GASTROINTESTINAL_EOSINOPHILIA	0.865957	0.0244951	5.40039	5.30333e-05	0.00144138	2.03166	Up
GOCC_NUCLEAR_PORE_CENTRAL_TRANSPORT_CHANNEL	-0.844325	-0.0270245	-5.39872	5.32122e-05	0.00144374	2.02836	Down
HP_MECONIUM_STAINED_AMNIOTIC_FLUID	0.70092	0.0851284	5.39287	5.38411e-05	0.00145532	2.01685	Up
GOMF_UNMETHYLATED_CPG_BINDING	-0.858936	-0.0178021	-5.39234	5.38975e-05	0.00145532	2.01582	Down
HP_GENERALIZED_AMYLOID_DEPOSITION	0.804666	-0.0274456	5.39215	5.39181e-05	0.00145532	2.01544	Up
GOBP_POSITIVE_REGULATION_OF_METALLOENDOPEPTIDASE_ACTIVITY	1.21129	-0.0530882	5.39044	5.41036e-05	0.00145782	2.01208	Up
HP_FACIAL_HYPOTONIA	-0.60362	0.00164156	-5.3894	5.42175e-05	0.00145838	2.01002	Down
GOBP_CEREBELLAR_GRANULAR_LAYER_DEVELOPMENT	0.752538	0.01927	5.38652	5.45316e-05	0.00146431	2.00435	Up
GOMF_L_LACTATE_DEHYDROGENASE_ACTIVITY	0.903346	-0.0332191	5.38054	5.51912e-05	0.00147948	1.99257	Up
HP_ABNORMALITY_OF_ADRENAL_MORPHOLOGY	-0.380932	-0.0123373	-5.37792	5.54831e-05	0.00148477	1.9874	Not DEG
GOCC_POLAR_MICROTUBULE	-1.14496	0.0165653	-5.37237	5.6106e-05	0.00149632	1.97646	Down
GOBP_MEIOTIC_CELL_CYCLE_PHASE_TRANSITION	0.914961	0.153853	5.37212	5.61341e-05	0.00149632	1.97596	Up
GOMF_4_IRON_4_SULFUR_CLUSTER_BINDING	-0.645147	-0.0072515	-5.37152	5.62016e-05	0.00149632	1.97479	Down
HP_DIABETIC_KETOACIDOSIS	-0.771813	0.0199872	-5.36989	5.63863e-05	0.00149869	1.97157	Down
HP_ABNORMAL_RESPONSE_TO_ACTH_STIMULATION_TEST	-1.03261	-0.00790393	-5.36766	5.66399e-05	0.00150288	1.96717	Down
GOBP_POSITIVE_REGULATION_OF_CD4_POSITIVE_ALPHA_BETA_T_CELL_ACTIVATION	0.762981	0.0303608	5.36626	5.67992e-05	0.00150455	1.96442	Up
GOMF_RETINOL_BINDING	1.1519	0.138524	5.36205	5.7283e-05	0.00151481	1.95611	Up
GOBP_MINERALOCORTICOID_BIOSYNTHETIC_PROCESS	0.909966	0.0476204	5.36004	5.75156e-05	0.00151584	1.95213	Up
GOBP_REGULATION_OF_ALDOSTERONE_METABOLIC_PROCESS	0.909966	0.0476204	5.36004	5.75156e-05	0.00151584	1.95213	Up
GOBP_REGULATION_OF_KIDNEY_DEVELOPMENT	0.627547	0.0563222	5.35858	5.76842e-05	0.00151631	1.94926	Up
GOBP_REGULATION_OF_CARDIAC_MUSCLE_CONTRACTION_BY_REGULATION_OF_THE_RELEASE_OF_SEQUESTERED_CALCIUM_ION	-0.777953	-0.0394866	-5.35821	5.77272e-05	0.00151631	1.94853	Down
HP_MACULAR_HYPERPIGMENTATION	1.01629	0.0106986	5.3572	5.78447e-05	0.0015166	1.94654	Up
GOBP_SUPEROXIDE_ANION_GENERATION	0.65198	0.0145555	5.35613	5.797e-05	0.0015166	1.94442	Up
GOBP_DIRECT_OSSIFICATION	0.938155	0.0466323	5.35562	5.80289e-05	0.0015166	1.94342	Up
HP_RIGHT_AORTIC_ARCH_WITH_MIRROR_IMAGE_BRANCHING	1.34142	0.0939221	5.35089	5.85846e-05	0.00152857	1.93408	Up
GOMF_UBIQUITINATION_LIKE_MODIFICATION_DEPENDENT_PROTEIN_BINDING	-0.570859	-0.0420596	-5.34783	5.89464e-05	0.00153443	1.92805	Not DEG
GOBP_VALINE_METABOLIC_PROCESS	-0.844597	-0.0247071	-5.34734	5.90052e-05	0.00153443	1.92707	Down
GOBP_POSITIVE_REGULATION_OF_CD4_POSITIVE_ALPHA_BETA_T_CELL_PROLIFERATION	1.07169	0.0239879	5.3416	5.96911e-05	0.00154756	1.91574	Up
GOMF_SODIUM_PROTON_ANTIPORTER_ACTIVITY	0.65122	0.00794787	5.3407	5.97993e-05	0.00154756	1.91396	Up
HP_PERIPHERAL_ARTERIAL_STENOSIS	0.629076	0.0332477	5.34059	5.98127e-05	0.00154756	1.91374	Up
GOBP_POSITIVE_REGULATION_OF_LEUKOCYTE_DEGRANULATION	0.776827	-0.00134754	5.33926	5.99734e-05	0.00154756	1.91111	Up
GOBP_NEGATIVE_REGULATION_OF_PLASMINOGEN_ACTIVATION	1.05351	-0.00770204	5.33893	6.00129e-05	0.00154756	1.91047	Up
HP_VOLVULUS	-0.838004	-0.00914451	-5.33819	6.01033e-05	0.00154756	1.90899	Down
GOMF_MYOSIN_HEAVY_CHAIN_BINDING	0.762761	-0.0684535	5.3361	6.03571e-05	0.00155148	1.90486	Up
GOMF_OLIGOSACCHARIDE_BINDING	1.01407	0.102994	5.3353	6.04538e-05	0.00155148	1.90329	Up
GOBP_POSITIVE_REGULATION_OF_MITOCHONDRIAL_MEMBRANE_POTENTIAL	-0.717923	-0.0312757	-5.3338	6.06375e-05	0.00155365	1.90032	Down
GOBP_RESPONSE_TO_NICOTINE	0.631492	0.0179792	5.33204	6.08528e-05	0.00155662	1.89684	Up
HP_ABNORMAL_CIRCULATING_OSTEOCALCIN_LEVEL	1.3997	-0.0283718	5.33104	6.09758e-05	0.00155722	1.89486	Up
GOBP_POSITIVE_REGULATION_OF_REPRODUCTIVE_PROCESS	0.531341	0.0302161	5.32879	6.12525e-05	0.00156174	1.89043	Not DEG
GOMF_DIHYDROPYRIMIDINASE_ACTIVITY	1.13288	0.0178105	5.32653	6.15321e-05	0.00156458	1.88596	Up
GOBP_MESONEPHRIC_TUBULE_MORPHOGENESIS	0.498112	0.0252138	5.32628	6.15637e-05	0.00156458	1.88546	Not DEG
GOCC_FACIT_COLLAGEN_TRIMER	0.972593	0.0776626	5.32385	6.18662e-05	0.00156972	1.88065	Up
GOCC_MITOCHONDRIAL_ALPHA_KETOGLUTARATE_DEHYDROGENASE_COMPLEX	-0.850238	-0.0341993	-5.32133	6.21815e-05	0.00157516	1.87567	Down
GOBP_BRANCHED_CHAIN_AMINO_ACID_METABOLIC_PROCESS	-0.783021	-0.022149	-5.31843	6.25463e-05	0.00158184	1.86994	Down
GOBP_CARDIAC_NEURAL_CREST_CELL_MIGRATION_INVOLVED_IN_OUTFLOW_TRACT_MORPHOGENESIS	0.742682	-0.0242928	5.31746	6.26683e-05	0.00158238	1.86803	Up
HP_IMPAIRED_SOCIAL_INTERACTIONS	-0.53158	-0.0206972	-5.31544	6.29253e-05	0.00158631	1.86402	Not DEG
GOBP_QUINONE_METABOLIC_PROCESS	-0.676435	-0.05554	-5.31288	6.32507e-05	0.00159189	1.85896	Down
HP_PARONYCHIA	0.799125	0.00599469	5.3121	6.33502e-05	0.00159189	1.85742	Up
HP_RECURRENT_PAROXYSMAL_HEADACHE	-0.79605	0.00798141	-5.30806	6.38689e-05	0.00160147	1.84942	Down
GOMF_BETA_2_MICROGLOBULIN_BINDING	-0.96506	-0.0248526	-5.30754	6.39361e-05	0.00160147	1.84839	Down
GOBP_GLUTAMATE_CATABOLIC_PROCESS	-1.13485	-0.0125089	-5.30612	6.41201e-05	0.00160218	1.84558	Down
GOBP_POSITIVE_REGULATION_OF_PATHWAY_RESTRICTED_SMAD_PROTEIN_PHOSPHORYLATION	0.641625	0.0210452	5.30574	6.41691e-05	0.00160218	1.84483	Up
HP_BLOODY_DIARRHEA	0.53269	-0.030058	5.3037	6.44338e-05	0.00160623	1.84079	Not DEG
GOBP_REGULATION_OF_OPSONIZATION	0.890061	0.0803544	5.30094	6.47952e-05	0.00161267	1.83531	Up
GOBP_CHONDROCYTE_DEVELOPMENT	0.792534	0.0279794	5.29742	6.52574e-05	0.0016207	1.82834	Up
GOBP_REGULATION_OF_APOPTOTIC_PROCESS_INVOLVED_IN_DEVELOPMENT	0.881386	-0.00815823	5.29667	6.53565e-05	0.0016207	1.82685	Up
GOBP_LYSOSOMAL_MICROAUTOPHAGY	-0.783055	-0.0194358	-5.29605	6.54375e-05	0.0016207	1.82564	Down
HP_AGENESIS_OF_CENTRAL_INCISOR	0.635459	0.041793	5.29505	6.55697e-05	0.0016207	1.82366	Up
HP_TERATOMA	-0.679087	-0.0197078	-5.29456	6.56354e-05	0.0016207	1.82268	Down
GOBP_REGULATION_OF_SYNCYTIUM_FORMATION_BY_PLASMA_MEMBRANE_FUSION	0.490993	0.0274432	5.29157	6.60324e-05	0.00162793	1.81677	Not DEG
GOCC_SYNAPTONEMAL_STRUCTURE	0.573084	0.0276673	5.28987	6.62604e-05	0.00163099	1.81339	Not DEG
GOMF_U4_SNRNA_BINDING	-0.823837	0.0171553	-5.28703	6.6642e-05	0.0016378	1.80776	Down
GOBP_ZINC_ION_HOMEOSTASIS	0.528506	0.0223379	5.28444	6.69914e-05	0.00164381	1.80263	Not DEG
HP_LOWER_LIMB_HYPERTONIA	-0.624698	-0.0115546	-5.28237	6.72723e-05	0.00164812	1.79853	Down
GOMF_PHOSPHOLIPASE_ACTIVATOR_ACTIVITY	0.650294	-0.0120803	5.27879	6.7762e-05	0.00165494	1.79142	Up
GOMF_LIPASE_ACTIVATOR_ACTIVITY	0.650294	-0.0120803	5.27879	6.7762e-05	0.00165494	1.79142	Up
GOMF_PROFILIN_BINDING	0.82753	-0.0256629	5.27502	6.82798e-05	0.00166446	1.78396	Up
GOBP_COMPLEMENT_ACTIVATION_LECTIN_PATHWAY	0.915719	0.0257794	5.27393	6.84307e-05	0.00166446	1.78179	Up
GOBP_MEMBRANE_DEPOLARIZATION_DURING_AV_NODE_CELL_ACTION_POTENTIAL	-0.865579	-0.103616	-5.27245	6.86366e-05	0.00166446	1.77885	Down
GOBP_MONOCYTE_EXTRAVASATION	0.655668	0.0121211	5.27239	6.86449e-05	0.00166446	1.77873	Up
GOBP_REGULATION_OF_CORTICOSTEROID_HORMONE_SECRETION	0.692364	0.0130795	5.27158	6.87575e-05	0.00166446	1.77712	Up
GOBP_NEGATIVE_REGULATION_OF_GLYCOPROTEIN_METABOLIC_PROCESS	0.857188	0.0214142	5.27135	6.87899e-05	0.00166446	1.77666	Up
GOBP_NEGATIVE_REGULATION_OF_GENE_EXPRESSION_EPIGENETIC	-0.526537	-0.022326	-5.26904	6.91119e-05	0.00166954	1.77208	Not DEG
HP_NONKETOTIC_HYPOGLYCEMIA	-0.709423	0.000344828	-5.26832	6.9213e-05	0.00166954	1.77065	Down
GOBP_RESPONSE_TO_TESTOSTERONE	0.434813	-0.0271957	5.26526	6.96431e-05	0.00167697	1.76458	Not DEG
GOCC_ORGANELLAR_RIBOSOME	-0.68851	-0.0309172	-5.2646	6.97355e-05	0.00167697	1.76328	Down
GOMF_NETRIN_RECEPTOR_ACTIVITY	0.930579	0.0440563	5.26292	6.99735e-05	0.00168012	1.75994	Up
GOBP_EXONUCLEOLYTIC_CATABOLISM_OF_DEADENYLATED_MRNA	-0.681826	-0.0172795	-5.26043	7.0327e-05	0.00168212	1.755	Down
HP_ABNORMALITY_OF_CIRCULATING_GLUCOCORTICOID_LEVEL	-0.487776	-0.0170417	-5.25982	7.04133e-05	0.00168212	1.7538	Not DEG
GOBP_RESPONSE_TO_BACTERIAL_LIPOPROTEIN	0.795693	0.0352774	5.25884	7.05531e-05	0.00168212	1.75185	Up
GOBP_CELLULAR_RESPONSE_TO_BACTERIAL_LIPOPROTEIN	0.795693	0.0352774	5.25884	7.05531e-05	0.00168212	1.75185	Up
GOBP_CORTICOSTEROID_HORMONE_SECRETION	0.696005	0.0165296	5.25855	7.05944e-05	0.00168212	1.75128	Up
GOBP_NEUTROPHIL_MEDIATED_KILLING_OF_GRAM_NEGATIVE_BACTERIUM	1.02693	0.157046	5.25588	7.09782e-05	0.00168305	1.74596	Up
GOMF_TRANSMEMBRANE_RECEPTOR_PROTEIN_TYROSINE_KINASE_ACTIVATOR_ACTIVITY	0.994822	0.0442643	5.25574	7.09973e-05	0.00168305	1.7457	Up
HP_FATIGABLE_WEAKNESS_OF_SKELETAL_MUSCLES	0.604308	0.0260381	5.25574	7.09978e-05	0.00168305	1.74569	Up
HP_DECREASED_ACTIVITY_OF_THE_PYRUVATE_DEHYDROGENASE_COMPLEX	-0.884357	-0.0296371	-5.25528	7.10635e-05	0.00168305	1.74478	Down
GOBP_SKELETAL_SYSTEM_DEVELOPMENT	0.431227	0.0111701	5.25263	7.14471e-05	0.00168958	1.73951	Not DEG
GOBP_CHONDROCYTE_DIFFERENTIATION_INVOLVED_IN_ENDOCHONDRAL_BONE_MORPHOGENESIS	0.69158	0.00548431	5.24944	7.19097e-05	0.00169704	1.73318	Up
HP_ABNORMALITY_OF_THE_DISTAL_PHALANX_OF_THE_HALLUX	0.86021	-0.0270486	5.24893	7.1984e-05	0.00169704	1.73217	Up
GOBP_MACROPHAGE_CHEMOTAXIS	0.632631	0.0246136	5.24822	7.20875e-05	0.00169704	1.73076	Up
GOBP_LIMB_BUD_FORMATION	0.73164	0.0308177	5.24592	7.24252e-05	0.00169912	1.72618	Up
GOMF_HISTONE_BINDING	-0.473971	-0.0144534	-5.24566	7.24627e-05	0.00169912	1.72567	Not DEG
HP_PARANOIA	-0.790238	-0.0534512	-5.2454	7.25015e-05	0.00169912	1.72515	Down
HP_SMALL_INTESTINAL_DYSMOTILITY	-0.802156	0.0325454	-5.24278	7.28875e-05	0.00170561	1.71994	Down
HP_LICHENIFICATION	1.12467	0.104446	5.24198	7.30054e-05	0.00170582	1.71836	Up
HP_ABNORMAL_CIRCULATING_LONG_CHAIN_FATTY_ACID_CONCENTRATION	-0.686589	-0.0427988	-5.24124	7.31144e-05	0.00170582	1.71689	Down
GOMF_TYPE_II_TRANSFORMING_GROWTH_FACTOR_BETA_RECEPTOR_BINDING	0.733824	-0.0091648	5.23692	7.37585e-05	0.00171567	1.70829	Up
GOMF_MODIFICATION_DEPENDENT_PROTEIN_BINDING	-0.504334	-0.0271839	-5.23658	7.38095e-05	0.00171567	1.70762	Not DEG
HP_MITOCHONDRIAL_INHERITANCE	-1.01616	-0.0924702	-5.23576	7.39318e-05	0.00171567	1.70599	Down
GOBP_SPINAL_CORD_MOTOR_NEURON_DIFFERENTIATION	-0.533724	-0.00231765	-5.2346	7.41067e-05	0.00171567	1.70368	Not DEG
GOBP_2_OXOGLUTARATE_METABOLIC_PROCESS	-0.93118	0.0217536	-5.23451	7.41191e-05	0.00171567	1.70351	Down
HP_CONICAL_INCISOR	0.560975	0.0574476	5.23402	7.41939e-05	0.00171567	1.70252	Not DEG
GOMF_HISTONE_LYSINE_N_METHYLTRANSFERASE_ACTIVITY	-0.659283	-0.0267841	-5.23295	7.43545e-05	0.00171684	1.7004	Down
GOBP_DETECTION_OF_MECHANICAL_STIMULUS_INVOLVED_IN_SENSORY_PERCEPTION_OF_PAIN	0.672535	-0.0153005	5.23076	7.46854e-05	0.00172016	1.69605	Up
HP_FINGER_SWELLING	-1.15778	-0.0949706	-5.22945	7.48844e-05	0.00172016	1.69344	Down
HP_CHRONIC_LYMPHATIC_LEUKEMIA	-0.72507	-0.000996469	-5.22873	7.49943e-05	0.00172016	1.692	Down
GOBP_REGULATION_OF_INTERLEUKIN_1_MEDIATED_SIGNALING_PATHWAY	0.92466	0.0568914	5.22788	7.51231e-05	0.00172016	1.69032	Up
GOBP_ELASTIN_CATABOLIC_PROCESS	1.23905	0.157146	5.22776	7.51421e-05	0.00172016	1.69008	Up
GOBP_PROTEIN_DESTABILIZATION	-0.455438	-0.0257327	-5.22766	7.51572e-05	0.00172016	1.68988	Not DEG
GOBP_NEGATIVE_REGULATION_OF_CENTROSOME_DUPLICATION	-0.697311	-0.0605831	-5.22402	7.57139e-05	0.00173037	1.68264	Down
HP_WIDENED_CEREBRAL_SUBARACHNOID_SPACE	-0.893037	0.00361265	-5.22328	7.58283e-05	0.00173045	1.68116	Down
HP_PARAPLEGIA_PARAPARESIS	-0.402985	-0.015612	-5.22059	7.62424e-05	0.00173737	1.67582	Not DEG
GOBP_PRIMARY_ALCOHOL_BIOSYNTHETIC_PROCESS	0.689052	0.0254255	5.21751	7.67214e-05	0.00174575	1.66968	Up
GOBP_ACID_SECRETION	0.683321	0.0494606	5.21404	7.7263e-05	0.00175552	1.66279	Up
HP_ORTHOKERATOSIS	0.561556	0.0733879	5.21274	7.74677e-05	0.00175762	1.66019	Not DEG
GOBP_REGULATION_OF_MONONUCLEAR_CELL_MIGRATION	0.591804	-0.00554749	5.20901	7.8056e-05	0.0017684	1.65278	Up
GOBP_APOPTOTIC_PROCESS_INVOLVED_IN_DEVELOPMENT	0.561665	0.0196512	5.20747	7.8301e-05	0.00177043	1.64971	Not DEG
GOBP_NEGATIVE_REGULATION_OF_CELLULAR_EXTRAVASATION	0.808136	-0.0143066	5.20648	7.84594e-05	0.00177043	1.64772	Up
GOBP_TUMOR_NECROSIS_FACTOR_SUPERFAMILY_CYTOKINE_PRODUCTION	0.524258	-0.000631679	5.20632	7.84845e-05	0.00177043	1.64741	Not DEG
GOBP_REGULATION_OF_HIPPO_SIGNALING	0.555849	0.0467343	5.20551	7.86141e-05	0.0017708	1.64579	Not DEG
GOCC_EXCITATORY_SYNAPSE	0.588639	0.0578299	5.20335	7.89599e-05	0.00177603	1.64149	Up
HP_HYPERNATREMIA	0.82371	0.0538952	5.2012	7.93045e-05	0.00178122	1.63722	Up
HP_PROFOUND_GLOBAL_DEVELOPMENTAL_DELAY	-0.527688	-0.0497018	-5.20033	7.94445e-05	0.00178181	1.63549	Not DEG
HP_HYPERURICOSURIA	-0.825074	-0.0363518	-5.19604	8.01413e-05	0.00179487	1.62693	Down
HP_CRYPTOZOOSPERMIA	-0.876748	-0.0644203	-5.19305	8.06293e-05	0.00180322	1.62098	Down
GOCC_CCR4_NOT_COMPLEX	-0.908661	-0.00823953	-5.19229	8.0754e-05	0.00180343	1.61946	Down
GOMF_PORIN_ACTIVITY	-1.04263	-0.0480585	-5.1888	8.13291e-05	0.00181369	1.61251	Down
HP_IRREGULAR_CAPITAL_FEMORAL_EPIPHYSIS	-0.741423	-0.0218601	-5.18697	8.16328e-05	0.00181787	1.60885	Down
GOBP_TETRAHYDROBIOPTERIN_METABOLIC_PROCESS	0.690996	-0.0449139	5.18513	8.1938e-05	0.00182207	1.6052	Up
GOBP_NCRNA_CATABOLIC_PROCESS	-0.534903	-0.0257542	-5.18335	8.22357e-05	0.0018261	1.60164	Not DEG
HP_DECREASED_ACTIVITY_OF_MITOCHONDRIAL_COMPLEX_III	-0.84807	-0.011505	-5.18205	8.24536e-05	0.00182834	1.59905	Down
GOBP_MITOCHONDRIAL_RNA_3_END_PROCESSING	-0.834369	-0.0784548	-5.17786	8.31597e-05	0.00184139	1.59069	Down
GOBP_REGULATION_OF_ASTROCYTE_DIFFERENTIATION	0.644018	0.0583834	5.17441	8.37456e-05	0.00185175	1.5838	Up
GOBP_POSITIVE_REGULATION_OF_CARDIAC_MUSCLE_CONTRACTION	0.986473	-0.0730913	5.17068	8.43833e-05	0.00186233	1.57637	Up
GOCC_MITOTIC_SPINDLE_ASTRAL_MICROTUBULE	-0.741643	0.00260927	-5.17022	8.44623e-05	0.00186233	1.57545	Down
HP_EPISODIC_HYPERHIDROSIS	-0.675173	-0.0174624	-5.16861	8.47393e-05	0.00186574	1.57224	Down
GOCC_POSTSYNAPTIC_SPECIALIZATION_MEMBRANE	0.518122	0.0303792	5.16794	8.48553e-05	0.00186574	1.5709	Not DEG
HP_LOWER_LIMB_UNDERGROWTH	0.476425	0.0720166	5.16568	8.52474e-05	0.00186999	1.56638	Not DEG
GOBP_MACROPHAGE_MIGRATION	0.640041	0.0374861	5.16544	8.52875e-05	0.00186999	1.56592	Up
HP_PATCHY_CHANGES_OF_BONE_MINERAL_DENSITY	-0.734675	0.0199728	-5.16409	8.55229e-05	0.00187253	1.56322	Down
GOBP_PLASMINOGEN_ACTIVATION	0.672547	0.0143498	5.16322	8.56752e-05	0.00187325	1.56147	Up
GOBP_INTERLEUKIN_10_PRODUCTION	0.706192	0.0528006	5.16126	8.60174e-05	0.00187629	1.55756	Up
HP_ABNORMAL_CIRCULATING_NITROGEN_COMPOUND_CONCENTRATION	-0.446773	-0.0095433	-5.16105	8.6054e-05	0.00187629	1.55715	Not DEG
GOMF_CYTOKINE_ACTIVITY	0.744639	0.0661092	5.15677	8.68077e-05	0.00188798	1.5486	Up
GOBP_REGULATION_OF_HISTONE_MODIFICATION	-0.461457	-0.0139948	-5.15663	8.68316e-05	0.00188798	1.54833	Not DEG
GOCC_MITOCHONDRIAL_PROTEIN_CONTAINING_COMPLEX	-0.757609	-0.0242608	-5.15184	8.76837e-05	0.00190361	1.53876	Down
HP_ABNORMAL_INTERNAL_CAROTID_ARTERY_MORPHOLOGY	0.844673	0.0780716	5.15055	8.79143e-05	0.00190361	1.53618	Up
GOMF_GROWTH_FACTOR_ACTIVITY	0.653371	0.0311748	5.15055	8.79149e-05	0.00190361	1.53617	Up
HP_CONNECTIVE_TISSUE_NEVI	-0.879188	-0.015531	-5.14738	8.84843e-05	0.00191329	1.52985	Down
GOBP_POSITIVE_REGULATION_OF_SYNAPSE_ASSEMBLY	0.550783	0.0691721	5.14544	8.88345e-05	0.00191821	1.52597	Not DEG
GOBP_NEGATIVE_REGULATION_OF_HISTONE_H3_K4_METHYLATION	-0.726677	-0.00466247	-5.14465	8.8979e-05	0.00191869	1.52438	Down
GOBP_MITOCHONDRIAL_FUSION	-0.62136	-0.0296442	-5.1421	8.94428e-05	0.00192603	1.51928	Down
HP_IMPAIRED_USE_OF_NONVERBAL_BEHAVIORS	-0.590359	-0.0150011	-5.14024	8.9782e-05	0.00192926	1.51557	Down
GOBP_DETECTION_OF_MOLECULE_OF_BACTERIAL_ORIGIN	0.799714	0.0159009	5.13939	8.99374e-05	0.00192926	1.51388	Up
GOMF_L_AMINO_ACID_TRANSMEMBRANE_TRANSPORTER_ACTIVITY	0.487513	0.0122224	5.13925	8.99624e-05	0.00192926	1.5136	Not DEG
GOCC_CLATHRIN_SCULPTED_GAMMA_AMINOBUTYRIC_ACID_TRANSPORT_VESICLE	0.650254	0.0241134	5.13843	9.01147e-05	0.00192989	1.51195	Up
GOBP_CARDIOLIPIN_METABOLIC_PROCESS	-0.658389	-0.0274386	-5.13727	9.03279e-05	0.00193181	1.50963	Down
HP_SHORT_LOWER_LIMBS	0.641701	0.0748916	5.13642	9.04849e-05	0.00193253	1.50793	Up
HP_AORTIC_TORTUOSITY	0.745326	0.0541945	5.13347	9.10295e-05	0.00194066	1.50205	Up
HP_BURKITT_LYMPHOMA	0.732376	0.0656588	5.13302	9.11136e-05	0.00194066	1.50114	Up
GOBP_NUCLEOBASE_CATABOLIC_PROCESS	0.686954	-0.0310144	5.12447	9.27175e-05	0.00197067	1.48403	Up
GOBP_QUINOLINATE_METABOLIC_PROCESS	1.07491	0.160351	5.12417	9.27742e-05	0.00197067	1.48343	Up
HP_SYMPHALANGISM_AFFECTING_THE_PHALANGES_OF_THE_HAND	0.634019	0.0154669	5.12244	9.31027e-05	0.00197496	1.47997	Up
GOBP_RESPONSE_TO_ESTROGEN	0.389783	0.0133227	5.12049	9.34729e-05	0.00198013	1.47608	Not DEG
GOBP_POSITIVE_REGULATION_OF_RETINOIC_ACID_RECEPTOR_SIGNALING_PATHWAY	-1.14029	0.0211443	-5.1183	9.38924e-05	0.00198633	1.47169	Down
HP_ABNORMAL_CSF_METABOLITE_CONCENTRATION	-0.655541	-0.01199	-5.11729	9.40863e-05	0.00198775	1.46967	Down
GOBP_THORAX_AND_ANTERIOR_ABDOMEN_DETERMINATION	1.39601	0.0281441	5.1162	9.42951e-05	0.00198947	1.46749	Up
HP_APNEIC_EPISODES_IN_INFANCY	-0.588152	0.0135077	-5.11345	9.48275e-05	0.00199801	1.46197	Down
GOBP_REGULATION_OF_SUPEROXIDE_METABOLIC_PROCESS	0.685877	0.0147441	5.11027	9.54435e-05	0.00200829	1.45563	Up
GOBP_CAMP_CATABOLIC_PROCESS	0.718979	-0.0356772	5.10933	9.56281e-05	0.00200947	1.45373	Up
GOBP_UTERINE_SMOOTH_MUSCLE_CONTRACTION	0.781002	0.0974335	5.10812	9.58637e-05	0.00201172	1.45132	Up
HP_PIGMENTARY_RETINOPATHY	-0.529055	-0.0139702	-5.10484	9.65081e-05	0.00202254	1.44475	Not DEG
GOBP_NON_CANONICAL_WNT_SIGNALING_PATHWAY_VIA_MAPK_CASCADE	0.828431	0.0420696	5.10301	9.68697e-05	0.0020274	1.44109	Up
HP_CENTROCECAL_SCOTOMA	-1.09009	-0.00890285	-5.10157	9.71566e-05	0.00203008	1.43819	Down
GOBP_PROTEIN_LOCALIZATION_TO_PLASMA_MEMBRANE_RAFT	-0.815564	-0.0297027	-5.10074	9.73207e-05	0.00203008	1.43653	Down
GOBP_CELL_COMMUNICATION_BY_ELECTRICAL_COUPLING	-0.517287	0.00700752	-5.10041	9.73869e-05	0.00203008	1.43587	Not DEG
GOBP_NEGATIVE_REGULATION_OF_HISTONE_MODIFICATION	-0.512978	-0.00455928	-5.09869	9.77296e-05	0.00203366	1.43242	Not DEG
GOBP_PANCREAS_DEVELOPMENT	0.384883	0.0286729	5.09769	9.79303e-05	0.00203366	1.43041	Not DEG
GOMF_CHEMOATTRACTANT_ACTIVITY	0.698759	0.0429319	5.09743	9.79816e-05	0.00203366	1.4299	Up
HP_MYOGLOBINURIA	-0.624578	-0.0130041	-5.09694	9.80792e-05	0.00203366	1.42892	Down
HP_SLOW_DECREASE_IN_VISUAL_ACUITY	-0.62506	-0.0379524	-5.0963	9.82079e-05	0.00203366	1.42764	Down
GOMF_PHOSPHATIDYLINOSITOL_PHOSPHATE_5_PHOSPHATASE_ACTIVITY	-0.563268	-0.0100436	-5.09237	9.90002e-05	0.0020418	1.41976	Not DEG
GOBP_MULTICELLULAR_ORGANISMAL_MOVEMENT	0.530876	-0.00270887	5.09204	9.90672e-05	0.0020418	1.4191	Not DEG
GOBP_CORNEA_DEVELOPMENT_IN_CAMERA_TYPE_EYE	0.940634	0.129648	5.0918	9.91165e-05	0.0020418	1.41861	Up
GOBP_REGULATION_OF_CARDIAC_MUSCLE_CONTRACTION_BY_CALCIUM_ION_SIGNALING	-0.714378	-0.0354974	-5.09134	9.92092e-05	0.0020418	1.41769	Down
GOBP_METANEPHRIC_NEPHRON_MORPHOGENESIS	0.559604	0.0584567	5.09063	9.93522e-05	0.0020418	1.41628	Not DEG
HP_RECURRENT	-0.811619	-0.0418216	-5.0901	9.94616e-05	0.0020418	1.4152	Down
GOCC_APICAL_PLASMA_MEMBRANE	0.38911	0.0387248	5.08984	9.95142e-05	0.0020418	1.41468	Not DEG
GOCC_METHYLTRANSFERASE_COMPLEX	-0.615497	-0.0245794	-5.08845	9.97971e-05	0.00204208	1.4119	Down
GOBP_INTERLEUKIN_17_PRODUCTION	0.666117	0.00929844	5.08831	9.98246e-05	0.00204208	1.41163	Up
GOBP_DETECTION_OF_EXTERNAL_BIOTIC_STIMULUS	0.70266	0.0370135	5.08785	9.99193e-05	0.00204208	1.4107	Up
GOBP_HISTONE_DEUBIQUITINATION	-0.660463	-0.0270105	-5.08398	0.000100713	0.00205446	1.40294	Down
GOBP_CITRATE_METABOLIC_PROCESS	-0.921718	0.0580831	-5.08356	0.000100801	0.00205446	1.40209	Down
HP_FOCAL_CORTICAL_DYSPLASIA	-0.685438	-0.042228	-5.08276	0.000100966	0.00205446	1.40048	Down
GOBP_DNA_METHYLATION_DEPENDENT_HETEROCHROMATIN_FORMATION	-0.540579	-0.0136874	-5.08235	0.00010105	0.00205446	1.39967	Not DEG
HP_THIN_BONY_CORTEX	0.735515	0.0751076	5.07826	0.0001019	0.00206906	1.39146	Up
GOCC_INTRINSIC_COMPONENT_OF_POSTSYNAPTIC_DENSITY_MEMBRANE	0.643498	0.0379091	5.07629	0.00010231	0.0020747	1.38752	Up
HP_LARYNGEAL_STRIDOR	-0.856744	-0.0167165	-5.0756	0.000102455	0.00207495	1.38613	Down
GOBP_RIG_I_SIGNALING_PATHWAY	-0.728453	-0.0273906	-5.07346	0.000102906	0.00208064	1.38183	Down
GOBP_NEGATIVE_REGULATION_OF_VITAMIN_METABOLIC_PROCESS	0.86814	0.0280584	5.07265	0.000103076	0.00208064	1.38021	Up
HP_ABSENT_INNER_AND_OUTER_DYNEIN_ARMS	-0.722934	0.0397776	-5.07237	0.000103135	0.00208064	1.37965	Down
GOMF_ACYLTRANSFERASE_ACTIVITY_ACYL_GROUPS_CONVERTED_INTO_ALKYL_ON_TRANSFER	-0.978313	-0.0107249	-5.07112	0.000103398	0.00208094	1.37715	Down
GOBP_REGULATION_OF_EXTRINSIC_APOPTOTIC_SIGNALING_PATHWAY	0.369622	-0.00900317	5.07104	0.000103416	0.00208094	1.37699	Not DEG
GOCC_TRICARBOXYLIC_ACID_CYCLE_ENZYME_COMPLEX	-0.907688	-0.0142031	-5.06932	0.000103781	0.00208562	1.37353	Down
GOMF_FATTY_ACID_TRANSMEMBRANE_TRANSPORTER_ACTIVITY	-0.782653	-0.0795364	-5.06834	0.000103989	0.00208711	1.37156	Down
GOBP_RESPONSE_TO_ZINC_ION_STARVATION	0.846133	0.0178512	5.06699	0.000104277	0.00209021	1.36886	Up
GOBP_GLUCOSE_IMPORT_IN_RESPONSE_TO_INSULIN_STIMULUS	-0.957939	-0.0155374	-5.06575	0.000104541	0.00209283	1.36638	Down
GOMF_SOLUTE_CATION_SYMPORTER_ACTIVITY	0.477277	0.07499	5.06204	0.00010534	0.00210613	1.35891	Not DEG
HP_ABNORMAL_BOWEL_SOUNDS	0.746722	-0.0443971	5.05956	0.000105875	0.00211287	1.35394	Up
GOBP_WOUND_HEALING_INVOLVED_IN_INFLAMMATORY_RESPONSE	0.830967	-0.0473724	5.05893	0.000106013	0.00211287	1.35267	Up
GOCC_VARICOSITY	0.884149	-0.0577671	5.05861	0.000106082	0.00211287	1.35203	Up
GOBP_NEGATIVE_REGULATION_OF_CELLULAR_RESPONSE_TO_OXIDATIVE_STRESS	1.09447	0.00968117	5.05481	0.00010691	0.0021242	1.34441	Up
HP_ONYCHOLYSIS	-0.78654	0.00545279	-5.05476	0.000106922	0.0021242	1.3443	Down
GOMF_ENOYL_COA_HYDRATASE_ACTIVITY	-1.06804	-0.0853065	-5.0517	0.000107593	0.00213482	1.33817	Down
HP_HYPERTHYROIDISM	-0.463372	-0.00437137	-5.04999	0.000107973	0.00213702	1.33472	Not DEG
GOCC_INTRINSIC_COMPONENT_OF_POSTSYNAPTIC_SPECIALIZATION_MEMBRANE	0.613332	0.039405	5.04997	0.000107977	0.00213702	1.33468	Up
GOMF_FERROUS_IRON_TRANSMEMBRANE_TRANSPORTER_ACTIVITY	-1.13645	-0.0344179	-5.04853	0.000108296	0.00214063	1.33178	Down
HP_SECONDARY_AMENORRHEA	-0.464367	-0.00813627	-5.04532	0.000109009	0.00214752	1.32535	Not DEG
HP_INCREASED_FIBULAR_DIAMETER	-0.982884	-0.0400949	-5.04492	0.000109101	0.00214752	1.32453	Down
GOBP_REGULATION_OF_OSTEOCLAST_DIFFERENTIATION	0.523965	-0.0408387	5.04461	0.00010917	0.00214752	1.32391	Not DEG
GOBP_GENOMIC_IMPRINTING	-0.837632	-0.0380299	-5.0445	0.000109194	0.00214752	1.32369	Down
GOBP_REGULATION_OF_DNA_METHYLATION_DEPENDENT_HETEROCHROMATIN_FORMATION	-0.653795	-0.023519	-5.04317	0.000109492	0.00215069	1.32102	Down
GOCC_ROD_PHOTORECEPTOR_OUTER_SEGMENT	0.759271	0.129107	5.04235	0.000109677	0.00215162	1.31936	Up
HP_MOYAMOYA_PHENOMENON	-0.746733	-0.00662632	-5.04043	0.00011011	0.00215359	1.3155	Down
GOBP_MACROPHAGE_ACTIVATION	0.528419	0.0113789	5.04023	0.000110153	0.00215359	1.31512	Not DEG
GOBP_SKELETAL_MUSCLE_SATELLITE_CELL_MAINTENANCE_INVOLVED_IN_SKELETAL_MUSCLE_REGENERATION	1.24174	0.0813219	5.04007	0.00011019	0.00215359	1.31479	Up
GOBP_NEGATIVE_REGULATION_OF_GLIAL_CELL_DIFFERENTIATION	0.527878	0.0297074	5.03935	0.000110352	0.00215407	1.31335	Not DEG
GOBP_NEGATIVE_REGULATION_OF_MESENCHYMAL_CELL_PROLIFERATION	0.771379	-0.0100257	5.03848	0.000110549	0.00215523	1.3116	Up
HP_MULTIPLE_MYELOMA	-0.700555	0.0118672	-5.0358	0.000111159	0.00216058	1.30621	Down
GOCC_ORGANELLE_ENVELOPE_LUMEN	-0.404293	-0.0126017	-5.03572	0.000111178	0.00216058	1.30604	Not DEG
GOBP_POSITIVE_REGULATION_OF_CYTOSOLIC_CALCIUM_ION_CONCENTRATION_INVOLVED_IN_PHOSPHOLIPASE_C_ACTIVATING_G_PROTEIN_COUPLED_SIGNALING_PATHWAY	0.761556	0.101219	5.0354	0.000111251	0.00216058	1.3054	Up
GOBP_SODIUM_ION_IMPORT_ACROSS_PLASMA_MEMBRANE	0.664169	0.012573	5.03473	0.000111402	0.00216058	1.30406	Up
GOBP_POSITIVE_REGULATION_OF_GONAD_DEVELOPMENT	0.756479	-0.0099558	5.03424	0.000111514	0.00216058	1.30308	Up
GOBP_NUCLEAR_TRANSCRIBED_MRNA_CATABOLIC_PROCESS_EXONUCLEOLYTIC	-0.633605	-0.0163721	-5.03238	0.000111941	0.00216588	1.29934	Down
GOBP_SUCCINYL_COA_METABOLIC_PROCESS	-0.958668	-0.0942094	-5.03139	0.000112169	0.00216588	1.29734	Down
HP_RADIAL_HEAD_SUBLUXATION	0.815449	0.0399025	5.03124	0.000112202	0.00216588	1.29705	Up
GOBP_INDOLE_CONTAINING_COMPOUND_METABOLIC_PROCESS	0.525984	0.0357546	5.03022	0.000112439	0.00216777	1.29499	Not DEG
GOBP_REGULATION_OF_GLYCOPROTEIN_METABOLIC_PROCESS	0.468992	0.0168413	5.02874	0.000112779	0.00217166	1.29202	Not DEG
HP_NEONATAL_SHORT_LIMB_SHORT_STATURE	0.642882	0.0605001	5.02709	0.000113162	0.00217636	1.2887	Up
HP_MULTIPLE_EXOSTOSES	0.904973	-0.00866686	5.02597	0.000113423	0.0021787	1.28644	Up
HP_PERIVENTRICULAR_LEUKOMALACIA	-0.596126	-0.0235184	-5.02374	0.000113943	0.002186	1.28196	Down
GOMF_HYDRO_LYASE_ACTIVITY	-0.587515	0.0255164	-5.02086	0.00011462	0.0021963	1.27615	Down
GOBP_REGULATION_OF_CHONDROCYTE_DIFFERENTIATION	0.520211	0.0103669	5.01945	0.000114952	0.00219996	1.27332	Not DEG
GOBP_INTERFERON_GAMMA_PRODUCTION	0.694845	0.0530558	5.01592	0.000115787	0.00221323	1.26623	Up
GOBP_NEGATIVE_REGULATION_OF_NEUTROPHIL_MIGRATION	0.799302	0.0613386	5.01122	0.000116909	0.00223075	1.25677	Up
GOMF_EXTRACELLULAR_MATRIX_CONSTITUENT_CONFERRING_ELASTICITY	0.873207	0.108796	5.01089	0.000116988	0.00223075	1.25611	Up
GOBP_GLYCOSAMINOGLYCAN_CATABOLIC_PROCESS	0.721868	0.00806152	5.00856	0.000117551	0.00223877	1.2514	Up
GOMF_CALCIUM_DEPENDENT_PHOSPHOLIPID_BINDING	0.497791	0.0147178	5.00688	0.000117956	0.00224227	1.24803	Not DEG
HP_PORPHYRINURIA	-0.940345	-0.0526304	-5.00653	0.000118041	0.00224227	1.24732	Down
HP_GLOMERULAR_SCLEROSIS	-0.432714	-0.0216896	-5.00592	0.00011819	0.00224227	1.24608	Not DEG
GOCC_SERINE_TYPE_PEPTIDASE_COMPLEX	0.701856	-0.0139742	5.00543	0.000118308	0.00224227	1.24511	Up
HP_KETOSIS	-0.521906	0.00800467	-5.00465	0.000118499	0.00224317	1.24353	Not DEG
GOBP_REGULATION_OF_MALE_GONAD_DEVELOPMENT	0.823675	0.0304126	5.00218	0.000119102	0.00225184	1.23855	Up
GOCC_CUL2_RING_UBIQUITIN_LIGASE_COMPLEX	-0.602278	-0.0301326	-5.00159	0.000119245	0.00225184	1.23738	Down
GOBP_METANEPHRIC_MESENCHYME_DEVELOPMENT	0.579097	-0.00068089	4.99865	0.000119967	0.00226276	1.23146	Not DEG
GOBP_REGULATION_OF_LEUKOCYTE_MIGRATION	0.572951	0.00435398	4.9977	0.000120203	0.00226447	1.22953	Not DEG
GOBP_LIPID_MODIFICATION	-0.387281	-0.0120025	-4.99694	0.000120391	0.00226529	1.228	Not DEG
GOBP_LEUKOCYTE_ACTIVATION_INVOLVED_IN_INFLAMMATORY_RESPONSE	0.690894	0.00320166	4.99338	0.000121275	0.00227919	1.22083	Up
GOCC_ORGANELLE_INNER_MEMBRANE	-0.573153	-0.0178302	-4.99066	0.000121954	0.0022892	1.21536	Not DEG
HP_APLASIA_HYPOPLASIA_OF_THE_RADIUS	0.353378	0.0157444	4.98836	0.000122532	0.00229271	1.21072	Not DEG
GOBP_BRANCHING_INVOLVED_IN_LABYRINTHINE_LAYER_MORPHOGENESIS	0.773396	0.0111397	4.98814	0.000122588	0.00229271	1.21027	Up
GOBP_REGULATION_OF_EXTRINSIC_APOPTOTIC_SIGNALING_PATHWAY_VIA_DEATH_DOMAIN_RECEPTORS	0.506538	-0.0348003	4.98705	0.000122864	0.00229271	1.20807	Not DEG
GOBP_MICROGLIAL_CELL_MEDIATED_CYTOTOXICITY	1.19135	0.0610433	4.98661	0.000122975	0.00229271	1.20719	Up
HP_ABNORMAL_ACTIVITY_OF_MITOCHONDRIAL_RESPIRATORY_CHAIN	-0.784026	-0.0157614	-4.98659	0.000122979	0.00229271	1.20716	Down
GOBP_COMPLEMENT_DEPENDENT_CYTOTOXICITY	0.88028	-0.000209392	4.98643	0.00012302	0.00229271	1.20683	Up
GOMF_2_IRON_2_SULFUR_CLUSTER_BINDING	-0.614977	-0.0263908	-4.98497	0.000123389	0.0022943	1.20389	Down
GOCC_MYOSIN_II_COMPLEX	0.734944	-0.0546414	4.98494	0.000123398	0.0022943	1.20382	Up
GOBP_MICROGLIAL_CELL_ACTIVATION_INVOLVED_IN_IMMUNE_RESPONSE	0.972259	0.0605092	4.98298	0.000123897	0.00230083	1.19987	Up
GOBP_CGMP_BIOSYNTHETIC_PROCESS	0.499195	0.0184544	4.98135	0.000124311	0.0023023	1.19659	Not DEG
GOBP_PULMONARY_VALVE_DEVELOPMENT	0.680448	-2.50616e-05	4.9812	0.000124351	0.0023023	1.19628	Up
GOCC_BOX_H_ACA_TELOMERASE_RNP_COMPLEX	0.928251	0.0231715	4.98094	0.000124417	0.0023023	1.19576	Up
HP_CSF_LYMPHOCYTIC_PLEIOCYTOSIS	-0.474001	0.00458693	-4.97997	0.000124665	0.00230384	1.19381	Not DEG
HP_RED_HAIR	0.924634	0.00992597	4.97947	0.000124794	0.00230384	1.19279	Up
GOMF_N_METHYLTRANSFERASE_ACTIVITY	-0.453046	-0.0328986	-4.97786	0.000125206	0.00230872	1.18956	Not DEG
GOBP_CELLULAR_RESPIRATION	-0.675035	-0.0139435	-4.97645	0.000125571	0.00231272	1.18671	Down
HP_CHOROIDAL_NEOVASCULARIZATION	0.738012	0.0531946	4.97574	0.000125755	0.00231338	1.18528	Up
GOBP_CELL_RECOGNITION	0.513461	0.039544	4.97435	0.000126114	0.00231728	1.18248	Not DEG
GOCC_CLATHRIN_SCULPTED_VESICLE	0.679941	0.0562901	4.97318	0.000126418	0.00232014	1.18012	Up
HP_ELEVATED_URINARY_DELTA_AMINOLEVULINIC_ACID	-0.90294	-0.0708092	-4.97098	0.000126993	0.00232707	1.17568	Down
GOBP_TRANSCRIPTION_COUPLED_NUCLEOTIDE_EXCISION_REPAIR	-0.830239	-0.0291696	-4.97059	0.000127093	0.00232707	1.1749	Down
GOBP_POSITIVE_REGULATION_OF_CYTOKINE_PRODUCTION	0.461348	0.0213914	4.96948	0.000127385	0.00232968	1.17266	Not DEG
GOMF_INOSITOL_POLYPHOSPHATE_5_PHOSPHATASE_ACTIVITY	-0.81183	-0.0243914	-4.96493	0.000128583	0.00234812	1.16348	Down
GOBP_REGULATION_OF_ACROSOME_REACTION	0.652891	0.0780084	4.96441	0.000128722	0.00234812	1.16242	Up
GOBP_NEGATIVE_REGULATION_OF_GLIAL_CELL_PROLIFERATION	-0.504777	-0.0227278	-4.96395	0.000128843	0.00234812	1.1615	Not DEG
GOBP_PURKINJE_MYOCYTE_TO_VENTRICULAR_CARDIAC_MUSCLE_CELL_SIGNALING	-0.930281	-0.0540484	-4.96263	0.000129194	0.00235178	1.15883	Down
HP_VOMITING	-0.366638	-0.0127143	-4.96206	0.000129345	0.0023518	1.15769	Not DEG
GOBP_LABYRINTHINE_LAYER_MORPHOGENESIS	0.663265	-0.0017501	4.96045	0.000129776	0.00235544	1.15442	Up
GOBP_RESPONSE_TO_PROGESTERONE	0.494529	0.0157935	4.96019	0.000129846	0.00235544	1.1539	Not DEG
GOBP_RESPONSE_TO_CORTICOTROPIN_RELEASING_HORMONE	0.865245	-0.115311	4.95872	0.000130239	0.00235983	1.15094	Up
HP_VITRITIS	-1.0666	-0.0226264	-4.95552	0.000131098	0.00237008	1.14449	Down
GOBP_GLIAL_CELL_ACTIVATION	0.64896	0.0059452	4.95456	0.00013136	0.00237008	1.14254	Up
HP_FOCAL_WHITE_MATTER_LESIONS	-0.798968	-0.0326428	-4.95381	0.000131562	0.00237008	1.14103	Down
GOBP_PROTEIN_TRANSMEMBRANE_IMPORT_INTO_INTRACELLULAR_ORGANELLE	-0.532551	-0.0215748	-4.95348	0.000131653	0.00237008	1.14036	Not DEG
GOCC_MITOCHONDRIAL_TRICARBOXYLIC_ACID_CYCLE_ENZYME_COMPLEX	-0.902339	-0.0381806	-4.95329	0.000131704	0.00237008	1.13998	Down
GOBP_REGULATION_OF_CD4_POSITIVE_ALPHA_BETA_T_CELL_ACTIVATION	0.637182	0.0557387	4.95325	0.000131713	0.00237008	1.13991	Up
GOBP_NEGATIVE_REGULATION_OF_LEUKOCYTE_DEGRANULATION	1.0229	0.0656806	4.94809	0.000133123	0.0023927	1.12947	Up
HP_PROXIMAL_RADIO_ULNAR_SYNOSTOSIS	0.885612	0.0529777	4.9469	0.00013345	0.00239354	1.12707	Up
HP_RETINAL_HAMARTOMA	-0.864802	-0.057081	-4.94643	0.000133577	0.00239354	1.12613	Down
HP_TETRAPARESIS	-0.385368	-0.009147	-4.94625	0.000133628	0.00239354	1.12576	Not DEG
HP_MACROVESICULAR_HEPATIC_STEATOSIS	-0.800002	0.000166367	-4.94522	0.000133912	0.00239426	1.12368	Down
GOMF_POLY_PURINE_TRACT_BINDING	-0.62924	-0.0322236	-4.94464	0.000134072	0.00239426	1.12251	Down
GOBP_POSITIVE_REGULATION_OF_OSTEOCLAST_DIFFERENTIATION	0.561101	-0.028428	4.94444	0.000134127	0.00239426	1.1221	Not DEG
HP_RAGGED_RED_MUSCLE_FIBERS	-0.630024	-0.0146323	-4.9418	0.00013486	0.00240459	1.11677	Down
GOBP_NEGATIVE_REGULATION_OF_TOR_SIGNALING	-0.469559	-0.00416142	-4.93913	0.000135604	0.00241511	1.11137	Not DEG
HP_HIP_FLEXOR_WEAKNESS	0.704352	0.0505383	4.93767	0.000136011	0.00241518	1.10843	Up
HP_ABNORMAL_QT_INTERVAL	-0.380432	-0.0380124	-4.93696	0.000136212	0.00241518	1.10699	Not DEG
GOBP_ACIDIC_AMINO_ACID_TRANSPORT	0.399861	0.017619	4.93692	0.000136221	0.00241518	1.10693	Not DEG
HP_ESOPHAGEAL_ULCERATION	0.811544	0.0742828	4.93691	0.000136225	0.00241518	1.10689	Up
GOBP_POSITIVE_REGULATION_OF_LEUKOCYTE_MIGRATION	0.58839	0.00539526	4.93571	0.000136563	0.00241719	1.10447	Up
GOBP_POSITIVE_REGULATION_OF_MACROPHAGE_ACTIVATION	0.585949	0.0465352	4.93541	0.000136647	0.00241719	1.10386	Up
HP_NASOLACRIMAL_DUCT_OBSTRUCTION	-0.558644	0.023754	-4.93404	0.000137033	0.00241959	1.1011	Not DEG
GOBP_CELL_PROLIFERATION_INVOLVED_IN_METANEPHROS_DEVELOPMENT	0.672565	0.00162187	4.93383	0.000137092	0.00241959	1.10068	Up
GOBP_REGULATION_OF_COAGULATION	0.5683	0.0146035	4.9313	0.00013781	0.00242952	1.09556	Not DEG
GOBP_NUCLEAR_NCRNA_SURVEILLANCE	-0.757598	-0.0193551	-4.9292	0.000138407	0.0024373	1.09132	Down
GOBP_POSITIVE_REGULATION_OF_CORTICOSTEROID_HORMONE_SECRETION	1.07809	0.0691014	4.92592	0.000139349	0.00245112	1.08468	Up
GOBP_POSITIVE_REGULATION_OF_ACUTE_INFLAMMATORY_RESPONSE	0.663088	0.065512	4.92455	0.000139742	0.00245355	1.08191	Up
GOBP_PLASMA_MEMBRANE_RAFT_ASSEMBLY	-0.632946	-0.0638786	-4.92435	0.0001398	0.00245355	1.08151	Down
HP_ABNORMALITY_OF_HEPATOBILIARY_SYSTEM_PHYSIOLOGY	-0.4073	-0.00722239	-4.92207	0.000140458	0.0024603	1.0769	Not DEG
HP_HYPOCHROMIA	-0.744664	-0.0710655	-4.92193	0.000140499	0.0024603	1.07662	Down
HP_ANTERIOR_PITUITARY_AGENESIS	0.924017	0.0446535	4.91859	0.00014147	0.00247222	1.06987	Up
HP_CAUDAL_APPENDAGE	0.904827	0.0226563	4.91827	0.000141564	0.00247222	1.06922	Up
GOBP_MACROPHAGE_INFLAMMATORY_PROTEIN_1_ALPHA_PRODUCTION	0.692016	0.0878688	4.91797	0.000141653	0.00247222	1.0686	Up
GOBP_PROTEIN_REPAIR	-0.706431	-0.052369	-4.91406	0.0001428	0.002488	1.0607	Down
GOBP_RESPONSE_TO_STILBENOID	1.12936	0.0273602	4.9138	0.000142875	0.002488	1.06018	Up
HP_T_CELL_LYMPHOMA	0.491837	0.0220234	4.91243	0.000143282	0.00249231	1.0574	Not DEG
GOBP_ERBB3_SIGNALING_PATHWAY	-0.832794	-0.036537	-4.90932	0.000144204	0.00250556	1.05111	Down
GOBP_OSTEOBLAST_DIFFERENTIATION	0.364894	-0.00430224	4.90823	0.000144529	0.00250843	1.0489	Not DEG
GOBP_DIOL_METABOLIC_PROCESS	0.345735	-0.00155827	4.90695	0.000144911	0.00251182	1.04632	Not DEG
HP_INCREASED_MUSCLE_GLYCOGEN_CONTENT	-0.708736	-0.0578851	-4.9065	0.000145045	0.00251182	1.04541	Down
GOBP_POSITIVE_REGULATION_OF_ALPHA_BETA_T_CELL_DIFFERENTIATION	0.590705	0.0276187	4.90569	0.000145289	0.00251325	1.04377	Up
GOBP_NEGATIVE_REGULATION_OF_CELL_PROLIFERATION_INVOLVED_IN_KIDNEY_DEVELOPMENT	1.08064	0.0141827	4.90513	0.000145457	0.00251338	1.04263	Up
GOBP_EPIGENETIC_REGULATION_OF_GENE_EXPRESSION	-0.509591	-0.0176401	-4.90245	0.000146264	0.00252454	1.03721	Not DEG
GOBP_NEGATIVE_REGULATION_OF_OSTEOCLAST_DIFFERENTIATION	0.599646	-0.0231368	4.90183	0.000146451	0.00252498	1.03596	Up
GOBP_NEGATIVE_REGULATION_OF_ANION_TRANSPORT	0.610417	0.0598407	4.90102	0.000146696	0.00252643	1.03432	Up
GOMF_ZINC_ION_TRANSMEMBRANE_TRANSPORTER_ACTIVITY	0.642017	0.000305712	4.89379	0.000148903	0.00256163	1.01969	Up
GOMF_GLYCINE_TRANSMEMBRANE_TRANSPORTER_ACTIVITY	0.707371	-0.0610721	4.89086	0.000149808	0.00257437	1.01375	Up
GOBP_MITOCHONDRIAL_TRANSMEMBRANE_TRANSPORT	-0.501437	-0.0304299	-4.88793	0.000150719	0.00258718	1.00781	Not DEG
GOBP_DETECTION_OF_BACTERIAL_LIPOPROTEIN	1.09237	0.0184042	4.8834	0.000152135	0.0026062	0.998644	Up
GOBP_POSITIVE_REGULATION_OF_CD4_POSITIVE_ALPHA_BETA_T_CELL_DIFFERENTIATION	0.644868	0.0370264	4.88332	0.00015216	0.0026062	0.998482	Up
GOBP_CELL_COMMUNICATION_BY_ELECTRICAL_COUPLING_INVOLVED_IN_CARDIAC_CONDUCTION	-0.509379	0.0110674	-4.88143	0.000152757	0.00261356	0.994646	Not DEG
GOBP_MITOCHONDRIAL_PROTEIN_PROCESSING	-0.652298	-0.0398351	-4.8804	0.000153083	0.00261376	0.992553	Down
GOMF_SULFURIC_ESTER_HYDROLASE_ACTIVITY	0.654246	0.0130094	4.88034	0.000153102	0.00261376	0.992434	Up
GOBP_POSITIVE_REGULATION_OF_HEMATOPOIETIC_PROGENITOR_CELL_DIFFERENTIATION	-0.786018	-0.0122349	-4.87911	0.000153493	0.00261758	0.989935	Down
GOCC_BRUSH_BORDER_MEMBRANE	0.524235	0.0305172	4.87684	0.000154213	0.00262699	0.985351	Not DEG
GOBP_POSITIVE_REGULATION_OF_T_HELPER_1_TYPE_IMMUNE_RESPONSE	0.84813	0.0340012	4.87597	0.000154491	0.00262887	0.983585	Up
GOBP_POSITIVE_REGULATION_OF_INTERLEUKIN_5_PRODUCTION	0.866943	0.0962761	4.8752	0.000154737	0.00262921	0.982026	Up
GOBP_SYNAPTIC_VESICLE_UNCOATING	-0.743653	-0.0654078	-4.87486	0.000154847	0.00262921	0.981328	Down
HP_CEREBELLAR_HEMORRHAGE	-0.905878	-0.0597179	-4.87272	0.000155535	0.00263231	0.976985	Down
GOBP_RETINAL_CONE_CELL_DIFFERENTIATION	0.77084	0.00697824	4.87247	0.000155615	0.00263231	0.976483	Up
GOBP_PHAGOCYTOSIS_RECOGNITION	0.644335	0.0850341	4.87237	0.000155645	0.00263231	0.97629	Up
GOBP_MITOCHONDRIAL_RESPIRATORY_CHAIN_COMPLEX_ASSEMBLY	-0.679029	-0.0416539	-4.8722	0.000155702	0.00263231	0.975931	Down
GOMF_INSULIN_LIKE_GROWTH_FACTOR_BINDING	0.636464	0.0233643	4.87016	0.000156361	0.00264059	0.971796	Up
GOBP_THROMBOPOIETIN_MEDIATED_SIGNALING_PATHWAY	0.877089	-0.00973242	4.86649	0.00015755	0.00265781	0.964372	Up
HP_ARRHINENCEPHALY	-0.49207	-0.0285541	-4.86571	0.000157805	0.00265924	0.962787	Not DEG
GOBP_HINDBRAIN_RADIAL_GLIA_GUIDED_CELL_MIGRATION	-0.537376	0.0537694	-4.86515	0.000157989	0.00265949	0.961643	Not DEG
GOCC_DIHYDROLIPOYL_DEHYDROGENASE_COMPLEX	-0.752632	0.00206209	-4.86282	0.000158751	0.00266944	0.956931	Down
GOBP_PIGMENT_METABOLIC_PROCESS_INVOLVED_IN_PIGMENTATION	0.855317	0.051611	4.86189	0.000159059	0.00267175	0.955031	Up
GOBP_POSITIVE_REGULATION_OF_CALCIUM_ION_TRANSPORT	0.416975	-0.00442079	4.85991	0.000159712	0.00267984	0.951018	Not DEG
GOBP_VASCULAR_ENDOTHELIAL_GROWTH_FACTOR_PRODUCTION	0.558633	0.0356143	4.85787	0.000160388	0.00268436	0.946881	Not DEG
GOBP_DETOXIFICATION_OF_NITROGEN_COMPOUND	-1.08391	0.0165901	-4.85782	0.000160404	0.00268436	0.946779	Down
GOMF_HYALURONIC_ACID_BINDING	0.759151	0.00677024	4.8572	0.000160611	0.00268436	0.945518	Up
GOCC_MITOCHONDRIAL_RESPIRATORY_CHAIN_COMPLEX_III	-1.01791	0.0188559	-4.85703	0.000160667	0.00268436	0.945173	Down
GOBP_REGULATION_OF_HEMATOPOIETIC_PROGENITOR_CELL_DIFFERENTIATION	-0.53141	-0.0192054	-4.85628	0.000160917	0.0026853	0.943654	Not DEG
GOBP_FATTY_ACID_ALPHA_OXIDATION	-0.954925	-0.0688315	-4.85583	0.000161067	0.0026853	0.94274	Down
GOBP_REGULATION_OF_GLIAL_CELL_DIFFERENTIATION	0.500049	0.03303	4.85177	0.000162427	0.00270426	0.934503	Not DEG
GOBP_REGULATION_OF_COMPLEMENT_ACTIVATION_CLASSICAL_PATHWAY	0.935542	0.154578	4.85131	0.00016258	0.00270426	0.933577	Up
GOBP_PEROXISOMAL_TRANSPORT	-0.59018	-0.0232324	-4.85089	0.000162722	0.00270426	0.932721	Down
GOBP_AV_NODE_CELL_TO_BUNDLE_OF_HIS_CELL_COMMUNICATION	-0.664781	-0.0516683	-4.84974	0.000163111	0.00270784	0.930385	Down
GOBP_CARNITINE_METABOLIC_PROCESS	-0.803235	-0.0409793	-4.84874	0.000163446	0.00271054	0.928371	Down
GOBP_METANEPHRIC_TUBULE_MORPHOGENESIS	0.729024	0.0846121	4.84812	0.000163658	0.00271119	0.927099	Up
GOBP_REGULATION_OF_HIGH_DENSITY_LIPOPROTEIN_PARTICLE_CLEARANCE	0.823437	0.129625	4.84699	0.000164043	0.00271182	0.924802	Up
HP_PROTRUSIO_ACETABULI	0.82146	0.0617405	4.84698	0.000164043	0.00271182	0.9248	Up
HP_ABNORMAL_PERIPHERAL_ACTION_POTENTIAL_AMPLITUDE	-0.557975	-0.0474125	-4.84404	0.000165047	0.00272356	0.918823	Not DEG
GOBP_NEGATIVE_REGULATION_OF_B_CELL_MEDIATED_IMMUNITY	0.619854	0.0903774	4.84388	0.000165101	0.00272356	0.9185	Up
GOBP_SINGLE_STRAND_BREAK_REPAIR	-0.575241	-0.00793548	-4.84228	0.000165649	0.00272838	0.915251	Not DEG
GOMF_PEPTIDE_LYSINE_N_ACETYLTRANSFERASE_ACTIVITY	-0.558291	-0.0290768	-4.84201	0.000165742	0.00272838	0.914705	Not DEG
GOBP_SODIUM_DEPENDENT_PHOSPHATE_TRANSPORT	0.826332	0.0527297	4.84104	0.000166074	0.00273098	0.912742	Up
GOCC_MLL3_4_COMPLEX	-0.66547	-0.00547435	-4.83972	0.00016653	0.00273305	0.910054	Down
GOBP_POSITIVE_REGULATION_OF_RESPONSE_TO_REACTIVE_OXYGEN_SPECIES	-0.886999	-0.0885746	-4.83966	0.000166549	0.00273305	0.909942	Down
HP_THROMBOPHLEBITIS	0.731726	0.0576307	4.83897	0.00016679	0.00273414	0.908525	Up
GOBP_RRNA_CATABOLIC_PROCESS	-0.669572	-0.0170814	-4.83365	0.000168637	0.00276151	0.897739	Down
GOBP_NEGATIVE_REGULATION_OF_REACTIVE_OXYGEN_SPECIES_BIOSYNTHETIC_PROCESS	-0.647827	-0.0119797	-4.83313	0.000168818	0.0027616	0.896684	Down
GOBP_NEGATIVE_REGULATION_OF_CENTRIOLE_REPLICATION	-0.786525	-0.067962	-4.83155	0.000169375	0.00276523	0.893459	Down
GOCC_ENVELOPE	-0.389055	-0.020539	-4.83149	0.000169394	0.00276523	0.893351	Not DEG
GOMF_UBIQUITIN_BINDING	-0.460158	-0.0259667	-4.83073	0.000169661	0.00276671	0.891806	Not DEG
GOBP_REGULATION_OF_PHAGOCYTOSIS	0.470151	0.0183689	4.82851	0.000170444	0.00277658	0.887296	Not DEG
GOMF_ANAPHASE_PROMOTING_COMPLEX_BINDING	0.722718	0.0716804	4.82758	0.000170772	0.00277738	0.885408	Up
GOBP_SYNAPTIC_VESICLE_MEMBRANE_ORGANIZATION	0.622811	0.0494884	4.82737	0.000170848	0.00277738	0.884978	Up
GOBP_SPLICEOSOMAL_COMPLEX_ASSEMBLY	-0.562439	-0.0291844	-4.8259	0.00017137	0.00278298	0.881989	Not DEG
GOBP_POSITIVE_REGULATION_OF_CALCIUM_ION_DEPENDENT_EXOCYTOSIS	0.827822	0.0183933	4.8245	0.000171868	0.00278818	0.879141	Up
GOBP_NEGATIVE_REGULATION_OF_WOUND_HEALING	0.534443	0.00397382	4.82202	0.000172754	0.00279634	0.874107	Not DEG
GOBP_POLYADENYLATION_DEPENDENT_RNA_CATABOLIC_PROCESS	-0.706695	-0.0433848	-4.82199	0.000172765	0.00279634	0.874043	Down
HP_MOTOR_AXONAL_NEUROPATHY	-0.516919	-0.0324592	-4.82159	0.000172907	0.00279634	0.873237	Not DEG
HP_ENLARGED_METAPHYSES	1.34192	-0.00832188	4.82021	0.000173404	0.00280148	0.870428	Up
GOCC_BRUSH_BORDER	0.455128	0.0219926	4.8187	0.000173948	0.00280532	0.867356	Not DEG
HP_NEOPLASM_OF_THE_PERIPHERAL_NERVOUS_SYSTEM	-0.539996	-0.0379198	-4.81855	0.000174	0.00280532	0.867066	Not DEG
GOBP_HISTONE_H3_ACETYLATION	-0.480294	-0.0183732	-4.81729	0.000174455	0.00280934	0.864507	Not DEG
GOMF_NUCLEAR_VITAMIN_D_RECEPTOR_BINDING	-0.747166	-0.00927991	-4.81687	0.000174608	0.00280934	0.863645	Down
HP_GLOBAL_BRAIN_ATROPHY	-0.547158	-0.00309991	-4.81632	0.000174808	0.00280966	0.862527	Not DEG
GOCC_APICAL_PART_OF_CELL	0.366365	0.0307313	4.8128	0.000176089	0.00282735	0.855373	Not DEG
GOBP_ENERGY_DERIVATION_BY_OXIDATION_OF_ORGANIC_COMPOUNDS	-0.521272	-0.0297662	-4.81224	0.000176292	0.00282771	0.854245	Not DEG
GOBP_ENDOPLASMIC_RETICULUM_MEMBRANE_ORGANIZATION	-0.681138	-0.0557628	-4.80852	0.000177658	0.00284672	0.846679	Down
GOBP_LUNG_MORPHOGENESIS	0.417423	0.0179584	4.8071	0.000178183	0.00285132	0.84379	Not DEG
GOMF_AMINO_ACID_TRANSMEMBRANE_TRANSPORTER_ACTIVITY	0.458575	0.0270176	4.80676	0.00017831	0.00285132	0.843093	Not DEG
GOCC_SET1C_COMPASS_COMPLEX	-0.644951	0.00824164	-4.8059	0.000178626	0.00285347	0.841355	Down
HP_MEMBRANOPROLIFERATIVE_GLOMERULONEPHRITIS	0.873005	0.0261915	4.80511	0.000178919	0.00285372	0.83975	Up
GOBP_TRNA_THREONYLCARBAMOYLADENOSINE_METABOLIC_PROCESS	-0.599754	-0.0378374	-4.80488	0.000179007	0.00285372	0.839269	Down
HP_ABNORMAL_NUMBER_OF_INCISORS	0.44231	0.0467034	4.80395	0.000179351	0.00285629	0.83739	Not DEG
GOBP_MYELOID_DENDRITIC_CELL_ACTIVATION	0.631318	-0.00990486	4.79946	0.000181033	0.00288016	0.828243	Up
GOBP_POSITIVE_REGULATION_OF_JNK_CASCADE	0.357578	-0.00806062	4.79887	0.000181253	0.00288073	0.827052	Not DEG
GOMF_3_HYDROXYACYL_COA_DEHYDROGENASE_ACTIVITY	-0.831068	-0.0674787	-4.79819	0.000181509	0.00288187	0.825672	Down
GOBP_HYALURONAN_CATABOLIC_PROCESS	0.844059	-0.0144932	4.79424	0.000183004	0.00290266	0.817637	Up
GOBP_NEPHRON_MORPHOGENESIS	0.430613	0.0294641	4.78833	0.000185264	0.00293364	0.80561	Not DEG
GOBP_MYD88_INDEPENDENT_TOLL_LIKE_RECEPTOR_SIGNALING_PATHWAY	0.536574	0.0145305	4.78754	0.000185567	0.00293364	0.804013	Not DEG
GOBP_PEROXISOME_ORGANIZATION	-0.496028	-0.0367192	-4.78747	0.000185596	0.00293364	0.803857	Not DEG
HP_CRANIAL_NERVE_COMPRESSION	-0.472841	0.00209458	-4.78718	0.000185707	0.00293364	0.803274	Not DEG
HP_HYPERPHOSPHATEMIA	0.61488	0.0524768	4.78652	0.00018596	0.00293469	0.801936	Up
GOMF_RRNA_CYTOSINE_METHYLTRANSFERASE_ACTIVITY	-0.898054	0.0125076	-4.78474	0.00018665	0.00294261	0.79831	Down
GOBP_CD4_POSITIVE_ALPHA_BETA_T_CELL_CYTOKINE_PRODUCTION	0.722503	0.0452977	4.78413	0.000186888	0.00294339	0.797062	Up
GOBP_RETINAL_GANGLION_CELL_AXON_GUIDANCE	0.721345	0.0490303	4.78249	0.000187526	0.00295047	0.793724	Up
HP_PARTIAL_ANOMALOUS_PULMONARY_VENOUS_RETURN	0.662614	-0.0100329	4.78145	0.000187932	0.00295328	0.791606	Up
GOBP_MAINTENANCE_OF_GASTROINTESTINAL_EPITHELIUM	0.665404	-0.00200339	4.78083	0.000188174	0.00295328	0.790343	Up
GOBP_NEGATIVE_REGULATION_OF_DNA_TEMPLATED_TRANSCRIPTION_ELONGATION	-0.620378	-0.0527991	-4.77926	0.00018879	0.00295328	0.787143	Down
GOBP_HISTONE_MODIFICATION	-0.463804	-0.0198396	-4.77888	0.000188936	0.00295328	0.786386	Not DEG
GOBP_NEGATIVE_REGULATION_OF_ASTROCYTE_ACTIVATION	0.672457	0.0605504	4.77882	0.000188959	0.00295328	0.786266	Up
GOBP_ODONTOGENESIS	0.410411	0.0296428	4.77879	0.000188972	0.00295328	0.786198	Not DEG
HP_ABNORMALITY_OF_SECONDARY_SEXUAL_HAIR	0.363772	0.0359064	4.77862	0.000189041	0.00295328	0.785842	Not DEG
HP_GLUTARIC_ACIDURIA	-1.03035	0.000672531	-4.77814	0.000189227	0.00295328	0.784876	Down
HP_ELBOW_FLEXION_CONTRACTURE	0.500863	0.00705786	4.7777	0.000189402	0.00295328	0.783971	Not DEG
GOMF_ALANINE_TRANSMEMBRANE_TRANSPORTER_ACTIVITY	0.712741	-0.0158213	4.77712	0.00018963	0.00295388	0.782795	Up
GOBP_NUCLEOSIDE_BISPHOSPHATE_CATABOLIC_PROCESS	-0.761451	-0.0945792	-4.77441	0.000190699	0.00296424	0.777284	Down
HP_C1_C2_VERTEBRAL_ABNORMALITY	0.859635	-0.0506577	4.77411	0.000190818	0.00296424	0.776676	Up
GOBP_REGULATION_OF_WNT_SIGNALING_PATHWAY_PLANAR_CELL_POLARITY_PATHWAY	0.534923	0.0547256	4.774	0.000190863	0.00296424	0.776446	Not DEG
HP_ABNORMAL_SOCIAL_BEHAVIOR	-0.437044	-0.0126642	-4.77299	0.000191264	0.00296644	0.77439	Not DEG
GOBP_GLYCINE_TRANSPORT	0.618886	-0.0185391	4.77269	0.000191383	0.00296644	0.773778	Up
GOBP_LIPID_DROPLET_DISASSEMBLY	-0.970429	0.00971023	-4.76891	0.000192892	0.00298417	0.766087	Down
GOBP_POSITIVE_REGULATION_OF_MORPHOGENESIS_OF_AN_EPITHELIUM	0.483597	0.078389	4.76887	0.000192908	0.00298417	0.766005	Not DEG
GOMF_OXIDOREDUCTASE_ACTIVITY_ACTING_ON_PAIRED_DONORS_WITH_INCORPORATION_OR_REDUCTION_OF_MOLECULAR_OXYGEN_REDUCED_ASCORBATE_AS_ONE_DONOR_AND_INCORPORATION_OF_ONE_ATOM_OF_OXYGEN	1.13194	0.058379	4.76672	0.000193773	0.00299131	0.76162	Up
GOBP_BODY_MORPHOGENESIS	0.448627	-0.0237491	4.7665	0.000193862	0.00299131	0.761175	Not DEG
GOBP_NITRIC_OXIDE_MEDIATED_SIGNAL_TRANSDUCTION	0.571407	0.0222793	4.76591	0.000194101	0.00299131	0.759968	Not DEG
GOBP_RESPONSE_TO_MUSCLE_INACTIVITY	-0.576478	-0.0631011	-4.76583	0.000194134	0.00299131	0.759799	Not DEG
HP_RIGHT_VENTRICULAR_HYPERTROPHY	-0.497835	-0.00326504	-4.76399	0.000194875	0.00299977	0.756069	Not DEG
HP_GRANULOCYTOPENIA	-0.868298	-0.0622399	-4.76088	0.00019614	0.00301628	0.749729	Down
HP_CYSTATHIONINEMIA	-0.546666	-0.0515717	-4.7595	0.000196705	0.003022	0.746913	Not DEG
GOBP_RIBOFLAVIN_TRANSPORT	0.989527	0.0551855	4.75691	0.000197769	0.00303159	0.74163	Up
GOMF_RIBOFLAVIN_TRANSMEMBRANE_TRANSPORTER_ACTIVITY	0.989527	0.0551855	4.75691	0.000197769	0.00303159	0.74163	Up
GOBP_HISTONE_METHYLATION	-0.487138	-0.0162236	-4.75656	0.00019791	0.00303159	0.740929	Not DEG
HP_BILATERAL_TALIPES_EQUINOVARUS	0.544361	0.0271797	4.75461	0.000198717	0.00304098	0.736941	Not DEG
GOCC_CLOCK_BMAL_TRANSCRIPTION_COMPLEX	0.906867	0.0788151	4.75412	0.000198917	0.00304105	0.73596	Up
GOBP_AMINO_ACID_IMPORT_ACROSS_PLASMA_MEMBRANE	0.56975	0.0319291	4.75264	0.000199532	0.00304748	0.732936	Not DEG
GOBP_POSITIVE_REGULATION_OF_SECRETION	0.391907	0.00759846	4.7517	0.00019992	0.00305044	0.73103	Not DEG
HP_DECREASED_ACHILLES_REFLEX	-0.67771	-0.058997	-4.75082	0.00020029	0.00305311	0.72922	Down
GOMF_FUCOSE_BINDING	1.16666	0.0737642	4.74919	0.000200969	0.00305735	0.725906	Up
GOBP_POSITIVE_REGULATION_OF_COMPLEMENT_ACTIVATION	1.06164	0.119513	4.74895	0.000201069	0.00305735	0.725417	Up
GOBP_POSITIVE_REGULATION_OF_DOUBLE_STRAND_BREAK_REPAIR	-0.587707	-0.00405345	-4.74844	0.000201284	0.00305735	0.724372	Down
HP_BICONCAVE_VERTEBRAL_BODIES	0.675029	0.0366399	4.74828	0.000201349	0.00305735	0.724053	Up
GOBP_NEGATIVE_REGULATION_OF_MYELOID_LEUKOCYTE_MEDIATED_IMMUNITY	0.980907	0.0838559	4.74578	0.000202399	0.0030703	0.718963	Up
GOBP_POSITIVE_REGULATION_OF_LIPOPROTEIN_PARTICLE_CLEARANCE	0.756189	0.155652	4.74438	0.00020299	0.00307456	0.716103	Up
GOBP_CD4_POSITIVE_ALPHA_BETA_T_CELL_PROLIFERATION	0.647582	0.0504342	4.74419	0.000203073	0.00307456	0.715707	Up
HP_ABNORMAL_FINGER_FLEXION_CREASES	0.730591	0.053143	4.74241	0.000203826	0.00308299	0.712079	Up
GOCC_PHAGOPHORE_ASSEMBLY_SITE_MEMBRANE	-0.722942	-0.0432817	-4.74096	0.000204441	0.00308931	0.709127	Down
GOBP_OLEFINIC_COMPOUND_BIOSYNTHETIC_PROCESS	0.631666	0.0461988	4.73965	0.000204998	0.00309474	0.706464	Up
GOCC_POSTSYNAPTIC_DENSITY_MEMBRANE	0.499534	0.0383749	4.73865	0.000205428	0.00309824	0.70441	Not DEG
HP_CONGENITAL_FINGER_FLEXION_CONTRACTURES	1.01954	0.0716837	4.73771	0.000205828	0.00309913	0.702507	Up
GOBP_MITOCHONDRIAL_GENOME_MAINTENANCE	-0.535185	-0.0215984	-4.73759	0.000205883	0.00309913	0.702246	Not DEG
HP_HEMANGIOBLASTOMA	-0.868561	-0.0501469	-4.73669	0.000206265	0.00310191	0.700427	Down
HP_HYPOGLYCEMIC_SEIZURES	-0.696434	-0.0418909	-4.73537	0.000206833	0.00310746	0.697736	Down
GOMF_PEPTIDOGLYCAN_IMMUNE_RECEPTOR_ACTIVITY	1.10625	0.0752037	4.73476	0.000207099	0.00310847	0.696476	Up
HP_PROLONGED_QT_INTERVAL	-0.410695	-0.0426192	-4.7339	0.000207467	0.00311041	0.694737	Not DEG
HP_EXAGGERATED_CUPID_S_BOW	-0.548207	-0.00292489	-4.7333	0.000207727	0.00311041	0.693512	Not DEG
HP_DECREASED_ACTIVITY_OF_MITOCHONDRIAL_COMPLEX_IV	-0.655502	-0.0358766	-4.73305	0.000207837	0.00311041	0.69299	Down
GOBP_REGULATION_OF_DNA_TEMPLATED_TRANSCRIPTION_INITIATION	-0.442524	-0.0216617	-4.73262	0.000208023	0.00311041	0.692117	Not DEG
GOBP_REGULATION_OF_MACROPHAGE_CHEMOTAXIS	0.643933	0.025331	4.72817	0.000209959	0.00313636	0.683044	Up
HP_PROXIMAL_TUBULOPATHY	-0.798535	-0.0307967	-4.72536	0.000211193	0.00315102	0.677305	Down
GOBP_PLACENTA_BLOOD_VESSEL_DEVELOPMENT	0.443398	-0.00635151	4.72502	0.000211343	0.00315102	0.676609	Not DEG
GOBP_SENSORY_PERCEPTION_OF_MECHANICAL_STIMULUS	0.4493	0.0395015	4.72397	0.000211804	0.0031549	0.674474	Not DEG
GOBP_POSITIVE_REGULATION_OF_HISTONE_METHYLATION	-0.532837	-0.023261	-4.72345	0.000212036	0.00315534	0.673403	Not DEG
GOBP_MESODERMAL_CELL_DIFFERENTIATION	0.501699	0.0209217	4.72253	0.000212439	0.00315746	0.671541	Not DEG
HP_SPINAL_DEFORMITIES	0.475166	0.0266201	4.72221	0.000212581	0.00315746	0.670887	Not DEG
HP_DRUSEN	0.56971	0.0452038	4.7192	0.00021392	0.00317433	0.66474	Not DEG
GOBP_ATRIOVENTRICULAR_NODE_DEVELOPMENT	-0.809066	-0.0492668	-4.71723	0.000214799	0.00318262	0.660722	Down
GOBP_AMINO_ACID_BETAINE_METABOLIC_PROCESS	-0.711906	-0.0165277	-4.71686	0.000214963	0.00318262	0.659974	Down
GOBP_POSITIVE_REGULATION_OF_HYPERSENSITIVITY	1.14762	0.110125	4.71582	0.000215431	0.00318262	0.657845	Up
GOBP_REGULATION_OF_MONOCYTE_CHEMOTAXIS	0.794465	-0.000854669	4.71571	0.000215479	0.00318262	0.657625	Up
GOBP_OSTEOCLAST_DIFFERENTIATION	0.483716	-0.0187868	4.71555	0.000215553	0.00318262	0.657289	Not DEG
GOBP_REGULATION_OF_AMINO_ACID_TRANSPORT	0.501803	0.0335584	4.71523	0.000215699	0.00318262	0.65663	Not DEG
GOCC_EXORIBONUCLEASE_COMPLEX	-0.626757	-0.0151407	-4.71318	0.00021662	0.00319245	0.652453	Down
HP_ABNORMAL_BLOOD_CARBON_DIOXIDE_LEVEL	0.702486	0.0252102	4.71284	0.000216773	0.00319245	0.651765	Up
GOMF_GLUCURONOSYL_N_ACETYLGALACTOSAMINYL_PROTEOGLYCAN_4_BETA_N_ACETYLGALACTOSAMINYLTRANSFERASE_ACTIVITY	0.67283	-0.0345468	4.71187	0.000217212	0.00319592	0.649782	Up
HP_NEMALINE_BODIES	0.680085	-0.0323387	4.71096	0.000217626	0.003199	0.647917	Up
GOMF_HEPARAN_SULFATE_GLUCOSAMINE_3_SULFOTRANSFERASE_1_ACTIVITY	0.874051	-0.0659229	4.70971	0.000218191	0.00320414	0.645379	Up
HP_ELEVATED_HEPATIC_TRANSAMINASE	-0.350178	-0.0144201	-4.70899	0.000218519	0.00320414	0.643908	Not DEG
GOBP_MORPHOGENESIS_OF_A_BRANCHING_STRUCTURE	0.377251	0.0127651	4.70884	0.00021859	0.00320414	0.643589	Not DEG
GOBP_PROTEIN_TRANSPORT_WITHIN_LIPID_BILAYER	-0.699383	0.0399298	-4.70421	0.000220711	0.00323141	0.634134	Down
HP_HEMATOCHEZIA	0.540281	-0.0101294	4.70388	0.000220863	0.00323141	0.633459	Not DEG
GOBP_ADHESION_OF_SYMBIONT_TO_HOST	0.795531	0.0391317	4.70218	0.000221646	0.00323697	0.629991	Up
GOMF_LIGASE_ACTIVITY	-0.437534	-0.0200274	-4.70216	0.000221657	0.00323697	0.629946	Not DEG
GOBP_POSITIVE_REGULATION_OF_OPSONIZATION	0.829704	0.0244706	4.7004	0.000222472	0.00324585	0.626352	Up
GOBP_POSITIVE_REGULATION_OF_MEMBRANE_POTENTIAL	-0.655908	-0.0310554	-4.69974	0.000222775	0.00324724	0.625019	Down
HP_IMMOTILE_CILIA	-1.04854	-0.00459781	-4.69905	0.000223095	0.00324889	0.623611	Down
HP_HYPERCHLOREMIC_ACIDOSIS	-0.57182	0.00664674	-4.69831	0.000223442	0.00325092	0.622088	Not DEG
GOCC_PHAGOPHORE_ASSEMBLY_SITE	-0.670707	-0.0322294	-4.69764	0.000223754	0.00325101	0.620724	Down
GOMF_SODIUM_ION_BINDING	-0.691626	0.0517326	-4.69741	0.000223864	0.00325101	0.620242	Down
GOBP_AMINE_TRANSPORT	0.506291	0.0361583	4.69583	0.000224603	0.00325872	0.617014	Not DEG
GOBP_NEGATIVE_REGULATION_OF_MACROPHAGE_CHEMOTAXIS	1.02283	0.0169497	4.69457	0.000225194	0.00326427	0.614442	Up
GOMF_PIRNA_BINDING	1.10451	0.0358156	4.69387	0.00022552	0.00326598	0.613023	Up
GOMF_OXIDOREDUCTASE_ACTIVITY_ACTING_ON_PAIRED_DONORS_WITH_INCORPORATION_OR_REDUCTION_OF_MOLECULAR_OXYGEN_ANOTHER_COMPOUND_AS_ONE_DONOR_AND_INCORPORATION_OF_ONE_ATOM_OF_OXYGEN	1.03287	-0.0527633	4.68926	0.000227701	0.00329451	0.6036	Up
GOBP_BRANCHING_MORPHOGENESIS_OF_AN_EPITHELIAL_TUBE	0.385518	0.00990363	4.68728	0.000228645	0.00330431	0.59955	Not DEG
GOCC_HEMOGLOBIN_COMPLEX	0.747092	0.100339	4.68695	0.000228801	0.00330431	0.598882	Up
GOBP_SYNCYTIUM_FORMATION	0.416688	-0.00188676	4.68594	0.000229286	0.00330768	0.596808	Not DEG
HP_BREATHING_DYSREGULATION	-0.531221	-0.0226792	-4.68558	0.000229457	0.00330768	0.596079	Not DEG
GOBP_LONG_CHAIN_FATTY_ACYL_COA_METABOLIC_PROCESS	0.356171	0.0193104	4.68394	0.000230242	0.00331397	0.592731	Not DEG
GOBP_POSITIVE_REGULATION_OF_DOPAMINE_RECEPTOR_SIGNALING_PATHWAY	-0.792529	-0.0108422	-4.68379	0.000230316	0.00331397	0.592418	Down
HP_NEOPLASM_OF_THE_EYE	-0.567984	-0.0102059	-4.68072	0.000231795	0.00333219	0.58615	Not DEG
HP_INCREASED_B_CELL_COUNT	0.903699	0.029621	4.67981	0.000232237	0.00333548	0.584285	Up
HP_PARAPLEGIA	-0.374744	-0.0149339	-4.67902	0.000232621	0.00333793	0.582668	Not DEG
HP_AGENESIS_OF_LATERAL_INCISOR	0.610889	0.0424854	4.67851	0.000232866	0.00333838	0.581638	Up
HP_EPISODIC_PAIN	-0.619497	-0.026552	-4.67742	0.000233396	0.00334283	0.579411	Down
GOBP_POSITIVE_REGULATION_OF_STEROID_HORMONE_SECRETION	1.12346	0.0588146	4.677	0.000233603	0.00334283	0.578543	Up
GOBP_REGULATION_OF_MORPHOGENESIS_OF_A_BRANCHING_STRUCTURE	0.47983	0.00896032	4.67653	0.00023383	0.00334302	0.577592	Not DEG
GOBP_REGULATION_OF_OVARIAN_FOLLICLE_DEVELOPMENT	1.1388	0.0473235	4.67579	0.000234195	0.00334519	0.576062	Up
GOBP_ANION_HOMEOSTASIS	0.400389	0.0276409	4.67497	0.000234595	0.00334784	0.574394	Not DEG
GOBP_CELL_MIGRATION_IN_HINDBRAIN	-0.370002	0.041046	-4.67337	0.000235379	0.00335597	0.571127	Not DEG
GOMF_ARYLSULFATASE_ACTIVITY	0.671963	0.0146381	4.67149	0.000236308	0.00336615	0.567269	Up
GOBP_HISTONE_H4_ACETYLATION	-0.547267	-0.0242637	-4.67046	0.000236813	0.00337029	0.565177	Not DEG
HP_MONOCYTOSIS	-0.510981	-0.0571441	-4.66819	0.000237939	0.00337363	0.560535	Not DEG
GOCC_EXTRINSIC_COMPONENT_OF_MITOCHONDRIAL_INNER_MEMBRANE	-0.779848	-0.00657892	-4.66816	0.000237953	0.00337363	0.560477	Down
HP_KETOTIC_HYPOGLYCEMIA	-0.611299	-0.0397348	-4.66813	0.000237968	0.00337363	0.560414	Down
GOBP_ICOSANOID_TRANSPORT	0.52439	0.0414886	4.66813	0.000237972	0.00337363	0.560397	Not DEG
GOMF_LAMIN_BINDING	-0.711861	-0.0249844	-4.66776	0.000238152	0.00337363	0.559659	Down
GOBP_NEGATIVE_REGULATION_OF_SIGNAL_TRANSDUCTION_BY_P53_CLASS_MEDIATOR	0.528141	-0.0239136	4.66738	0.000238341	0.00337363	0.55888	Not DEG
GOBP_REGULATION_OF_GAMMA_AMINOBUTYRIC_ACID_SECRETION	0.877492	0.05244	4.6652	0.000239429	0.00338597	0.554421	Up
GOBP_POSITIVE_REGULATION_OF_MAST_CELL_ACTIVATION_INVOLVED_IN_IMMUNE_RESPONSE	0.917162	-0.00466539	4.66169	0.000241194	0.00340785	0.54723	Up
GOBP_CANONICAL_WNT_SIGNALING_PATHWAY_INVOLVED_IN_REGULATION_OF_CELL_PROLIFERATION	-0.882609	-0.0162315	-4.65899	0.000242556	0.003424	0.541718	Down
GOBP_POSITIVE_REGULATION_OF_INTERLEUKIN_12_PRODUCTION	0.761634	-0.01008	4.65775	0.000243186	0.0034298	0.539177	Up
GOBP_DETECTION_OF_OTHER_ORGANISM	0.669722	0.0232681	4.65685	0.000243647	0.0034332	0.537325	Up
HP_OPTIC_DISC_COLOBOMA	-0.531252	-0.00433812	-4.65573	0.000244214	0.00343637	0.535046	Not DEG
HP_RIGHT_VENTRICULAR_DILATATION	-0.595441	-0.0564707	-4.65554	0.00024431	0.00343637	0.534661	Down
GOBP_PYRIMIDINE_NUCLEOSIDE_CATABOLIC_PROCESS	0.869794	0.0121451	4.655	0.000244586	0.00343716	0.533556	Up
HP_ABNORMAL_CNS_MYELINATION	-0.403677	-0.0222302	-4.65319	0.000245515	0.00344401	0.529845	Not DEG
GOBP_HIPPOCAMPAL_NEURON_APOPTOTIC_PROCESS	1.04023	0.0262495	4.65312	0.000245549	0.00344401	0.52971	Up
HP_BLUE_SCLERAE	0.448881	0.0193735	4.65276	0.000245734	0.00344401	0.528973	Not DEG
GOMF_HYDROLASE_ACTIVITY_ACTING_ON_CARBON_NITROGEN_BUT_NOT_PEPTIDE_BONDS_IN_CYCLIC_AMIDES	0.468016	0.0710256	4.65076	0.000246766	0.00345539	0.524868	Not DEG
GOBP_NETRIN_ACTIVATED_SIGNALING_PATHWAY	0.772501	0.0318767	4.6501	0.000247108	0.00345709	0.523512	Up
GOBP_REGULATION_OF_KETONE_BIOSYNTHETIC_PROCESS	0.519386	0.0294691	4.64929	0.000247523	0.00345737	0.52187	Not DEG
HP_LATE_ONSET_PROXIMAL_MUSCLE_WEAKNESS	0.746477	0.009655	4.6492	0.00024757	0.00345737	0.521685	Up
HP_NEOPLASM_OF_THE_PITUITARY_GLAND	-0.403682	-0.0417485	-4.64655	0.000248948	0.00347352	0.51625	Not DEG
GOBP_POSITIVE_REGULATION_OF_MAST_CELL_ACTIVATION	0.8041	0.000190117	4.64581	0.000249334	0.00347581	0.514732	Up
GOMF_PHOSPHATIDYLINOSITOL_3_5_BISPHOSPHATE_3_PHOSPHATASE_ACTIVITY	-0.680851	0.0296528	-4.64422	0.000250163	0.00348199	0.511485	Down
GOBP_REGULATION_OF_ASTROCYTE_ACTIVATION	0.759598	0.076751	4.64384	0.000250363	0.00348199	0.510702	Up
GOMF_CARBON_NITROGEN_LYASE_ACTIVITY	0.802551	0.0140372	4.64345	0.000250563	0.00348199	0.509918	Up
HP_EURYBLEPHARON	0.591505	-0.0284388	4.64305	0.000250773	0.00348199	0.509098	Up
GOMF_STRUCTURAL_CONSTITUENT_OF_CHROMATIN	0.580109	0.0709853	4.6423	0.000251167	0.00348199	0.507564	Up
GOBP_REGULATION_OF_LYMPHOID_PROGENITOR_CELL_DIFFERENTIATION	-0.640664	-0.0171043	-4.64203	0.000251311	0.00348199	0.507001	Down
GOBP_N_TERMINAL_PROTEIN_AMINO_ACID_MODIFICATION	-0.570878	-0.0621973	-4.64198	0.000251335	0.00348199	0.506908	Not DEG
GOBP_CALCIUM_IMPORT_INTO_THE_MITOCHONDRION	-0.592443	-0.0451993	-4.64154	0.000251569	0.00348216	0.505995	Down
GOMF_CILIARY_NEUROTROPHIC_FACTOR_RECEPTOR_BINDING	0.86292	0.0682074	4.63695	0.000253994	0.00351248	0.496605	Up
GOBP_LEUKOTRIENE_SIGNALING_PATHWAY	1.09772	0.127213	4.63655	0.000254209	0.00351248	0.495777	Up
GOMF_CARBON_OXYGEN_LYASE_ACTIVITY	-0.509828	0.00575151	-4.63427	0.000255422	0.00352614	0.491115	Not DEG
GOBP_PROTEOGLYCAN_BIOSYNTHETIC_PROCESS	0.511792	0.00276639	4.63319	0.000255999	0.00352845	0.488907	Not DEG
HP_ENLARGEMENT_OF_THE_COSTOCHONDRAL_JUNCTION	0.762738	0.0313489	4.63311	0.000256041	0.00352845	0.488748	Up
GOBP_RESPONSE_TO_AMMONIUM_ION	0.928678	0.0544943	4.63241	0.000256417	0.00353052	0.487311	Up
HP_ABNORMAL_MORPHOLOGY_OF_THE_CHOROIDAL_VASCULATURE	0.690297	0.0414092	4.63191	0.000256688	0.00353115	0.486276	Up
GOBP_AMINO_ACID_TRANSPORT	0.381786	0.0155468	4.63086	0.000257253	0.00353582	0.484123	Not DEG
GOBP_CHROMATIN_REMODELING_AT_CENTROMERE	0.825852	0.0453336	4.62966	0.000257897	0.0035384	0.481676	Up
HP_MILD_SHORT_STATURE	0.589802	0.0728172	4.62939	0.000258042	0.0035384	0.481128	Up
GOBP_NEGATIVE_REGULATION_OF_COAGULATION	0.677172	-0.00104265	4.62925	0.000258119	0.0035384	0.480834	Up
GOCC_TRAPP_COMPLEX	-0.496803	-0.0457552	-4.62832	0.000258619	0.00354215	0.47894	Not DEG
GOBP_RETINOIC_ACID_RECEPTOR_SIGNALING_PATHWAY	-0.633868	-0.0181074	-4.62755	0.000259036	0.00354477	0.477361	Down
GOCC_NEURON_PROJECTION_MEMBRANE	0.441386	0.0482263	4.62562	0.000260087	0.00355603	0.4734	Not DEG
GOCC_MITOTIC_SPINDLE_POLE	-0.509668	-0.00896619	-4.62484	0.000260512	0.00355875	0.471799	Not DEG
HP_DECREASED_PROPORTION_OF_CD4_POSITIVE_HELPER_T_CELLS	0.485968	0.0335921	4.62006	0.000263132	0.00358608	0.462004	Not DEG
GOBP_RETINAL_CELL_PROGRAMMED_CELL_DEATH	0.87985	0.0917608	4.61979	0.000263277	0.00358608	0.461465	Up
GOBP_ACTIVATION_OF_CYSTEINE_TYPE_ENDOPEPTIDASE_ACTIVITY_INVOLVED_IN_APOPTOTIC_PROCESS_BY_CYTOCHROME_C	0.767594	0.0603913	4.61948	0.000263448	0.00358608	0.460829	Up
GOBP_APOPTOTIC_PROCESS_INVOLVED_IN_MORPHOGENESIS	0.576893	-0.0142622	4.61944	0.000263472	0.00358608	0.46074	Not DEG
GOBP_MESENCHYME_MORPHOGENESIS	0.645475	-0.0155601	4.6191	0.000263659	0.00358608	0.460047	Up
GOBP_GLIAL_CELL_MIGRATION	0.522832	0.00238734	4.6156	0.000265597	0.00360822	0.452878	Not DEG
GOBP_NEGATIVE_REGULATION_OF_GLUCOSE_IMPORT	-0.546503	0.0117154	-4.61504	0.000265913	0.00360822	0.451714	Not DEG
GOMF_TRANSFERASE_ACTIVITY_TRANSFERRING_ONE_CARBON_GROUPS	-0.409384	-0.0147644	-4.61474	0.000266079	0.00360822	0.451104	Not DEG
GOMF_CALMODULIN_DEPENDENT_PROTEIN_PHOSPHATASE_ACTIVITY	-0.796159	-0.0279287	-4.6145	0.000266208	0.00360822	0.450627	Down
GOBP_SEMI_LUNAR_VALVE_DEVELOPMENT	0.549405	-0.00877926	4.61363	0.000266695	0.00361169	0.448839	Not DEG
GOMF_NEUROPEPTIDE_RECEPTOR_BINDING	0.813623	-0.0135941	4.6118	0.000267721	0.00362244	0.445082	Up
GOBP_REGULATION_OF_ODONTOGENESIS	0.893962	0.0314453	4.60921	0.000269177	0.003636	0.439771	Up
GOMF_UDP_GLYCOSYLTRANSFERASE_ACTIVITY	0.369792	0.0132101	4.60919	0.000269187	0.003636	0.439735	Not DEG
GOBP_CHAPERONE_COFACTOR_DEPENDENT_PROTEIN_REFOLDING	0.517141	-0.0361098	4.60858	0.000269534	0.00363755	0.438474	Not DEG
GOBP_CEREBROSPINAL_FLUID_CIRCULATION	0.655419	0.0975815	4.60624	0.000270858	0.00364402	0.433679	Up
GOBP_CELL_DIFFERENTIATION_IN_SPINAL_CORD	-0.427977	0.01312	-4.60597	0.000271008	0.00364402	0.433137	Not DEG
GOMF_SIGNALING_RECEPTOR_REGULATOR_ACTIVITY	0.592291	0.0528129	4.60589	0.000271052	0.00364402	0.432978	Up
HP_REACTIVE_HYPOGLYCEMIA	-0.829772	-0.00426354	-4.60537	0.000271349	0.00364402	0.431904	Down
HP_ABNORMAL_URINARY_COLOR	-0.585194	-0.00279901	-4.60531	0.000271383	0.00364402	0.431781	Down
GOBP_PEPTIDYL_LYSINE_OXIDATION	1.17635	0.0293342	4.6046	0.000271785	0.00364402	0.430333	Up
GOMF_PROTEIN_LYSINE_6_OXIDASE_ACTIVITY	1.17635	0.0293342	4.6046	0.000271785	0.00364402	0.430333	Up
GOBP_LEUKOTRIENE_CATABOLIC_PROCESS	0.960188	0.136997	4.60444	0.000271876	0.00364402	0.430006	Up
GOBP_NEGATIVE_REGULATION_OF_MORPHOGENESIS_OF_AN_EPITHELIUM	0.774844	0.028837	4.60386	0.000272208	0.00364536	0.42881	Up
GOBP_FATTY_ACID_ELONGATION_SATURATED_FATTY_ACID	0.79337	0.0624853	4.60298	0.000272712	0.00364586	0.427002	Up
GOMF_VERY_LONG_CHAIN_3_KETOACYL_COA_SYNTHASE_ACTIVITY	0.79337	0.0624853	4.60298	0.000272712	0.00364586	0.427002	Up
HP_ELEVATED_CIRCULATING_PARATHYROID_HORMONE_LEVEL	0.578596	0.0286389	4.60125	0.000273701	0.00365458	0.423457	Not DEG
HP_HOMOCYSTINURIA	-0.494775	-0.0468869	-4.60074	0.000273992	0.00365458	0.422418	Not DEG
GOBP_POSITIVE_REGULATION_OF_CHOLESTEROL_STORAGE	0.871073	0.0014617	4.6003	0.000274245	0.00365458	0.421514	Up
GOBP_NEGATIVE_REGULATION_OF_HUMORAL_IMMUNE_RESPONSE	0.804147	0.149754	4.60001	0.000274413	0.00365458	0.420915	Up
HP_INCREASED_CIRCULATING_ACTH_LEVEL	-0.740514	-0.0470874	-4.5998	0.000274531	0.00365458	0.420492	Down
GOBP_CHONDROITIN_SULFATE_PROTEOGLYCAN_METABOLIC_PROCESS	0.519293	0.0230703	4.59902	0.000274981	0.00365746	0.418889	Not DEG
HP_MEDULLOBLASTOMA	-0.447693	-0.0125458	-4.59643	0.000276478	0.00367199	0.413577	Not DEG
GOCC_IMMUNOLOGICAL_SYNAPSE	0.692538	0.0405983	4.59632	0.000276543	0.00367199	0.413346	Up
GOBP_REGULATION_OF_MITOCHONDRIAL_TRANSLATION	-0.460646	-0.0277394	-4.59549	0.000277023	0.00367524	0.411651	Not DEG
HP_PROMINENT_COCCYX	0.805879	0.0761284	4.59487	0.000277386	0.00367696	0.410366	Up
GOBP_METHYLATION	-0.405489	-0.0146228	-4.59386	0.000277974	0.00368163	0.408294	Not DEG
GOMF_UBIQUITIN_LIKE_PROTEIN_BINDING	-0.431599	-0.0303874	-4.59325	0.000278329	0.00368321	0.407047	Not DEG
HP_CONGENITAL_PTOSIS	0.781017	0.0631841	4.59075	0.000279789	0.00369941	0.401924	Up
HP_FLAT_CORNEA	0.567619	0.024649	4.58848	0.000281123	0.00371088	0.397271	Not DEG
GOBP_INTERLEUKIN_6_PRODUCTION	0.518819	0.00755559	4.58809	0.000281354	0.00371088	0.396466	Not DEG
GOMF_PHOSPHOLIPASE_D_ACTIVITY	0.78446	0.0531973	4.58807	0.000281368	0.00371088	0.396418	Up
GOBP_C21_STEROID_HORMONE_BIOSYNTHETIC_PROCESS	0.865257	0.0510559	4.58724	0.000281854	0.00371417	0.394727	Up
HP_FETAL_DISTRESS	-0.535801	-0.00144031	-4.58661	0.000282228	0.00371596	0.39343	Not DEG
HP_ABNORMAL_COCCYX_MORPHOLOGY	0.799728	0.0243672	4.58587	0.000282667	0.00371861	0.39191	Up
GOBP_ENDOCARDIAL_CUSHION_DEVELOPMENT	0.550237	-0.00578189	4.58501	0.000283176	0.00372218	0.390149	Not DEG
HP_RECURRENT_STAPHYLOCOCCUS_AUREUS_INFECTIONS	0.508053	0.0136859	4.58392	0.000283821	0.00372753	0.387922	Not DEG
HP_DEPLETION_OF_MITOCHONDRIAL_DNA_IN_MUSCLE_TISSUE	-0.839302	-0.0147309	-4.58316	0.000284277	0.0037304	0.386349	Down
HP_BICONVEX_VERTEBRAL_BODIES	0.950086	0.0319159	4.58273	0.000284533	0.00373062	0.38547	Up
HP_OSTEOMYELITIS	0.452272	0.034789	4.58162	0.000285195	0.00373618	0.383195	Not DEG
GOMF_PROTEINASE_ACTIVATED_RECEPTOR_ACTIVITY	1.33884	0.0613847	4.58105	0.000285535	0.0037375	0.38203	Up
GOMF_ACETYL_COA_HYDROLASE_ACTIVITY	0.727927	-0.0194979	4.58064	0.000285781	0.00373759	0.381188	Up
GOBP_REGULATION_OF_CYTOPLASMIC_MRNA_PROCESSING_BODY_ASSEMBLY	-0.866143	0.00509175	-4.57929	0.000286589	0.00374503	0.378425	Down
HP_ABNORMAL_DELIVERY	0.408742	-0.0120333	4.57565	0.000288789	0.00376729	0.370941	Not DEG
GOBP_CELLULAR_RESPONSE_TO_IRON_ION	0.571038	0.0132636	4.57533	0.000288982	0.00376729	0.370284	Not DEG
GOBP_SPERMINE_METABOLIC_PROCESS	-1.03662	-0.0505461	-4.57528	0.000289014	0.00376729	0.370176	Down
GOBP_CHONDROCYTE_DEVELOPMENT_INVOLVED_IN_ENDOCHONDRAL_BONE_MORPHOGENESIS	0.84372	-0.0141984	4.57323	0.000290257	0.00378035	0.365976	Up
HP_LONG_THUMB	-0.895547	-0.0146403	-4.57256	0.000290665	0.00378192	0.364602	Down
GOBP_SUCCINYL_COA_CATABOLIC_PROCESS	-0.83222	-0.11343	-4.57224	0.000290862	0.00378192	0.363941	Down
HP_UNDERDEVELOPED_SUPRAORBITAL_RIDGES	-0.397005	-0.00874617	-4.57108	0.00029157	0.00378499	0.36156	Not DEG
GOBP_RESPONSE_TO_THYROID_HORMONE	-0.436999	0.00184636	-4.57106	0.000291581	0.00378499	0.361523	Not DEG
GOMF_POLY_PYRIMIDINE_TRACT_BINDING	-0.488695	-0.0454348	-4.57039	0.000291989	0.00378715	0.360154	Not DEG
GOMF_COLLAGEN_BINDING	0.595315	-0.000857987	4.56873	0.000293011	0.00379421	0.356734	Up
GOBP_NEGATIVE_REGULATION_OF_MYELOID_LEUKOCYTE_DIFFERENTIATION	0.559763	-0.0269387	4.56817	0.000293352	0.00379421	0.355597	Not DEG
HP_CEREBRAL_VENOUS_THROMBOSIS	0.722191	0.0512312	4.56804	0.000293432	0.00379421	0.355329	Up
GOBP_MESENCHYMAL_CELL_APOPTOTIC_PROCESS	0.735036	0.0182355	4.56793	0.000293503	0.00379421	0.355093	Up
HP_ABDOMINAL_AORTIC_ANEURYSM	0.654928	-0.0178693	4.56426	0.000295771	0.00381949	0.347562	Up
GOBP_INTERLEUKIN_12_PRODUCTION	0.643065	-0.0069515	4.56397	0.000295947	0.00381949	0.34698	Up
HP_EDEMA_OF_THE_DORSUM_OF_HANDS	0.699655	-0.013509	4.56287	0.000296633	0.00382377	0.344714	Up
GOBP_TOLL_LIKE_RECEPTOR_2_SIGNALING_PATHWAY	0.570736	0.0443622	4.56254	0.000296838	0.00382377	0.344037	Not DEG
GOCC_INO80_COMPLEX	-0.548429	-0.00708624	-4.56226	0.000297011	0.00382377	0.343468	Not DEG
HP_PEG_SHAPED_MAXILLARY_LATERAL_INCISORS	0.610637	0.0475996	4.56071	0.000297978	0.00383307	0.340285	Up
GOBP_RIBONUCLEOSIDE_MONOPHOSPHATE_CATABOLIC_PROCESS	0.589123	0.0375006	4.55847	0.000299386	0.00384616	0.335673	Up
HP_BRUSHFIELD_SPOTS	-0.667719	-0.0387316	-4.55798	0.000299695	0.00384616	0.334663	Down
GOBP_REGULATION_OF_ODONTOGENESIS_OF_DENTIN_CONTAINING_TOOTH	0.930966	0.0790028	4.55792	0.000299732	0.00384616	0.334542	Up
HP_INCREASED_CSF_LACTATE	-0.73751	-0.011178	-4.55327	0.00030267	0.00388067	0.324999	Down
GOMF_GLYCOSAMINOGLYCAN_BINDING	0.58396	0.0101629	4.55255	0.00030313	0.00388339	0.323511	Up
HP_CAVERNOUS_HEMANGIOMA	-0.453644	-0.0365262	-4.54642	0.000307052	0.00392811	0.310932	Not DEG
GOBP_GLUCOSAMINE_CONTAINING_COMPOUND_METABOLIC_PROCESS	0.446491	0.0124858	4.54631	0.000307122	0.00392811	0.310709	Not DEG
GOBP_FIBRINOLYSIS	0.755482	0.00129768	4.54569	0.000307527	0.00393007	0.30942	Up
GOBP_OSMOSENSORY_SIGNALING_PATHWAY	0.774791	0.0149633	4.54353	0.000308923	0.00394469	0.30499	Up
GOBP_REGULATION_OF_HISTONE_DEACETYLATION	-0.364592	-0.00751439	-4.54249	0.000309596	0.00395006	0.302859	Not DEG
HP_INCREASED_SERUM_PYRUVATE	-0.728728	-0.0333573	-4.5403	0.000311028	0.00396211	0.298345	Down
GOCC_OUTER_MEMBRANE	-0.352954	-0.0149121	-4.53954	0.000311522	0.00396211	0.296793	Not DEG
HP_ABNORMAL_STOOL_COMPOSITION	-0.582569	0.0187795	-4.5394	0.00031161	0.00396211	0.296514	Down
HP_HYPOVOLEMIC_SHOCK	-0.855075	-0.0253041	-4.53939	0.000311623	0.00396211	0.296475	Down
GOBP_POSITIVE_REGULATION_OF_MACROPHAGE_CHEMOTAXIS	0.740675	0.0368347	4.53911	0.000311806	0.00396211	0.295901	Up
GOCC_GID_COMPLEX	-0.62378	-0.0240878	-4.53824	0.00031237	0.00396606	0.294132	Down
HP_RECURRENT_STAPHYLOCOCCAL_INFECTIONS	0.479328	0.00982098	4.53583	0.00031396	0.00398279	0.289163	Not DEG
GOMF_MYOSIN_LIGHT_CHAIN_BINDING	0.639534	-0.017094	4.53547	0.000314196	0.00398279	0.288428	Up
GOBP_ARTERIAL_ENDOTHELIAL_CELL_DIFFERENTIATION	0.779845	-0.00696213	4.53457	0.000314794	0.00398713	0.28657	Up
GOBP_PEPTIDYL_LYSINE_METHYLATION	-0.477924	-0.023721	-4.53141	0.000316885	0.00401038	0.28009	Not DEG
HP_HYDROXYPROLINURIA	0.780831	0.0597622	4.52971	0.00031802	0.00402149	0.276592	Up
GOMF_EPINEPHRINE_BINDING	1.03615	0.0272313	4.52814	0.000319068	0.00403149	0.273374	Up
GOBP_REGULATION_OF_PROTEIN_ADP_RIBOSYLATION	-0.81197	-0.0138134	-4.52711	0.000319762	0.00403699	0.271249	Down
GOBP_AXON_MIDLINE_CHOICE_POINT_RECOGNITION	1.1072	0.0164723	4.52663	0.000320085	0.00403782	0.270261	Up
GOMF_ORGANIC_ACID_SODIUM_SYMPORTER_ACTIVITY	0.632218	0.0914019	4.52576	0.00032067	0.00404188	0.268475	Up
GOBP_PYRIMIDINE_NUCLEOSIDE_METABOLIC_PROCESS	0.529091	0.000595878	4.52539	0.000320923	0.00404188	0.267702	Not DEG
GOMF_TELETHONIN_BINDING	0.755806	0.0323859	4.52398	0.000321875	0.0040506	0.264805	Up
HP_ABNORMAL_MONOCYTE_MORPHOLOGY	-0.434026	-0.0528354	-4.52222	0.000323062	0.00406228	0.261203	Not DEG
GOBP_SODIUM_INDEPENDENT_ORGANIC_ANION_TRANSPORT	0.793527	0.0906599	4.52134	0.000323662	0.00406329	0.259389	Up
GOMF_SODIUM_INDEPENDENT_ORGANIC_ANION_TRANSMEMBRANE_TRANSPORTER_ACTIVITY	0.793527	0.0906599	4.52134	0.000323662	0.00406329	0.259389	Up
GOCC_CUL4B_RING_E3_UBIQUITIN_LIGASE_COMPLEX	-0.89483	-0.0342527	-4.51991	0.000324637	0.00407226	0.256447	Down
GOBP_POSITIVE_REGULATION_OF_HORMONE_SECRETION	0.375652	0.0161451	4.51775	0.000326115	0.00408753	0.252002	Not DEG
GOBP_REGULATION_OF_MODIFICATION_OF_SYNAPTIC_STRUCTURE	-0.525401	-0.00310495	-4.51711	0.000326554	0.00408977	0.250685	Not DEG
GOBP_POSITIVE_REGULATION_OF_STRESS_ACTIVATED_PROTEIN_KINASE_SIGNALING_CASCADE	0.333521	-0.000814298	4.51649	0.000326981	0.00409184	0.249407	Not DEG
HP_BLEPHARITIS	-0.36815	-0.0238232	-4.51484	0.000328113	0.00410273	0.246026	Not DEG
GOCC_STEREOCILIUM_MEMBRANE	0.542759	0.0182778	4.51383	0.000328814	0.00410799	0.24394	Not DEG
GOCC_INTRINSIC_COMPONENT_OF_MITOCHONDRIAL_OUTER_MEMBRANE	-0.525432	-0.0301824	-4.51322	0.000329233	0.00410799	0.242693	Not DEG
GOMF_CYTOSKELETAL_MOTOR_ACTIVITY	0.356094	0.0136849	4.5131	0.000329321	0.00410799	0.242431	Not DEG
HP_ABNORMAL_ENZYME_COENZYME_ACTIVITY	-0.300501	-0.0167206	-4.51191	0.000330144	0.00411302	0.23999	Not DEG
GOBP_NEGATIVE_REGULATION_OF_ORGANELLE_ASSEMBLY	-0.396897	-0.0355328	-4.51176	0.00033025	0.00411302	0.239675	Not DEG
GOBP_GENERATION_OF_PRECURSOR_METABOLITES_AND_ENERGY	-0.392698	-0.0209258	-4.51124	0.000330609	0.00411422	0.238613	Not DEG
GOBP_REGULATION_OF_HISTONE_H3_K36_METHYLATION	-0.79356	-0.0522459	-4.50861	0.000332438	0.0041337	0.233215	Down
GOBP_NEGATIVE_REGULATION_OF_CHEMOKINE_PRODUCTION	0.45624	0.0127911	4.5078	0.00033301	0.00413447	0.231534	Not DEG
GOBP_GDP_METABOLIC_PROCESS	0.667632	-0.0425122	4.50777	0.000333029	0.00413447	0.231479	Up
HP_SKELETAL_MYOPATHY	-1.16766	-0.0404319	-4.50587	0.000334362	0.00414774	0.22757	Down
GOBP_NEGATIVE_REGULATION_OF_INTERLEUKIN_17_PRODUCTION	0.970702	-0.00627984	4.50467	0.00033521	0.00415496	0.225093	Up
GOBP_REGULATION_OF_MITOCHONDRIAL_GENE_EXPRESSION	-0.462546	-0.0129958	-4.50089	0.00033788	0.00418474	0.217332	Not DEG
GOBP_NEGATIVE_REGULATION_OF_DOPAMINE_SECRETION	0.92417	0.0702278	4.50042	0.000338214	0.00418556	0.216367	Up
GOBP_PROTEIN_METHYLATION	-0.442884	-0.0208065	-4.4992	0.000339088	0.00419306	0.213843	Not DEG
GOBP_REGULATION_OF_GLUTAMATE_RECEPTOR_CLUSTERING	0.989043	0.0589792	4.49863	0.000339494	0.00419477	0.212673	Up
HP_TORSADE_DE_POINTES	-0.591635	-0.0603726	-4.49677	0.000340826	0.00420625	0.20884	Down
GOBP_REGULATION_OF_MRNA_EXPORT_FROM_NUCLEUS	-0.846626	-0.0745135	-4.49658	0.00034096	0.00420625	0.208456	Down
GOCC_NUCLEAR_STRESS_GRANULE	-0.704556	-0.0343871	-4.4961	0.000341308	0.00420723	0.207458	Down
GOBP_SPINAL_CORD_PATTERNING	0.668886	0.0493968	4.49461	0.000342377	0.00421708	0.2044	Up
GOBP_NADH_DEHYDROGENASE_COMPLEX_ASSEMBLY	-0.840063	-0.0280245	-4.494	0.000342812	0.00421913	0.203156	Down
GOBP_REGULATION_OF_MRNA_METABOLIC_PROCESS	-0.437768	-0.0293535	-4.49268	0.000343771	0.00422759	0.200427	Not DEG
GOBP_EXTRINSIC_APOPTOTIC_SIGNALING_PATHWAY	0.310242	-0.00931781	4.49123	0.000344817	0.00423632	0.197453	Not DEG
GOMF_DENEDDYLASE_ACTIVITY	-0.814157	-0.0561092	-4.49095	0.000345021	0.00423632	0.196875	Down
HP_VENTILATOR_DEPENDENCE_WITH_INABILITY_TO_WEAN	-0.705401	-0.0163877	-4.49044	0.000345396	0.0042366	0.195812	Down
GOBP_NEGATIVE_REGULATION_OF_GRANULOCYTE_CHEMOTAXIS	0.793224	0.0458828	4.49018	0.000345586	0.0042366	0.195276	Up
HP_CHRONIC_LEUKEMIA	-0.546863	-0.0197841	-4.48941	0.000346144	0.00423941	0.193698	Not DEG
GOBP_PROPRIOCEPTION	-0.856725	-0.0510439	-4.48912	0.000346356	0.00423941	0.193097	Down
GOBP_GAMMA_AMINOBUTYRIC_ACID_IMPORT	1.03394	0.159034	4.48834	0.000346923	0.00423972	0.191499	Up
GOMF_GAMMA_AMINOBUTYRIC_ACID_TRANSMEMBRANE_TRANSPORTER_ACTIVITY	1.03394	0.159034	4.48834	0.000346923	0.00423972	0.191499	Up
GOBP_POSITIVE_REGULATION_OF_PROTEIN_KINASE_B_SIGNALING	0.375986	0.00868546	4.48716	0.000347783	0.00424691	0.189077	Not DEG
GOBP_NEGATIVE_REGULATION_OF_HUMORAL_IMMUNE_RESPONSE_MEDIATED_BY_CIRCULATING_IMMUNOGLOBULIN	0.902512	0.137438	4.48509	0.000349306	0.00426001	0.184802	Up
HP_TOOTH_ABSCESS	-0.878819	-0.0424255	-4.48496	0.0003494	0.00426001	0.184541	Down
HP_HEREDITARY_NONPOLYPOSIS_COLORECTAL_CARCINOMA	0.490334	0.00708413	4.48386	0.000350211	0.00426432	0.182271	Not DEG
GOBP_ANTEROGRADE_AXONAL_TRANSPORT_OF_MITOCHONDRION	-0.780548	-0.0620719	-4.48374	0.000350298	0.00426432	0.18203	Down
GOBP_XENOPHAGY	-0.638278	-0.041732	-4.48093	0.000352378	0.00428197	0.176239	Down
HP_MYOFIBRILLAR_MYOPATHY	0.672482	-0.0638036	4.48067	0.000352567	0.00428197	0.175714	Up
GOBP_REGULATION_OF_MYELOID_LEUKOCYTE_MEDIATED_IMMUNITY	0.584776	-0.00337162	4.48067	0.000352569	0.00428197	0.175709	Up
HP_AMELOGENESIS_IMPERFECTA	0.496094	0.00824139	4.47911	0.00035373	0.00429275	0.172492	Not DEG
GOMF_HORMONE_ACTIVITY	0.711239	0.0539997	4.47703	0.000355281	0.00430823	0.168215	Up
GOBP_PIECEMEAL_MICROAUTOPHAGY_OF_THE_NUCLEUS	-0.846783	0.0257688	-4.47623	0.00035588	0.00431215	0.166567	Down
GOBP_PROTEIN_TRANSPORT_TO_VACUOLE_INVOLVED_IN_UBIQUITIN_DEPENDENT_PROTEIN_CATABOLIC_PROCESS_VIA_THE_MULTIVESICULAR_BODY_SORTING_PATHWAY	-0.528075	-0.0156902	-4.47531	0.000356568	0.00431357	0.164676	Not DEG
GOBP_POSITIVE_REGULATION_OF_NMDA_GLUTAMATE_RECEPTOR_ACTIVITY	0.652328	0.0334908	4.47523	0.000356632	0.00431357	0.164502	Up
GOMF_PHOSPHATE_ION_TRANSMEMBRANE_TRANSPORTER_ACTIVITY	0.576985	0.0355761	4.47493	0.000356855	0.00431357	0.163891	Not DEG
HP_PERIPHERAL_NEUROPATHY	-0.337795	-0.029022	-4.47383	0.000357682	0.00431357	0.161626	Not DEG
GOBP_AEROBIC_RESPIRATION	-0.720958	-0.0101085	-4.47357	0.00035788	0.00431357	0.161086	Down
GOBP_REGULATION_OF_PROSTATIC_BUD_FORMATION	0.806475	-0.00260741	4.47299	0.000358313	0.00431357	0.159903	Up
GOBP_REGULATION_OF_NUCLEOBASE_CONTAINING_COMPOUND_TRANSPORT	-0.797659	-0.0293392	-4.47292	0.000358369	0.00431357	0.159749	Down
GOCC_SAGA_COMPLEX	-0.689863	-0.0413241	-4.47284	0.000358431	0.00431357	0.159581	Down
GOBP_NEGATIVE_REGULATION_OF_RESPONSE_TO_OXIDATIVE_STRESS	0.475119	0.0142409	4.47256	0.000358637	0.00431357	0.159019	Not DEG
GOBP_REGULATION_OF_P38MAPK_CASCADE	0.486623	-0.0302262	4.47241	0.000358752	0.00431357	0.158705	Not DEG
GOBP_COLLAGEN_METABOLIC_PROCESS	0.620496	0.04436	4.47192	0.000359121	0.00431433	0.157699	Up
GOBP_SEQUESTERING_OF_IRON_ION	1.06366	-0.0536688	4.47152	0.000359427	0.00431433	0.156868	Up
GOBP_REGULATION_OF_APOPTOTIC_DNA_FRAGMENTATION	0.487072	0.0488684	4.47124	0.000359642	0.00431433	0.156282	Not DEG
GOBP_GRANZYME_MEDIATED_PROGRAMMED_CELL_DEATH_SIGNALING_PATHWAY	-0.704444	-0.0404075	-4.47022	0.000360412	0.00432025	0.154191	Down
GOBP_HETEROCHROMATIN_ORGANIZATION	-0.48631	-0.0180098	-4.46784	0.000362223	0.00433794	0.14929	Not DEG
HP_DELAYED_MYELINATION	-0.417663	-0.0300171	-4.46755	0.000362442	0.00433794	0.148698	Not DEG
HP_HYPERTROPHIC_CARDIOMYOPATHY	-0.408127	-0.0305176	-4.46518	0.000364256	0.00434953	0.143815	Not DEG
HP_PROLONGED_QTC_INTERVAL	-0.514156	-0.0471371	-4.46506	0.00036435	0.00434953	0.143563	Not DEG
GOBP_SPLICEOSOMAL_CONFORMATIONAL_CHANGES_TO_GENERATE_CATALYTIC_CONFORMATION	-0.940149	-0.0405631	-4.4648	0.000364548	0.00434953	0.143032	Down
GOBP_MESODERMAL_CELL_FATE_COMMITMENT	0.677858	0.0513737	4.46449	0.00036479	0.00434953	0.142383	Up
GOBP_GLIAL_CELL_FATE_SPECIFICATION	1.20402	0.0244717	4.46448	0.000364799	0.00434953	0.142358	Up
GOCC_MITOCHONDRIAL_LARGE_RIBOSOMAL_SUBUNIT	-0.611275	-0.0308628	-4.46151	0.000367086	0.00437346	0.136248	Down
GOBP_DEFENSE_RESPONSE_TO_BACTERIUM	0.475604	0.0289392	4.46086	0.00036759	0.00437614	0.134905	Not DEG
HP_ABSENCE_OF_SECONDARY_SEX_CHARACTERISTICS	0.419011	0.0209655	4.45991	0.000368326	0.00438156	0.13295	Not DEG
GOBP_NEGATIVE_REGULATION_OF_VIRAL_GENOME_REPLICATION	-0.558354	-0.0211374	-4.4594	0.000368718	0.0043829	0.131908	Not DEG
GOBP_REGULATION_OF_CENTRIOLE_REPLICATION	-0.515534	-0.0405951	-4.45795	0.000369851	0.00439303	0.12891	Not DEG
HP_ELEVATED_CIRCULATING_ASPARTATE_AMINOTRANSFERASE_CONCENTRATION	-0.46767	0.000304901	-4.45754	0.000370169	0.00439348	0.128068	Not DEG
HP_ABNORMAL_T_WAVE	-0.422954	-0.0155885	-4.45685	0.000370705	0.00439578	0.126653	Not DEG
GOBP_EPITHELIAL_CELL_MORPHOGENESIS	0.451026	-0.0193039	4.45657	0.000370925	0.00439578	0.126074	Not DEG
GOBP_CYTOLYSIS_BY_HOST_OF_SYMBIONT_CELLS	1.01369	0.0268288	4.45586	0.000371481	0.00439904	0.124609	Up
GOBP_POSITIVE_REGULATION_OF_MONOCYTE_CHEMOTACTIC_PROTEIN_1_PRODUCTION	0.786051	0.0572335	4.45485	0.000372271	0.00440506	0.122532	Up
GOBP_POSITIVE_REGULATION_OF_INTERLEUKIN_1_PRODUCTION	0.480322	0.0282097	4.45433	0.000372677	0.00440654	0.121466	Not DEG
GOCC_CYTOCHROME_COMPLEX	-0.872914	-0.00921273	-4.45386	0.000373053	0.00440765	0.12048	Down
GOBP_POSITIVE_REGULATION_OF_BLOOD_CIRCULATION	0.387933	0.00665232	4.45327	0.000373514	0.00440978	0.119271	Not DEG
GOMF_METAL_CLUSTER_BINDING	-0.513288	-0.0144773	-4.45128	0.000375084	0.00442196	0.11517	Not DEG
GOBP_ENGULFMENT_OF_APOPTOTIC_CELL	0.625284	0.0715723	4.45124	0.000375111	0.00442196	0.115101	Up
GOBP_POSITIVE_REGULATION_OF_MACROPHAGE_DERIVED_FOAM_CELL_DIFFERENTIATION	0.638684	-0.0204663	4.44968	0.000376349	0.00443054	0.111877	Up
GOBP_MULTI_MULTICELLULAR_ORGANISM_PROCESS	0.368636	0.0187388	4.44954	0.000376461	0.00443054	0.111588	Not DEG
GOBP_POSITIVE_REGULATION_OF_MITOPHAGY_IN_RESPONSE_TO_MITOCHONDRIAL_DEPOLARIZATION	-0.695623	-0.0473212	-4.44925	0.000376688	0.00443054	0.110997	Down
HP_ABNORMAL_CIRCULATING_PROTEINOGENIC_AMINO_ACID_DERIVATIVE_CONCENTRATION	-0.641484	-0.0231679	-4.44743	0.000378142	0.00444343	0.10723	Down
GOCC_MEDIATOR_COMPLEX	-0.511435	-0.0346185	-4.44716	0.000378351	0.00444343	0.106689	Not DEG
GOCC_CHOLINERGIC_SYNAPSE	0.794861	0.0579778	4.44597	0.000379307	0.00445131	0.104224	Up
GOCC_ACETYLCHOLINE_GATED_CHANNEL_COMPLEX	0.727087	0.0490179	4.44507	0.000380028	0.00445643	0.102367	Up
HP_EUNUCHOID_HABITUS	0.687636	0.0296021	4.44044	0.000383748	0.00449668	0.0928424	Up
GOMF_HISTONE_METHYLTRANSFERASE_ACTIVITY_H3_K9_SPECIFIC	-0.667213	-0.0156361	-4.43971	0.000384341	0.00450026	0.0913326	Down
GOBP_GLYCOPROTEIN_BIOSYNTHETIC_PROCESS	0.375957	0.0071248	4.43883	0.000385054	0.00450525	0.0895185	Not DEG
GOBP_MOTOR_BEHAVIOR	0.584706	0.0250682	4.43833	0.000385464	0.00450667	0.0884792	Up
GOBP_MITOCHONDRIAL_MEMBRANE_ORGANIZATION	-0.378151	-0.0146617	-4.43762	0.000386037	0.00451001	0.0870258	Not DEG
HP_FOCAL_T2_HYPERINTENSE_BRAINSTEM_LESION	-0.860721	-0.0504043	-4.43672	0.000386776	0.00451302	0.0851564	Down
GOBP_RENAL_VESICLE_DEVELOPMENT	0.59008	0.0579683	4.4366	0.000386872	0.00451302	0.0849149	Up
HP_NEOPLASM_OF_THE_ADRENAL_GLAND	-0.470417	-0.00339088	-4.43186	0.000390756	0.00455494	0.0751462	Not DEG
GOBP_NEGATIVE_REGULATION_OF_HISTONE_METHYLATION	-0.505478	-0.0150263	-4.4309	0.000391546	0.00456075	0.0731721	Not DEG
GOBP_ENDOTHELIAL_CELL_CHEMOTAXIS	0.551141	-0.0206387	4.42949	0.000392715	0.00457085	0.0702588	Not DEG
GOMF_UBIQUINOL_CYTOCHROME_C_REDUCTASE_ACTIVITY	-1.07184	-0.0425108	-4.42869	0.000393377	0.00457085	0.0686108	Down
HP_FRONTAL_HIRSUTISM	-0.864257	-0.0454082	-4.42846	0.000393569	0.00457085	0.0681329	Down
GOBP_RIBOSOMAL_SMALL_SUBUNIT_ASSEMBLY	-0.836109	-0.0234123	-4.42845	0.00039358	0.00457085	0.0681055	Down
HP_HYPOTHALAMIC_GONADOTROPIN_RELEASING_HORMONE_DEFICIENCY	0.526993	0.0378637	4.42783	0.00039409	0.00457337	0.0668405	Not DEG
HP_LETHARGY	-0.469947	-0.00635796	-4.42729	0.00039454	0.00457521	0.0657236	Not DEG
GOBP_MANGANESE_ION_TRANSMEMBRANE_TRANSPORT	0.818212	-0.0476939	4.42454	0.000396835	0.00459241	0.0600541	Up
GOMF_MANGANESE_ION_TRANSMEMBRANE_TRANSPORTER_ACTIVITY	0.818212	-0.0476939	4.42454	0.000396835	0.00459241	0.0600541	Up
GOCC_CLUSTER_OF_ACTIN_BASED_CELL_PROJECTIONS	0.409669	0.0292746	4.42414	0.000397168	0.00459241	0.0592341	Not DEG
GOBP_POSITIVE_REGULATION_OF_CARDIAC_EPITHELIAL_TO_MESENCHYMAL_TRANSITION	0.558584	0.00489274	4.42411	0.000397197	0.00459241	0.0591619	Not DEG
GOMF_MONOVALENT_CATION_PROTON_ANTIPORTER_ACTIVITY	0.498254	0.0164646	4.42209	0.00039889	0.00460637	0.0550055	Not DEG
GOBP_TRIVALENT_INORGANIC_ANION_HOMEOSTASIS	0.57589	0.0176156	4.42197	0.000398993	0.00460637	0.0547529	Not DEG
GOBP_CARTILAGE_DEVELOPMENT_INVOLVED_IN_ENDOCHONDRAL_BONE_MORPHOGENESIS	0.540423	0.00633752	4.42096	0.000399846	0.00460971	0.0526637	Not DEG
GOBP_MITOCHONDRIAL_TRANSPORT	-0.380588	-0.013209	-4.42034	0.000400372	0.00460971	0.0513806	Not DEG
HP_ABNORMAL_BASAL_GANGLIA_MRI_SIGNAL_INTENSITY	-0.709668	-0.0369122	-4.42025	0.000400442	0.00460971	0.051209	Down
HP_CONGENITAL_ADRENAL_HYPERPLASIA	-0.898074	-0.0580337	-4.42023	0.00040046	0.00460971	0.0511641	Down
GOBP_RESPONSE_TO_CHEMOKINE	0.58015	0.0462498	4.41954	0.000401046	0.00461306	0.0497346	Up
GOBP_SECONDARY_HEART_FIELD_SPECIFICATION	0.501201	0.0537741	4.41897	0.000401523	0.00461516	0.0485724	Not DEG
GOBP_EPITHELIAL_CELL_PROLIFERATION_INVOLVED_IN_LUNG_MORPHOGENESIS	0.58413	0.0107576	4.41769	0.000402617	0.00462434	0.0459125	Up
GOCC_BRAHMA_COMPLEX	-0.791767	-0.0325383	-4.41453	0.000405304	0.00465179	0.0394095	Down
GOBP_REGULATION_OF_PRO_B_CELL_DIFFERENTIATION	-0.636988	-0.052232	-4.41356	0.000406135	0.00465366	0.0374087	Down
GOBP_C4_DICARBOXYLATE_TRANSPORT	0.414847	0.0310241	4.41346	0.00040622	0.00465366	0.0372026	Not DEG
HP_BROAD_FEMORAL_NECK	0.621692	0.0304759	4.41303	0.000406595	0.00465366	0.0363006	Up
HP_GLIOSIS	-0.484926	-0.0256277	-4.41296	0.000406656	0.00465366	0.0361549	Not DEG
HP_BASAL_GANGLIA_GLIOSIS	-0.795217	-0.0318543	-4.41216	0.000407338	0.00465805	0.0345179	Down
GOBP_PULMONARY_VALVE_MORPHOGENESIS	0.651333	0.00554208	4.40804	0.0004109	0.00468957	0.0260053	Up
GOBP_NEGATIVE_REGULATION_OF_CELL_CELL_ADHESION	0.403672	0.0264961	4.40796	0.000410969	0.00468957	0.0258416	Not DEG
HP_RECURRENT_HYPOGLYCEMIA	-0.587784	-0.0100918	-4.40793	0.000410993	0.00468957	0.0257858	Down
HP_GENERALIZED_LIMB_MUSCLE_ATROPHY	0.462366	-0.0277049	4.40667	0.000412088	0.00469865	0.023183	Not DEG
HP_ABNORMAL_MYELINATION	-0.367662	-0.0283905	-4.40609	0.00041259	0.00470094	0.021995	Not DEG
GOBP_ACTIVATION_OF_MEIOSIS	0.857332	0.0284281	4.40384	0.000414551	0.00471986	0.0173583	Up
GOBP_GERM_CELL_DEVELOPMENT	0.284	0.025561	4.4002	0.000417753	0.00475132	0.00983802	Not DEG
GOMF_N_ACETYLTRANSFERASE_ACTIVITY	-0.450958	-0.0263678	-4.40001	0.000417922	0.00475132	0.00944201	Not DEG
HP_ABNORMAL_CIRCULATING_DEHYDROEPIANDROSTERONE_CONCENTRATION	-0.816286	-0.053833	-4.39717	0.000420438	0.00477645	0.003577	Down
GOBP_POSITIVE_REGULATION_OF_CELL_JUNCTION_ASSEMBLY	0.384052	0.0447311	4.39586	0.000421597	0.00478615	0.000886034	Not DEG
GOCC_ELONGATOR_HOLOENZYME_COMPLEX	-0.755394	0.0108957	-4.39341	0.000423789	0.00480755	-0.00418361	Down
GOCC_KERATIN_FILAMENT	0.699575	-0.00307101	4.39263	0.000424487	0.00481198	-0.00579132	Up
GOBP_L_ASPARTATE_TRANSMEMBRANE_TRANSPORT	0.444795	0.0178243	4.39151	0.000425488	0.00481983	-0.00809312	Not DEG
GOBP_LIPID_EXPORT_FROM_CELL	0.615075	0.0318931	4.39078	0.000426146	0.0048238	-0.00960428	Up
GOMF_HEPARIN_BINDING	0.539876	0.00840656	4.38986	0.000426977	0.00482971	-0.0115085	Not DEG
GOBP_PEPTIDYL_LYSINE_ACETYLATION	-0.442372	-0.0201847	-4.38894	0.000427807	0.00483343	-0.0134075	Not DEG
GOBP_POSITIVE_REGULATION_OF_INTERLEUKIN_18_PRODUCTION	0.760204	0.0391233	4.38881	0.000427923	0.00483343	-0.0136724	Up
GOMF_PH_DOMAIN_BINDING	-0.830603	-0.059813	-4.38743	0.000429174	0.00484407	-0.0165246	Down
GOBP_REGULATION_OF_CD4_POSITIVE_ALPHA_BETA_T_CELL_DIFFERENTIATION	0.607218	0.0583718	4.38704	0.000429529	0.00484458	-0.0173336	Up
GOCC_HAUS_COMPLEX	-0.682096	-0.0651507	-4.38587	0.000430586	0.00485301	-0.0197357	Down
HP_LOSS_OF_VOICE	-0.992204	-0.0159224	-4.38493	0.000431449	0.00485924	-0.0216926	Down
GOBP_THIAMINE_CONTAINING_COMPOUND_METABOLIC_PROCESS	-0.763265	-0.0516249	-4.38398	0.000432315	0.00486273	-0.0236517	Down
GOMF_SOLUTE_CATION_ANTIPORTER_ACTIVITY	0.435833	0.0161433	4.38357	0.00043269	0.00486273	-0.0244983	Not DEG
GOBP_EMBRYONIC_PLACENTA_MORPHOGENESIS	0.57013	-0.0017928	4.38342	0.000432821	0.00486273	-0.0247953	Not DEG
GOBP_TELOMERE_MAINTENANCE_IN_RESPONSE_TO_DNA_DAMAGE	-0.504736	-0.0108024	-4.38322	0.000433002	0.00486273	-0.0252031	Not DEG
HP_FOCAL_CORTICAL_DYSPLASIA_TYPE_II	-0.812478	-0.0243028	-4.38208	0.000434051	0.00487102	-0.0275678	Down
GOBP_POSITIVE_REGULATION_OF_T_CELL_CYTOKINE_PRODUCTION	0.428485	-0.00229678	4.37959	0.00043634	0.0048932	-0.0327092	Not DEG
GOBP_SODIUM_ION_TRANSPORT	0.308081	0.0335269	4.37905	0.000436842	0.00489531	-0.033831	Not DEG
GOBP_POSITIVE_REGULATION_OF_ESTABLISHMENT_OF_PROTEIN_LOCALIZATION_TO_MITOCHONDRION	-0.510634	-0.0289615	-4.37763	0.000438149	0.00490646	-0.0367524	Not DEG
GOBP_N_TERMINAL_PROTEIN_AMINO_ACID_ACETYLATION	-0.702524	-0.0453981	-4.37727	0.000438487	0.00490673	-0.037506	Down
GOBP_DIGESTION	0.412511	0.029189	4.37677	0.000438946	0.00490836	-0.0385285	Not DEG
GOMF_PHOSPHATIDYLINOSITOL_3_4_5_TRISPHOSPHATE_5_PHOSPHATASE_ACTIVITY	-0.636429	-0.0294272	-4.37423	0.000441314	0.0049278	-0.0437864	Down
GOMF_PHOSPHATIDYLINOSITOL_TRISPHOSPHATE_PHOSPHATASE_ACTIVITY	-0.636429	-0.0294272	-4.37423	0.000441314	0.0049278	-0.0437864	Down
HP_INTELLECTUAL_DISABILITY_PROGRESSIVE	-0.399833	-0.0180373	-4.37281	0.000442636	0.00493903	-0.0467077	Not DEG
GOCC_PRESYNAPTIC_CYTOSOL	0.595742	-0.00173886	4.37185	0.000443535	0.00494554	-0.048691	Up
GOBP_REGULATION_OF_CELL_KILLING	0.606625	0.0309651	4.37062	0.000444686	0.00495484	-0.0512233	Up
GOCC_INFLAMMASOME_COMPLEX	0.644747	0.0392079	4.36612	0.000448938	0.00498944	-0.0605239	Up
GOMF_LYSINE_N_METHYLTRANSFERASE_ACTIVITY	-0.469414	-0.0351972	-4.36546	0.000449568	0.00498944	-0.0618947	Not DEG
GOBP_CEREBELLAR_CORTEX_MORPHOGENESIS	0.564305	0.0111191	4.36535	0.000449673	0.00498944	-0.0621215	Not DEG
GOBP_NEGATIVE_REGULATION_OF_MACROPHAGE_MIGRATION	0.745521	0.0203358	4.36451	0.000450465	0.00498944	-0.0638421	Up
HP_DECREASED_SERUM_COMPLEMENT_FACTOR_I	1.31502	0.0365853	4.36419	0.000450774	0.00498944	-0.0645119	Up
GOBP_HIGH_DENSITY_LIPOPROTEIN_PARTICLE_CLEARANCE	0.834047	0.0420397	4.36417	0.00045079	0.00498944	-0.0645468	Up
GOBP_TANGENTIAL_MIGRATION_FROM_THE_SUBVENTRICULAR_ZONE_TO_THE_OLFACTORY_BULB	-0.520083	-0.00987254	-4.36415	0.000450811	0.00498944	-0.0645911	Not DEG
HP_TESTICULAR_ADRENAL_REST_TUMOR	-1.03754	-0.0941051	-4.36398	0.000450977	0.00498944	-0.0649522	Down
HP_ABNORMAL_RESPONSE_TO_INSULIN_TOLERANCE_TEST	-1.03754	-0.0941051	-4.36398	0.000450977	0.00498944	-0.0649522	Down
HP_IMPAIRED_CORTISOL_RESPONSE_TO_INSULIN_STIMULATION_TEST	-1.03754	-0.0941051	-4.36398	0.000450977	0.00498944	-0.0649522	Down
GOCC_BLOOD_MICROPARTICLE	0.517037	0.0127779	4.36362	0.000451316	0.00498966	-0.0656865	Not DEG
GOBP_REGULATION_OF_EPINEPHRINE_SECRETION	0.885724	0.0265551	4.36264	0.000452253	0.00499164	-0.0677128	Up
GOBP_NEGATIVE_REGULATION_OF_EPINEPHRINE_SECRETION	0.885724	0.0265551	4.36264	0.000452253	0.00499164	-0.0677128	Up
HP_OLIVOPONTOCEREBELLAR_ATROPHY	-0.918282	-0.0399912	-4.36243	0.000452452	0.00499164	-0.0681423	Down
HP_METATARSUS_ADDUCTUS	0.437227	-0.00700689	4.36129	0.000453545	0.00500017	-0.0704996	Not DEG
GOMF_STAT_FAMILY_PROTEIN_BINDING	-0.606113	0.00712788	-4.3603	0.000454495	0.00500712	-0.0725451	Down
GOMF_PEPTIDE_N_ACETYLTRANSFERASE_ACTIVITY	-0.535962	-0.0358046	-4.35978	0.000454993	0.00500908	-0.0736144	Not DEG
GOBP_MESENCHYMAL_TO_EPITHELIAL_TRANSITION	0.542289	0.0121052	4.35872	0.000456014	0.00501679	-0.0758045	Not DEG
GOBP_EYE_PHOTORECEPTOR_CELL_DIFFERENTIATION	0.450929	0.041736	4.35827	0.00045645	0.00501807	-0.0767389	Not DEG
HP_BILE_DUCT_PROLIFERATION	-0.590621	0.0535157	-4.3577	0.000457	0.00502058	-0.0779143	Down
GOMF_PHOSPHATIDYLINOSITOL_4_5_BISPHOSPHATE_5_PHOSPHATASE_ACTIVITY	-0.501582	-0.0138646	-4.35734	0.000457351	0.00502092	-0.0786662	Not DEG
HP_INAPPROPRIATE_ANTIDIURETIC_HORMONE_SECRETION	0.888098	0.0824011	4.35523	0.000459396	0.00503983	-0.0830238	Up
GOCC_RESPIRASOME	-0.849239	-0.0294128	-4.35381	0.000460776	0.00504999	-0.0859555	Down
GOBP_POSITIVE_REGULATION_OF_T_HELPER_17_CELL_DIFFERENTIATION	0.642545	0.069887	4.35362	0.000460967	0.00504999	-0.0863597	Up
HP_PROGRESSIVE_MACROCEPHALY	-0.736073	-0.0385167	-4.35309	0.000461477	0.00505205	-0.0874413	Down
GOBP_POSITIVE_REGULATION_OF_ENDOTHELIAL_CELL_CHEMOTAXIS	0.610697	-0.0321381	4.35226	0.000462287	0.00505738	-0.0891549	Up
GOBP_ENDOCRINE_PANCREAS_DEVELOPMENT	0.470603	0.00891918	4.35134	0.000463189	0.00506067	-0.0910575	Not DEG
GOBP_REGULATION_OF_BONE_REMODELING	0.478117	0.00263948	4.35119	0.000463333	0.00506067	-0.0913615	Not DEG
HP_HYPERTRICHOSIS	-0.432888	-0.0237716	-4.35096	0.000463558	0.00506067	-0.0918374	Not DEG
GOMF_RNA_POLYMERASE_III_GENERAL_TRANSCRIPTION_INITIATION_FACTOR_ACTIVITY	-0.716546	-0.0373125	-4.35023	0.000464277	0.00506499	-0.0933507	Down
GOCC_U2_TYPE_CATALYTIC_STEP_2_SPLICEOSOME	-0.707218	-0.0358825	-4.34672	0.000467743	0.00509703	-0.100617	Down
GOCC_PHOSPHORYLASE_KINASE_COMPLEX	-0.669993	-0.0485471	-4.34647	0.000467984	0.00509703	-0.101121	Down
GOBP_POSITIVE_REGULATION_OF_MITOTIC_CELL_CYCLE_SPINDLE_ASSEMBLY_CHECKPOINT	0.551791	0.0961685	4.346	0.000468449	0.00509703	-0.102091	Not DEG
GOBP_HINDBRAIN_MORPHOGENESIS	0.530719	0.00338347	4.34593	0.000468517	0.00509703	-0.102233	Not DEG
GOBP_TRANSLESION_SYNTHESIS	-0.584362	-0.0169174	-4.34391	0.000470525	0.00511533	-0.106412	Down
HP_ABNORMALITY_OF_RETINAL_PIGMENTATION	-0.362708	-0.00427327	-4.34267	0.000471763	0.00512523	-0.108979	Not DEG
GOBP_REGULATION_OF_LEUKOCYTE_DEGRANULATION	0.644071	0.00761232	4.34122	0.000473217	0.00513746	-0.111985	Up
GOBP_REGULATION_OF_PLATELET_ACTIVATION	0.463724	0.0128904	4.33947	0.00047497	0.00515292	-0.115598	Not DEG
HP_ENLARGED_OVARIES	-0.68939	-0.0131735	-4.33889	0.000475553	0.00515567	-0.116796	Down
GOBP_REGULATION_OF_WOUND_HEALING	0.413035	0.0146181	4.3384	0.000476047	0.00515745	-0.11781	Not DEG
GOBP_ANTIGEN_PROCESSING_AND_PRESENTATION_VIA_MHC_CLASS_IB	0.545779	0.0151993	4.33694	0.000477518	0.00516981	-0.120824	Not DEG
GOBP_CELLULAR_RESPONSE_TO_INDOLE_3_METHANOL	-0.583564	-0.0473953	-4.33575	0.000478723	0.00517927	-0.123286	Down
GOBP_POSITIVE_REGULATION_OF_TOLL_LIKE_RECEPTOR_SIGNALING_PATHWAY	0.328136	0.0123683	4.33496	0.000479523	0.00518435	-0.124918	Not DEG
GOBP_POSITIVE_REGULATION_OF_T_HELPER_CELL_DIFFERENTIATION	0.6073	0.0217774	4.33368	0.00048082	0.00519479	-0.127557	Up
HP_ABSENT_PHALANGEAL_CREASE	0.787639	0.0335053	4.33329	0.000481214	0.00519546	-0.128357	Up
GOMF_SODIUM_ION_TRANSMEMBRANE_TRANSPORTER_ACTIVITY	0.41645	0.0622489	4.33134	0.000483208	0.00521338	-0.132396	Not DEG
GOBP_MINERALOCORTICOID_METABOLIC_PROCESS	0.801512	0.0355389	4.32772	0.000486924	0.00524986	-0.13988	Up
GOBP_CELLULAR_RESPONSE_TO_GONADOTROPIN_STIMULUS	0.603239	0.0403846	4.3267	0.00048798	0.00525762	-0.141995	Up
GOBP_URATE_METABOLIC_PROCESS	0.941182	0.0541911	4.32531	0.00048942	0.00526951	-0.144874	Up
GOBP_FORMATION_OF_PRIMARY_GERM_LAYER	0.458053	0.0114373	4.32494	0.000489795	0.00526993	-0.145623	Not DEG
GOMF_AMINO_ACID_PROTON_SYMPORTER_ACTIVITY	0.633021	-0.0221328	4.32432	0.000490439	0.00527323	-0.146905	Up
GOCC_U2_TYPE_SPLICEOSOMAL_COMPLEX	-0.606659	-0.044267	-4.32397	0.000490804	0.00527354	-0.147633	Down
GOBP_VESICLE_FUSION_TO_PLASMA_MEMBRANE	0.595949	0.0542826	4.32311	0.000491696	0.0052795	-0.149407	Up
HP_ABNORMAL_THROMBOSIS	0.369162	0.00221067	4.32243	0.000492414	0.00528358	-0.150832	Not DEG
HP_CONGENITAL_SENSORINEURAL_HEARING_IMPAIRMENT	0.488398	0.0276908	4.32122	0.000493673	0.00529346	-0.153326	Not DEG
GOBP_MAINTENANCE_OF_PRESYNAPTIC_ACTIVE_ZONE_STRUCTURE	0.711476	0.0397675	4.32088	0.000494022	0.00529358	-0.154017	Up
GOBP_NEGATIVE_REGULATION_OF_CELL_FATE_COMMITMENT	0.760911	0.126657	4.32001	0.000494934	0.00529972	-0.155818	Up
GOBP_REGULATION_OF_ADAPTIVE_IMMUNE_RESPONSE	0.508728	0.0200059	4.31833	0.000496698	0.00531497	-0.159292	Not DEG
HP_SECONDARY_GROWTH_HORMONE_DEFICIENCY	-0.578216	-0.0382626	-4.31739	0.000497693	0.0053204	-0.161247	Not DEG
GOMF_TRANSCRIPTION_ELONGATION_FACTOR_ACTIVITY	0.699685	0.0653379	4.31721	0.000497885	0.0053204	-0.161624	Up
HP_AVASCULAR_NECROSIS_OF_THE_CAPITAL_FEMORAL_EPIPHYSIS	0.475159	0.0199049	4.31535	0.000499844	0.00533769	-0.16546	Not DEG
HP_ABNORMALITY_OF_CIRCULATING_ADRENOCORTICOTROPIN_LEVEL	-0.423896	-0.0433341	-4.31467	0.00050057	0.00534181	-0.166879	Not DEG
GOBP_INTEGRATED_STRESS_RESPONSE_SIGNALING	0.459801	0.0126008	4.31175	0.000503665	0.00537117	-0.172899	Not DEG
GOBP_NEGATIVE_REGULATION_OF_TISSUE_REMODELING	0.685516	0.0495174	4.3098	0.000505754	0.00538977	-0.17694	Up
HP_ARACHNOID_HEMANGIOMATOSIS	-0.743601	-0.0369469	-4.30946	0.000506121	0.00539001	-0.177648	Down
GOMF_RNA_POLYMERASE_I_GENERAL_TRANSCRIPTION_INITIATION_FACTOR_ACTIVITY	-0.727353	-0.0339147	-4.30896	0.000506658	0.00539207	-0.178685	Down
GOBP_RNA_POLYMERASE_II_PREINITIATION_COMPLEX_ASSEMBLY	-0.492648	-0.0276183	-4.30776	0.000507945	0.0054021	-0.181163	Not DEG
GOBP_ENDOTHELIAL_CELL_MORPHOGENESIS	0.607783	-0.0273652	4.30709	0.000508666	0.00540609	-0.182548	Up
HP_DECREASED_LACRIMATION	-0.421979	-0.0124045	-4.30643	0.00050938	0.00541	-0.183918	Not DEG
GOBP_NUCLEAR_TRANSCRIBED_MRNA_CATABOLIC_PROCESS_EXONUCLEOLYTIC_3_5	-0.667834	-0.00172037	-4.30594	0.000509906	0.00541192	-0.184926	Down
HP_ABNORMAL_GLUCOSE_HOMEOSTASIS	-0.319255	-0.00211872	-4.30515	0.000510762	0.00541583	-0.186564	Not DEG
GOBP_BONE_MORPHOGENESIS	0.401717	0.0247984	4.30467	0.000511275	0.00541583	-0.187545	Not DEG
GOBP_TISSUE_REMODELING	0.373474	0.00975134	4.30464	0.000511312	0.00541583	-0.187616	Not DEG
GOMF_LIGAND_GATED_SODIUM_CHANNEL_ACTIVITY	0.675803	0.0674925	4.30204	0.000514134	0.00544203	-0.19299	Up
GOBP_REGULATION_OF_PROTEIN_MONOUBIQUITINATION	-0.866816	-0.0682671	-4.30077	0.000515526	0.00544905	-0.195632	Down
GOBP_HEART_VALVE_MORPHOGENESIS	0.482259	-0.0157949	4.30064	0.000515666	0.00544905	-0.195896	Not DEG
GOMF_EXCITATORY_EXTRACELLULAR_LIGAND_GATED_ION_CHANNEL_ACTIVITY	0.575428	0.0975948	4.30048	0.000515841	0.00544905	-0.196228	Not DEG
HP_OPEN_OPERCULUM	-0.932592	-0.052606	-4.29976	0.000516627	0.00545368	-0.197715	Down
HP_ANTEVERTED_EARS	-0.548696	0.0170066	-4.29853	0.000517971	0.00546417	-0.200251	Not DEG
HP_AORTIC_DISSECTION	0.58472	0.000884192	4.29706	0.000519589	0.00547504	-0.203297	Up
HP_ABNORMALITY_OF_RADIAL_EPIPHYSES	0.520554	0.0187335	4.29696	0.0005197	0.00547504	-0.203507	Not DEG
GOBP_RESPONSE_TO_COCAINE	0.328677	0.0672229	4.29513	0.000521717	0.00549259	-0.207289	Not DEG
GOBP_REGULATION_OF_DEFENSE_RESPONSE_TO_BACTERIUM	0.44162	0.0297035	4.29285	0.000524244	0.00551549	-0.212008	Not DEG
GOBP_REGULATION_OF_VIRAL_INDUCED_CYTOPLASMIC_PATTERN_RECOGNITION_RECEPTOR_SIGNALING_PATHWAY	-0.626755	-0.0270931	-4.29197	0.000525219	0.00551976	-0.213822	Down
GOBP_STEM_CELL_FATE_COMMITMENT	0.731334	0.0362352	4.29185	0.000525356	0.00551976	-0.214077	Up
GOMF_PROTON_TRANSPORTING_ATP_SYNTHASE_ACTIVITY_ROTATIONAL_MECHANISM	-0.864918	-0.0117977	-4.29143	0.000525829	0.00552103	-0.214956	Down
HP_TRANSIENT_GLOBAL_AMNESIA	-0.466101	-0.0303209	-4.28867	0.000528904	0.00554437	-0.220651	Not DEG
GOCC_LATERAL_ELEMENT	0.554626	-0.000696539	4.28865	0.000528928	0.00554437	-0.220694	Not DEG
HP_ABNORMAL_PERIVENTRICULAR_WHITE_MATTER_MORPHOLOGY	-0.353605	-0.0213978	-4.28849	0.000529115	0.00554437	-0.221038	Not DEG
GOBP_PEPTIDE_MODIFICATION	0.953798	0.0477944	4.28235	0.000536042	0.00560993	-0.233739	Up
HP_BIVENTRICULAR_HYPERTROPHY	0.828691	-0.0509576	4.28208	0.000536351	0.00560993	-0.234303	Up
GOCC_ZONULA_ADHERENS	-0.663566	-0.0644685	-4.28199	0.000536447	0.00560993	-0.234477	Down
HP_MICROANGIOPATHIC_HEMOLYTIC_ANEMIA	0.867134	0.0116717	4.28049	0.000538162	0.00562411	-0.237593	Up
HP_ABNORMAL_CIRCULATING_CARBOHYDRATE_CONCENTRATION	-0.570487	-0.0245901	-4.27954	0.000539239	0.00563161	-0.239545	Not DEG
GOBP_REGULATION_OF_CELL_CELL_ADHESION	0.409956	0.0182014	4.27869	0.000540213	0.00563464	-0.241308	Not DEG
GOBP_REGULATION_OF_MITOCHONDRIAL_MRNA_STABILITY	-0.837553	-0.0359281	-4.27845	0.000540491	0.00563464	-0.241811	Down
GOMF_PHOSPHATIDYLSERINE_1_ACYLHYDROLASE_ACTIVITY	0.508002	-0.0142657	4.27835	0.000540609	0.00563464	-0.242023	Not DEG
GOBP_PEROXISOME_PROLIFERATOR_ACTIVATED_RECEPTOR_SIGNALING_PATHWAY	-0.448188	-0.0260377	-4.27771	0.000541339	0.0056385	-0.243341	Not DEG
GOMF_OXIDOREDUCTASE_ACTIVITY_ACTING_ON_THE_CH_CH_GROUP_OF_DONORS	-0.534417	-0.0236745	-4.27726	0.000541855	0.00564012	-0.244272	Not DEG
GOBP_POSITIVE_REGULATION_OF_CHROMATIN_ORGANIZATION	-0.625541	-0.00817844	-4.27576	0.000543581	0.00565076	-0.247377	Down
GOBP_REGULATION_OF_ESTABLISHMENT_OF_PROTEIN_LOCALIZATION_TO_MITOCHONDRION	-0.447574	-0.0141346	-4.27556	0.000543817	0.00565076	-0.247801	Not DEG
HP_ABNORMALITY_OF_THE_BASAL_GANGLIA	-0.389042	-0.0310855	-4.27518	0.00054425	0.00565076	-0.248577	Not DEG
GOBP_DE_NOVO_PROTEIN_FOLDING	0.501761	-0.0191641	4.27512	0.000544321	0.00565076	-0.248704	Not DEG
HP_2_HYDROXYGLUTARATE_ACIDURIA	-1.01566	0.0146434	-4.27447	0.000545073	0.00565481	-0.250052	Down
GOBP_CENTROMERE_COMPLEX_ASSEMBLY	0.482613	0.0458438	4.27347	0.000546223	0.00566015	-0.252111	Not DEG
GOBP_NEGATIVE_REGULATION_OF_ERAD_PATHWAY	-0.48433	-0.0491787	-4.27338	0.000546329	0.00566015	-0.252299	Not DEG
HP_MIXED_HEARING_IMPAIRMENT	0.49951	0.0203006	4.27294	0.000546842	0.00566015	-0.253216	Not DEG
GOMF_COPPER_ION_BINDING	0.459035	0.0496145	4.27268	0.000547148	0.00566015	-0.253762	Not DEG
HP_DELUSIONS	-0.448903	-0.00764596	-4.27246	0.000547395	0.00566015	-0.254203	Not DEG
GOBP_POSITIVE_REGULATION_OF_INTERLEUKIN_13_PRODUCTION	0.869908	0.0434066	4.27195	0.000547991	0.00566258	-0.255266	Up
GOBP_REGULATION_OF_GENETIC_IMPRINTING	-0.864241	-0.0313604	-4.26551	0.000555526	0.00573665	-0.268598	Down
GOMF_IRON_ION_TRANSMEMBRANE_TRANSPORTER_ACTIVITY	-0.525261	-0.0653632	-4.26501	0.000556119	0.00573899	-0.26964	Not DEG
GOCC_PHAGOCYTIC_CUP	0.507584	0.00043859	4.26097	0.000560902	0.00578454	-0.278001	Not DEG
HP_EPENDYMOMA	-0.430535	-0.0326846	-4.25792	0.000564539	0.00581642	-0.28431	Not DEG
GOBP_L_ASPARTATE_IMPORT_ACROSS_PLASMA_MEMBRANE	0.860895	0.0343174	4.25776	0.000564737	0.00581642	-0.284652	Up
GOBP_CD4_POSITIVE_ALPHA_BETA_T_CELL_ACTIVATION	0.529602	0.047488	4.25733	0.000565252	0.0058179	-0.285542	Not DEG
GOMF_MRNA_METHYLTRANSFERASE_ACTIVITY	-0.63325	-0.048801	-4.25547	0.000567487	0.00583706	-0.289395	Down
HP_OPTIC_ATROPHY	-0.355883	-0.0157589	-4.25488	0.000568193	0.00584049	-0.290608	Not DEG
GOBP_POSITIVE_REGULATION_OF_ALPHA_BETA_T_CELL_ACTIVATION	0.589616	0.0239554	4.25387	0.000569409	0.00584729	-0.292695	Up
GOMF_TRANSCRIPTION_COREGULATOR_ACTIVITY	-0.365031	-0.0239174	-4.25371	0.000569602	0.00584729	-0.293025	Not DEG
GOBP_REGULATION_OF_VENTRICULAR_CARDIAC_MUSCLE_CELL_MEMBRANE_REPOLARIZATION	-0.454869	-0.0309411	-4.25304	0.000570422	0.00585187	-0.29443	Not DEG
HP_SELECTIVE_TOOTH_AGENESIS	0.418074	0.0190346	4.25151	0.00057227	0.00586698	-0.297587	Not DEG
GOBP_EOSINOPHIL_MEDIATED_IMMUNITY	0.674306	0.0524392	4.251	0.00057289	0.0058695	-0.298645	Up
GOBP_AV_NODE_CELL_TO_BUNDLE_OF_HIS_CELL_SIGNALING	-0.745263	-0.0693334	-4.2501	0.00057398	0.00587682	-0.3005	Down
GOBP_NITRIC_OXIDE_TRANSPORT	1.36434	0.00605618	4.24939	0.000574855	0.0058819	-0.301987	Up
GOBP_REGULATION_OF_ANIMAL_ORGAN_FORMATION	0.416726	0.0111531	4.24908	0.000575228	0.0058819	-0.302619	Not DEG
HP_TETRAPLEGIA_TETRAPARESIS	-0.315694	-0.0111101	-4.24708	0.00057768	0.00590312	-0.306771	Not DEG
GOMF_METAL_ION_TRANSMEMBRANE_TRANSPORTER_ACTIVITY	0.363323	0.05393	4.24615	0.000578814	0.00591085	-0.308686	Not DEG
HP_POSTERIOR_EMBRYOTOXON	-0.440506	-0.00422999	-4.24571	0.000579361	0.00591258	-0.309608	Not DEG
GOBP_BILE_ACID_SIGNALING_PATHWAY	0.678062	0.0903464	4.24354	0.000582028	0.00593126	-0.314091	Up
GOBP_POSITIVE_REGULATION_OF_DNA_TEMPLATED_TRANSCRIPTION_ELONGATION	-0.518225	-0.0398677	-4.24315	0.000582512	0.00593126	-0.314903	Not DEG
GOCC_KINOCILIUM	-0.750607	0.00374014	-4.24313	0.000582539	0.00593126	-0.314948	Down
GOBP_PEPTIDYL_SERINE_DEPHOSPHORYLATION	-0.438741	-0.0525837	-4.24299	0.000582707	0.00593126	-0.315228	Not DEG
HP_THYROTOXICOSIS_WITH_DIFFUSE_GOITER	0.895451	0.155901	4.24219	0.000583704	0.00593369	-0.316898	Up
HP_GRAVES_DISEASE	0.895451	0.155901	4.24219	0.000583704	0.00593369	-0.316898	Up
GOBP_HEART_FIELD_SPECIFICATION	0.58233	0.0509802	4.24084	0.000585378	0.00594485	-0.319692	Up
GOBP_PROTEOGLYCAN_METABOLIC_PROCESS	0.464758	-0.00181028	4.24069	0.000585561	0.00594485	-0.319999	Not DEG
GOMF_AMINOPEPTIDASE_ACTIVITY	-0.417352	-0.0109056	-4.24	0.000586416	0.00594967	-0.321422	Not DEG
HP_ABNORMAL_CIRCULATING_AMINO_ACID_CONCENTRATION	-0.437638	-0.016947	-4.23892	0.00058776	0.00595722	-0.323657	Not DEG
GOBP_REGULATION_OF_NAD_P_H_OXIDASE_ACTIVITY	0.574373	-0.00967264	4.2388	0.000587921	0.00595722	-0.323924	Not DEG
GOBP_RESPIRATORY_ELECTRON_TRANSPORT_CHAIN	-0.741318	-0.0195185	-4.23828	0.000588562	0.00595985	-0.324987	Down
GOCC_SERINE_TYPE_ENDOPEPTIDASE_COMPLEX	0.738726	0.0100372	4.23783	0.000589124	0.00596169	-0.325919	Up
GOMF_INOSITOL_TRISPHOSPHATE_PHOSPHATASE_ACTIVITY	-0.560562	-0.0026472	-4.23613	0.00059126	0.00597944	-0.329452	Not DEG
GOBP_REGULATION_OF_CELLULAR_EXTRAVASATION	0.622824	0.00354801	4.2351	0.000592554	0.00598866	-0.331585	Up
GOBP_EOSINOPHIL_MIGRATION	0.856588	0.101358	4.2344	0.000593427	0.00599256	-0.333021	Up
GOBP_METANEPHRIC_NEPHRON_TUBULE_MORPHOGENESIS	0.65673	0.0440401	4.23418	0.000593706	0.00599256	-0.33348	Up
HP_APLASIA_HYPOPLASIA_OF_THE_CAPITAL_FEMORAL_EPIPHYSIS	0.569329	0.0382174	4.23194	0.000596544	0.00601733	-0.338134	Not DEG
GOBP_SKELETAL_MUSCLE_ORGAN_DEVELOPMENT	0.336349	-0.0068373	4.23135	0.000597281	0.00602088	-0.339339	Not DEG
HP_PALPITATIONS	-0.43488	-0.0322696	-4.23032	0.000598599	0.00603029	-0.341491	Not DEG
GOCC_HISTONE_DEACETYLASE_COMPLEX	-0.458402	-0.0378659	-4.22865	0.000600715	0.00604772	-0.344935	Not DEG
GOBP_TRANSITION_METAL_ION_TRANSPORT	0.334144	0.0175041	4.22685	0.000603022	0.00606703	-0.348675	Not DEG
HP_SENSORY_NEUROPATHY	-0.394112	-0.02418	-4.22593	0.0006042	0.00607498	-0.350579	Not DEG
HP_DYSMETRIA	-0.327138	-0.00767119	-4.22463	0.000605872	0.00608788	-0.353276	Not DEG
GOBP_VIRAL_RNA_GENOME_REPLICATION	-0.554662	-0.00783336	-4.22406	0.000606598	0.00609127	-0.354446	Not DEG
GOBP_RESPONSE_TO_FIBROBLAST_GROWTH_FACTOR	0.395597	0.0132992	4.22362	0.000607168	0.00609298	-0.355361	Not DEG
GOBP_REGULATION_OF_ALPHA_BETA_T_CELL_DIFFERENTIATION	0.539916	0.0310562	4.22333	0.000607546	0.00609298	-0.355969	Not DEG
HP_EPISODIC_HYPOKALEMIA	0.749677	0.0708794	4.22199	0.000609276	0.00610641	-0.358744	Up
HP_ENCEPHALOPATHY	-0.377195	0.00425298	-4.22119	0.000610307	0.00611284	-0.360395	Not DEG
HP_IMPAIRED_MASTICATION	0.383533	0.00417247	4.21981	0.000612101	0.00612688	-0.363257	Not DEG
GOBP_NEGATIVE_REGULATION_OF_MEMBRANE_POTENTIAL	0.578317	0.023291	4.21917	0.00061293	0.00613126	-0.364579	Not DEG
GOBP_MONOCYTE_CHEMOTAXIS	0.686054	0.0123926	4.21627	0.000616721	0.00616524	-0.370595	Up
GOBP_MESODERM_MORPHOGENESIS	0.388719	0.000593204	4.21497	0.000618425	0.00617833	-0.373288	Not DEG
GOBP_REGULATION_OF_MRNA_PROCESSING	-0.496379	-0.0346579	-4.21414	0.000619512	0.00618191	-0.375001	Not DEG
GOBP_MITOCHONDRIAL_CALCIUM_ION_TRANSMEMBRANE_TRANSPORT	-0.51257	-0.0249146	-4.21388	0.000619859	0.00618191	-0.375549	Not DEG
GOMF_PROCOLLAGEN_PROLINE_DIOXYGENASE_ACTIVITY	0.897244	-0.00965768	4.2138	0.000619968	0.00618191	-0.375719	Up
GOMF_SULFURTRANSFERASE_ACTIVITY	-0.805059	0.000670264	-4.21125	0.00062333	0.00621148	-0.380996	Down
HP_AMINOACIDURIA	-0.303161	-0.00362048	-4.21069	0.000624075	0.00621344	-0.382162	Not DEG
GOBP_POSITIVE_REGULATION_OF_CHROMATIN_BINDING	-0.569546	-0.00272714	-4.2105	0.00062432	0.00621344	-0.382545	Not DEG
GOBP_POSITIVE_REGULATION_OF_HYDROGEN_PEROXIDE_MEDIATED_PROGRAMMED_CELL_DEATH	-0.913135	-0.0604611	-4.20906	0.000626233	0.00622851	-0.38553	Down
GOBP_REGULATION_OF_RETINOIC_ACID_RECEPTOR_SIGNALING_PATHWAY	-0.612754	0.0183034	-4.20847	0.000627027	0.00623245	-0.386766	Down
GOMF_ANTIGEN_BINDING	0.62453	0.0138613	4.2071	0.000628847	0.00624657	-0.389594	Up
GOBP_CELL_CELL_ADHESION_VIA_PLASMA_MEMBRANE_ADHESION_MOLECULES	0.406619	0.0474396	4.20657	0.000629558	0.00624967	-0.390697	Not DEG
GOBP_NEGATIVE_REGULATION_OF_EXTRACELLULAR_MATRIX_ORGANIZATION	0.799875	0.0112174	4.20566	0.000630785	0.00625788	-0.392596	Up
HP_PANCREATIC_ISLET_CELL_HYPERPLASIA	-0.691665	-0.0111995	-4.20149	0.000636391	0.00630717	-0.401229	Down
GOBP_POSITIVE_REGULATION_OF_OSTEOBLAST_PROLIFERATION	0.473176	0.0785927	4.20137	0.000636559	0.00630717	-0.401487	Not DEG
GOMF_CARBOHYDRATE_PROTON_SYMPORTER_ACTIVITY	0.697626	0.0593922	4.20075	0.000637398	0.00631149	-0.402772	Up
GOBP_NEGATIVE_REGULATION_OF_RIG_I_SIGNALING_PATHWAY	-0.717697	-0.0329442	-4.19953	0.000639053	0.00632388	-0.405302	Down
GOBP_CELL_CELL_SIGNALING_INVOLVED_IN_CARDIAC_CONDUCTION	-0.380831	-0.00180475	-4.19914	0.00063958	0.00632509	-0.406106	Not DEG
GOBP_NEUROINFLAMMATORY_RESPONSE	0.534604	0.00351923	4.19379	0.000646894	0.00639338	-0.417199	Not DEG
GOBP_POSITIVE_REGULATION_OF_RECEPTOR_RECYCLING	-0.562183	-0.0206334	-4.19306	0.000647896	0.00639925	-0.418708	Not DEG
HP_RENAL_HAMARTOMA	-0.723871	-0.0157638	-4.19218	0.000649104	0.00640663	-0.420526	Down
GOBP_REGULATION_OF_FERTILIZATION	0.633738	0.00272235	4.19192	0.000649461	0.00640663	-0.421063	Up
HP_VENTRICULAR_ARRHYTHMIA	-0.311788	-0.0190801	-4.19074	0.000651103	0.00641817	-0.423526	Not DEG
GOMF_AMYLOID_BETA_BINDING	0.429846	0.0167616	4.19048	0.000651452	0.00641817	-0.424048	Not DEG
HP_HODGKIN_LYMPHOMA	0.608597	0.018237	4.19011	0.000651972	0.00641926	-0.424826	Up
HP_HYPOMIMIC_FACE	-0.535248	-0.0352636	-4.18876	0.00065384	0.00643361	-0.427619	Not DEG
GOBP_RECEPTOR_MEDIATED_VIRION_ATTACHMENT_TO_HOST_CELL	0.793674	0.0719939	4.18756	0.000655513	0.00644601	-0.43011	Up
GOBP_CAVEOLA_ASSEMBLY	-0.672677	-0.077849	-4.18697	0.000656339	0.00644983	-0.431339	Down
GOBP_POSITIVE_REGULATION_OF_T_CELL_APOPTOTIC_PROCESS	0.752849	0.0724707	4.18669	0.000656725	0.00644983	-0.431912	Up
GOMF_OXIDOREDUCTASE_ACTIVITY_ACTING_ON_OTHER_NITROGENOUS_COMPOUNDS_AS_DONORS	-0.673279	-0.0200528	-4.18633	0.00065723	0.00645075	-0.432663	Down
GOBP_KIDNEY_MESENCHYME_DEVELOPMENT	0.539147	0.00454377	4.18216	0.00066308	0.00650408	-0.441306	Not DEG
GOBP_REGULATION_OF_ENDOTHELIAL_CELL_CHEMOTAXIS	0.557597	-0.0584467	4.18043	0.000665531	0.0065236	-0.444905	Not DEG
GOBP_ZINC_ION_IMPORT_ACROSS_PLASMA_MEMBRANE	0.723026	0.00947266	4.18016	0.000665903	0.0065236	-0.44545	Up
GOBP_EYE_MORPHOGENESIS	0.368393	0.0199091	4.17949	0.000666859	0.00652888	-0.44685	Not DEG
GOBP_CYTOCHROME_COMPLEX_ASSEMBLY	-0.421208	-0.0350193	-4.17659	0.000670976	0.00656508	-0.452853	Not DEG
GOBP_POSITIVE_REGULATION_OF_PROTEIN_SECRETION	0.350738	0.0113344	4.17471	0.000673664	0.00658726	-0.456753	Not DEG
GOCC_MITOTIC_SPINDLE_MICROTUBULE	-0.587236	-0.0264201	-4.1739	0.000674824	0.0065942	-0.45843	Down
GOMF_OXIDOREDUCTASE_ACTIVITY_ACTING_ON_A_HEME_GROUP_OF_DONORS	-0.864068	-0.0212374	-4.17363	0.000675216	0.0065942	-0.458997	Down
GOBP_CAMERA_TYPE_EYE_PHOTORECEPTOR_CELL_DIFFERENTIATION	0.541514	0.021521	4.17245	0.000676911	0.00660664	-0.461443	Not DEG
HP_ABNORMAL_T_CELL_SUBSET_DISTRIBUTION	0.536085	0.0401547	4.17197	0.000677605	0.00660768	-0.462442	Not DEG
GOBP_POSITIVE_REGULATION_OF_MICROTUBULE_NUCLEATION	-0.739998	-0.0299945	-4.17179	0.000677862	0.00660768	-0.462812	Down
GOBP_MYOTUBE_CELL_DEVELOPMENT	0.399459	-0.0102981	4.17097	0.000679045	0.00661509	-0.464512	Not DEG
GOBP_FACULTATIVE_HETEROCHROMATIN_FORMATION	-0.458159	-0.020705	-4.16982	0.000680712	0.0066272	-0.466903	Not DEG
GOMF_LBD_DOMAIN_BINDING	-0.550375	-0.0270376	-4.16688	0.000684981	0.00666462	-0.473	Not DEG
GOMF_HEMOGLOBIN_BINDING	1.08128	0.110429	4.16542	0.000687106	0.00668114	-0.476021	Up
GOBP_FAT_SOLUBLE_VITAMIN_CATABOLIC_PROCESS	0.851467	0.122462	4.16513	0.000687536	0.00668117	-0.476631	Up
GOBP_CELL_CELL_JUNCTION_DISASSEMBLY	0.559541	-0.0838264	4.16318	0.000690396	0.0067048	-0.48068	Not DEG
GOBP_REGULATION_OF_SUPEROXIDE_ANION_GENERATION	0.624289	0.00482804	4.1628	0.000690947	0.006706	-0.481458	Up
HP_LIMITED_ELBOW_MOVEMENT	0.412275	0.0199521	4.1614	0.000693013	0.00672189	-0.48437	Not DEG
HP_INTERMITTENT_JAUNDICE	0.679428	0.0365019	4.15993	0.000695177	0.00673831	-0.48741	Up
HP_COXA_VARA	0.395278	0.0284306	4.15967	0.000695568	0.00673831	-0.487958	Not DEG
HP_ABNORMAL_MITOCHONDRIA_IN_MUSCLE_TISSUE	-0.914252	-0.0373719	-4.15884	0.000696797	0.00674605	-0.48968	Down
GOBP_DERMATAN_SULFATE_METABOLIC_PROCESS	0.861009	0.0284023	4.15706	0.000699429	0.00676734	-0.493356	Up
HP_MITRAL_STENOSIS	0.455722	-0.0123567	4.15636	0.000700484	0.00676974	-0.494826	Not DEG
GOBP_S_ADENOSYLMETHIONINE_METABOLIC_PROCESS	-0.406395	-0.0197303	-4.15619	0.000700733	0.00676974	-0.495174	Not DEG
GOBP_PREVENTION_OF_POLYSPERMY	0.802836	-0.0472335	4.15603	0.000700974	0.00676974	-0.495508	Up
GOBP_REGULATION_OF_REPRODUCTIVE_PROCESS	0.295227	0.0207478	4.15571	0.000701451	0.00677017	-0.496171	Not DEG
GOMF_GAMMA_TUBULIN_BINDING	-0.387547	-0.0073213	-4.15361	0.000704594	0.00679632	-0.500531	Not DEG
HP_CARPAL_SYNOSTOSIS	0.348648	0.0350007	4.15224	0.000706646	0.00681023	-0.503366	Not DEG
GOBP_RESPONSE_TO_INTERLEUKIN_3	0.729884	0.0256239	4.15194	0.000707094	0.00681023	-0.503985	Up
HP_SHORTENED_PR_INTERVAL	0.803617	-0.0220268	4.15166	0.00070751	0.00681023	-0.504558	Up
GOBP_REGULATION_OF_EPITHELIAL_CELL_PROLIFERATION_INVOLVED_IN_LUNG_MORPHOGENESIS	0.533912	0.0173595	4.15126	0.000708122	0.00681023	-0.505401	Not DEG
GOMF_NADPLUS_NUCLEOSIDASE_ACTIVITY	0.730101	0.0558869	4.1512	0.000708211	0.00681023	-0.505524	Up
GOBP_HISTONE_H3_K36_METHYLATION	-0.779462	-0.0400881	-4.14987	0.000710213	0.00682528	-0.508276	Down
GOCC_ANCHORED_COMPONENT_OF_PRESYNAPTIC_MEMBRANE	0.62463	0.0223275	4.14853	0.000712239	0.00683595	-0.511054	Up
HP_SINUS_TACHYCARDIA	-0.618055	-0.0216983	-4.14837	0.000712488	0.00683595	-0.511395	Down
GOMF_EXTRACELLULAR_MATRIX_BINDING	0.510766	-0.0164022	4.14827	0.000712633	0.00683595	-0.511593	Not DEG
GOBP_REGULATION_OF_MACROPHAGE_ACTIVATION	0.441341	0.03585	4.14782	0.000713322	0.00683837	-0.512535	Not DEG
GOBP_CELLULAR_EXTRAVASATION	0.51385	-0.00430583	4.14065	0.000724293	0.00693567	-0.527418	Not DEG
GOBP_GRANULOCYTE_MIGRATION	0.525724	0.0329587	4.14061	0.000724358	0.00693567	-0.527505	Not DEG
HP_COOMBS_POSITIVE_HEMOLYTIC_ANEMIA	0.79215	0.0627009	4.13943	0.000726175	0.006945	-0.529947	Up
HP_ARTERIAL_RUPTURE	0.925418	0.0365362	4.13911	0.000726665	0.006945	-0.530604	Up
GOBP_POSITIVE_REGULATION_OF_MYELOID_LEUKOCYTE_MEDIATED_IMMUNITY	0.518002	-0.0254107	4.13905	0.000726764	0.006945	-0.530737	Not DEG
GOBP_LUTEOLYSIS	0.697367	0.0373947	4.13883	0.000727106	0.006945	-0.531196	Up
GOBP_HOMEOSTASIS_OF_NUMBER_OF_CELLS_WITHIN_A_TISSUE	0.365611	-0.00299713	4.13751	0.000729141	0.00696018	-0.53392	Not DEG
GOMF_VOLTAGE_GATED_ANION_CHANNEL_ACTIVITY	-0.542858	-0.0454242	-4.13654	0.000730654	0.00697014	-0.535942	Not DEG
GOBP_PROTEIN_ACTIVATION_CASCADE	0.508089	0.00593632	4.1361	0.000731343	0.00697014	-0.536861	Not DEG
GOBP_REGULATION_OF_POSITIVE_CHEMOTAXIS	0.508811	0.00347253	4.13598	0.00073152	0.00697014	-0.537097	Not DEG
GOCC_CHITOSOME	0.515481	0.0369204	4.13488	0.000733235	0.00698223	-0.539379	Not DEG
GOBP_INSULIN_PROCESSING	0.795999	0.0331703	4.13361	0.000735223	0.00699691	-0.54202	Up
GOBP_ADRENAL_GLAND_DEVELOPMENT	0.534972	0.019746	4.13332	0.000735671	0.00699692	-0.542613	Not DEG
HP_ULNAR_DEVIATION_OF_THE_HAND_OR_OF_FINGERS_OF_THE_HAND	0.459072	0.0443139	4.13273	0.000736597	0.00700147	-0.543839	Not DEG
GOBP_NEGATIVE_REGULATION_OF_CALCIUM_MEDIATED_SIGNALING	0.490831	0.00960888	4.1308	0.000739633	0.00702607	-0.54785	Not DEG
GOMF_FRIZZLED_BINDING	0.479941	0.0650248	4.13049	0.000740118	0.00702641	-0.548488	Not DEG
GOBP_LEUCINE_METABOLIC_PROCESS	-0.780561	0.0240515	-4.12955	0.000741605	0.00703626	-0.550445	Down
GOBP_REGULATION_OF_MYELOID_DENDRITIC_CELL_ACTIVATION	1.04922	0.0878832	4.12898	0.000742501	0.00704049	-0.551622	Up
HP_HAMARTOMA_OF_THE_EYE	-0.698955	-0.0212076	-4.12869	0.000742958	0.00704056	-0.552221	Down
GOBP_REGULATION_OF_T_HELPER_1_TYPE_IMMUNE_RESPONSE	0.676861	0.0307094	4.12684	0.000745903	0.00706419	-0.556078	Up
GOBP_OXIDATIVE_PHOSPHORYLATION	-0.711333	-0.0210667	-4.12563	0.000747826	0.00707813	-0.558589	Down
GOMF_PYRIMIDINE_NUCLEOTIDE_BINDING	0.758799	-0.00341617	4.12497	0.000748875	0.0070801	-0.559955	Up
HP_BRAIN_IMAGING_ABNORMALITY	-0.394275	-0.0238979	-4.12493	0.000748939	0.0070801	-0.560038	Not DEG
GOBP_VASCULOGENESIS_INVOLVED_IN_CORONARY_VASCULAR_MORPHOGENESIS	-1.06297	-0.0588259	-4.12458	0.000749496	0.00708109	-0.560763	Down
GOBP_NEURAL_RETINA_DEVELOPMENT	0.417833	0.0444861	4.1242	0.000750104	0.00708256	-0.561553	Not DEG
GOBP_POSITIVE_REGULATION_OF_DNA_TEMPLATED_TRANSCRIPTION_INITIATION	-0.382361	-0.022392	-4.12372	0.000750867	0.0070839	-0.562544	Not DEG
GOBP_NEGATIVE_REGULATION_OF_LIPOPROTEIN_LIPASE_ACTIVITY	0.926781	-0.00512877	4.12354	0.000751151	0.0070839	-0.562913	Up
GOBP_RESPONSE_TO_IRON_II_ION	-0.734437	-0.0456743	-4.12283	0.000752288	0.00708923	-0.564387	Down
HP_SHORTENING_OF_ALL_PHALANGES_OF_THE_TOES	0.708413	-0.00539625	4.12262	0.000752623	0.00708923	-0.56482	Up
GOBP_SPLICEOSOMAL_TRI_SNRNP_COMPLEX_ASSEMBLY	-0.637796	-0.0299077	-4.12202	0.000753591	0.00709409	-0.566074	Down
GOBP_REGULATION_OF_HOMOTYPIC_CELL_CELL_ADHESION	0.460535	0.0264057	4.12087	0.000755444	0.00710317	-0.568468	Not DEG
GOBP_DE_NOVO_NAD_BIOSYNTHETIC_PROCESS	0.740224	0.10036	4.12085	0.000755463	0.00710317	-0.568492	Up
HP_DYSTONIA	-0.354264	-0.0215682	-4.11671	0.000762163	0.00716186	-0.577098	Not DEG
GOBP_BRONCHUS_DEVELOPMENT	0.849151	0.00862351	4.11498	0.000764968	0.00718348	-0.58068	Up
HP_UNDERFOLDED_HELIX	0.95379	0.0518624	4.11473	0.000765382	0.00718348	-0.581206	Up
GOBP_TRICARBOXYLIC_ACID_CYCLE	-0.838955	0.0264115	-4.11394	0.000766661	0.00718932	-0.582834	Down
HP_NON_HODGKIN_LYMPHOMA	0.33265	0.0187762	4.11378	0.000766922	0.00718932	-0.583166	Not DEG
GOBP_POSITIVE_REGULATION_OF_CHEMOTAXIS	0.519014	-0.00055144	4.11245	0.000769107	0.00720549	-0.585939	Not DEG
HP_PSYCHOMOTOR_RETARDATION	-0.330977	-0.0267172	-4.11106	0.000771388	0.00722254	-0.588825	Not DEG
GOBP_POSITIVE_REGULATION_OF_EPITHELIAL_TO_MESENCHYMAL_TRANSITION	0.460091	-0.00250569	4.10961	0.000773771	0.00723336	-0.591832	Not DEG
GOBP_NUCLEAR_MRNA_SURVEILLANCE	-0.695585	-0.0351553	-4.10954	0.000773878	0.00723336	-0.591966	Down
GOMF_ALPHA_1_3_FUCOSYLTRANSFERASE_ACTIVITY	0.813916	-0.0448217	4.10951	0.00077393	0.00723336	-0.592031	Up
GOBP_PEPTIDYL_LYSINE_DIMETHYLATION	-0.584458	-0.033173	-4.10887	0.000774983	0.00723887	-0.593356	Down
GOBP_REGULATION_OF_NEUROTRANSMITTER_RECEPTOR_ACTIVITY	0.389422	0.0343735	4.10788	0.000776632	0.00724996	-0.595428	Not DEG
GOBP_POSITIVE_REGULATION_OF_REGULATED_SECRETORY_PATHWAY	0.607124	0.00149491	4.10674	0.000778515	0.00725865	-0.597788	Up
GOMF_INOSITOL_TETRAKISPHOSPHATE_PHOSPHATASE_ACTIVITY	-0.656743	-0.0057197	-4.10665	0.000778667	0.00725865	-0.597978	Down
GOCC_EQUATORIAL_MICROTUBULE_ORGANIZING_CENTER	-0.982923	-0.0365802	-4.10647	0.000778954	0.00725865	-0.598338	Down
GOBP_HISTONE_H3_K36_DEMETHYLATION	-0.780288	-0.00512504	-4.10553	0.000780525	0.00726464	-0.600301	Down
GOMF_HISTONE_H3_METHYL_LYSINE_36_DEMETHYLASE_ACTIVITY	-0.780288	-0.00512504	-4.10553	0.000780525	0.00726464	-0.600301	Down
GOBP_SERINE_TRANSPORT	0.554681	0.011893	4.10249	0.00078559	0.00730309	-0.606604	Not DEG
GOMF_SERINE_TRANSMEMBRANE_TRANSPORTER_ACTIVITY	0.554681	0.011893	4.10249	0.00078559	0.00730309	-0.606604	Not DEG
GOBP_ORGANIC_ACID_CATABOLIC_PROCESS	-0.380427	0.000820697	-4.10206	0.000786308	0.00730543	-0.607494	Not DEG
HP_CONGENITAL_BILATERAL_HIP_DISLOCATION	0.902751	0.0244544	4.10171	0.000786905	0.00730665	-0.608235	Up
GOBP_POSITIVE_REGULATION_OF_DNA_DAMAGE_RESPONSE_SIGNAL_TRANSDUCTION_BY_P53_CLASS_MEDIATOR	0.380982	-0.0245251	4.10035	0.000789183	0.00732079	-0.611051	Not DEG
GOBP_INTERLEUKIN_21_PRODUCTION	1.05095	0.107046	4.10024	0.000789364	0.00732079	-0.611274	Up
GOBP_REGULATION_OF_CELL_FATE_COMMITMENT	0.411904	0.0391378	4.09954	0.000790539	0.00732481	-0.612724	Not DEG
GOMF_EXTRACELLULAR_MATRIX_STRUCTURAL_CONSTITUENT_CONFERRING_COMPRESSION_RESISTANCE	0.819807	0.0245038	4.09919	0.000791142	0.00732481	-0.613467	Up
GOBP_ISOCITRATE_METABOLIC_PROCESS	-1.04137	-0.0293593	-4.09915	0.000791201	0.00732481	-0.61354	Down
GOBP_POSITIVE_REGULATION_OF_RECEPTOR_SIGNALING_PATHWAY_VIA_STAT	0.386509	0.0400044	4.09844	0.000792394	0.00733152	-0.615008	Not DEG
GOBP_INTERLEUKIN_1_MEDIATED_SIGNALING_PATHWAY	0.443313	-0.0156453	4.09763	0.00079377	0.00733991	-0.616699	Not DEG
GOBP_REGULATION_OF_ESTABLISHMENT_OF_PLANAR_POLARITY	0.415784	0.0300179	4.09704	0.000794772	0.00734484	-0.617928	Not DEG
GOBP_ZYMOGEN_ACTIVATION	0.531892	0.0341785	4.09664	0.000795454	0.0073468	-0.618764	Not DEG
GOBP_PROTEIN_MATURATION_BY_4FE_4S_CLUSTER_TRANSFER	0.751811	0.0286127	4.09598	0.00079656	0.00734901	-0.620118	Up
HP_RENAL_TUBULAR_DYSFUNCTION	-0.421496	-0.00851469	-4.09594	0.000796632	0.00734901	-0.620206	Not DEG
HP_CHORDEE	-0.75026	-0.0448691	-4.09528	0.000797748	0.00735106	-0.621571	Down
GOBP_MITOTIC_SPINDLE_ELONGATION	0.608891	0.0915455	4.09498	0.000798263	0.00735106	-0.622199	Up
GOBP_SPINDLE_ELONGATION	0.608891	0.0915455	4.09498	0.000798263	0.00735106	-0.622199	Up
GOCC_PLATELET_ALPHA_GRANULE	0.474597	0.00283333	4.09357	0.000800667	0.00736887	-0.62513	Not DEG
HP_PNEUMOTHORAX	0.460227	-0.000837224	4.09225	0.000802915	0.00738522	-0.627862	Not DEG
GOBP_POSITIVE_REGULATION_OF_ACTIVATED_T_CELL_PROLIFERATION	0.622673	-8.42576e-05	4.09163	0.000803982	0.00739069	-0.629155	Up
GOBP_STEROID_HORMONE_SECRETION	0.599048	0.017069	4.09128	0.000804578	0.00739182	-0.629877	Up
GOBP_RNA_PHOSPHODIESTER_BOND_HYDROLYSIS_EXONUCLEOLYTIC	-0.460719	-0.0183291	-4.08984	0.000807061	0.00740875	-0.632879	Not DEG
GOMF_CYTOKINE_RECEPTOR_BINDING	0.421499	0.0170517	4.08966	0.000807367	0.00740875	-0.633249	Not DEG
GOBP_POSITIVE_REGULATION_OF_APOPTOTIC_PROCESS_INVOLVED_IN_MORPHOGENESIS	0.988438	0.0359627	4.08911	0.000808314	0.00740875	-0.634391	Up
GOBP_POSITIVE_REGULATION_OF_APOPTOTIC_PROCESS_INVOLVED_IN_DEVELOPMENT	0.988438	0.0359627	4.08911	0.000808314	0.00740875	-0.634391	Up
GOBP_PLATELET_AGGREGATION	0.378919	-0.0104641	4.08835	0.000809627	0.00741645	-0.635973	Not DEG
GOBP_PROTEIN_LINEAR_POLYUBIQUITINATION	-0.741834	0.00792843	-4.08798	0.000810251	0.00741783	-0.636724	Down
GOMF_ALCOHOL_DEHYDROGENASE_ACTIVITY_ZINC_DEPENDENT	-0.964866	-0.0448737	-4.08741	0.000811247	0.00742089	-0.637921	Down
GOBP_TRANSCRIPTION_PREINITIATION_COMPLEX_ASSEMBLY	-0.507523	-0.0282098	-4.08724	0.000811534	0.00742089	-0.638265	Not DEG
HP_AGENESIS_OF_MAXILLARY_INCISOR	0.619245	0.0409676	4.08655	0.000812725	0.00742708	-0.639694	Up
GOBP_SIALIC_ACID_TRANSPORT	0.832546	-0.030152	4.08595	0.000813776	0.00742708	-0.640953	Up
GOMF_SIALIC_ACID_TRANSMEMBRANE_TRANSPORTER_ACTIVITY	0.832546	-0.030152	4.08595	0.000813776	0.00742708	-0.640953	Up
HP_ABNORMALITY_OF_DERMAL_MELANOSOMES	0.59344	-0.0426347	4.08558	0.000814412	0.00742708	-0.641714	Up
GOMF_OXIDOREDUCTION_DRIVEN_ACTIVE_TRANSMEMBRANE_TRANSPORTER_ACTIVITY	-0.81891	-0.0506614	-4.08546	0.000814615	0.00742708	-0.641957	Down
GOBP_RHYTHMIC_BEHAVIOR	-0.48331	-0.0165746	-4.08521	0.000815058	0.00742708	-0.642487	Not DEG
HP_IMPAIRED_DISTAL_PROPRIOCEPTION	-0.47638	0.00984693	-4.08264	0.000819536	0.00746001	-0.647825	Not DEG
GOMF_BH3_DOMAIN_BINDING	0.844498	0.0135175	4.08259	0.000819624	0.00746001	-0.647929	Up
HP_SYNOSTOSIS_INVOLVING_BONES_OF_THE_HAND	0.344547	0.0205049	4.08204	0.000820575	0.007461	-0.649059	Not DEG
GOBP_SULFUR_AMINO_ACID_CATABOLIC_PROCESS	-0.793139	-0.0393842	-4.08198	0.000820686	0.007461	-0.649191	Down
GOMF_SECONDARY_ACTIVE_TRANSMEMBRANE_TRANSPORTER_ACTIVITY	0.347004	0.0364674	4.0811	0.00082223	0.00746936	-0.651022	Not DEG
HP_BROAD_FACE	0.558661	-0.0299466	4.08078	0.000822793	0.00746936	-0.65169	Not DEG
GOBP_CHEMOKINE_C_C_MOTIF_LIGAND_5_PRODUCTION	0.42615	0.0310681	4.08064	0.000823038	0.00746936	-0.651979	Not DEG
GOMF_ISOCITRATE_DEHYDROGENASE_NAD_P_PLUS_ACTIVITY	-1.0435	-0.0334982	-4.08	0.000824153	0.00747515	-0.653298	Down
GOBP_NEGATIVE_REGULATION_OF_SYNAPSE_ASSEMBLY	0.93814	0.0459643	4.07775	0.000828118	0.00750676	-0.657974	Up
GOBP_SULFATION	0.695878	0.014892	4.0771	0.000829268	0.00751284	-0.659326	Up
GOBP_POSITIVE_REGULATION_OF_DNA_REPAIR	-0.464144	-0.0116244	-4.07605	0.000831126	0.00752224	-0.661507	Not DEG
HP_INTERVERTEBRAL_SPACE_NARROWING	0.895491	0.0188142	4.07597	0.000831266	0.00752224	-0.66167	Up
GOBP_REGULATION_OF_RESPIRATORY_BURST	0.530564	0.0175381	4.07517	0.00083269	0.00752908	-0.663338	Not DEG
GOBP_SECRETORY_GRANULE_LOCALIZATION	0.555547	0.026532	4.075	0.000832985	0.00752908	-0.663682	Not DEG
GOBP_RESPONSE_TO_AMINE	0.380152	0.0130668	4.07305	0.000836448	0.00755603	-0.667724	Not DEG
GOBP_CELLULAR_RESPONSE_TO_FOLLICLE_STIMULATING_HORMONE_STIMULUS	0.537806	0.00198682	4.07269	0.000837099	0.00755754	-0.668482	Not DEG
HP_DELAYED_ABILITY_TO_ROLL_OVER	-0.743737	-0.0613381	-4.07221	0.000837961	0.00756096	-0.669484	Down
GOBP_REGULATION_OF_LEUKOCYTE_CHEMOTAXIS	0.555988	-0.00292312	4.06931	0.000843159	0.00760349	-0.675509	Not DEG
GOCC_COLLAGEN_TRIMER	0.628886	0.0659673	4.06901	0.000843685	0.00760385	-0.676117	Up
GOBP_SECONDARY_PALATE_DEVELOPMENT	0.475398	-0.0193722	4.06644	0.000848332	0.00764133	-0.681467	Not DEG
GOBP_T_CELL_ACTIVATION_INVOLVED_IN_IMMUNE_RESPONSE	0.522481	0.0435245	4.06595	0.000849203	0.00764478	-0.682467	Not DEG
HP_SUBSARCOLEMMAL_ACCUMULATIONS_OF_ABNORMALLY_SHAPED_MITOCHONDRIA	-0.838265	-0.07114	-4.06335	0.000853932	0.00768293	-0.687875	Down
GOBP_NEUROTRANSMITTER_LOADING_INTO_SYNAPTIC_VESICLE	0.706463	0.0581085	4.06278	0.000854967	0.00768783	-0.689056	Up
GOMF_C_ACETYLTRANSFERASE_ACTIVITY	-0.735943	-0.0248328	-4.0609	0.0008584	0.00771426	-0.692959	Down
GOBP_PROTEIN_TARGETING_TO_PEROXISOME	-0.521744	-0.046338	-4.06041	0.000859301	0.00771454	-0.693981	Not DEG
HP_FLATTENED_FEMORAL_EPIPHYSIS	0.494643	0.0368037	4.06031	0.000859476	0.00771454	-0.69418	Not DEG
GOBP_CARDIAC_MUSCLE_CELL_MEMBRANE_REPOLARIZATION	-0.402169	-0.0253098	-4.06008	0.000859909	0.00771454	-0.69467	Not DEG
HP_SEROSITIS	0.363526	0.031754	4.05925	0.000861433	0.00772161	-0.696394	Not DEG
GOBP_COLLAGEN_FIBRIL_ORGANIZATION	0.688923	0.0321109	4.05911	0.000861683	0.00772161	-0.696677	Up
HP_HYPOPLASTIC_SPLEEN	0.588422	0.00231137	4.05802	0.000863693	0.00773519	-0.698946	Up
HP_NOCTURIA	-0.776877	0.0204362	-4.05719	0.000865213	0.00774438	-0.700659	Down
GOBP_NEGATIVE_REGULATION_OF_ADAPTIVE_IMMUNE_RESPONSE	0.565814	0.0605432	4.05525	0.000868801	0.00777205	-0.70469	Not DEG
HP_FACIAL_GRIMACING	-0.517022	-0.00804681	-4.05476	0.000869723	0.00777271	-0.705722	Not DEG
GOBP_REGULATION_OF_PROTEIN_DEACETYLATION	-0.384069	-0.00668024	-4.05468	0.000869869	0.00777271	-0.705885	Not DEG
GOBP_PROTEIN_KINASE_B_SIGNALING	0.302626	-0.0063513	4.05426	0.000870652	0.00777527	-0.706762	Not DEG
GOBP_POSITIVE_REGULATION_OF_ORGANIC_ACID_TRANSPORT	0.500029	-0.00545455	4.05368	0.00087173	0.00778046	-0.707967	Not DEG
GOBP_CIRCADIAN_SLEEP_WAKE_CYCLE_NON_REM_SLEEP	-0.881683	-0.0421825	-4.05318	0.000872654	0.00778428	-0.708999	Down
HP_ABNORMAL_LACRIMAL_DUCT_MORPHOLOGY	-0.432762	0.0380463	-4.05151	0.000875758	0.00779375	-0.712458	Not DEG
GOCC_PLATELET_ALPHA_GRANULE_LUMEN	0.520298	0.00584921	4.05128	0.000876192	0.00779375	-0.71294	Not DEG
GOBP_SCHWANN_CELL_DIFFERENTIATION	-0.378007	-0.0104687	-4.05114	0.00087646	0.00779375	-0.713237	Not DEG
GOBP_LYMPHOCYTE_COSTIMULATION	0.691417	0.0446199	4.05086	0.000876983	0.00779375	-0.713818	Up
GOBP_POSITIVE_REGULATION_OF_LIPOPOLYSACCHARIDE_MEDIATED_SIGNALING_PATHWAY	0.68638	0.0288841	4.05083	0.000877035	0.00779375	-0.713876	Up
HP_NEOPLASM_OF_THE_SMALL_INTESTINE	-0.496058	-0.0756132	-4.05083	0.000877045	0.00779375	-0.713887	Not DEG
HP_HYPERSOMNIA	-0.615177	-0.0554032	-4.05074	0.000877201	0.00779375	-0.71406	Down
GOCC_INO80_TYPE_COMPLEX	-0.570935	-0.0258711	-4.04891	0.000880644	0.0078199	-0.717875	Not DEG
GOMF_K63_LINKED_POLYUBIQUITIN_MODIFICATION_DEPENDENT_PROTEIN_BINDING	-0.609255	-0.0123673	-4.04656	0.00088506	0.00785466	-0.722746	Down
GOBP_VIRAL_TRANSCRIPTION	-0.382772	-0.0246583	-4.04607	0.000885993	0.00785604	-0.723773	Not DEG
GOBP_CELLULAR_TRANSITION_METAL_ION_HOMEOSTASIS	0.34383	0.00119068	4.04595	0.000886219	0.00785604	-0.724021	Not DEG
HP_PULMONARY_EDEMA	0.680866	0.0376686	4.04555	0.000886968	0.00785823	-0.724844	Up
GOCC_MICROBODY_MEMBRANE	-0.390337	-0.0223333	-4.04484	0.000888316	0.00786571	-0.726322	Not DEG
GOMF_MICROTUBULE_MINUS_END_BINDING	-0.779186	-0.0164194	-4.04453	0.000888892	0.00786636	-0.726953	Down
GOBP_REGULATION_OF_AMINO_ACID_TRANSMEMBRANE_TRANSPORT	0.609153	0.0376167	4.04426	0.000889408	0.00786649	-0.727519	Up
GOBP_REGULATION_OF_OSTEOBLAST_DIFFERENTIATION	0.425417	0.0057924	4.0439	0.000890099	0.00786816	-0.728276	Not DEG
GOCC_CATALYTIC_STEP_1_SPLICEOSOME	-0.72359	-0.0276894	-4.04324	0.000891346	0.00787132	-0.729638	Down
GOMF_INTRACELLULAR_LIGAND_GATED_ION_CHANNEL_ACTIVITY	0.501033	0.0162899	4.04313	0.000891569	0.00787132	-0.729882	Not DEG
GOBP_RENAL_VESICLE_FORMATION	0.616503	0.0384482	4.0429	0.000891988	0.00787132	-0.730339	Up
GOBP_TERPENOID_BIOSYNTHETIC_PROCESS	0.623868	0.0704334	4.04265	0.000892469	0.00787132	-0.730864	Up
GOBP_CELL_CELL_RECOGNITION	0.501127	0.00972014	4.04163	0.000894425	0.00788413	-0.732996	Not DEG
GOBP_REGULATION_OF_SNRNA_TRANSCRIPTION_BY_RNA_POLYMERASE_II	-0.564922	-0.0200496	-4.0403	0.000896959	0.00790202	-0.735751	Not DEG
GOCC_OMEGASOME	-0.732918	-0.00124575	-4.03907	0.00089932	0.00791423	-0.738311	Down
GOCC_LAMININ_COMPLEX	0.534868	0.0281533	4.03905	0.000899355	0.00791423	-0.738349	Not DEG
GOBP_VESICLE_UNCOATING	-0.574514	-0.0802467	-4.03722	0.000902864	0.00793855	-0.74214	Not DEG
HP_NATAL_TOOTH	-0.473319	-0.0204681	-4.03708	0.000903133	0.00793855	-0.742431	Not DEG
GOBP_FEMALE_MEIOSIS_I	0.530856	0.0504073	4.03418	0.000908747	0.0079814	-0.748464	Not DEG
GOBP_CD4_POSITIVE_ALPHA_BETA_T_CELL_DIFFERENTIATION	0.524639	0.0512725	4.03403	0.000909028	0.0079814	-0.748765	Not DEG
GOBP_T_HELPER_1_CELL_CYTOKINE_PRODUCTION	0.873865	0.0576901	4.03362	0.000909824	0.00798391	-0.749618	Up
GOBP_ENDOCHONDRAL_BONE_MORPHOGENESIS	0.443043	0.0115163	4.03287	0.000911293	0.00799232	-0.751188	Not DEG
GOBP_REGULATION_OF_STEROID_HORMONE_SECRETION	0.617528	0.0170702	4.03222	0.000912556	0.00799891	-0.752536	Up
HP_COCHLEAR_MALFORMATION	0.731799	0.0301721	4.0316	0.000913752	0.00800062	-0.753812	Up
HP_NODULAR_CHANGES_AFFECTING_THE_EYELIDS	-0.389364	-0.0295993	-4.03139	0.000914166	0.00800062	-0.754253	Not DEG
GOBP_UTP_METABOLIC_PROCESS	-0.64763	0.00844936	-4.03133	0.000914284	0.00800062	-0.754378	Down
GOCC_INNER_MITOCHONDRIAL_MEMBRANE_PROTEIN_COMPLEX	-0.75367	-0.0170505	-4.03024	0.00091641	0.00801475	-0.756641	Down
GOBP_PENETRATION_OF_ZONA_PELLUCIDA	0.704028	0.0317502	4.02928	0.000918302	0.00802681	-0.758649	Up
GOMF_GDP_DISSOCIATION_INHIBITOR_BINDING	0.80883	-0.0118003	4.02854	0.000919745	0.00803494	-0.760177	Up
HP_PROMINENT_CALCANEUS	-0.569416	-0.028659	-4.02762	0.000921562	0.00804632	-0.762098	Not DEG
HP_UPPER_LIMB_ASYMMETRY	0.65796	-0.00794299	4.02706	0.000922654	0.00805137	-0.763251	Up
GOCC_H4_H2A_HISTONE_ACETYLTRANSFERASE_COMPLEX	-0.544935	-0.0234076	-4.02628	0.000924195	0.00806032	-0.764876	Not DEG
GOCC_IMMUNOGLOBULIN_COMPLEX	0.761949	0.151366	4.0248	0.000927107	0.00807678	-0.767938	Up
GOBP_PARKIN_MEDIATED_STIMULATION_OF_MITOPHAGY_IN_RESPONSE_TO_MITOCHONDRIAL_DEPOLARIZATION	-0.698034	-0.0731285	-4.0248	0.000927114	0.00807678	-0.767946	Down
GOBP_POSITIVE_REGULATION_OF_MUSCLE_CONTRACTION	0.624458	0.0337016	4.02397	0.00092875	0.00808653	-0.769663	Up
GOCC_EXTERNAL_ENCAPSULATING_STRUCTURE	0.56717	0.0178006	4.0222	0.000932266	0.00811263	-0.773341	Not DEG
GOBP_GENITALIA_DEVELOPMENT	0.447548	0.00635724	4.02133	0.000934013	0.00811694	-0.775163	Not DEG
GOBP_ORGANIC_ANION_TRANSPORT	0.308002	0.0188986	4.02131	0.000934041	0.00811694	-0.775193	Not DEG
GOMF_LAMININ_BINDING	0.429926	-0.0231919	4.02113	0.000934404	0.00811694	-0.775571	Not DEG
GOCC_CENTRAL_ELEMENT	0.792759	0.0664737	4.02091	0.000934835	0.00811694	-0.77602	Up
GOBP_SPINAL_CORD_ASSOCIATION_NEURON_DIFFERENTIATION	-0.879619	0.0166929	-4.01991	0.000936835	0.00812979	-0.7781	Down
GOMF_CARNITINE_O_ACYLTRANSFERASE_ACTIVITY	-0.793632	-0.0302808	-4.0196	0.000937461	0.00813072	-0.77875	Down
[truncated: 13,850 more rows]

## Sheet: RAA_TvS
Pathway	logFC	AveExpr	t	P.Value	adj.P.Val	B	Type
[truncated: 15,653 more rows]

[truncated: 5 more sheets: RAA_CvS, cmLAA_TvS, cmLAA_CvS, cmRAA_TvS, cmRAA_CvS]
