# Supplementary material for: The combination of decitabine with multi-omics confirms the regulatory pattern of the correlation between DNA methylation of the CACNA1C gene and atrial fibrillation
Source: Front Pharmacol. 2024 Dec 13;15:1497977. doi: 10.3389/fphar.2024.1497977 (PMC11681619; doi:10.3389/fphar.2024.1497977)
Supplement: Supplementary file 7 [file Table4.xlsx]

## Sheet: EpiGeneSet dataset
GOBP
1 GOBP_DNA_METHYLATION
MAPT-AS1,ZMPSTE24,PRMT5,CTCF,EHMT2,BAZ2A,PARP1,DNMT1,DNMT3A,DNMT3B,EZH2,FOS,METTL7A,STPG4,N6AMT1,DNMT3L,HELLS,MIR29A,MIR29B1,MIR29C,MBD1,MECP2,MGMT,KMT2A,MTRR,PAX6,HEMK1,ARID4B,MBD3,MIS18A,ATRX,MPHOSPH8,GATAD2A,ATF7IP,KMT2E,BEND3,ARID4A,RLF,PRDM14,BMI1,METTL4,WT1,EHMT1,GRHL2,EOMES,SMARCA5,PPM1D,MBD2,SPOCD1,MTA2
2 GOBP_DEMETHYLATION
TRIM28,APOBEC2,ALKBH2,APOBEC3D,CYP1A2,CYP3A7,CYP2C8,CYP2C9,CYP2D6,CYP3A4,CYP3A5,APOBEC3H,APOBEC3A,APOBEC3F,TET3,ALKBH3,KDM2A,KDM1A,PHF8,KDM6B,JMJD6,MMACHC,GATA3,APOBEC3C,STPG4,A1CF,HNRNPAB,APEX1,APOBEC1,DPPA3,PAX6,PPME1,PHF2,FBXL19,OTUD4,ALKBH4,TET2,ALKBH5,AICDA,APOBEC3G,CYP3A43,TDG,KDM6A,UTY,USP7,FTO,TET1,KDM7A,USP9X,EOMES,KDM2B,ALKBH1,STPG1,APOBEC3B,TOX
3 GOBP_HISTONE_METHYLATION
PRMT5,MCRS1,CARM1,EHMT2,WDR5,BAZ2A,SMYD1,SETD1B,SETBP1,AUTS2,GCG,KANSL1,SETD2,HCFC1,MECP2,KMT2A,PHF20,WDR5B,KANSL2,KANSL3,ASH1L,SMYD2,RBBP5,PRDM12,PRDM14,SMYD3,NELFA,NELFE,EHMT1,SETDB2,KAT8,DOT1L,SMARCA5,OGT,ASH2L,SETD1A,KMT2B,SETDB1
4 GOBP_HISTONE_H3_ACETYLATION
SGF29,KAT2A,TAF9,MAP3K7,SUPT3H,KAT2B
5 GOBP_HISTONE_DEACETYLATION
HDAC6,BAZ2A,SIRT2,RRP8,SIRT4,SIRT1,HDAC1,HDAC2,MIR182,SIRT7,MIER2,HDAC8,MTA3,MIER1,RBBP4,RBBP7,SUV39H1,HDAC11,SMARCA5,HDAC3,MTA1,MTA2,HDAC4
6 GOBP_REGULATION_OF_HISTONE_ACETYLATION
MYBBP1A,PPARGC1A,FLCN,ERCC6,SF3B1,AUTS2,GATA2,NFYA,NFYB,NFYC,SET,BRCA1,TADA2A,DEK,SMARCA5,BAZ1B,DDX21,TADA2B
GOCC
1 GOCC_H3_HISTONE_ACETYLTRANSFERASE_COMPLEX
KAT7,KAT6B,BRD1,BRPF3,MEAF6,BRPF1,KAT6A,ING5
2 GOCC_HISTONE_DEACETYLASE_COMPLEX
HDAC6,HDAC5,CDK2AP2,SAP18,CFDP1,ZNHIT1,KAT5,TAF6L,SRCAP,RUVBL2,BRD8,MORF4L1,CHD3,CHD4,DNTTIP1,CSNK2A1,JMJD1C,RCOR1,SIN3B,SATB2,CBX5,BRMS1,SIN3A,CHD5,RCOR2,HDAC1,HDAC2,HINT1,ING1,ING2,RERE,PHF21A,HDAC7,ARID4B,KDM3B,MBD3,ING3,GATAD2A,SETD5,RCOR3,HR,TRERF1,KDM3A,HDAC8,KMT2E,DMAP1,GATAD2B,MTA3,EP400,PHF12,SINHCAF,ARID4A,RBBP4,RBBP7,SUDS3,ACTR6,TBL1X,ZNF217,SAP130,SAP30L,TBL1XR1,HDAC11,TET1,CDK2AP1,AN…
3 GOCC_HISTONE_METHYLTRANSFERASE_COMPLEX
EPOP,PRMT5,MCRS1,RUVBL2,WDR5,PRDM4,AEBP2,C17orf49,INO80C,DYDC1,E2F6,EZH1,EZH2,PAXIP1,NCOA6,SETD1B,KDM6B,MGA,CBX5,SUZ12,BOD1L1,PRPF31,SENP3,PELP1,KANSL1,HCFC2,HCFC1,HDAC2,CXXC1,JARID2,MAX,MEN1,KMT2A,PHF20,WDR5B,TEX10,CHD8,KMT2C,RBBP4,RBBP5,RBBP7,RNF2,TAF1,TAF4,TAF6,TAF7,TAF9,KDM6A,UTY,PAGR1,WDR82,KMT2D,LAS1L,KAT8,DYDC2,DPY30,RUVBL1,EED,ASH2L,BOD1,HDAC9,SETD1A,KMT2B
GOMF
1 GOMF_HISTONE_ACETYLTRANSFERASE_BINDING
CITED2,CEBPB,ECD,KANSL1L,EGR1,SIRT2,EID1,GLI3,KANSL1,MEF2A,MTF1,PAX6,FOXP3,PCNA,ZBTB7A,MED1,BCAS3,TRIM68,SP1,STAT1,TAF7,KAT2B,TRIP4,MYOCD
2 GOMF_HISTONE_METHYLTRANSFERASE_BINDING
NOP56,CBX1,PRDM4,CBX3,CTNNB1,LCORL,HSP90AB1,PHF1,RESF1,WIZ,PRDM12,PRDM1,ZNF335,LCOR,PAXBP1
3 GOMF_HISTONE_DEACETYLASE_BINDING
HDAC6,HDAC5,MEF2B,AKAP8,CEBPB,NUDT21,CHD4,DDX20,NACC1,SMYD4,JDP2,NACC2,CRY1,PARP1,SIK1,MIER3,DHX36,IKZF3,SIRT2,WDTC1,CAMTA2,SATB2,SMG5,CBX5,HEY2,NIPBL,BRMS1,KAT2A,MAGEA2B,AKAP8L,ANKRD1,GLI3,KCTD21,H1-4,H1-5,HDAC1,HDAC2,HIC1,HIF1A,HNRNPD,HOXA10,HES1,HSPA1A,HSPA1B,HSP90AA1,HSP90AB1,INSM1,KPNA2,MAGEA1,MAGEA2,MAGEA3,MAGEA4,MAGEA6,MAGEA8,MAGEA9,MAGEA10,MAGEA11,MAGEA12,MECP2,MEF2A,BORCS8-MEF2B,MEF2C,ME…
4 GOMF_DNA_METHYLTRANSFERASE_ACTIVITY
DNMT1,DNMT3A,DNMT3B,N6AMT1,DNMT3L,MGMT,METTL4
5 GOMF_HISTONE_DEACETYLASE_REGULATOR_ACTIVITY
ING2,MAPK8,SKI,TP53,UCN,HOPX
6 GOMF_HISTONE_METHYLTRANSFERASE_ACTIVITY
SMYD5,PRMT5,CARM1,EHMT2,WDR5,PRDM7,METTL23,ATPSCKMT,SMYD1,METTL21A,EEF2KMT,FBL,MECOM,EZH1,EZH2,EEF1AKMT1,SETD1B,TTLL12,SUZ12,EEF1AKMT3,SETBP1,NTMT1,SETD2,N6AMT1,PRMT2,PRMT1,FBLL1,JARID2,KMT5A,EEF1AKMT2,KMT2A,KMT5B,SETD4,PRMT7,NSD3,PRMT6,SETD5,ASH1L,KMT2E,PRMT8,SMYD2,PRDM8,PRDM9,KMT2C,PRDM13,PRDM16,SETMAR,NSD1,SMYD3,ANTKMT,SUV39H1,NSD2,PRDM2,METTL22,VCPKMT,SUV39H2,EHMT1,KMT2D,SETD7,SETDB2,SETD3,DO…
EpiGeneSet: 447
MAPT-AS1,ZMPSTE24,PRMT5,CTCF,EHMT2,BAZ2A,PARP1,DNMT1,DNMT3A,DNMT3B,EZH2,FOS,METTL7A,STPG4,N6AMT1,DNMT3L,HELLS,MIR29A,MIR29B1,MIR29C,MBD1,MECP2,MGMT,KMT2A,MTRR,PAX6,HEMK1,ARID4B,MBD3,MIS18A,ATRX,MPHOSPH8,GATAD2A,ATF7IP,KMT2E,BEND3,ARID4A,RLF,PRDM14,BMI1,METTL4,WT1,EHMT1,GRHL2,EOMES,SMARCA5,PPM1D,MBD2,SPOCD1,MTA2,TRIM28,APOBEC2,ALKBH2,APOBEC3D,CYP1A2,CYP3A7,CYP2C8,CYP2C9,CYP2D6,CYP3A4,CYP3A5,APOBEC…
