# Supplementary material for: The combination of decitabine with multi-omics confirms the regulatory pattern of the correlation between DNA methylation of the CACNA1C gene and atrial fibrillation
Source: Front Pharmacol. 2024 Dec 13;15:1497977. doi: 10.3389/fphar.2024.1497977 (PMC11681619; doi:10.3389/fphar.2024.1497977)
Supplement: Supplementary file 8 [file Table1.xlsx]

## Sheet: Annotation of DNA methylation 
chr	pos	strand	Name	Probe_rs	Probe_maf	CpG_rs	CpG_maf	SBE_rs	SBE_maf	Islands_Name	Relation_to_Island	UCSC_RefGene_Name	UCSC_RefGene_Accession	UCSC_RefGene_Group	Phantom	DMR	Enhancer	HMM_Island	Regulatory_Feature_Name	Regulatory_Feature_Group	DHS	logFC	AveExpr	t	P.Value	adj.P.Val	B	type
chr19	16390119	+	ch.19.16251119F	NA	NA	NA	NA	NA	NA		OpenSea											-1.6767	-4.00219	-13.2704	2.11e-08	0.00907509	8.34148	Down
chr17	1480710	-	cg04196298	NA	NA	NA	NA	NA	NA	chr17:1478584-1479214	S_Shore	SLC43A2	NM_152346	Body			TRUE				TRUE	-1.83117	-3.17197	-11.7662	7.87e-08	0.0168945	7.46724	Down
chr16	4470005	+	cg03299479	rs6500596	0.286592	NA	NA	NA	NA	chr16:4465874-4466889	S_Shelf											-2.93614	1.75615	-11.246	1.28e-07	0.0183582	7.12383	Down
chr6	11044888	+	cg24724428	NA	NA	NA	NA	NA	NA	chr6:11043913-11045206	Island	ELOVL2	NM_017770	TSS1500				6:11151611-11153237	6:11044102-11044892	Unclassified_Cell_type_specific	TRUE	2.63322	-2.95792	10.8157	1.95e-07	0.0200049	6.82184	Up
chr8	37595333	-	cg01467789	NA	NA	NA	NA	NA	NA	chr8:37593834-37594703	S_Shore	ERLIN2;ERLIN2;ERLIN2	NM_007175;NM_001003791;NM_001003790	5'UTR;5'UTR;5'UTR	low-CpG:37714452-37714532	RDMR			8:37595044-37595531	Promoter_Associated	TRUE	-1.34419	-3.38074	-10.4623	2.78e-07	0.0200049	6.56086	Down
chr2	47100912	+	cg17411016	NA	NA	NA	NA	NA	NA		OpenSea						TRUE				TRUE	-1.14477	-1.08842	-10.4565	2.8e-07	0.0200049	6.55652	Down
chr14	29227941	-	cg08273957	NA	NA	NA	NA	NA	NA		OpenSea							14:28297662-28297721				2.55026	-0.632252	10.0931	4.07e-07	0.0213987	6.27506	Up
chr8	28176295	-	cg20274304	NA	NA	NA	NA	NA	NA		OpenSea	PNOC	NM_006228	5'UTR			TRUE		8:28176022-28176571	Unclassified_Cell_type_specific		1.67077	2.563	10.0041	4.47e-07	0.0213987	6.20407	Up
chr16	31366429	-	cg04742550	NA	NA	NA	NA	NA	NA		OpenSea	ITGAX	NM_000887	TSS200					16:31366140-31366570	Unclassified	TRUE	-1.70391	-3.68877	-10.0001	4.49e-07	0.0213987	6.20085	Down
chr5	126507609	+	ch.5.2313526R	NA	NA	NA	NA	NA	NA		OpenSea											-1.22258	-2.7216	-9.81372	5.47e-07	0.0218822	6.04938	Down
chr3	57969522	-	cg25701646	NA	NA	NA	NA	NA	NA		OpenSea						TRUE		3:57969495-57969954	Unclassified	TRUE	-1.31816	-3.10662	-9.65144	6.51e-07	0.0218822	5.91442	Down
chr3	43731973	-	cg14121103	NA	NA	NA	NA	NA	NA	chr3:43731998-43733108	N_Shore	ABHD5	NM_016006	TSS1500					3:43731735-43733858	Promoter_Associated		1.05203	-3.2562	9.56149	7.19e-07	0.0218822	5.83836	Up
chr3	193273475	-	cg19795338	NA	NA	NA	NA	NA	NA		OpenSea	ATP13A4	NM_032279	TSS1500								-1.04129	2.19193	-9.54209	7.34e-07	0.0218822	5.82184	Down
chr3	187704482	+	cg03466587	NA	NA	NA	NA	NA	NA		OpenSea						TRUE				TRUE	-1.48922	-1.64729	-9.54055	7.35e-07	0.0218822	5.82053	Down
chr2	201390305	+	cg24930416	NA	NA	NA	NA	NA	NA	chr2:201390685-201391217	N_Shore	SGOL2;SGOL2;SGOL2	NM_001160046;NM_001160033;NM_152524	TSS1500;TSS1500;TSS1500					2:201390147-201391352	Promoter_Associated		-1.07366	0.063327	-9.49807	7.7e-07	0.0218822	5.78419	Down
chr14	29228970	+	cg05359130	NA	NA	NA	NA	NA	NA		OpenSea					DMR						1.93034	-1.2509	9.40751	8.51e-07	0.0218822	5.70604	Up
chr2	27403477	+	cg03834116	NA	NA	NA	NA	NA	NA		OpenSea						TRUE					-1.00555	0.963785	-9.31787	9.4e-07	0.0218822	5.62776	Down
chr1	16292746	-	cg00004667	rs848199	0.479042	NA	NA	NA	NA		OpenSea	ZBTB17	NM_003443	5'UTR			TRUE		1:16292605-16293165	Unclassified	TRUE	-1.35231	-0.470476	-9.30822	9.51e-07	0.0218822	5.61927	Down
chr5	73981611	-	cg26333638	NA	NA	NA	NA	NA	NA	chr5:73980913-73981521	S_Shore	HEXB	NM_000521	Body					5:73980720-73982186	Promoter_Associated		-1.52716	-4.18996	-9.29154	9.68e-07	0.0218822	5.60459	Down
chr3	55182246	+	cg23063740	rs75710075	0.015191	NA	NA	NA	NA		OpenSea						TRUE					-1.0521	0.297536	-9.08063	1.23e-06	0.0250074	5.41603	Down
chr5	7851231	-	cg18136932	NA	NA	NA	NA	NA	NA	chr5:7850957-7851413	Island	C5orf49;C5orf49	NM_001089584;NM_001089584	1stExon;5'UTR		DMR		5:7903707-7904645	5:7849934-7851840	Unclassified_Cell_type_specific	TRUE	2.45867	-3.91453	9.06079	1.26e-06	0.0250074	5.39802	Up
chr6	31865892	-	cg25826973	NA	NA	NA	NA	NA	NA	chr6:31867691-31867957	N_Shore	EHMT2;EHMT2	NM_006709;NM_025256	TSS1500;TSS1500				6:31972902-31974052	6:31864638-31866513	Promoter_Associated		1.21087	-3.87049	9.01578	1.32e-06	0.0250074	5.35698	Up
chr15	92058845	-	cg09782560	NA	NA	NA	NA	NA	NA		OpenSea						TRUE				TRUE	-1.76572	-1.86704	-9.00483	1.34e-06	0.0250074	5.34696	Down
chr7	1884392	-	cg21422361	rs76093871	0.029948	NA	NA	NA	NA	chr7:1885033-1885402	N_Shore	MAD1L1;MAD1L1;MAD1L1	NM_003550;NM_001013837;NM_001013836	Body;Body;Body				7:1850904-1851928	7:1884294-1884418	Unclassified_Cell_type_specific		-1.92232	3.25584	-8.90472	1.5e-06	0.0258158	5.25467	Down
chr14	35629311	-	cg18680181	NA	NA	NA	NA	NA	NA		OpenSea	KIAA0391	NM_014672	Body			TRUE		14:35629131-35629455	Unclassified_Cell_type_specific	TRUE	-1.04525	0.154411	-8.71515	1.87e-06	0.0274297	5.07651	Down
chr3	157178134	+	cg18291443	NA	NA	NA	NA	NA	NA		OpenSea	VEPH1;VEPH1;VEPH1;VEPH1;VEPH1;VEPH1	NM_001167916;NM_001167911;NM_001167917;NM_024621;NM_001167915;NM_001167912	Body;Body;Body;Body;Body;Body			TRUE					-1.30914	0.81478	-8.68221	1.95e-06	0.0274297	5.04509	Down
chr6	11044894	+	cg21572722	NA	NA	NA	NA	NA	NA	chr6:11043913-11045206	Island	ELOVL2	NM_017770	TSS1500				6:11151611-11153237			TRUE	1.0023	-1.23827	8.62036	2.1e-06	0.0274297	4.98573	Up
chr20	44597685	+	cg13733708	NA	NA	NA	NA	NA	NA	chr20:44599805-44601207	N_Shelf	ZNF335	NM_022095	Body								-1.19111	1.80177	-8.59862	2.15e-06	0.0274297	4.96474	Down
chr14	29228265	+	cg20286114	NA	NA	NA	NA	NA	NA		OpenSea							14:28298016-28298237				1.46832	-1.04179	8.58753	2.18e-06	0.0274297	4.95401	Up
chr12	57634762	+	cg21878918	NA	NA	NA	NA	NA	NA	chr12:57635240-57635572	N_Shore	NDUFA4L2	NM_020142	TSS1500		CDMR	TRUE	12:55920061-55923468				-1.54529	-3.29236	-8.51278	2.38e-06	0.0274297	4.8813	Down
chr6	32117079	-	cg22897615	NA	NA	NA	NA	NA	NA	chr6:32116590-32117229	Island	PRRT1	NM_030651	Body		RDMR		6:32224481-32225389				1.50241	-1.02474	8.45687	2.55e-06	0.0274297	4.82643	Up
chr2	110907413	-	cg11235594	NA	NA	NA	NA	NA	NA		OpenSea	NPHP1;NPHP1;NPHP1;NPHP1	NM_001128179;NM_207181;NM_000272;NM_001128178	Body;Body;Body;Body			TRUE					-1.39589	0.770142	-8.4237	2.65e-06	0.0274297	4.79369	Down
chr10	79188211	+	cg02499967	NA	NA	NA	NA	NA	NA		OpenSea	KCNMA1;KCNMA1;KCNMA1;KCNMA1	NM_001161353;NM_001161352;NM_002247;NM_001014797	Body;Body;Body;Body			TRUE					-1.02144	1.93615	-8.41763	2.67e-06	0.0274297	4.78768	Down
chr15	79205498	+	ch.15.76992553F	NA	NA	NA	NA	NA	NA		OpenSea											-1.06181	-4.33472	-8.40503	2.71e-06	0.0274297	4.7752	Down
chr17	78800774	-	cg16638092	NA	NA	NA	NA	NA	NA	chr17:78798780-78799160	S_Shore	RPTOR;RPTOR	NM_001163034;NM_020761	Body;Body			TRUE	17:76415349-76415409			TRUE	-1.28584	0.359819	-8.38953	2.76e-06	0.0274297	4.75981	Down
chr20	36011999	+	cg24956391	NA	NA	NA	NA	NA	NA	chr20:36012595-36013439	N_Shore	SRC;SRC	NM_198291;NM_005417	5'UTR;5'UTR	low-CpG:35445350-35445433				20:36011903-36012034	Unclassified_Cell_type_specific		-1.47525	1.35911	-8.34431	2.92e-06	0.0276699	4.71473	Down
chr17	46019174	-	cg09418612	NA	NA	NA	NA	NA	NA		OpenSea	PNPO	NM_018129	1stExon				17:43373730-43374213	17:46018384-46020000	Promoter_Associated		1.04076	-4.16104	8.29408	3.1e-06	0.0276699	4.66434	Up
chr12	130502267	-	cg02506248	NA	NA	NA	NA	NA	NA		OpenSea							12:129068152-129068265				-1.5253	0.95759	-8.29111	3.11e-06	0.0276699	4.66135	Down
chr20	62711729	+	cg19266578	NA	NA	NA	NA	NA	NA	chr20:62710769-62711745	Island	RGS19;OPRL1;RGS19;OPRL1	NM_005873;NM_000913;NM_001039467;NM_182647	TSS1500;5'UTR;TSS1500;5'UTR				20:62181249-62182289				-1.41811	-4.30547	-8.28811	3.13e-06	0.0276699	4.65833	Down
chr7	27232150	+	cg02533423	NA	NA	NA	NA	NA	NA	chr7:27231805-27233097	Island							7:27198099-27198983			TRUE	1.19345	-3.48146	8.24811	3.28e-06	0.0276699	4.61793	Up
chr3	147126703	+	cg17280346	NA	NA	NA	NA	NA	NA	chr3:147126988-147128999	N_Shore	ZIC1	NM_003412	TSS1500				3:148609328-148609454			TRUE	1.24836	-2.40767	8.23368	3.34e-06	0.0276699	4.6033	Up
chr6	11044877	+	cg16867657	NA	NA	NA	NA	NA	NA	chr6:11043913-11045206	Island	ELOVL2	NM_017770	TSS1500				6:11151611-11153237	6:11044102-11044892	Unclassified_Cell_type_specific	TRUE	1.34746	-0.103847	8.22318	3.38e-06	0.0276699	4.59264	Up
chr1	59582768	+	cg26607258	NA	NA	NA	NA	NA	NA		OpenSea						TRUE					-1.67003	0.76287	-8.20282	3.47e-06	0.0276699	4.57193	Down
chr12	94019073	-	cg25773259	NA	NA	NA	NA	NA	NA		OpenSea						TRUE		12:94018851-94019143	Unclassified_Cell_type_specific	TRUE	-1.59097	1.15747	-8.18539	3.54e-06	0.0276699	4.55415	Down
chr2	133429299	+	cg00937742	NA	NA	NA	NA	NA	NA	chr2:133426652-133428870	S_Shore	LYPD1;LYPD1	NM_001077427;NM_144586	TSS1500;TSS1500								-1.21963	-0.632107	-8.14444	3.73e-06	0.0285829	4.51222	Down
chr14	69170010	+	cg24178897	NA	NA	NA	NA	NA	NA		OpenSea						TRUE				TRUE	-1.32288	0.779383	-8.05821	4.15e-06	0.0288184	4.42317	Down
chr4	55144066	+	cg21363050	NA	NA	NA	NA	NA	NA		OpenSea	PDGFRA	NM_006206	Body			TRUE				TRUE	-2.05092	-2.0758	-8.01655	4.37e-06	0.0288184	4.37979	Down
chr1	21974525	-	cg08118344	NA	NA	NA	NA	NA	NA	chr1:21978101-21978764	N_Shelf	RAP1GAP;RAP1GAP;RAP1GAP	NM_001145658;NM_002885;NM_001145657	Body;5'UTR;5'UTR							TRUE	1.08643	0.15206	7.99554	4.49e-06	0.0288184	4.35782	Up
chr2	8142529	+	ch.2.217478R	NA	NA	NA	NA	NA	NA		OpenSea											-1.41183	-2.47075	-7.96828	4.64e-06	0.0288184	4.32921	Down
chr13	108817948	-	cg07743730	NA	NA	NA	NA	NA	NA		OpenSea						TRUE					-1.0732	0.292963	-7.96236	4.68e-06	0.0288184	4.32299	Down
chr1	248020641	+	cg26157385	NA	NA	NA	NA	NA	NA	chr1:248020330-248021252	Island	TRIM58	NM_015431	1stExon	high-CpG:246087104-246087425			1:246086988-246087907				1.25901	-3.72673	7.93049	4.87e-06	0.0288184	4.28939	Up
chr3	72226488	+	cg17536822	NA	NA	NA	NA	NA	NA		OpenSea					DMR	TRUE					-1.40574	-2.87212	-7.89258	5.11e-06	0.0288184	4.24925	Down
chr16	17562419	+	cg16794579	NA	NA	NA	NA	NA	NA		OpenSea	XYLT1	NM_022166	Body		CDMR	TRUE					-1.2305	1.23704	-7.89079	5.12e-06	0.0288184	4.24735	Down
chr2	60780474	+	cg15091323	NA	NA	NA	NA	NA	NA	chr2:60781019-60782284	N_Shore	BCL11A;BCL11A;BCL11A;BCL11A;BCL11A;BCL11A	NM_138559;NM_022893;NM_018014;NM_138559;NM_022893;NM_018014	1stExon;1stExon;1stExon;5'UTR;5'UTR;5'UTR				2:60633899-60633979				1.16183	-3.85933	7.88832	5.13e-06	0.0288184	4.24472	Up
chr15	80271218	-	cg04789403	NA	NA	NA	NA	NA	NA		OpenSea						TRUE		15:80271061-80271860	Unclassified_Cell_type_specific		-2.05703	-1.54993	-7.88486	5.16e-06	0.0288184	4.24105	Down
chr14	29227969	+	cg00946992	NA	NA	NA	NA	NA	NA		OpenSea							14:28297662-28297721				1.96128	-0.890996	7.86341	5.3e-06	0.0288184	4.21822	Up
chr12	58015069	+	cg18685243	NA	NA	NA	NA	NA	NA	chr12:58014708-58015697	Island	SLC26A10	NM_133489	Body		DMR	TRUE	12:56300976-56302005				-1.36137	-4.83501	-7.85905	5.33e-06	0.0288184	4.21357	Down
chr10	25241883	+	cg04957198	NA	NA	NA	NA	NA	NA	chr10:25241110-25241900	Island	PRTFDC1	NM_020200	TSS1500			TRUE	10:25281154-25281951	10:25241664-25241963	Unclassified_Cell_type_specific	TRUE	1.44515	-2.6346	7.79897	5.75e-06	0.0288184	4.14925	Up
chr7	27204894	+	cg27009703	NA	NA	NA	NA	NA	NA	chr7:27203915-27206462	Island	HOXA9	NM_152739	1stExon		DMR		7:27169827-27171776				1.15684	-2.31537	7.79708	5.76e-06	0.0288184	4.14721	Up
chr8	26307427	-	cg22108864	rs328106	0.460802	NA	NA	NA	NA	chr8:26307185-26307476	Island							8:26361747-26363695				1.10012	-3.86052	7.79516	5.78e-06	0.0288184	4.14515	Up
chr9	72735830	+	cg13829849	NA	NA	NA	NA	NA	NA		OpenSea	MAMDC2	NM_153267	Body			TRUE		9:72735563-72736412	Unclassified_Cell_type_specific	TRUE	-1.04387	0.492875	-7.76446	6.01e-06	0.0288184	4.11207	Down
chr17	77962682	-	cg25750004	NA	NA	NA	NA	NA	NA	chr17:77965805-77966296	N_Shelf	TBC1D16	NM_019020	Body		CDMR						-1.22549	1.56797	-7.74914	6.13e-06	0.0288184	4.09551	Down
chr20	21087165	-	cg00105628	rs75837596	0.017361	NA	NA	NA	NA	chr20:21086139-21087175	Island							20:21035132-21035296				1.25024	-3.30899	7.74784	6.14e-06	0.0288184	4.0941	Up
chr4	4661952	+	cg27661394	NA	NA	NA	NA	NA	NA		OpenSea						TRUE				TRUE	-1.28783	1.08155	-7.73961	6.2e-06	0.0288184	4.08519	Down
chr5	2038743	-	cg25090514	rs116301277	0.031712	NA	NA	NA	NA	chr5:2038527-2038949	Island							5:2091472-2091910	5:2038315-2039307	Unclassified_Cell_type_specific	TRUE	1.39732	-2.97568	7.73757	6.22e-06	0.0288184	4.08298	Up
chr4	14858290	+	cg17694130	NA	NA	NA	NA	NA	NA		OpenSea						TRUE		4:14857871-14858365	Unclassified_Cell_type_specific	TRUE	-1.30473	-0.752977	-7.73705	6.22e-06	0.0288184	4.08242	Down
chr17	75033339	+	cg09435920	rs113822870	0.019531	NA	NA	NA	NA		OpenSea							17:72544770-72545036			TRUE	-1.58249	-2.37457	-7.73079	6.27e-06	0.0288184	4.07563	Down
chr14	29242823	-	cg02273846	NA	NA	NA	NA	NA	NA	chr14:29243403-29243763	N_Shore	C14orf23;C14orf23	NR_026732;NR_026731	Body;Body			TRUE					1.46918	-0.916006	7.69765	6.55e-06	0.0288184	4.0396	Up
chr3	49756497	-	cg01204305	NA	NA	NA	NA	NA	NA	chr3:49755763-49757317	Island	AMIGO3;RNF123	NM_198722;NM_022064	1stExon;Body				3:49730543-49732321	3:49756080-49757514	Promoter_Associated		1.26844	-0.0533336	7.67931	6.7e-06	0.0288184	4.0196	Up
chr7	29024378	+	cg04926881	NA	NA	NA	NA	NA	NA		OpenSea						TRUE				TRUE	-1.57227	-1.6566	-7.66174	6.86e-06	0.0288184	4.00039	Down
chr11	125145672	+	cg13157483	NA	NA	NA	NA	NA	NA		OpenSea	PKNOX2	NM_022062	5'UTR			TRUE					-1.01227	1.21974	-7.62888	7.15e-06	0.0288184	3.96434	Down
chr4	111539352	-	cg20291436	NA	NA	NA	NA	NA	NA	chr4:111539228-111539483	Island	PITX2;PITX2;PITX2	NM_000325;NM_153426;NM_153427	Body;Body;Body		RDMR		4:111758693-111760255				1.93084	-2.00219	7.62326	7.21e-06	0.0288184	3.95816	Up
chr10	115086103	+	cg23683800	NA	NA	NA	NA	NA	NA		OpenSea						TRUE				TRUE	-1.35628	-2.01511	-7.62024	7.23e-06	0.0288184	3.95484	Down
chr12	130502049	-	cg02563349	NA	NA	NA	NA	NA	NA		OpenSea							12:129067937-129068003	12:130502018-130502217	Unclassified_Cell_type_specific		-1.19996	0.890384	-7.61853	7.25e-06	0.0288184	3.95296	Down
chr4	26033992	-	cg04478698	NA	NA	NA	NA	NA	NA	chr4:26030420-26030692	S_Shelf						TRUE				TRUE	-1.36047	2.10556	-7.6169	7.27e-06	0.0288184	3.95116	Down
chr19	37825388	-	cg05280698	NA	NA	NA	NA	NA	NA	chr19:37825101-37825756	Island	HKR1	NM_181786	TSS200				19:42516880-42517585	19:37825305-37826089	Promoter_Associated		2.75414	-3.36953	7.61518	7.28e-06	0.0288184	3.94927	Up
chr13	25754183	+	cg06463800	NA	NA	NA	NA	NA	NA		OpenSea											-1.31148	-2.73972	-7.60774	7.35e-06	0.0288184	3.94107	Down
chr2	113398727	+	cg23920246	rs78596955	0.042543	NA	NA	NA	NA		OpenSea						TRUE				TRUE	-1.31295	2.10324	-7.60478	7.38e-06	0.0288184	3.9378	Down
chr14	29244185	-	cg18875371	NA	NA	NA	NA	NA	NA	chr14:29243403-29243763	S_Shore	C14orf23;C14orf23	NR_026732;NR_026731	Body;Body			TRUE	14:28313817-28314089	14:29243446-29244295	Unclassified_Cell_type_specific		1.40809	-1.58494	7.59752	7.45e-06	0.0288184	3.92979	Up
chr20	34209773	+	cg19115692	NA	NA	NA	NA	NA	NA	chr20:34207447-34207681	S_Shelf											-1.10842	2.56169	-7.57882	7.63e-06	0.0289527	3.90912	Down
chr11	121353563	+	cg11606444	NA	NA	NA	NA	NA	NA		OpenSea	SORL1	NM_003105	Body			TRUE		11:121352543-121353641	Promoter_Associated		-1.24955	2.49328	-7.57838	7.64e-06	0.0289527	3.90863	Down
chr14	21152327	+	cg03519263	rs117466368	0.019097	NA	NA	NA	NA	chr14:21152483-21152740	N_Shore	RNASE4;ANG	NM_002937;NM_001145	TSS200;TSS200							TRUE	1.0243	-2.96318	7.52514	8.19e-06	0.0292632	3.84951	Up
chr9	128096393	+	ch.9.2043201R	NA	NA	NA	NA	NA	NA		OpenSea	GAPVD1	NM_015635	Body								-1.11957	-2.55534	-7.52379	8.2e-06	0.0292632	3.848	Down
chr8	37595363	-	cg14036776	NA	NA	NA	NA	NA	NA	chr8:37593834-37594703	S_Shore	ERLIN2;ERLIN2;ERLIN2	NM_007175;NM_001003791;NM_001003790	5'UTR;5'UTR;5'UTR	low-CpG:37714452-37714532	RDMR			8:37595044-37595531	Promoter_Associated	TRUE	-1.70101	-3.41263	-7.48328	8.65e-06	0.0297266	3.80271	Down
chr20	62609362	-	cg00805193	NA	NA	NA	NA	NA	NA	chr20:62610126-62611163	N_Shore	SAMD10	NM_080621	Body					20:62608808-62609455	Promoter_Associated_Cell_type_specific		-1.02096	0.382605	-7.48123	8.67e-06	0.0297266	3.80042	Down
chr6	23414372	+	cg05999692	rs80079265	0.011295	NA	NA	NA	NA		OpenSea						TRUE					1.09987	-0.000968666	7.48032	8.68e-06	0.0297266	3.7994	Up
chr8	81831079	-	cg05876246	NA	NA	NA	NA	NA	NA		OpenSea					DMR			8:81830834-81831205	Unclassified_Cell_type_specific		-1.86715	-1.63819	-7.44985	9.04e-06	0.0298745	3.76517	Down
chr15	49732282	+	cg13597554	NA	NA	NA	NA	NA	NA		OpenSea	FGF7;C15orf33	NM_002009;NM_152647	Body;Body			TRUE					-1.06594	2.40685	-7.44811	9.06e-06	0.0298745	3.76321	Down
chr5	3386790	+	cg04696181	NA	NA	NA	NA	NA	NA		OpenSea							5:3439790-3440092				-2.13315	2.6713	-7.44443	9.1e-06	0.0298745	3.75906	Down
chr14	87265617	+	cg19958593	NA	NA	NA	NA	NA	NA		OpenSea						TRUE					-1.16164	-0.238701	-7.44315	9.12e-06	0.0298745	3.75762	Down
chr7	97822374	+	cg08169830	NA	NA	NA	NA	NA	NA	chr7:97823409-97823816	N_Shore	LMTK2	NM_014916	Body				7:97660145-97661740	7:97822327-97822434	Unclassified_Cell_type_specific		-1.30881	1.87379	-7.43029	9.27e-06	0.0301541	3.74313	Down
chr11	14996490	+	cg18089569	NA	NA	NA	NA	NA	NA	chr11:14995128-14995908	S_Shore							11:14952859-14953133	11:14996225-14996814	Unclassified_Cell_type_specific		1.38353	-1.65354	7.42181	9.38e-06	0.0302062	3.73355	Up
chr16	67184164	-	cg06279276	NA	NA	NA	NA	NA	NA	chr16:67183208-67184968	Island	B3GNT9	NM_033309	Body				16:65740782-65742447				1.54462	-4.12512	7.38425	9.85e-06	0.0302062	3.691	Up
chr13	25258833	+	cg14118062	rs3783069	0.082621	NA	NA	NA	NA	chr13:25254393-25255093	S_Shelf	ATP12A	NM_001676	Body					13:25257394-25258884	Unclassified		-1.84926	-2.50784	-7.38006	9.91e-06	0.0302062	3.68624	Down
chr8	22526736	+	cg21156815	NA	NA	NA	NA	NA	NA	chr8:22526298-22526757	Island	BIN3	NM_018688	TSS200				8:22582244-22582702	8:22526063-22527683	Promoter_Associated		1.21884	-4.06795	7.37769	9.94e-06	0.0302062	3.68356	Up
chr2	220173100	+	cg03545227	NA	NA	NA	NA	NA	NA	chr2:220173021-220173271	Island	PTPRN	NM_002846	Body				2:219881281-219882527	2:220172822-220173572	Unclassified_Cell_type_specific		1.10799	-2.42724	7.37654	9.95e-06	0.0302062	3.68225	Up
chr11	114166446	+	cg18367578	rs79173593	0.071363	NA	NA	NA	NA		OpenSea	NNMT	NM_006169	TSS200								-1.0003	0.34955	-7.33273	1.05e-05	0.0302566	3.6323	Down
chr17	80771384	+	cg10304803	NA	NA	NA	NA	NA	NA	chr17:80772792-80773003	N_Shore	TBCD	NM_005993	Body				17:78364630-78364718				-1.28698	4.04692	-7.3186	1.07e-05	0.0302566	3.61614	Down
chr17	62744534	-	cg24361586	NA	NA	NA	NA	NA	NA		OpenSea											-1.19573	0.578257	-7.31325	1.08e-05	0.0302566	3.61001	Down
chr4	40579075	+	cg03283282	rs77236363	0.127459	NA	NA	NA	NA		OpenSea	RBM47	NM_001098634	5'UTR			TRUE				TRUE	-1.25665	-3.4168	-7.30971	1.09e-05	0.0302566	3.60595	Down
chr5	131831244	+	cg00559249	NA	NA	NA	NA	NA	NA	chr5:131832355-131832801	N_Shore								5:131831217-131833093	Promoter_Associated		-1.04915	-2.46009	-7.309	1.09e-05	0.0302566	3.60514	Down
chr17	6921400	+	cg02329670	rs78312845	0.115512	NA	NA	NA	NA	chr17:6925400-6927527	N_Shelf	MIR497;MIR195	NR_030178;NR_029712	TSS200;TSS1500								-1.46332	1.45894	-7.28331	1.13e-05	0.0302566	3.57562	Down
chr10	22634145	+	cg13933080	NA	NA	NA	NA	NA	NA	chr10:22634000-22634862	Island	SPAG6;SPAG6	NM_172242;NM_012443	TSS1500;TSS1500				10:22674047-22675003	10:22633823-22635248	Unclassified_Cell_type_specific		1.16961	-1.92414	7.27688	1.14e-05	0.0302566	3.56823	Up
chr3	10247487	+	cg13419330	NA	NA	NA	NA	NA	NA		OpenSea	IRAK2	NM_001570	Body			TRUE				TRUE	-1.18562	0.454539	-7.27032	1.15e-05	0.0302566	3.56067	Down
chr12	4916913	-	cg13800769	NA	NA	NA	NA	NA	NA	chr12:4918273-4919657	N_Shore	KCNA6	NM_002235	TSS1500					12:4916780-4917092	Unclassified_Cell_type_specific		-1.04881	1.21689	-7.26885	1.15e-05	0.0302566	3.55897	Down
chr8	52807648	+	cg04544196	NA	NA	NA	NA	NA	NA	chr8:52811167-52812312	N_Shelf	PCMTD1	NM_052937	5'UTR								-1.04075	0.457832	-7.26395	1.16e-05	0.0302566	3.55332	Down
chr3	154042611	-	cg15277914	NA	NA	NA	NA	NA	NA	chr3:154042004-154042376	S_Shore	DHX36;DHX36	NM_001114397;NM_020865	TSS1500;TSS1500					3:154041214-154042944	Promoter_Associated		-1.52314	-0.0336952	-7.24258	1.19e-05	0.0302566	3.52864	Down
chr14	29244278	-	cg21195256	rs1950187	0.001104	NA	NA	NA	NA	chr14:29243403-29243763	S_Shore	C14orf23;C14orf23	NR_026732;NR_026731	Body;Body			TRUE	14:28313817-28314089	14:29243446-29244295	Unclassified_Cell_type_specific		2.35907	-0.994077	7.23865	1.2e-05	0.0302566	3.52409	Up
chr3	120626899	-	cg07806886	NA	NA	NA	NA	NA	NA	chr3:120626880-120627579	Island	STXBP5L	NM_014980	TSS200				3:122109343-122110635			TRUE	1.61625	-3.9443	7.23585	1.2e-05	0.0302566	3.52085	Up
chr4	96445866	+	cg21574186	NA	NA	NA	NA	NA	NA		OpenSea	UNC5C	NM_003728	Body	low-CpG:96664739-96665231							-1.08236	1.90801	-7.23136	1.21e-05	0.0302566	3.51565	Down
chr9	127276775	+	ch.9.126316596R	NA	NA	NA	NA	NA	NA		OpenSea											-1.42339	-5.09653	-7.19035	1.28e-05	0.0302566	3.46801	Down
chr17	78800767	-	cg07126783	NA	NA	NA	NA	NA	NA	chr17:78798780-78799160	S_Shore	RPTOR;RPTOR	NM_001163034;NM_020761	Body;Body			TRUE	17:76415349-76415409			TRUE	-1.21481	0.125076	-7.18747	1.28e-05	0.0302566	3.46466	Down
chr10	30971547	+	cg14189441	NA	NA	NA	NA	NA	NA		OpenSea					DMR					TRUE	-1.2106	1.14423	-7.1804	1.29e-05	0.0302566	3.45641	Down
chr20	21494712	+	cg06178563	NA	NA	NA	NA	NA	NA	chr20:21485932-21496714	Island	NKX2-2	NM_002509	TSS200		DMR		20:21442547-21443008				1.5842	-4.22675	7.17047	1.31e-05	0.0302566	3.44482	Up
chr11	69245569	-	cg13173392	rs77645471	0.060842	NA	NA	NA	NA		OpenSea						TRUE					-1.02369	1.86155	-7.14923	1.35e-05	0.0302566	3.41999	Down
chr17	6921295	-	cg06679494	NA	NA	NA	NA	NA	NA	chr17:6917569-6918539	S_Shelf	MIR497;MIR195	NR_030178;NR_029712	Body;TSS1500								-1.37566	0.865723	-7.1362	1.37e-05	0.0302566	3.40472	Down
chr6	160122650	+	cg09354692	NA	NA	NA	NA	NA	NA		OpenSea						TRUE				TRUE	-1.58218	-1.07347	-7.13514	1.38e-05	0.0302566	3.40347	Down
chr2	173600362	-	cg14379854	rs115317121	0.211808	NA	NA	NA	NA	chr2:173600281-173600970	Island	LOC91149;RAPGEF4	NR_026995;NM_007023	Body;TSS200		DMR		2:173308528-173309544	2:173600091-173600920	Unclassified_Cell_type_specific	TRUE	1.16183	-4.12463	7.13303	1.38e-05	0.0302566	3.40099	Up
chr3	171755923	+	cg04843813	rs12493157	0.096259	NA	NA	NA	NA	chr3:171757493-171758724	N_Shore	FNDC3B	NM_022763	TSS1500								-1.01963	2.27724	-7.12419	1.4e-05	0.0302566	3.39062	Down
chr6	160782998	+	cg23898998	NA	NA	NA	NA	NA	NA	chr6:160783666-160784135	N_Shore	SLC22A3	NM_021977	Body								-1.18666	1.24911	-7.12154	1.4e-05	0.0302566	3.3875	Down
chr5	89854334	+	cg11867257	NA	NA	NA	NA	NA	NA	chr5:89854290-89854956	Island	GPR98;GPR98	NM_032119;NR_003149	TSS1500;TSS1500		DMR		5:89889994-89890736			TRUE	1.06951	-3.85041	7.12078	1.4e-05	0.0302566	3.38661	Up
chr10	131213990	+	cg26010877	rs76660250	0.037511	NA	NA	NA	NA		OpenSea							10:131103567-131104061				1.75575	3.28106	7.12029	1.4e-05	0.0302566	3.38603	Up
chr7	27231491	+	cg17400476	NA	NA	NA	NA	NA	NA	chr7:27231805-27233097	N_Shore					RDMR					TRUE	1.01711	-1.70968	7.10585	1.43e-05	0.0302566	3.36904	Up
chr3	169042374	+	cg12962542	NA	NA	NA	NA	NA	NA		OpenSea	MECOM	NM_004991	Body		DMR						-1.30338	-0.423305	-7.09875	1.44e-05	0.0302566	3.36067	Down
chr16	84328855	-	cg08701843	rs429725	0.093797	NA	NA	NA	NA	chr16:84328519-84328720	S_Shore	WFDC1	NM_021197	Body			TRUE					-1.10538	-3.44377	-7.08616	1.47e-05	0.0302566	3.34582	Down
chr5	15500714	-	cg06577205	NA	NA	NA	NA	NA	NA	chr5:15500076-15500923	Island	FBXL7;FBXL7	NM_012304;NM_012304	5'UTR;1stExon	high-CpG:15553208-15553770	DMR		5:15553002-15553918			TRUE	1.2251	-4.82733	7.08528	1.47e-05	0.0302566	3.34478	Up
chr12	15039397	-	cg22221831	NA	NA	NA	NA	NA	NA		OpenSea	MGP	NM_000900	TSS1500								-1.11478	-0.726353	-7.07993	1.48e-05	0.0302566	3.33846	Down
chr5	132150128	-	cg02699218	NA	NA	NA	NA	NA	NA	chr5:132148854-132150918	Island	ANKRD43	NM_175873	1stExon				5:132176754-132178817			TRUE	1.49326	-1.93026	7.07421	1.49e-05	0.0302566	3.3317	Up
chr14	29247605	+	cg12967137	NA	NA	NA	NA	NA	NA	chr14:29247324-29247624	Island	C14orf23;C14orf23	NR_026732;NR_026731	Body;Body				14:28317125-28317375				1.52104	-0.362758	7.07414	1.49e-05	0.0302566	3.33161	Up
chr4	3255056	-	cg27319971	NA	NA	NA	NA	NA	NA	chr4:3254957-3255175	Island	C4orf44;C4orf44	NM_001012982;NM_001042690	Body;Body				4:3224724-3224973				-1.35794	2.8948	-7.07185	1.5e-05	0.0302566	3.32891	Down
chr12	53496842	+	cg04062576	NA	NA	NA	NA	NA	NA		OpenSea	SOAT2	NM_003578	TSS1500					12:53496632-53498065	Unclassified		-1.1072	1.52503	-7.06898	1.5e-05	0.0302566	3.32551	Down
chr3	55731563	+	ch.3.1226245F	NA	NA	NA	NA	NA	NA		OpenSea	ERC2	NM_015576	Body								-1.0288	-2.84822	-7.06489	1.51e-05	0.0302566	3.32067	Down
chr21	47405667	-	cg24429613	NA	NA	NA	NA	NA	NA	chr21:47404108-47404312	S_Shore	COL6A1	NM_001848	Body								-1.30949	3.15505	-7.06226	1.52e-05	0.0302566	3.31755	Down
chr12	54806218	+	cg01213231	NA	NA	NA	NA	NA	NA		OpenSea	ITGA5	NM_002205	Body			TRUE					-1.23717	1.19029	-7.04707	1.55e-05	0.0302566	3.29954	Down
chr10	102987257	+	cg12646649	NA	NA	NA	NA	NA	NA	chr10:102984182-102990063	Island	LBX1	NM_006562	Body		DMR		10:102976783-102977611				1.27937	-4.22749	7.04076	1.56e-05	0.0302566	3.29206	Up
chr5	45696206	-	cg05201970	NA	NA	NA	NA	NA	NA	chr5:45695394-45696510	Island	HCN1;HCN1	NM_021072;NM_021072	5'UTR;1stExon				5:45730802-45732411				2.04215	-3.94878	7.0348	1.58e-05	0.0302566	3.28498	Up
chr14	29228476	+	cg21886425	rs36081327	0.052997	NA	NA	NA	NA		OpenSea							14:28298016-28298237				1.34149	-1.48217	7.02289	1.6e-05	0.0302566	3.27081	Up
chr8	145024774	-	cg10328047	NA	NA	NA	NA	NA	NA	chr8:145024449-145025179	Island	PLEC1;PLEC1;PLEC1;PLEC1	NM_000445;NM_201380;NM_201378;NM_201379	Body;1stExon;Body;Body				8:145096438-145097117				-1.08593	1.04991	-7.00954	1.63e-05	0.0302566	3.25489	Down
chr19	13947646	-	cg07706375	NA	NA	NA	NA	NA	NA	chr19:13944139-13944695	S_Shelf	MIR23A;MIR24-2;MIR27A	NR_029495;NR_029497;NR_029501	TSS200;TSS1500;TSS1500					19:13947120-13948280	Unclassified	TRUE	-1.23596	-2.31954	-7.0066	1.64e-05	0.0302566	3.25139	Down
chr2	176933286	-	cg08195247	NA	NA	NA	NA	NA	NA	chr2:176933131-176933449	Island					DMR		2:176641393-176641695				-1.17911	-2.87129	-7.00327	1.65e-05	0.0302566	3.24742	Down
chr12	90341955	+	cg01871427	NA	NA	NA	NA	NA	NA		OpenSea						TRUE					-1.16623	-0.447659	-7.00042	1.65e-05	0.0302566	3.24401	Down
chr10	72027357	-	cg13585930	NA	NA	NA	NA	NA	NA		OpenSea	NPFFR1	NM_022146	TSS1500							TRUE	-1.2506	0.492021	-6.99751	1.66e-05	0.0302566	3.24054	Down
chr4	147558435	+	cg05991454	NA	NA	NA	NA	NA	NA	chr4:147558231-147558583	Island							4:147777501-147778016			TRUE	1.02014	-4.92956	6.99166	1.67e-05	0.0302566	3.23355	Up
chr17	13550191	+	ch.17.458890R	NA	NA	NA	NA	NA	NA		OpenSea						TRUE					-1.53983	-2.75581	-6.98756	1.68e-05	0.0302566	3.22865	Down
chr7	98243666	-	cg14089832	NA	NA	NA	NA	NA	NA	chr7:98245805-98247759	N_Shelf											-1.04306	1.28059	-6.97953	1.7e-05	0.0302566	3.21904	Down
chr14	94372703	-	cg16087165	rs11844149	0.012797	NA	NA	NA	NA		OpenSea	C14orf86	NR_027004	Body			TRUE					-1.35925	1.96343	-6.97773	1.7e-05	0.0302566	3.21689	Down
chr2	53764920	-	cg08025405	NA	NA	NA	NA	NA	NA		OpenSea						TRUE					-1.01032	0.458923	-6.97723	1.71e-05	0.0302566	3.21629	Down
chr12	14996272	-	cg20967028	NA	NA	NA	NA	NA	NA		OpenSea	ART4;ART4	NM_021071;NM_021071	5'UTR;1stExon								-1.37433	2.10143	-6.97581	1.71e-05	0.0302566	3.21459	Down
chr16	85518792	+	cg16739544	NA	NA	NA	NA	NA	NA	chr16:85519109-85519357	N_Shore							16:84076259-84076491				-1.00488	2.7398	-6.9691	1.72e-05	0.0302566	3.20654	Down
chr12	124901555	-	cg04804139	NA	NA	NA	NA	NA	NA	chr12:124901554-124901843	Island	NCOR2;NCOR2	NM_006312;NM_001077261	Body;Body				12:123467018-123467742			TRUE	-1.00648	2.63674	-6.96561	1.73e-05	0.0302566	3.20236	Down
chr5	56989399	-	cg22633111	NA	NA	NA	NA	NA	NA		OpenSea						TRUE					1.17834	2.01308	6.96333	1.74e-05	0.0302566	3.19962	Up
chr16	68121045	+	cg02506867	NA	NA	NA	NA	NA	NA	chr16:68118564-68119986	S_Shore	NFATC3;NFATC3;NFATC3;NFATC3	NM_173163;NM_173164;NM_004555;NM_173165	Body;Body;Body;Body		RDMR						-1.33653	-2.33679	-6.96297	1.74e-05	0.0302566	3.19919	Down
chr4	111540884	+	cg21726372	NA	NA	NA	NA	NA	NA	chr4:111542062-111544464	N_Shore	PITX2;PITX2;PITX2	NM_000325;NM_153426;NM_153427	Body;Body;Body		RDMR		4:111760315-111760682				1.82624	-0.900118	6.96229	1.74e-05	0.0302566	3.19838	Up
chr17	21356245	-	cg20273670	NA	NA	NA	NA	NA	NA	chr17:21355954-21356418	Island							17:21296738-21297051				1.32024	-2.55157	6.96067	1.74e-05	0.0302566	3.19643	Up
chr12	19836352	+	cg21450381	rs17282061	0.020757	NA	NA	NA	NA		OpenSea						TRUE					-1.12049	0.727335	-6.95062	1.77e-05	0.0302566	3.18435	Down
chr19	13951481	-	cg24704287	NA	NA	NA	NA	NA	NA	chr19:13953222-13953554	N_Shore					RDMR			19:13949784-13951566	Promoter_Associated		-1.48569	-1.66063	-6.92424	1.83e-05	0.0309072	3.1526	Down
chr8	131367154	-	cg22301736	NA	NA	NA	NA	NA	NA	chr8:131370087-131371317	N_Shelf	ASAP1	NM_018482	Body								-1.01563	2.8093	-6.92371	1.84e-05	0.0309072	3.15197	Down
chr15	99928693	+	ch.15.97746216F	NA	NA	NA	NA	NA	NA		OpenSea											-1.10856	-2.38633	-6.92086	1.84e-05	0.030908	3.14853	Down
chr1	3600735	+	cg17163168	NA	NA	NA	NA	NA	NA		OpenSea	TP73	NM_005427	Body				1:3590595-3590796			TRUE	1.18527	-2.44278	6.9159	1.86e-05	0.0309943	3.14254	Up
chr17	1326624	+	cg05334363	rs61762271	0.012324	NA	NA	NA	NA		OpenSea	CRK;CRK	NM_016823;NM_005206	3'UTR;3'UTR			TRUE				TRUE	-1.00888	1.06671	-6.90534	1.88e-05	0.0309943	3.12978	Down
chr15	60286384	+	cg03365496	NA	NA	NA	NA	NA	NA	chr15:60287107-60287663	N_Shore						TRUE	15:58073580-58073925	15:60285588-60286437	Unclassified_Cell_type_specific		1.05501	-3.73687	6.90019	1.9e-05	0.0309943	3.12356	Up
chr4	187740664	+	cg03199366	NA	NA	NA	NA	NA	NA		OpenSea						TRUE					-1.02419	-1.24751	-6.89787	1.9e-05	0.0309943	3.12075	Down
chr14	29240691	+	cg18712199	NA	NA	NA	NA	NA	NA	chr14:29243403-29243763	N_Shelf	C14orf23;C14orf23	NR_026731;NR_026732	TSS1500;TSS1500								1.42673	-1.1144	6.88745	1.93e-05	0.0309943	3.10813	Up
chr8	24772344	-	cg17078116	NA	NA	NA	NA	NA	NA	chr8:24770908-24772547	Island	NEFM;NEFM	NM_001105541;NM_005382	TSS200;1stExon				8:24826833-24828475	8:24771921-24773430	Promoter_Associated_Cell_type_specific	TRUE	1.56303	-3.622	6.88139	1.95e-05	0.0309943	3.10078	Up
chr11	130283454	+	cg06476693	NA	NA	NA	NA	NA	NA		OpenSea	ADAMTS8	NM_007037	Body			TRUE				TRUE	-1.37447	1.89684	-6.87939	1.95e-05	0.0309943	3.09836	Down
chr12	130502003	+	cg09003509	NA	NA	NA	NA	NA	NA		OpenSea							12:129067937-129068003				-1.12948	1.98027	-6.87653	1.96e-05	0.0309943	3.09489	Down
chr2	19557396	-	cg01323049	NA	NA	NA	NA	NA	NA	chr2:19555789-19558403	Island	OSR1	NM_145260	5'UTR			TRUE	2:19418959-19422361	2:19556584-19557933	Unclassified		1.05095	-4.8919	6.87607	1.96e-05	0.0309943	3.09433	Up
chr12	89461426	+	cg00172872	NA	NA	NA	NA	NA	NA		OpenSea						TRUE					-1.53447	3.07465	-6.86849	1.98e-05	0.0309943	3.08513	Down
chr6	12234001	+	cg14622879	NA	NA	NA	NA	NA	NA		OpenSea						TRUE		6:12233723-12235102	Unclassified		-1.14622	2.44427	-6.86836	1.98e-05	0.0309943	3.08498	Down
chr1	227505916	-	cg15084499	NA	NA	NA	NA	NA	NA	chr1:227505446-227506752	Island	CDC42BPA;CDC42BPA	NM_014826;NM_003607	TSS200;TSS200	high-CpG:225572419-225572928			1:225572070-225573537	1:227505376-227506606	Unclassified		1.01497	-3.66917	6.86045	2e-05	0.0309943	3.07535	Up
chr1	221054825	-	cg12479878	NA	NA	NA	NA	NA	NA	chr1:221054554-221054888	Island	HLX	NM_021958	Body		CDMR		1:219120960-219121605				-1.5111	-1.69797	-6.83867	2.07e-05	0.0310738	3.04884	Down
chr3	124604450	+	cg14112569	NA	NA	NA	NA	NA	NA	chr3:124605059-124606729	N_Shore	ITGB5	NM_002213	Body								-1.13936	0.108762	-6.83027	2.09e-05	0.0310738	3.03859	Down
chr9	126777673	+	cg13492692	NA	NA	NA	NA	NA	NA	chr9:126773246-126780953	Island	LHX2	NM_004789	Body				9:125817238-125818506				-1.70176	-4.15049	-6.82876	2.09e-05	0.0310738	3.03675	Down
chr7	130418549	+	cg00094518	NA	NA	NA	NA	NA	NA	chr7:130417912-130419378	Island	KLF14	NM_138693	1stExon				7:130068467-130069793	7:130418325-130419878	Unclassified	TRUE	1.65135	-3.64019	6.82754	2.1e-05	0.0310738	3.03526	Up
chr8	26308815	-	cg01862311	NA	NA	NA	NA	NA	NA	chr8:26305853-26306825	S_Shore										TRUE	-1.28946	1.21483	-6.82316	2.11e-05	0.0310738	3.0299	Down
chr3	126630478	+	cg18670236	NA	NA	NA	NA	NA	NA		OpenSea	CHCHD6	NM_032343	Body		DMR	TRUE		3:126630239-126630714	Unclassified	TRUE	-1.13512	-0.346341	-6.82287	2.11e-05	0.0310738	3.02955	Down
chr7	32110145	+	cg02914422	NA	NA	NA	NA	NA	NA	chr7:32110063-32110910	Island	PDE1C	NM_005020	5'UTR		CDMR		7:32076434-32077514			TRUE	1.24138	-2.70188	6.81866	2.12e-05	0.0310738	3.0244	Up
chr12	54805345	+	cg20909017	rs56321811	0.048177	NA	NA	NA	NA		OpenSea	ITGA5	NM_002205	Body			TRUE		12:54805343-54806041	Unclassified_Cell_type_specific	TRUE	-1.2975	-0.393451	-6.8133	2.14e-05	0.0310738	3.01786	Down
chr16	16044519	-	cg04981696	NA	NA	NA	NA	NA	NA	chr16:16043218-16043927	S_Shore	ABCC1;ABCC1;ABCC1;ABCC1;ABCC1	NM_019862;NM_019898;NM_019899;NM_004996;NM_019900	Body;Body;Body;Body;Body					16:16044271-16044559	Promoter_Associated		1.13926	-0.324103	6.8068	2.16e-05	0.0310738	3.0099	Up
chr16	58019866	+	cg04370442	NA	NA	NA	NA	NA	NA	chr16:58019663-58020012	Island	TEPP;TEPP	NM_199456;NM_199046	Body;Body		RDMR		16:56577165-56577498	16:58018464-58020013	Unclassified_Cell_type_specific		1.31786	0.593306	6.79085	2.21e-05	0.0310738	2.99035	Up
chr8	40625224	+	cg24882673	NA	NA	NA	NA	NA	NA		OpenSea	ZMAT4;ZMAT4	NM_024645;NM_001135731	Body;Body			TRUE					-1.03206	1.42279	-6.78564	2.22e-05	0.0310738	2.98396	Down
chr14	29247336	+	cg03796729	rs78640311	0.042543	NA	NA	NA	NA	chr14:29247324-29247624	Island	C14orf23;C14orf23	NR_026732;NR_026731	Body;Body								1.49324	-1.21883	6.78424	2.23e-05	0.0310738	2.98223	Up
chr4	111542473	-	cg22717014	NA	NA	NA	NA	NA	NA	chr4:111542062-111544464	Island	PITX2;PITX2;PITX2	NM_000325;NM_153426;NM_153427	Body;Body;Body		DMR		4:111761263-111762193	4:111542417-111542672	Unclassified_Cell_type_specific		2.31908	-1.76895	6.779	2.24e-05	0.0310738	2.97579	Up
chr1	36023590	+	cg02711976	NA	NA	NA	NA	NA	NA	chr1:36022680-36023834	Island	NCDN;NCDN;KIAA0319L;NCDN;NCDN	NM_014284;NM_001014839;NM_024874;NM_014284;NM_001014841	1stExon;5'UTR;TSS1500;5'UTR;5'UTR				1:35795140-35796209				1.45234	-2.79539	6.76973	2.27e-05	0.0311038	2.9644	Up
chr8	91803792	-	cg20040743	NA	NA	NA	NA	NA	NA	chr8:91803656-91804141	Island	NECAB1	NM_022351	TSS200				8:91872641-91873535				1.11133	-3.61836	6.75922	2.31e-05	0.0313652	2.95147	Up
chr6	30174190	-	cg14606478	NA	NA	NA	NA	NA	NA		OpenSea	TRIM26	NM_003449	5'UTR								-1.00416	0.840127	-6.75894	2.31e-05	0.0313652	2.95111	Down
chr15	52408529	-	cg19382136	NA	NA	NA	NA	NA	NA	chr15:52404191-52404978	S_Shelf								15:52408405-52408651	Unclassified_Cell_type_specific		-1.04521	-0.622789	-6.75546	2.32e-05	0.0314028	2.94682	Down
chr17	78830472	-	cg04470054	NA	NA	NA	NA	NA	NA	chr17:78831505-78831864	N_Shore	RPTOR;RPTOR	NM_001163034;NM_020761	Body;Body			TRUE		17:78830300-78831041	Unclassified	TRUE	-1.01693	0.0367152	-6.75358	2.33e-05	0.0314028	2.94451	Down
chr12	76372038	+	cg10502324	NA	NA	NA	NA	NA	NA		OpenSea						TRUE		12:76371643-76372294	NonGene_Associated	TRUE	-1.46611	-2.21482	-6.74622	2.35e-05	0.0314244	2.93543	Down
chr7	20825545	+	cg01582980	NA	NA	NA	NA	NA	NA	chr7:20823307-20825662	Island	SP8;SP8	NM_198956;NM_182700	5'UTR;Body				7:20789727-20792187	7:20825230-20826620	Unclassified_Cell_type_specific		1.06609	-4.72834	6.73646	2.38e-05	0.0314244	2.92338	Up
chr2	234934131	+	cg04621728	NA	NA	NA	NA	NA	NA		OpenSea						TRUE		2:234934127-234934578	Unclassified_Cell_type_specific		-1.38967	-1.30849	-6.73629	2.38e-05	0.0314244	2.92317	Down
chr17	10039537	-	cg15285733	NA	NA	NA	NA	NA	NA		OpenSea	GAS7	NM_201433	Body			TRUE					-1.56379	-3.28339	-6.73627	2.38e-05	0.0314244	2.92314	Down
chr8	74903801	-	cg23732024	NA	NA	NA	NA	NA	NA		OpenSea	LY96	NM_015364	Body			TRUE					-1.34581	0.489729	-6.73149	2.4e-05	0.0314244	2.91724	Down
chr21	45178331	-	cg02074274	NA	NA	NA	NA	NA	NA	chr21:45177520-45177727	S_Shore	PDXK	NM_003681	3'UTR			TRUE	21:44002396-44002849			TRUE	-1.02248	0.854454	-6.72115	2.43e-05	0.0314244	2.90444	Down
chr8	55370951	+	cg00123055	rs10104846	0.017696	NA	NA	NA	NA	chr8:55370170-55372525	Island	SOX17	NM_022454	1stExon		DMR		8:55532761-55535067			TRUE	1.03113	-3.13943	6.71134	2.47e-05	0.0314244	2.8923	Up
chr3	57583693	+	cg08081407	NA	NA	NA	NA	NA	NA	chr3:57583020-57583611	S_Shore	ARF4	NM_001660	TSS1500				3:57557278-57558777	3:57582064-57583895	Promoter_Associated		1.02926	-0.640323	6.70511	2.49e-05	0.0314244	2.88456	Up
chr3	169377725	-	cg08004073	NA	NA	NA	NA	NA	NA	chr3:169379437-169381056	N_Shore	MECOM	NM_004991	Body		RDMR		3:170860404-170860705				1.22319	0.384785	6.70502	2.49e-05	0.0314244	2.88446	Up
chr3	160167990	+	cg15618978	rs115078675	0.033449	NA	NA	NA	NA	chr3:160167184-160168200	Island	TRIM59	NM_173084	TSS1500				3:161649892-161650878	3:160166409-160168278	Promoter_Associated		1.51638	-3.66799	6.70316	2.5e-05	0.0314244	2.88214	Up
chr2	71921159	+	ch.2.71774667F	NA	NA	NA	NA	NA	NA		OpenSea											-1.16812	-1.68201	-6.70087	2.5e-05	0.0314244	2.8793	Down
chr1	95807346	+	ch.1.95579934F	NA	NA	NA	NA	NA	NA		OpenSea											-1.89227	-2.82237	-6.69147	2.54e-05	0.0314419	2.86763	Down
chr9	13255070	+	ch.9.13245070R	NA	NA	NA	NA	NA	NA		OpenSea											-1.32971	-3.65558	-6.68669	2.56e-05	0.0314419	2.86169	Down
chr19	2529022	+	cg24339704	rs740054	0.337443	NA	NA	NA	NA	chr19:2525140-2525460	S_Shelf	GNG7	NM_052847	5'UTR								-1.09511	3.00907	-6.68233	2.57e-05	0.0314419	2.85627	Down
chr5	78407678	+	cg02286091	NA	NA	NA	NA	NA	NA		OpenSea	BHMT;BHMT	NM_001713;NM_001713	5'UTR;1stExon			TRUE	5:78443090-78443523				1.63798	-4.64178	6.68142	2.57e-05	0.0314419	2.85514	Up
chr12	104998531	-	cg16861964	NA	NA	NA	NA	NA	NA		OpenSea	CHST11	NM_018413	Body			TRUE		12:104998318-104998704	Unclassified		-1.41486	-0.166817	-6.67413	2.6e-05	0.0314419	2.84605	Down
chr3	177187243	+	cg10517202	NA	NA	NA	NA	NA	NA		OpenSea						TRUE					-1.01532	1.29954	-6.67355	2.6e-05	0.0314419	2.84533	Down
chr8	119208486	-	cg07960624	NA	NA	NA	NA	NA	NA		OpenSea	SAMD12	NM_001101676	3'UTR			TRUE				TRUE	-1.22231	-0.541273	-6.67142	2.61e-05	0.0314419	2.84267	Down
chr2	229520172	+	ch.2.229228416R	NA	NA	NA	NA	NA	NA		OpenSea											-1.13014	-3.95104	-6.67091	2.61e-05	0.0314419	2.84204	Down
chr5	135587450	-	cg18062245	NA	NA	NA	NA	NA	NA		OpenSea	TRPC7;TRPC7;TRPC7	NM_001167576;NM_020389;NM_001167577	Body;Body;Body				5:135615188-135615425				-1.18785	1.54786	-6.67051	2.61e-05	0.0314419	2.84155	Down
chr14	62583787	-	cg18655384	NA	NA	NA	NA	NA	NA	chr14:62583679-62584279	Island	FLJ43390	NR_015358	TSS1500				14:61653448-61654159				1.21536	-2.82491	6.65726	2.66e-05	0.0317198	2.82502	Up
chr4	134069388	+	cg07665387	NA	NA	NA	NA	NA	NA	chr4:134069162-134070442	Island	PCDH10;PCDH10	NM_020815;NM_032961	TSS1500;TSS1500		DMR		4:134288613-134288860				1.10031	-3.60717	6.6542	2.68e-05	0.0317198	2.8212	Up
chr7	1117540	-	cg08137085	NA	NA	NA	NA	NA	NA	chr7:1119980-1120248	N_Shelf	C7orf50;C7orf50;C7orf50	NM_001134395;NM_032350;NM_001134396	Body;Body;Body				7:1083944-1084121				1.39301	2.76008	6.65251	2.68e-05	0.0317198	2.81909	Up
chr13	38004268	+	cg11184569	NA	NA	NA	NA	NA	NA		OpenSea						TRUE					-1.00797	2.8978	-6.6496	2.69e-05	0.0317357	2.81545	Down
chr12	14996143	-	cg13573513	NA	NA	NA	NA	NA	NA		OpenSea	ART4;ART4	NM_021071;NM_021071	5'UTR;1stExon								-1.41308	1.87144	-6.63855	2.74e-05	0.031892	2.80164	Down
chr11	115372912	+	cg10553088	NA	NA	NA	NA	NA	NA	chr11:115373574-115375881	N_Shore	CADM1;CADM1	NM_001098517;NM_014333	Body;Body		RDMR	TRUE	11:114878037-114878196				1.09114	-1.5016	6.63101	2.76e-05	0.031892	2.7922	Up
chr12	2750053	+	cg07267600	NA	NA	NA	NA	NA	NA		OpenSea	CACNA1C;CACNA1C;CACNA1C;CACNA1C;CACNA1C;CACNA1C;CACNA1C;CACNA1C;CACNA1C;CACNA1C;CACNA1C;CACNA1C;CACNA1C;CACNA1C;CACNA1C;CACNA1C;CACNA1C;CACNA1C;CACNA1C;CACNA1C;CACNA1C;CACNA1C;CACNA1C	NM_001129844;NM_001129827;NM_001129839;NM_001129834;NM_001129841;NM_000719;NM_001129830;NM_001167625;NM_001129843;NM_001167624;NM_001129835;NM_001129837;NM_001167623;NM_001129840;NM_199460;NM_001129833;NM_001129832;NM_001129829;NM_001129846;NM_001129836;NM_001129838;NM_001129831;NM_001129842	Body;Body;Body;Body;Body;Body;Body;Body;Body;Body;Body;Body;Body;Body;Body;Body;Body;Body;Body;Body;Body;Body;Body		DMR	TRUE		12:2749514-2751368	Unclassified_Cell_type_specific	TRUE	-1.7319	-2.33448	-6.62665	2.78e-05	0.031892	2.78674	Down
chr19	41218064	-	cg05268347	rs7250295	0.21831	NA	NA	NA	NA	chr19:41220886-41221205	N_Shelf	ADCK4;ADCK4	NM_001142555;NM_024876	Body;Body								-1.40831	2.3078	-6.62529	2.79e-05	0.031892	2.78503	Down
chr14	53170147	-	cg21814550	NA	NA	NA	NA	NA	NA	chr14:53173752-53174112	N_Shelf										TRUE	-1.27813	-0.0413982	-6.62386	2.79e-05	0.031892	2.78324	Down
chr6	53530503	+	cg00536792	NA	NA	NA	NA	NA	NA		OpenSea	KLHL31;KLHL31	NM_001003760;NM_001003760	1stExon;5'UTR								1.06762	-1.16901	6.61598	2.82e-05	0.0320333	2.77335	Up
chr3	185822021	-	cg06518884	NA	NA	NA	NA	NA	NA	chr3:185825462-185827003	N_Shelf	ETV5	NM_004454	Body							TRUE	-1.01409	1.60405	-6.60209	2.88e-05	0.0320333	2.75591	Down
chr11	35133274	-	cg15481493	NA	NA	NA	NA	NA	NA		OpenSea						TRUE				TRUE	-1.41796	2.45091	-6.59702	2.9e-05	0.0320333	2.74953	Down
chr6	28227392	+	cg02578944	rs12000	0.387257	NA	NA	NA	NA	chr6:28226979-28227483	Island	NKAPL	NM_001007531	1stExon				6:28334856-28335576				1.40271	-0.775795	6.59118	2.93e-05	0.0320333	2.74218	Up
chr11	10716164	+	cg06595154	NA	NA	NA	NA	NA	NA		OpenSea	MRVI1;MRVI1;MRVI1	NM_001100167;NM_130385;NM_001100163	TSS1500;TSS1500;TSS1500								-1.24385	0.130234	-6.58982	2.93e-05	0.0320333	2.74048	Down
chr15	67158312	+	ch.15.64945366R	NA	NA	NA	NA	NA	NA		OpenSea											-1.12326	-3.51947	-6.57915	2.98e-05	0.032212	2.72703	Down
chr19	1102675	+	cg10732871	NA	NA	NA	NA	NA	NA	chr19:1103722-1105758	N_Shore	GPX4;GPX4	NM_002085;NM_001039847	TSS1500;TSS1500					19:1102583-1103017	Unclassified_Cell_type_specific	TRUE	-1.38479	-1.78082	-6.57774	2.98e-05	0.032212	2.72526	Down
chr5	43397572	+	cg22724765	NA	NA	NA	NA	NA	NA	chr5:43396897-43397364	S_Shore	CCL28	NM_148672	Body					5:43396732-43397838	Unclassified_Cell_type_specific		-1.1023	-1.06166	-6.57633	2.99e-05	0.032212	2.72347	Down
chr6	122115942	-	cg05469819	rs79152263	0.059402	NA	NA	NA	NA		OpenSea						TRUE				TRUE	-1.16905	1.38543	-6.56208	3.05e-05	0.032212	2.70549	Down
chr4	178230606	-	cg10683527	NA	NA	NA	NA	NA	NA	chr4:178230850-178231260	N_Shore	NEIL3	NM_018248	TSS1500					4:178230328-178231635	Promoter_Associated		-1.03121	-3.19723	-6.56027	3.06e-05	0.032212	2.70319	Down
chr1	153539058	+	cg08105396	rs3762269	0.019548	NA	NA	NA	NA		OpenSea	S100A2	NM_005978	TSS1500					1:153538913-153539478	Unclassified		-1.33907	-2.5972	-6.55947	3.06e-05	0.032212	2.70219	Down
chr1	156629000	+	cg12656815	rs11360	0.485269	NA	NA	NA	NA	chr1:156627342-156627576	S_Shore	BCAN	NM_021948	3'UTR			TRUE		1:156628609-156630388	Promoter_Associated		-1.04689	2.58463	-6.55491	3.08e-05	0.0322984	2.69642	Down
chr7	22898516	+	cg15732079	NA	NA	NA	NA	NA	NA	chr7:22893794-22894577	S_Shelf						TRUE				TRUE	-1.23353	2.81465	-6.5511	3.1e-05	0.0323561	2.6916	Down
chr1	3567986	-	cg24073122	NA	NA	NA	NA	NA	NA	chr1:3566445-3569636	Island	TP73;WDR8	NM_005427;NM_017818	TSS1500;TSS1500				1:3557058-3559808				1.06951	-3.24878	6.54951	3.11e-05	0.0323561	2.68959	Up
chr10	73848915	-	cg02595823	rs75029863	0.016942	NA	NA	NA	NA	chr10:73846806-73848233	S_Shore	SPOCK2;SPOCK2	NM_001134434;NM_014767	TSS200;TSS200			TRUE				TRUE	-1.12322	1.4809	-6.54638	3.12e-05	0.0323672	2.68562	Down
chr7	48131586	-	cg20001070	rs13227958	0.494995	NA	NA	NA	NA	chr7:48128727-48129961	S_Shore	UPP1;UPP1	NM_181597;NM_003364	5'UTR;5'UTR					7:48131503-48131667	Unclassified_Cell_type_specific		-2.57115	-3.26531	-6.54497	3.13e-05	0.0323672	2.68384	Down
chr13	50819265	-	cg05191839	NA	NA	NA	NA	NA	NA		OpenSea						TRUE		13:50819238-50819576	Unclassified_Cell_type_specific	TRUE	-1.13955	1.67661	-6.53579	3.17e-05	0.0323936	2.67221	Down
chr1	39569079	+	cg22367631	NA	NA	NA	NA	NA	NA	chr1:39570665-39571859	N_Shore	MACF1	NM_012090	Body					1:39568158-39569096	Unclassified	TRUE	-1.02012	0.932737	-6.53242	3.18e-05	0.0323936	2.66794	Down
chr6	106545984	+	cg02667677	rs9398065	0.039193	NA	NA	NA	NA		OpenSea	PRDM1;PRDM1	NM_001198;NM_182907	Body;TSS1500			TRUE		6:106545472-106546097	Promoter_Associated_Cell_type_specific		-1.5069	-3.22634	-6.52417	3.22e-05	0.0325136	2.65747	Down
chr4	111542444	-	cg16184803	NA	NA	NA	NA	NA	NA	chr4:111542062-111544464	Island	PITX2;PITX2;PITX2	NM_000325;NM_153426;NM_153427	Body;Body;Body				4:111761263-111762193	4:111542417-111542672	Unclassified_Cell_type_specific		1.27114	-1.29815	6.51475	3.26e-05	0.0325136	2.6455	Up
chr4	26095438	+	cg16847428	NA	NA	NA	NA	NA	NA		OpenSea						TRUE					-1.60299	1.32078	-6.50808	3.29e-05	0.0325136	2.63701	Down
chr15	92396247	+	cg27351837	rs28592114	0.260274	NA	NA	NA	NA	chr15:92396013-92397682	Island	SLCO3A1;SLCO3A1	NM_013272;NM_001145044	TSS1500;TSS1500	high-CpG:90197216-90198575			15:90197048-90199025	15:92395081-92396751	Promoter_Associated		1.21552	-3.25248	6.49919	3.34e-05	0.032619	2.6257	Up
chr17	40174494	-	cg23797200	NA	NA	NA	NA	NA	NA	chr17:40171931-40172281	S_Shelf	NKIRAS2;NKIRAS2;NKIRAS2;NKIRAS2;NKIRAS2	NM_001144928;NM_001144929;NM_001001349;NM_001144927;NM_017595	Body;Body;Body;Body;Body								-2.16396	0.580952	-6.49872	3.34e-05	0.032619	2.6251	Down
chr16	1030568	-	cg09854626	NA	NA	NA	NA	NA	NA	chr16:1029878-1035327	Island	SOX8	NM_014587	TSS1500		DMR		16:969912-975949				1.73019	-5.1061	6.49379	3.36e-05	0.0326539	2.61882	Up
chr3	31240746	+	ch.3.638689R	rs79653128	0.019548	NA	NA	NA	NA		OpenSea											-1.28014	-3.59194	-6.49305	3.37e-05	0.0326539	2.61788	Down
chr1	23345815	-	cg10499166	NA	NA	NA	NA	NA	NA	chr1:23345814-23346677	Island	KDM1A;KDM1A	NM_015013;NM_001009999	TSS200;TSS200				1:23218341-23219264	1:23345520-23346101	Promoter_Associated		1.03749	-4.03972	6.49249	3.37e-05	0.0326539	2.61716	Up
chr17	6921465	-	cg21040575	rs78312845	0.115512	NA	NA	NA	NA	chr17:6925400-6927527	N_Shelf	MIR497;MIR195	NR_030178;NR_029712	TSS200;TSS1500								-1.34631	0.576578	-6.48732	3.39e-05	0.0327012	2.61057	Down
chr19	37825406	+	cg24834889	NA	NA	NA	NA	NA	NA	chr19:37825101-37825756	Island	HKR1	NM_181786	TSS200				19:42516880-42517585	19:37825305-37826089	Promoter_Associated		1.7191	-2.76867	6.48169	3.42e-05	0.0327012	2.60338	Up
chr14	89029199	-	cg03468541	NA	NA	NA	NA	NA	NA	chr14:89029178-89029938	Island	ZC3H14;ZC3H14;ZC3H14;ZC3H14;ZC3H14	NM_207660;NM_207661;NM_001160103;NM_001160104;NM_024824	TSS200;TSS1500;TSS200;TSS200;TSS200				14:88098932-88099711	14:89028718-89030191	Promoter_Associated		1.07643	-1.77562	6.48121	3.42e-05	0.0327012	2.60277	Up
chr4	165304540	-	cg21300373	NA	NA	NA	NA	NA	NA	chr4:165304328-165305177	Island	2024-03-01	NM_001166373	TSS200				4:165523779-165524912				1.37725	-3.39517	6.48062	3.43e-05	0.0327012	2.60202	Up
chr3	42820550	-	cg02725556	NA	NA	NA	NA	NA	NA		OpenSea						TRUE					-1.35871	1.81339	-6.46531	3.5e-05	0.0327012	2.58245	Down
chr14	29247458	+	cg20043105	NA	NA	NA	NA	NA	NA	chr14:29247324-29247624	Island	C14orf23;C14orf23	NR_026732;NR_026731	Body;Body				14:28317125-28317375				1.5713	-1.38245	6.45476	3.56e-05	0.0328278	2.56895	Up
chr14	103406412	-	cg21937244	rs2269317	0.139227	NA	NA	NA	NA	chr14:103406206-103406683	Island	CDC42BPB	NM_006035	Body				14:102475487-102476542				-1.29206	1.93384	-6.45361	3.56e-05	0.0328278	2.56747	Down
chr2	237086492	-	cg25537434	NA	NA	NA	NA	NA	NA	chr2:237086727-237088463	N_Shore					DMR		2:236751131-236751277	2:237085869-237087351	Unclassified		1.12982	-3.02846	6.44477	3.61e-05	0.0328278	2.55614	Up
chr22	17980996	+	cg05657292	rs1296750	0.463799	NA	NA	NA	NA		OpenSea	CECR2	NM_031413	Body					22:17980172-17981090	Unclassified	TRUE	-1.01692	-1.14219	-6.43649	3.65e-05	0.0329144	2.54552	Down
chr20	44658225	-	cg07547549	NA	NA	NA	NA	NA	NA	chr20:44657463-44659243	Island	SLC12A5;SLC12A5	NM_020708;NM_001134771	Body;Body				20:44090882-44092713	20:44657985-44658436	Unclassified_Cell_type_specific	TRUE	1.30816	-2.17864	6.43217	3.68e-05	0.0329958	2.53997	Up
chr14	91709951	+	cg05875421	NA	NA	NA	NA	NA	NA		OpenSea	GPR68	NM_003485	5'UTR			TRUE		14:91709805-91710410	Promoter_Associated	TRUE	-1.59081	1.46709	-6.42815	3.7e-05	0.0329958	2.5348	Down
chr1	3051130	-	cg20790030	rs12028226	0.154338	NA	NA	NA	NA		OpenSea	PRDM16;PRDM16	NM_022114;NM_199454	Body;Body				1:3040674-3041064				1.30605	3.11661	6.42111	3.73e-05	0.0330265	2.52575	Up
chr12	11653486	-	cg00748589	rs61742787	0.01282	NA	NA	NA	NA	chr12:11653232-11653775	Island							12:11544500-11545229	12:11653353-11654101	Unclassified	TRUE	1.16576	-2.92499	6.42035	3.74e-05	0.0330265	2.52478	Up
chr8	11416365	-	cg13533935	NA	NA	NA	NA	NA	NA		OpenSea	BLK	NM_001715	Body					8:11415907-11416478	Unclassified		-1.19598	-1.72566	-6.41497	3.77e-05	0.0331428	2.51784	Down
chr14	61108227	-	cg03032497	NA	NA	NA	NA	NA	NA	chr14:61108954-61109786	N_Shore					RDMR	TRUE	14:60177929-60179820				1.28157	-1.63236	6.40682	3.81e-05	0.0332763	2.50736	Up
chr7	111368512	-	cg09678349	rs12705795	0.036604	NA	NA	NA	NA	chr7:111368366-111368665	Island	DOCK4	NM_014705	Body				7:111155585-111156280				1.60427	4.69952	6.39904	3.86e-05	0.0332763	2.49732	Up
chr15	55569533	+	cg02712036	rs12050905	0.320255	NA	NA	NA	NA		OpenSea	RAB27A	NM_183235	5'UTR			TRUE		15:55569325-55569561	Promoter_Associated		-1.50504	-2.77346	-6.39682	3.87e-05	0.0332763	2.49446	Down
chr15	66679100	+	cg24449302	rs77540803	0.037541	NA	NA	NA	NA	chr15:66678895-66679963	Island	MAP2K1	NM_002755	TSS200				15:64465950-64467017	15:66678648-66680556	Promoter_Associated		1.57392	-3.78537	6.39609	3.87e-05	0.0332763	2.49351	Up
chr16	1711947	+	ch.16.97779F	NA	NA	NA	NA	NA	NA		OpenSea	CRAMP1L	NM_020825	Body								-1.10157	-3.60276	-6.39554	3.88e-05	0.0332763	2.4928	Down
chr5	139488623	-	cg09697696	NA	NA	NA	NA	NA	NA	chr5:139486931-139487672	S_Shore					RDMR		5:139468544-139468966				-1.06599	0.567741	-6.38305	3.95e-05	0.0336157	2.47667	Down
chr1	169525950	+	cg08653021	NA	NA	NA	NA	NA	NA		OpenSea	F5	NM_000130	Body			TRUE					-1.05231	2.00281	-6.37569	3.99e-05	0.0337201	2.46716	Down
chr1	207038460	-	cg06348038	NA	NA	NA	NA	NA	NA		OpenSea	IL20	NM_018724	TSS1500					1:207037783-207039099	Unclassified	TRUE	1.66035	-2.40066	6.37504	3.99e-05	0.0337201	2.46632	Up
chr1	214170993	-	cg01902845	NA	NA	NA	NA	NA	NA		OpenSea	PROX1	NM_002763	Body				1:212236997-212238160				-1.35015	1.30049	-6.36763	4.04e-05	0.0339058	2.45672	Down
chr5	175223225	-	cg15630459	rs11956586	0.014459	NA	NA	NA	NA	chr5:175223609-175224679	N_Shore	CPLX2	NM_006650	TSS1500					5:175223092-175223647	Unclassified_Cell_type_specific		-1.0394	-0.938108	-6.36458	4.05e-05	0.0339377	2.45276	Down
chr1	87596895	+	cg26791242	NA	NA	NA	NA	NA	NA	chr1:87597543-87598515	N_Shore	LOC339524;LOC339524;LOC339524;LOC339524;LOC339524	NR_026989;NR_026986;NR_026988;NR_026985;NR_026987	Body;TSS1500;Body;TSS1500;TSS1500								-1.13647	1.55588	-6.36018	4.08e-05	0.0340092	2.44706	Down
chr1	20959617	-	cg17508639	NA	NA	NA	NA	NA	NA	chr1:20960045-20960551	N_Shore	PINK1	NM_032409	TSS1500					1:20959206-20960060	Promoter_Associated		-1.08454	0.832094	-6.34875	4.15e-05	0.0340529	2.43224	Down
chr16	57563395	-	cg03755052	NA	NA	NA	NA	NA	NA	chr16:57562451-57563325	S_Shore	CCDC102A	NM_033212	5'UTR					16:57563152-57563608	Unclassified_Cell_type_specific	TRUE	1.02758	3.40674	6.34545	4.17e-05	0.0340529	2.42795	Up
chr7	44185323	-	cg14871932	NA	NA	NA	NA	NA	NA	chr7:44184770-44185695	Island	GCK;GCK;GCK	NM_000162;NM_033508;NM_033507	Body;Body;Body				7:44151296-44153080	7:44184506-44186238	Unclassified		1.30939	-5.15634	6.34466	4.17e-05	0.0340529	2.42693	Up
chr5	33050111	+	cg25642955	NA	NA	NA	NA	NA	NA		OpenSea						TRUE				TRUE	-1.26767	0.913581	-6.34347	4.18e-05	0.0340529	2.42538	Down
chr2	24232884	+	cg13259296	NA	NA	NA	NA	NA	NA	chr2:24232680-24233260	Island	MFSD2B	NM_001080473	TSS200			TRUE	2:24086014-24087196	2:24232851-24233298	Unclassified_Cell_type_specific	TRUE	1.11143	-4.25154	6.33136	4.25e-05	0.0343697	2.40964	Up
chr14	37132291	+	cg06749715	NA	NA	NA	NA	NA	NA	chr14:37131181-37132785	Island	PAX9	NM_006194	Body		CDMR	TRUE	14:36201449-36202606	14:37131745-37132594	Unclassified_Cell_type_specific		1.1167	-4.47683	6.31733	4.34e-05	0.0343697	2.39136	Up
chr2	106534922	+	ch.2.105901354F	NA	NA	NA	NA	NA	NA		OpenSea											-1.61127	-2.13513	-6.31675	4.35e-05	0.0343697	2.3906	Down
chr14	29243173	+	cg06779110	NA	NA	NA	NA	NA	NA	chr14:29243403-29243763	N_Shore	C14orf23;C14orf23	NR_026732;NR_026731	Body;Body			TRUE	14:28312924-28313060				1.5407	-1.43702	6.31566	4.35e-05	0.0343697	2.38919	Up
chr1	2983926	-	cg03256938	NA	NA	NA	NA	NA	NA	chr1:2983925-2987962	Island	FLJ42875;FLJ42875	NR_024371;NR_015440	Body;Body				1:2973786-2977805				1.30945	2.4523	6.3141	4.36e-05	0.0343697	2.38715	Up
chr13	92050726	+	cg12678562	NA	NA	NA	NA	NA	NA	chr13:92051153-92051716	N_Shore	GPC5	NM_004466	TSS1500		DMR		13:90848721-90850229	13:92050287-92051463	Unclassified		1.32296	-4.31451	6.31037	4.39e-05	0.0344091	2.38229	Up
chr11	130343309	+	cg10773249	NA	NA	NA	NA	NA	NA	chr11:130342956-130343652	Island	ADAMTS15	NM_139055	Body				11:129848182-129849009	11:130343275-130343382	Unclassified_Cell_type_specific		-1.08409	4.30761	-6.30956	4.39e-05	0.0344091	2.38123	Down
chr11	31839790	+	cg09656389	NA	NA	NA	NA	NA	NA	chr11:31839363-31839813	Island	PAX6	NM_001127612	TSS1500				11:31794464-31796643	11:31839024-31839969	Unclassified_Cell_type_specific		1.22158	-3.66544	6.30741	4.41e-05	0.0344544	2.37842	Up
chr15	41710064	-	cg00155622	NA	NA	NA	NA	NA	NA	chr15:41708907-41709951	S_Shore	RTF1	NM_015138	Body					15:41708626-41710358	Promoter_Associated		1.24233	-1.2326	6.30451	4.42e-05	0.0344844	2.37464	Up
chr2	175462452	+	cg17165848	NA	NA	NA	NA	NA	NA		OpenSea	WIPF1;WIPF1	NM_003387;NM_001077269	5'UTR;5'UTR	low-CpG:175170674-175170781				2:175462354-175462989	Promoter_Associated		-1.47711	-1.73573	-6.30129	4.45e-05	0.0345063	2.37044	Down
chr18	31739423	-	cg14002960	NA	NA	NA	NA	NA	NA	chr18:31739047-31739522	Island	NOL4	NM_003787	Body			TRUE	18:29993024-29993711				1.16622	-4.28079	6.30033	4.45e-05	0.0345063	2.36918	Up
chr6	113759991	+	ch.6.113866684R	NA	NA	NA	NA	NA	NA		OpenSea											-1.327	-1.74386	-6.2964	4.48e-05	0.034551	2.36405	Down
chr13	112838565	+	cg19188899	NA	NA	NA	NA	NA	NA		OpenSea							13:111886529-111886625				-1.07127	1.59658	-6.29019	4.52e-05	0.034551	2.35592	Down
chr19	52956832	-	cg25763393	NA	NA	NA	NA	NA	NA	chr19:52956656-52957245	Island	ZNF578;ZNF578	NM_001099694;NM_001099694	1stExon;5'UTR	high-CpG:57648640-57648649			19:57648469-57649057	19:52956318-52957237	Promoter_Associated	TRUE	1.17712	-5.61226	6.28557	4.55e-05	0.034627	2.34988	Up
chr11	65344604	+	cg10142520	NA	NA	NA	NA	NA	NA	chr11:65343329-65343849	S_Shore	EHBP1L1	NM_001099409	Body		RDMR			11:65344436-65345014	Promoter_Associated		-1.30005	-1.0426	-6.27261	4.64e-05	0.034819	2.33292	Down
chr3	39188656	+	cg23654821	NA	NA	NA	NA	NA	NA	chr3:39186524-39186730	S_Shore	CSRNP1	NM_033027	5'UTR			TRUE		3:39188649-39188860	Promoter_Associated	TRUE	-1.94459	-1.40526	-6.2709	4.65e-05	0.034819	2.33067	Down
chr16	48115640	+	cg01463644	NA	NA	NA	NA	NA	NA		OpenSea						TRUE				TRUE	-1.10203	2.09079	-6.26254	4.71e-05	0.0351234	2.3197	Down
chr10	78864253	+	cg15754112	NA	NA	NA	NA	NA	NA		OpenSea	KCNMA1;KCNMA1;KCNMA1;KCNMA1	NM_001161353;NM_001161352;NM_002247;NM_001014797	Body;Body;Body;Body			TRUE					-1.02951	-0.0850818	-6.25721	4.74e-05	0.035138	2.31271	Down
chr19	10464842	+	cg15662184	NA	NA	NA	NA	NA	NA	chr19:10464666-10464927	Island	TYK2	NM_003331	Body				19:10325571-10326258			TRUE	1.1783	4.18313	6.24656	4.82e-05	0.0352034	2.29871	Up
chr12	12031304	+	cg26373351	NA	NA	NA	NA	NA	NA		OpenSea	ETV6	NM_001987	Body			TRUE				TRUE	-1.10401	2.00855	-6.23825	4.88e-05	0.0352608	2.28778	Down
chr2	124782885	+	cg11344566	rs77182849	0.049405	NA	NA	NA	NA	chr2:124782252-124783255	Island	CNTNAP5;CNTNAP5	NM_130773;NM_130773	5'UTR;1stExon				2:124499096-124499826				1.37088	-2.76811	6.23706	4.88e-05	0.0352608	2.2862	Up
chr11	568375	+	cg01277369	NA	NA	NA	NA	NA	NA	chr11:567938-569461	Island	MIR210	NR_029623	TSS200				11:557939-559456	11:568077-569440	Promoter_Associated		1.00638	-4.12672	6.23676	4.89e-05	0.0352608	2.28581	Up
chr3	170302890	+	cg05663573	NA	NA	NA	NA	NA	NA	chr3:170303044-170303249	N_Shore	SLC7A14	NM_020949	5'UTR				3:171785098-171785595				1.01555	-5.26159	6.22928	4.94e-05	0.0353541	2.27595	Up
chr12	52598204	-	cg02308712	NA	NA	NA	NA	NA	NA		OpenSea						TRUE					-1.24682	-0.0165034	-6.21375	5.06e-05	0.0355208	2.25548	Down
chr10	20920899	+	ch.10.20960905R	NA	NA	NA	NA	NA	NA		OpenSea											-1.12832	-2.43419	-6.20724	5.1e-05	0.0356305	2.24687	Down
chr14	29244153	-	cg03505995	NA	NA	NA	NA	NA	NA	chr14:29243403-29243763	S_Shore	C14orf23;C14orf23	NR_026732;NR_026731	Body;Body			TRUE	14:28313817-28314089	14:29243446-29244295	Unclassified_Cell_type_specific		1.47876	-2.48056	6.19971	5.16e-05	0.0357956	2.23692	Up
chr6	25652383	-	cg13586599	NA	NA	NA	NA	NA	NA	chr6:25652380-25652709	Island	SCGN	NM_006998	TSS200				6:25760360-25760750			TRUE	1.16216	-3.06068	6.19512	5.2e-05	0.0359115	2.23084	Up
chr1	7120926	-	cg20434152	rs4436414	0.491733	NA	NA	NA	NA	chr1:7122519-7122727	N_Shore	CAMTA1	NM_015215	Body				1:7043480-7043524				-1.17369	1.20666	-6.19432	5.2e-05	0.0359115	2.22979	Down
chr3	169377818	-	cg00024967	NA	NA	NA	NA	NA	NA	chr3:169379437-169381056	N_Shore	MECOM	NM_004991	Body		RDMR		3:170860404-170860705				1.1878	0.601652	6.19316	5.21e-05	0.0359115	2.22825	Up
chr1	3039210	-	cg26426080	NA	NA	NA	NA	NA	NA	chr1:3038067-3038343	S_Shore	PRDM16;PRDM16	NM_022114;NM_199454	Body;Body				1:3028919-3029107				1.0026	2.74198	6.19013	5.23e-05	0.0359572	2.22424	Up
chr8	36874159	-	cg02925831	NA	NA	NA	NA	NA	NA		OpenSea						TRUE					-1.02104	2.33773	-6.18557	5.27e-05	0.0360094	2.21819	Down
chr9	139237461	-	cg25884399	NA	NA	NA	NA	NA	NA	chr9:139236776-139237518	Island	GPSM1	NM_001145638	Body			TRUE	9:138356662-138357287	9:139236401-139237651	Unclassified		1.09249	-3.261	6.17939	5.32e-05	0.0360094	2.21	Up
chr1	223959609	+	cg02923485	NA	NA	NA	NA	NA	NA		OpenSea	CAPN2;CAPN2	NM_001748;NM_001146068	Body;Body			TRUE				TRUE	1.16581	-1.75613	6.1787	5.32e-05	0.0360094	2.20909	Up
chr6	50787650	+	cg24366557	NA	NA	NA	NA	NA	NA	chr6:50787286-50788091	Island	TFAP2B	NM_003221	Body		DMR		6:50895246-50896347				1.27164	-3.0339	6.17841	5.33e-05	0.0360094	2.20871	Up
chr14	29242040	-	cg22400166	NA	NA	NA	NA	NA	NA	chr14:29243403-29243763	N_Shore	C14orf23;C14orf23	NR_026732;NR_026731	Body;Body								1.482	0.14254	6.16915	5.4e-05	0.0361054	2.19641	Up
chr1	3527997	+	cg16033941	NA	NA	NA	NA	NA	NA	chr1:3527619-3528078	Island	MEGF6;MEGF6	NM_001409;NM_001409	1stExon;5'UTR				1:3517480-3518462				1.01774	-4.92948	6.163	5.45e-05	0.0361054	2.18825	Up
chr4	111541339	-	cg22914729	NA	NA	NA	NA	NA	NA	chr4:111542062-111544464	N_Shore	PITX2;PITX2;PITX2	NM_000325;NM_153426;NM_153427	Body;Body;Body		RDMR						1.06683	-0.891604	6.16155	5.46e-05	0.0361054	2.18632	Up
chr11	6340486	-	cg16776065	NA	NA	NA	NA	NA	NA	chr11:6340445-6341909	Island	PRKCDBP	NM_145040	Body				11:6297022-6298816				1.99241	-3.9166	6.15997	5.47e-05	0.0361054	2.18422	Up
chr10	4868328	+	cg19165274	NA	NA	NA	NA	NA	NA	chr10:4868125-4868949	Island	AKR1E2	NM_001040177	TSS200	high-CpG:4858321-4858482			10:4858068-4858934	10:4867931-4869103	Unclassified_Cell_type_specific	TRUE	1.2698	-0.897558	6.15847	5.49e-05	0.0361054	2.18223	Up
chr10	127569973	+	cg12869240	rs73381281	0.04479	NA	NA	NA	NA		OpenSea	DHX32	NM_018180	TSS200								1.03612	-0.0684528	6.15811	5.49e-05	0.0361054	2.18174	Up
chr7	55083099	+	cg07292375	NA	NA	NA	NA	NA	NA	chr7:55086141-55088105	N_Shelf											-1.13614	1.62794	-6.15238	5.54e-05	0.0361711	2.17413	Down
chr11	114166440	+	cg14520913	NA	NA	NA	NA	NA	NA		OpenSea	NNMT	NM_006169	TSS200								-1.19999	0.947717	-6.15207	5.54e-05	0.0361711	2.17371	Down
chr22	29866624	-	cg05516505	rs35847236	0.084629	NA	NA	NA	NA	chr22:29866326-29866652	Island							22:28196190-28196638	22:29865896-29867859	Promoter_Associated		1.22806	-3.35385	6.147	5.58e-05	0.0361711	2.16697	Up
chr7	151489100	+	ch.7.3189261R	NA	NA	NA	NA	NA	NA		OpenSea	PRKAG2;PRKAG2	NM_001040633;NM_016203	5'UTR;Body					7:151488922-151489225	Unclassified_Cell_type_specific		-1.09801	-2.34196	-6.14621	5.59e-05	0.0361711	2.16591	Down
chr9	127215669	-	cg14620572	NA	NA	NA	NA	NA	NA	chr9:127215291-127216022	Island	GPR144	NM_001161808	Body				9:126255113-126256043				1.82414	-2.42179	6.14614	5.59e-05	0.0361711	2.16581	Up
chr8	109093450	-	cg07015195	NA	NA	NA	NA	NA	NA	chr8:109094485-109095849	N_Shore	RSPO2	NM_178565	Body		CDMR			8:109093034-109093883	Unclassified_Cell_type_specific		1.04865	-1.40266	6.14225	5.62e-05	0.0361993	2.16064	Up
chr14	60785506	+	ch.14.769589F	NA	NA	NA	NA	NA	NA		OpenSea											-1.13487	-3.20204	-6.14128	5.63e-05	0.0361993	2.15934	Down
chr8	128930166	-	cg16231917	rs6980523	0.037812	NA	NA	NA	NA		OpenSea	PVT1	NR_003367	Body			TRUE		8:128928989-128930467	Promoter_Associated		-1.57008	-1.08373	-6.13503	5.68e-05	0.0361993	2.15101	Down
chr2	217797893	-	cg05785510	NA	NA	NA	NA	NA	NA		OpenSea						TRUE					-1.17062	1.65296	-6.13365	5.69e-05	0.0361993	2.14917	Down
chr3	118230228	-	cg23045972	NA	NA	NA	NA	NA	NA		OpenSea						TRUE					-1.00551	2.16158	-6.12651	5.75e-05	0.0362019	2.13964	Down
chr21	28931381	+	ch.21.27853252F	NA	NA	NA	NA	NA	NA		OpenSea											-1.5532	-3.53635	-6.12542	5.76e-05	0.0362019	2.13819	Down
chr2	55509523	+	cg25116269	NA	NA	NA	NA	NA	NA	chr2:55509233-55509720	Island	PRDXDD1P	NR_027258	Body				2:55362738-55363224	2:55509071-55509960	Promoter_Associated	TRUE	1.51755	-2.54897	6.12335	5.78e-05	0.0362019	2.13542	Up
chr15	45314933	-	cg27073142	NA	NA	NA	NA	NA	NA	chr15:45315201-45315543	N_Shore	SORD	NM_003104	TSS1500		DMR			15:45314734-45316141	Promoter_Associated		1.23988	-1.24163	6.11904	5.82e-05	0.0362019	2.12966	Up
chr1	206857717	-	cg16292333	NA	NA	NA	NA	NA	NA	chr1:206858091-206859651	N_Shore	MAPKAPK2;MAPKAPK2	NM_004759;NM_032960	TSS1500;TSS1500								-1.25634	-2.26387	-6.11876	5.82e-05	0.0362019	2.1293	Down
chr1	21578831	+	cg04236915	rs3026888	0.014175	NA	NA	NA	NA		OpenSea	ECE1;ECE1;ECE1;ECE1	NM_001113347;NM_001397;NM_001113349;NM_001113348	Body;Body;Body;Body			TRUE				TRUE	-1.34217	0.357988	-6.11687	5.84e-05	0.0362019	2.12676	Down
chr17	79317102	+	cg04751035	NA	NA	NA	NA	NA	NA	chr17:79314962-79320653	Island							17:76931073-76932200				-2.29131	-4.86582	-6.10185	5.97e-05	0.0365077	2.10667	Down
chr2	166937869	-	cg13875008	NA	NA	NA	NA	NA	NA		OpenSea											-1.01481	-0.0793214	-6.10102	5.97e-05	0.0365077	2.10556	Down
chr10	24755438	+	cg18184218	NA	NA	NA	NA	NA	NA		OpenSea	KIAA1217;KIAA1217;KIAA1217	NM_019590;NM_001098500;NM_001098501	Body;Body;Body	low-CpG:24795428-24795476				10:24754997-24755528	Unclassified_Cell_type_specific		-1.01795	1.60163	-6.09868	6e-05	0.0365077	2.10243	Down
chr4	4857255	-	cg09988738	NA	NA	NA	NA	NA	NA	chr4:4858389-4858893	N_Shore							4:4907983-4908351				1.33762	-1.71221	6.09043	6.07e-05	0.0365077	2.09137	Up
chr2	129148779	+	ch.2.128865249F	NA	NA	NA	NA	NA	NA		OpenSea											-1.25107	-2.71325	-6.08227	6.14e-05	0.0365336	2.08042	Down
chr7	87936190	+	cg12833207	NA	NA	NA	NA	NA	NA		OpenSea	STEAP4;STEAP4	NM_024636;NM_024636	5'UTR;1stExon				7:87774014-87774219				1.38478	-5.20316	6.07656	6.2e-05	0.0366432	2.07275	Up
chr6	31369119	+	cg04405704	rs2523451	0.258535	NA	NA	NA	NA	chr6:31370915-31371917	N_Shore											-1.29899	0.39517	-6.07304	6.23e-05	0.0367416	2.06802	Down
chr15	73663757	+	ch.15.1166704F	NA	NA	NA	NA	NA	NA	chr15:73659860-73662015	S_Shore											-1.24913	-2.84117	-6.07292	6.23e-05	0.0367416	2.06787	Down
chr20	10492319	+	cg02861178	NA	NA	NA	NA	NA	NA		OpenSea	C20orf94	NM_001009608	Body		DMR			20:10492100-10492431	Unclassified	TRUE	-1.09721	-2.53743	-6.07109	6.25e-05	0.0367493	2.0654	Down
chr17	79952786	-	cg11780549	rs117409128	0.012928	NA	NA	NA	NA	chr17:79952828-79953104	N_Shore	ASPSCR1	NM_024083	Body				17:77546004-77546237				1.01653	3.54392	6.06728	6.28e-05	0.0367493	2.06029	Up
chr1	209979487	+	cg12034118	rs34743335	0.145985	NA	NA	NA	NA	chr1:209979316-209979666	Island	IRF6	NM_006147	TSS200	high-CpG:208046105-208046111			1:208045620-208046259	1:209979246-209979813	Unclassified_Cell_type_specific	TRUE	1.06621	-4.92266	6.06653	6.29e-05	0.0367493	2.05928	Up
chr6	72206414	-	cg10774352	NA	NA	NA	NA	NA	NA		OpenSea					DMR	TRUE					-1.36643	-1.94895	-6.06284	6.32e-05	0.0368435	2.05432	Down
chr8	65284519	+	cg03480337	NA	NA	NA	NA	NA	NA	chr8:65286067-65286659	N_Shore							8:65447027-65447074				1.29679	-3.15359	6.05964	6.36e-05	0.0369101	2.05001	Up
chr3	152046751	+	cg02061820	NA	NA	NA	NA	NA	NA		OpenSea	MBNL1;MBNL1;MBNL1;MBNL1;MBNL1;MBNL1;MBNL1	NM_207295;NM_207293;NM_021038;NM_207292;NM_207296;NM_207297;NM_207294	Body;Body;Body;Body;Body;Body;Body			TRUE					-1.13722	-1.13351	-6.05668	6.38e-05	0.0369502	2.04602	Down
chr14	92927763	-	cg19811934	NA	NA	NA	NA	NA	NA		OpenSea	SLC24A4;SLC24A4;SLC24A4	NM_153647;NM_153648;NM_153646	Body;Body;Body		DMR						-1.26652	-0.926486	-6.0546	6.4e-05	0.0369502	2.04322	Down
chr11	102401523	-	cg17707274	NA	NA	NA	NA	NA	NA		OpenSea	MMP7	NM_002423	TSS200								-1.36976	-0.618271	-6.04982	6.45e-05	0.0369621	2.03678	Down
chr9	71651331	+	cg14656297	NA	NA	NA	NA	NA	NA	chr9:71650646-71651176	S_Shore	FXN;FXN;FXN	NM_001161706;NM_000144;NM_181425	Body;Body;Body				9:70841137-70841348	9:71650341-71651810	Promoter_Associated		-1.00786	-2.68085	-6.04824	6.46e-05	0.0369621	2.03466	Down
chr7	27138396	+	cg00106345	NA	NA	NA	NA	NA	NA	chr7:27135342-27136736	S_Shore							7:27104415-27105024	7:27138326-27138743	Gene_Associated_Cell_type_specific		1.1978	-1.00435	6.04654	6.48e-05	0.0369621	2.03236	Up
chr2	36716635	+	cg00296578	rs115644807	0.01086	NA	NA	NA	NA		OpenSea	CRIM1	NM_016441	Body			TRUE					-1.0975	1.47388	-6.04652	6.48e-05	0.0369621	2.03233	Down
chr2	12760191	+	cg16474118	NA	NA	NA	NA	NA	NA		OpenSea						TRUE		2:12760104-12760225	Unclassified_Cell_type_specific	TRUE	-1.19476	0.543781	-6.04342	6.51e-05	0.0370488	2.02815	Down
chr14	72945461	+	cg01775802	NA	NA	NA	NA	NA	NA		OpenSea	RGS6	NM_004296	Body			TRUE					-1.97805	-0.644237	-6.04124	6.53e-05	0.0370488	2.02521	Down
chr6	107442701	+	ch.6.107549394R	rs75297469	0.031712	NA	NA	NA	NA		OpenSea											-1.28684	-2.5115	-6.03782	6.57e-05	0.03719	2.0206	Down
chr11	133939627	-	cg04913265	NA	NA	NA	NA	NA	NA	chr11:133938850-133939681	Island	JAM3	NM_032801	Body				11:133444061-133444891			TRUE	2.13434	-2.58575	6.03157	6.63e-05	0.0372453	2.01216	Up
chr2	176933407	+	cg01047586	NA	NA	NA	NA	NA	NA	chr2:176933131-176933449	Island							2:176641393-176641695				-1.38831	-2.83345	-6.0188	6.76e-05	0.0374751	1.9949	Down
chr12	117795857	+	cg17445802	rs3782221	0.321256	NA	NA	NA	NA	chr12:117798076-117799448	N_Shelf	NOS1	NM_000620	5'UTR		RDMR						-1.0818	-0.117442	-6.00938	6.85e-05	0.0377341	1.98215	Down
chr5	132010740	+	cg18145937	rs2243253	0.047891	NA	NA	NA	NA		OpenSea	IL4;IL4	NM_172348;NM_000589	Body;Body					5:132010662-132011057	Unclassified_Cell_type_specific	TRUE	-1.11134	1.80845	-6.00039	6.95e-05	0.0379849	1.96996	Down
chr8	54569668	-	cg05483021	rs13249111	0.494008	NA	NA	NA	NA	chr8:54569667-54570010	Island											-1.05211	-3.74907	-5.99234	7.03e-05	0.0380885	1.95904	Down
chr3	42002230	-	cg02108620	NA	NA	NA	NA	NA	NA	chr3:42002932-42003728	N_Shore	ULK4	NM_017886	5'UTR								-1.02031	-0.22766	-5.98505	7.11e-05	0.0381806	1.94915	Down
chr12	6178606	-	cg25884442	NA	NA	NA	NA	NA	NA		OpenSea	VWF	NM_000552	Body			TRUE				TRUE	-1.06839	0.0543765	-5.98372	7.12e-05	0.0381806	1.94734	Down
chr17	65387096	-	cg01507342	NA	NA	NA	NA	NA	NA		OpenSea	PITPNC1;PITPNC1	NM_181671;NM_012417	Body;Body		DMR	TRUE		17:65386807-65387276	Unclassified	TRUE	-1.01339	-1.21594	-5.98109	7.15e-05	0.0381806	1.94376	Down
chr11	131779935	+	cg25881591	NA	NA	NA	NA	NA	NA	chr11:131780328-131781532	N_Shore	NTM;NTM;NTM;NTM	NM_016522;NM_001144059;NM_001144058;NM_001048209	TSS1500;TSS1500;TSS1500;Body					11:131779511-131780260	Unclassified_Cell_type_specific		-1.24385	1.76595	-5.98092	7.15e-05	0.0381806	1.94353	Down
chr3	46395356	+	cg04110105	NA	NA	NA	NA	NA	NA		OpenSea	CCR2;CCR2;CCR2;CCR2	NM_001123041;NM_001123396;NM_001123041;NM_001123396	5'UTR;1stExon;1stExon;5'UTR								-1.17634	-1.35435	-5.97881	7.18e-05	0.0381806	1.94067	Down
chr10	50818153	+	cg02728050	NA	NA	NA	NA	NA	NA	chr10:50817601-50820356	Island	SLC18A3;CHAT	NM_003055;NM_020984	TSS200;5'UTR				10:50487044-50490384				1.03616	-4.63969	5.97547	7.21e-05	0.0381806	1.93612	Up
chr1	12204096	-	cg06853894	NA	NA	NA	NA	NA	NA		OpenSea	TNFRSF8;TNFRSF8	NM_001243;NM_152942	3'UTR;3'UTR			TRUE		1:12204095-12204331	Unclassified_Cell_type_specific	TRUE	-1.42202	0.640196	-5.97157	7.25e-05	0.0381806	1.93082	Down
chr17	61040773	+	cg13753946	NA	NA	NA	NA	NA	NA	chr17:61043325-61044408	N_Shelf										TRUE	-1.37031	2.37449	-5.97107	7.26e-05	0.0381806	1.93014	Down
chr19	13265338	-	cg14567593	NA	NA	NA	NA	NA	NA	chr19:13266389-13267030	N_Shore	IER2	NM_004907	3'UTR				19:13126117-13126500	19:13265100-13265340	Promoter_Associated	TRUE	-1.49798	-2.43665	-5.96805	7.29e-05	0.0381806	1.92602	Down
chr12	113376681	+	cg20102336	NA	NA	NA	NA	NA	NA	chr12:113376185-113376493	S_Shore	OAS3	NM_006187	Body			TRUE	12:111860427-111861065	12:113375614-113378082	Promoter_Associated	TRUE	-1.42291	-3.3907	-5.96799	7.29e-05	0.0381806	1.92594	Down
chr12	24974720	+	cg19778647	NA	NA	NA	NA	NA	NA		OpenSea	BCAT1	NM_005504	Body			TRUE					-1.03277	2.99533	-5.96545	7.32e-05	0.0381806	1.92249	Down
chr14	29228940	+	cg16791619	NA	NA	NA	NA	NA	NA		OpenSea							14:28298645-28298692				1.83974	-0.990614	5.96303	7.35e-05	0.0381806	1.9192	Up
chr5	2632178	+	cg00319661	NA	NA	NA	NA	NA	NA		OpenSea							5:2685143-2685205				1.22894	2.2168	5.96014	7.38e-05	0.0381806	1.91526	Up
chr2	225086507	-	cg01356872	NA	NA	NA	NA	NA	NA		OpenSea						TRUE				TRUE	-1.29672	1.81714	-5.95986	7.38e-05	0.0381806	1.91487	Down
chr17	78800806	-	cg08939850	NA	NA	NA	NA	NA	NA	chr17:78798780-78799160	S_Shore	RPTOR;RPTOR	NM_001163034;NM_020761	Body;Body			TRUE	17:76415349-76415409			TRUE	-1.33545	-0.546309	-5.94891	7.51e-05	0.0381806	1.89994	Down
chr14	29247396	-	cg15482122	rs78640311	0.042543	NA	NA	NA	NA	chr14:29247324-29247624	Island	C14orf23;C14orf23	NR_026732;NR_026731	Body;Body				14:28317125-28317375				1.22553	-1.13698	5.94629	7.54e-05	0.0381806	1.89637	Up
chr17	56833000	+	cg16477091	NA	NA	NA	NA	NA	NA	chr17:56832961-56833986	Island	PPM1E	NM_014906	TSS1500				17:54187961-54189321			TRUE	1.0393	-3.57273	5.94556	7.54e-05	0.0381806	1.89538	Up
chr2	131582240	-	cg01645729	rs72868928	0.032118	NA	NA	NA	NA		OpenSea						TRUE		2:131581827-131582479	Unclassified_Cell_type_specific	TRUE	-1.51799	-2.35455	-5.9399	7.61e-05	0.0381806	1.88764	Down
chr1	198608361	+	cg13673094	NA	NA	NA	NA	NA	NA		OpenSea	PTPRC;PTPRC;PTPRC;PTPRC	NM_080921;NM_080923;NM_080922;NM_002838	5'UTR;5'UTR;5'UTR;5'UTR					1:198608043-198608365	Promoter_Associated		-1.26935	0.724465	-5.93855	7.62e-05	0.0381806	1.8858	Down
chr6	143224179	-	cg17738521	NA	NA	NA	NA	NA	NA		OpenSea	HIVEP2	NM_006734	5'UTR			TRUE		6:143223918-143224185	Unclassified		-1.75696	0.886539	-5.93597	7.65e-05	0.0381806	1.88228	Down
chr10	93100919	-	cg25065131	NA	NA	NA	NA	NA	NA		OpenSea	LOC100188947	NR_024467	Body			TRUE				TRUE	-1.19773	-0.978714	-5.93398	7.68e-05	0.0381806	1.87955	Down
chr8	103943308	-	cg20627646	NA	NA	NA	NA	NA	NA		OpenSea						TRUE					-1.09007	2.9699	-5.93177	7.7e-05	0.0381806	1.87653	Down
chr1	207991720	+	cg11109027	NA	NA	NA	NA	NA	NA		OpenSea	LOC148696	NR_026817	TSS200				1:206058245-206058708				-1.08505	3.63994	-5.92381	7.8e-05	0.0383413	1.86565	Down
chr20	3687817	-	cg13753515	NA	NA	NA	NA	NA	NA		OpenSea	SIGLEC1	NM_023068	TSS200								-1.02367	3.38941	-5.92301	7.81e-05	0.0383441	1.86455	Down
chr3	23852499	-	cg05654049	NA	NA	NA	NA	NA	NA	chr3:23851987-23852508	Island	UBE2E1;UBE2E1	NM_003341;NM_182666	Body;Body				3:23826865-23827714	3:23852310-23852969	Promoter_Associated	TRUE	1.15672	-3.80697	5.91837	7.86e-05	0.0383997	1.85819	Up
chr15	31749573	-	cg14592638	NA	NA	NA	NA	NA	NA	chr15:31745466-31745751	S_Shelf						TRUE				TRUE	-1.00966	0.989687	-5.91632	7.89e-05	0.0383997	1.85539	Down
chr2	172380409	+	cg26847850	NA	NA	NA	NA	NA	NA	chr2:172378822-172380189	S_Shore	CYBRD1;CYBRD1	NM_001127383;NM_024843	Body;Body					2:172380375-172380546	Promoter_Associated_Cell_type_specific	TRUE	1.22373	-4.42662	5.91497	7.9e-05	0.0383997	1.85354	Up
chr22	37465178	-	cg15909981	NA	NA	NA	NA	NA	NA	chr22:37465056-37465331	Island	TMPRSS6	NM_153609	Body			TRUE	22:35795003-35795226	22:37465009-37465235	Unclassified_Cell_type_specific		1.35336	-4.39363	5.91479	7.9e-05	0.0383997	1.85329	Up
chr1	201644923	+	cg24253904	NA	NA	NA	NA	NA	NA		OpenSea	NAV1	NM_020443	Body			TRUE					-1.09098	-0.895796	-5.91282	7.93e-05	0.0383997	1.85059	Down
chr1	229283674	-	cg08946995	rs12080997	0.249808	NA	NA	NA	NA		OpenSea						TRUE	1:227349667-227350396				-1.10823	1.83831	-5.91241	7.93e-05	0.0383997	1.85003	Down
chr14	29243234	-	cg04184232	NA	NA	NA	NA	NA	NA	chr14:29243403-29243763	N_Shore	C14orf23;C14orf23	NR_026732;NR_026731	Body;Body			TRUE	14:28312924-28313060				1.45233	-3.41546	5.90916	7.97e-05	0.0383997	1.84558	Up
chr15	92612836	+	cg02107844	NA	NA	NA	NA	NA	NA		OpenSea	SLCO3A1;SLCO3A1	NM_001145044;NM_013272	Body;Body			TRUE				TRUE	-1.34988	0.13901	-5.90907	7.97e-05	0.0383997	1.84546	Down
chr7	79083445	+	cg04652097	NA	NA	NA	NA	NA	NA	chr7:79082948-79083850	Island	MAGI2	NM_012301	TSS1500		DMR		7:78920834-78921572			TRUE	2.06193	-4.90374	5.907	8e-05	0.0383997	1.84261	Up
chr4	184256627	+	cg09435170	NA	NA	NA	NA	NA	NA		OpenSea						TRUE				TRUE	-1.11666	-1.55536	-5.90629	8.01e-05	0.0383997	1.84163	Down
chr11	57319872	-	cg25492363	NA	NA	NA	NA	NA	NA		OpenSea	UBE2L6;UBE2L6	NM_004223;NM_198183	Body;Body								1.3094	4.34183	5.90023	8.08e-05	0.0385021	1.83332	Up
chr11	131779859	+	cg27016549	NA	NA	NA	NA	NA	NA	chr11:131780328-131781532	N_Shore	NTM;NTM;NTM;NTM	NM_016522;NM_001144059;NM_001144058;NM_001048209	TSS1500;TSS1500;TSS1500;Body					11:131779511-131780260	Unclassified_Cell_type_specific		-1.26212	1.17926	-5.8931	8.17e-05	0.0385545	1.82354	Down
chr11	31839632	-	cg13570972	NA	NA	NA	NA	NA	NA	chr11:31839363-31839813	Island	PAX6	NM_001127612	TSS200				11:31794464-31796643	11:31839024-31839969	Unclassified_Cell_type_specific		1.61675	-3.50172	5.88918	8.22e-05	0.0385545	1.81814	Up
chr20	46409797	+	ch.20.1019750F	NA	NA	NA	NA	NA	NA	chr20:46413742-46415507	N_Shelf	SULF2;SULF2;SULF2	NM_018837;NM_001161841;NM_198596	5'UTR;5'UTR;5'UTR								-1.24871	-2.08193	-5.88353	8.29e-05	0.0387596	1.81038	Down
chr1	221054273	+	cg22041228	NA	NA	NA	NA	NA	NA	chr1:221054554-221054888	N_Shore	HLX	NM_021958	Body		CDMR		1:219120836-219120911				-1.11394	-2.25566	-5.88033	8.33e-05	0.0388552	1.80598	Down
chr4	111542366	+	cg05030680	NA	NA	NA	NA	NA	NA	chr4:111542062-111544464	Island	PITX2;PITX2;PITX2	NM_000325;NM_153426;NM_153427	Body;Body;Body				4:111761263-111762193				1.58872	-1.60444	5.87948	8.34e-05	0.0388552	1.80481	Up
chr15	74874974	+	ch.15.1197129R	NA	NA	NA	NA	NA	NA		OpenSea	ARID3B	NM_006465	Body								-1.55992	-3.20276	-5.87591	8.38e-05	0.0388552	1.79989	Down
chr7	27154911	+	cg15982700	NA	NA	NA	NA	NA	NA	chr7:27154999-27155426	N_Shore	HOXA3;HOXA3;HOXA3	NM_153631;NM_153632;NM_030661	5'UTR;TSS1500;5'UTR				7:27121436-27122030			TRUE	1.16584	-0.462978	5.87058	8.45e-05	0.0388552	1.79255	Up
chr9	74298933	+	cg14565465	NA	NA	NA	NA	NA	NA		OpenSea	TMEM2;TMEM2	NM_001135820;NM_013390	3'UTR;3'UTR			TRUE					-1.07324	0.558878	-5.87037	8.46e-05	0.0388552	1.79226	Down
chr8	55370429	+	cg11214140	rs55815819	0.220137	NA	NA	NA	NA	chr8:55370170-55372525	Island	SOX17	NM_022454	TSS200		DMR		8:55532761-55535067			TRUE	1.31607	-1.62697	5.87013	8.46e-05	0.0388552	1.79193	Up
chr1	11444066	-	cg24937877	NA	NA	NA	NA	NA	NA		OpenSea								1:11443886-11444591	Unclassified_Cell_type_specific		-1.29763	-3.20159	-5.86503	8.52e-05	0.0388704	1.7849	Down
chr7	101596404	-	cg01973676	NA	NA	NA	NA	NA	NA		OpenSea	CUX1;CUX1;CUX1	NM_181500;NM_181552;NM_001913	Body;Body;Body			TRUE	7:101382986-101383125				-1.45943	0.991373	-5.8633	8.55e-05	0.0388704	1.78252	Down
chr11	112112572	+	cg01643712	NA	NA	NA	NA	NA	NA		OpenSea						TRUE					-1.28266	2.16642	-5.86223	8.56e-05	0.0388926	1.78104	Down
chr14	21510056	+	cg00502926	NA	NA	NA	NA	NA	NA		OpenSea	RNASE7	NM_032572	TSS1500								-1.27994	0.715692	-5.85791	8.62e-05	0.0390667	1.77508	Down
chr17	76893690	+	cg19295840	NA	NA	NA	NA	NA	NA	chr17:76897078-76897298	N_Shelf	TIMP2	NM_003255	Body			TRUE	17:74404655-74405293				-1.29517	1.98684	-5.85161	8.7e-05	0.0391744	1.76639	Down
chr10	101732382	-	cg02732134	NA	NA	NA	NA	NA	NA		OpenSea	DNMBP	NM_015221	5'UTR								-1.40864	0.392167	-5.84922	8.73e-05	0.0391744	1.76309	Down
chr6	1383693	-	cg02020945	NA	NA	NA	NA	NA	NA	chr6:1381743-1385211	Island					DMR		6:1326743-1328982				1.51917	-3.16955	5.84866	8.74e-05	0.0391744	1.76231	Up
chr3	197476880	+	cg05788437	NA	NA	NA	NA	NA	NA	chr3:197476262-197477556	Island	FYTTD1;FYTTD1;FYTTD1;KIAA0226	NM_001011537;NR_027840;NM_032288;NM_001145642	5'UTR;TSS1500;1stExon;TSS1500	high-CpG:198961040-198961856			3:198960543-198962352	3:197476459-197477123	Promoter_Associated		1.47861	-2.94011	5.84639	8.77e-05	0.0392273	1.75918	Up
chr16	49525304	-	cg27360784	NA	NA	NA	NA	NA	NA	chr16:49526248-49526664	N_Shore	ZNF423	NM_015069	Body			TRUE	16:48082637-48082886				1.93054	3.14245	5.84348	8.81e-05	0.0392273	1.75516	Up
chr5	1931376	+	cg11439596	NA	NA	NA	NA	NA	NA	chr5:1930754-1931986	Island							5:1983755-1984940	5:1931298-1931433	Unclassified_Cell_type_specific	TRUE	1.04881	-4.83077	5.8406	8.85e-05	0.0392432	1.75117	Up
chr1	151129088	+	cg22392857	NA	NA	NA	NA	NA	NA		OpenSea	TNFAIP8L2	NM_024575	TSS200					1:151128489-151129272	Promoter_Associated		-1.00742	0.834197	-5.8387	8.87e-05	0.0392697	1.74855	Down
chr17	7555411	+	cg17379325	NA	NA	NA	NA	NA	NA	chr17:7554139-7555338	S_Shore	ATP1B2	NM_001678	Body			TRUE				TRUE	1.32277	-4.74497	5.83608	8.91e-05	0.0392697	1.74492	Up
chr20	57087179	-	cg03401480	rs62204200	0.046203	NA	NA	NA	NA	chr20:57089460-57090237	N_Shelf	APCDD1L	NM_153360	Body			TRUE					-1.10579	2.07905	-5.82754	9.03e-05	0.0393435	1.73311	Down
chr3	123979446	+	cg12024811	NA	NA	NA	NA	NA	NA		OpenSea	KALRN;KALRN	NM_001024660;NM_003947	Body;Body			TRUE				TRUE	-1.12359	0.472202	-5.82327	9.09e-05	0.0393435	1.7272	Down
chr10	121344024	+	ch.10.2563868F	NA	NA	NA	NA	NA	NA		OpenSea	TIAL1;TIAL1	NM_001033925;NM_003252	Body;Body								-1.02902	-2.76647	-5.82064	9.12e-05	0.0393435	1.72355	Down
chr10	120354248	-	cg11705975	NA	NA	NA	NA	NA	NA	chr10:120353692-120355821	Island	PRLHR	NM_004248	Body				10:120343683-120344861	10:120353827-120354388	Unclassified_Cell_type_specific	TRUE	1.94309	-1.7154	5.82011	9.13e-05	0.0393435	1.72281	Up
chr6	82749904	-	cg21472165	NA	NA	NA	NA	NA	NA		OpenSea						TRUE		6:82749832-82750681	Unclassified_Cell_type_specific		-1.16862	1.62212	-5.81971	9.13e-05	0.0393435	1.72226	Down
chr17	7200008	+	cg17958798	NA	NA	NA	NA	NA	NA	chr17:7199710-7200009	Island							17:7140435-7140733	17:7199095-7200301	Unclassified		1.10965	-2.76178	5.81907	9.14e-05	0.0393435	1.72138	Up
chr16	22200979	-	cg04492943	NA	NA	NA	NA	NA	NA	chr16:22201388-22202791	N_Shore								16:22199897-22202845	Promoter_Associated		-1.10492	-1.87469	-5.81897	9.15e-05	0.0393435	1.72123	Down
chr5	90485840	+	cg16349093	NA	NA	NA	NA	NA	NA		OpenSea						TRUE					-1.46004	-1.88619	-5.8181	9.16e-05	0.0393435	1.72003	Down
chr2	26915355	-	cg18327056	NA	NA	NA	NA	NA	NA	chr2:26915603-26916551	N_Shore	KCNK3	NM_002246	TSS1500				2:26768853-26770031	2:26915102-26916051	Unclassified_Cell_type_specific	TRUE	1.25064	-3.85134	5.81435	9.21e-05	0.0393435	1.71484	Up
chr1	101659419	-	cg17443007	NA	NA	NA	NA	NA	NA		OpenSea						TRUE					-1.03477	1.92255	-5.80913	9.28e-05	0.0393435	1.70759	Down
chr8	126525558	-	cg26140475	NA	NA	NA	NA	NA	NA		OpenSea					DMR	TRUE				TRUE	-1.47462	-0.94267	-5.80869	9.29e-05	0.0393435	1.70697	Down
chr4	15937298	-	cg07993350	NA	NA	NA	NA	NA	NA		OpenSea	FGFBP1	NM_005130	3'UTR								-1.21092	0.579104	-5.80861	9.29e-05	0.0393435	1.70686	Down
chr17	48125064	-	cg25109721	NA	NA	NA	NA	NA	NA		OpenSea						TRUE				TRUE	-1.15863	0.225965	-5.80809	9.3e-05	0.0393435	1.70614	Down
chr5	150949152	-	cg09801065	NA	NA	NA	NA	NA	NA		OpenSea	FAT2	NM_001447	TSS1500								-1.04023	-0.374722	-5.80278	9.37e-05	0.0393435	1.69877	Down
chr19	31848310	-	cg01085362	NA	NA	NA	NA	NA	NA	chr19:31847946-31848209	S_Shore								19:31847382-31848600	Unclassified_Cell_type_specific	TRUE	1.07022	-1.5521	5.80182	9.39e-05	0.0393435	1.69743	Up
chr8	142302237	+	cg17640147	rs919873	0.093379	NA	NA	NA	NA		OpenSea							8:142371287-142371573				1.61431	3.19424	5.79338	9.51e-05	0.0393556	1.68571	Up
chr7	86846535	+	cg06824394	NA	NA	NA	NA	NA	NA	chr7:86848911-86850024	N_Shelf	C7orf23	NM_024315	Body					7:86845998-86846851	Promoter_Associated		-1.72118	-0.32387	-5.79303	9.52e-05	0.0393556	1.68522	Down
chr14	97367121	+	ch.14.96436874F	NA	NA	NA	NA	NA	NA		OpenSea											-1.79443	-3.05229	-5.79169	9.54e-05	0.0393556	1.68336	Down
chr14	29225754	+	cg20563468	rs116826354	0.011295	NA	NA	NA	NA		OpenSea						TRUE	14:28295505-28295679				1.37062	0.0904954	5.79148	9.54e-05	0.0393556	1.68307	Up
chr10	14995699	+	cg09184467	rs3814176	0.431632	NA	NA	NA	NA	chr10:14995680-14996431	Island	DCLRE1C;DCLRE1C;DCLRE1C;DCLRE1C	NM_001033855;NM_022487;NM_001033857;NM_001033858	Body;5'UTR;5'UTR;5'UTR				10:15035431-15036437	10:14994727-14996758	Promoter_Associated		1.07301	-2.35995	5.79116	9.54e-05	0.0393556	1.68262	Up
chr13	100008957	+	cg12578486	NA	NA	NA	NA	NA	NA		OpenSea	UBAC2;UBAC2;UBAC2	NM_001144072;NM_177967;NR_026644	Body;Body;Body			TRUE		13:100008286-100009003	Promoter_Associated		-1.26968	-0.348384	-5.78822	9.59e-05	0.0394058	1.67854	Down
chr7	112122217	-	cg06327814	rs76275682	0.018229	NA	NA	NA	NA		OpenSea	C7orf53;C7orf53	NM_182597;NM_001134468	5'UTR;5'UTR			TRUE				TRUE	-1.21388	1.49529	-5.78104	9.69e-05	0.0394296	1.66854	Down
chr8	131449606	+	ch.8.131518788R	rs72726227	0.026042	NA	NA	NA	NA		OpenSea											-1.05753	-4.21662	-5.77982	9.71e-05	0.0394296	1.66684	Down
chr2	71126446	+	cg19015611	NA	NA	NA	NA	NA	NA	chr2:71126720-71129209	N_Shore	VAX2	NM_012476	TSS1500		RDMR						1.68323	1.89903	5.77743	9.75e-05	0.0394296	1.6635	Up
chr3	73673231	-	cg25865467	rs79280925	0.031107	NA	NA	NA	NA	chr3:73673230-73674375	Island	PDZRN3	NM_015009	Body		DMR		3:73755921-73757128			TRUE	1.01139	-4.74136	5.7772	9.75e-05	0.0394296	1.6632	Up
chr10	11581379	-	cg26452989	NA	NA	NA	NA	NA	NA		OpenSea	USP6NL	NM_014688	Body			TRUE					-1.2605	2.78573	-5.77696	9.75e-05	0.0394296	1.66285	Down
chr12	96390059	+	cg25137372	rs77869005	0.019531	NA	NA	NA	NA	chr12:96389405-96389675	S_Shore	HAL;HAL	NM_002108;NM_002108	1stExon;5'UTR								-1.17048	-1.04464	-5.77541	9.78e-05	0.0394296	1.66069	Down
chr1	203434261	+	cg22218806	NA	NA	NA	NA	NA	NA		OpenSea						TRUE					-1.6824	2.63858	-5.77472	9.79e-05	0.0394296	1.65974	Down
chr2	30496325	+	cg21335012	NA	NA	NA	NA	NA	NA		OpenSea						TRUE					-1.04098	1.09763	-5.76925	9.87e-05	0.0395231	1.6521	Down
chr3	149454106	-	cg08928408	NA	NA	NA	NA	NA	NA		OpenSea						TRUE					-1.74657	1.27672	-5.76921	9.87e-05	0.0395231	1.65205	Down
chr10	118706938	-	cg08908131	NA	NA	NA	NA	NA	NA		OpenSea	KIAA1598;KIAA1598	NM_018330;NM_001127211	Body;Body			TRUE				TRUE	-1.15764	2.03056	-5.76747	9.9e-05	0.0395231	1.64963	Down
chr7	120629316	+	cg04455137	NA	NA	NA	NA	NA	NA		OpenSea	C7orf58;C7orf58	NM_024913;NM_001105533	5'UTR;TSS200					7:120629269-120629409	Unclassified_Cell_type_specific		-1.15015	-4.26362	-5.76402	9.95e-05	0.0396044	1.64482	Down
chr4	93476916	+	cg05278204	NA	NA	NA	NA	NA	NA		OpenSea	GRID2	NM_001510	Body			TRUE					-1.08404	1.89658	-5.76296	9.97e-05	0.0396044	1.64333	Down
chr11	67232269	+	cg15214183	NA	NA	NA	NA	NA	NA	chr11:67232298-67232558	N_Shore	TMEM134;TMEM134;TMEM134	NM_025124;NM_001078651;NM_001078650	Body;Body;Body				11:66988454-66989088	11:67231818-67232749	Promoter_Associated		1.09475	-1.0416	5.7564	0.000100662	0.0396044	1.63417	Up
chr16	87469329	+	cg08113187	NA	NA	NA	NA	NA	NA		OpenSea	ZCCHC14	NM_015144	Body				16:86026459-86026831	16:87469277-87469937	Unclassified_Cell_type_specific		-1.06053	-0.83884	-5.7544	0.000100971	0.0396044	1.63138	Down
chr17	76989482	+	cg12056772	NA	NA	NA	NA	NA	NA	chr17:76989642-76990039	N_Shore	CANT1;CANT1;CANT1	NM_001159772;NM_138793;NM_001159773	3'UTR;3'UTR;3'UTR			TRUE	17:74501044-74501095	17:76988628-76990227	Gene_Associated	TRUE	-1.10378	-0.515659	-5.75276	0.000101227	0.0396044	1.62908	Down
chr19	58095011	+	cg21911021	NA	NA	NA	NA	NA	NA	chr19:58094739-58095764	Island	ZIK1	NM_001010879	TSS1500				19:62786552-62787551	19:58094927-58095843	Unclassified	TRUE	1.34853	-3.72067	5.75078	0.000101535	0.0396044	1.62633	Up
chr14	29231309	+	cg15508809	NA	NA	NA	NA	NA	NA	chr14:29234889-29235908	N_Shelf							14:28301021-28301069				1.31986	-0.766972	5.75025	0.000101618	0.0396044	1.62558	Up
chr13	105792346	+	cg12480053	NA	NA	NA	NA	NA	NA		OpenSea					DMR			13:105791539-105792932	Promoter_Associated		-1.09772	0.980508	-5.74856	0.000101882	0.0396044	1.62322	Down
chr4	24975717	+	cg22387323	NA	NA	NA	NA	NA	NA		OpenSea	CCDC149	NM_173463	5'UTR				4:24584787-24584853				-1.16126	2.75989	-5.74817	0.000101943	0.0396044	1.62268	Down
chr13	52239835	+	cg18861112	NA	NA	NA	NA	NA	NA		OpenSea	WDFY2	NM_052950	Body			TRUE					-1.39496	1.99682	-5.74803	0.000101966	0.0396044	1.62248	Down
chr9	71795999	+	cg14255824	NA	NA	NA	NA	NA	NA		OpenSea	TJP2;TJP2;TJP2;TJP2	NM_001170630;NM_001170414;NM_201629;NM_004817	Body;5'UTR;Body;Body			TRUE				TRUE	-1.80529	1.27636	-5.74797	0.000101976	0.0396044	1.62239	Down
chr11	75287721	+	cg17472111	NA	NA	NA	NA	NA	NA		OpenSea						TRUE		11:75287494-75287764	Unclassified_Cell_type_specific	TRUE	-1.01088	-0.441925	-5.7479	0.000101986	0.0396044	1.6223	Down
chr6	32055316	+	cg03236802	NA	NA	NA	NA	NA	NA	chr6:32055067-32055601	Island	TNXB	NM_019105	Body			TRUE	6:32163057-32163690			TRUE	1.29225	-1.2957	5.74735	0.000102073	0.0396044	1.62152	Up
chr5	74350214	+	cg08474748	rs112199157	0.027447	NA	NA	NA	NA	chr5:74349800-74350239	Island							5:74385749-74385981			TRUE	1.0273	-2.65833	5.74413	0.000102579	0.0396353	1.61703	Up
chr4	1892317	+	cg03150409	rs116458049	0.042137	NA	NA	NA	NA		OpenSea	WHSC1	NM_001042424	5'UTR								-1.38063	1.18364	-5.74323	0.000102722	0.0396353	1.61576	Down
chr5	172655948	+	cg19423543	rs3095873	0.278808	NA	NA	NA	NA	chr5:172655840-172656202	Island					DMR		5:172588447-172588586				1.241	-4.47271	5.74244	0.000102846	0.0396353	1.61467	Up
chr16	83962793	+	ch.16.82520294R	NA	NA	NA	NA	NA	NA		OpenSea											-1.22435	-3.58338	-5.73547	0.000103958	0.0396353	1.6049	Down
chr7	48124921	-	cg14241836	NA	NA	NA	NA	NA	NA	chr7:48128046-48128499	N_Shelf										TRUE	-1.14139	1.75696	-5.73492	0.000104044	0.0396353	1.60414	Down
chr8	18605482	+	cg21912556	rs73670007	0.027422	NA	NA	NA	NA		OpenSea	PSD3;PSD3	NM_206909;NM_015310	Body;Body			TRUE				TRUE	-1.18039	-2.01053	-5.73317	0.000104325	0.0396353	1.60169	Down
chr5	43104902	-	cg22451265	NA	NA	NA	NA	NA	NA		OpenSea						TRUE					-1.16086	4.48807	-5.733	0.000104353	0.0396353	1.60145	Down
chr1	64602654	-	cg07797372	NA	NA	NA	NA	NA	NA		OpenSea	ROR1;ROR1	NM_005012;NM_001083592	Body;Body			TRUE		1:64602486-64603157	Unclassified		-1.08622	0.820042	-5.73251	0.000104432	0.0396353	1.60076	Down
chr4	8193310	+	cg01610979	NA	NA	NA	NA	NA	NA		OpenSea					DMR		4:8244023-8244316			TRUE	-1.10429	-0.195628	-5.73236	0.000104455	0.0396353	1.60056	Down
chr12	48100286	-	cg05731122	NA	NA	NA	NA	NA	NA	chr12:48099317-48099905	S_Shore	RPAP3;RPAP3;RPAP3	NM_001146076;NM_001146075;NM_024604	TSS1500;TSS1500;TSS1500					12:48099018-48100579	Promoter_Associated		-1.09136	-2.89531	-5.73112	0.000104656	0.0396353	1.59882	Down
chr1	38478083	-	cg17428744	rs11582549	0.023003	NA	NA	NA	NA	chr1:38478082-38478727	Island	UTP11L	NM_016037	TSS1500				1:38250670-38251282	1:38477967-38478967	Promoter_Associated		1.01165	-3.58555	5.72945	0.000104926	0.0396353	1.59648	Up
chr3	177397780	+	cg02351277	NA	NA	NA	NA	NA	NA		OpenSea						TRUE					-1.19561	-1.60519	-5.72916	0.000104972	0.0396353	1.59608	Down
chr3	55034387	+	cg19991383	NA	NA	NA	NA	NA	NA		OpenSea	CACNA2D3	NM_018398	Body			TRUE					-1.07243	1.74306	-5.72865	0.000105055	0.0396353	1.59536	Down
chr3	188692547	+	cg00024471	NA	NA	NA	NA	NA	NA		OpenSea						TRUE		3:188692544-188692744	Unclassified_Cell_type_specific		-1.03156	1.0753	-5.72353	0.000105888	0.0396353	1.58818	Down
chr8	42065314	-	cg12091331	NA	NA	NA	NA	NA	NA		OpenSea	PLAT;PLAT	NM_033011;NM_000930	TSS200;TSS200			TRUE				TRUE	1.0129	-2.59319	5.72348	0.000105897	0.0396353	1.5881	Up
chr4	16085077	+	cg12839172	NA	NA	NA	NA	NA	NA	chr4:16084195-16085735	Island	PROM1;PROM1	NM_001145848;NM_001145847	5'UTR;5'UTR	high-CpG:15694060-15695184		TRUE	4:15693057-15694833			TRUE	1.48091	-3.5356	5.72173	0.000106183	0.0396353	1.58565	Up
chr8	50847816	+	cg14001858	NA	NA	NA	NA	NA	NA		OpenSea	SNTG1	NM_018967	5'UTR			TRUE					-1.09559	1.73608	-5.71657	0.000107031	0.0396803	1.57841	Down
chr1	239550283	+	cg13985485	NA	NA	NA	NA	NA	NA	chr1:239550108-239551339	Island				high-CpG:237616457-237617004			1:237616223-237618020			TRUE	1.90907	-5.48313	5.71127	0.000107911	0.0397445	1.57097	Up
chr19	38886658	+	cg26254045	NA	NA	NA	NA	NA	NA	chr19:38885233-38885505	S_Shore	SPRED3	NM_001042522	Body	high-CpG:43578495-43578523	DMR		19:43577950-43578656	19:38885136-38886861	Promoter_Associated		1.24364	-1.35112	5.70692	0.000108638	0.0398627	1.56487	Up
chr2	30561970	+	ch.2.30415474F	NA	NA	NA	NA	NA	NA		OpenSea											-1.06484	-1.94644	-5.70378	0.000109166	0.0399533	1.56045	Down
chr2	74007265	+	cg10373645	NA	NA	NA	NA	NA	NA	chr2:74006849-74007274	Island	DUSP11;DUSP11	NM_003584;NM_003584	1stExon;5'UTR				2:73860358-73860833	2:74006331-74008046	Promoter_Associated		1.01531	-3.61472	5.70319	0.000109265	0.0399533	1.55963	Up
chr4	156298427	-	cg20058148	NA	NA	NA	NA	NA	NA	chr4:156297601-156298094	S_Shore	MAP9	NM_001039580	TSS1500					4:156297451-156298726	Unclassified		-1.17855	-2.02799	-5.70035	0.000109746	0.0399533	1.55564	Down
chr6	20709867	+	cg06512263	NA	NA	NA	NA	NA	NA		OpenSea	CDKAL1	NM_017774	Body			TRUE					-1.09658	-0.111124	-5.69996	0.000109813	0.0399533	1.55508	Down
chr11	15838747	+	cg23104436	NA	NA	NA	NA	NA	NA		OpenSea						TRUE					-1.4382	2.13114	-5.6996	0.000109874	0.0399533	1.55457	Down
chr7	148820504	-	cg25009327	NA	NA	NA	NA	NA	NA	chr7:148823194-148824228	N_Shelf	ZNF425	NM_001001661	Body								-1.17021	-3.17141	-5.69788	0.000110166	0.0399533	1.55216	Down
chr2	238110829	+	cg15867307	NA	NA	NA	NA	NA	NA		OpenSea						TRUE				TRUE	-1.12776	1.34809	-5.69523	0.000110619	0.0399746	1.54843	Down
chr14	29229455	+	cg05857941	NA	NA	NA	NA	NA	NA		OpenSea							14:28299000-28299301				2.23601	-2.47662	5.69132	0.000111289	0.0400149	1.54293	Up
chr5	141739077	+	cg19933985	NA	NA	NA	NA	NA	NA	chr5:141736249-141736980	S_Shelf						TRUE					-1.3988	1.13769	-5.6807	0.000113133	0.0400767	1.52797	Down
chr4	8582287	-	cg11970349	NA	NA	NA	NA	NA	NA	chr4:8582036-8583364	Island	GPR78	NM_080819	TSS200				4:8633010-8634264	4:8582270-8582566	Unclassified	TRUE	1.18479	-2.95905	5.67953	0.000113338	0.0400767	1.52633	Up
chr1	159880327	+	cg07830160	NA	NA	NA	NA	NA	NA		OpenSea						TRUE		1:159879983-159880788	Promoter_Associated	TRUE	-1.40726	-2.49288	-5.67935	0.00011337	0.0400767	1.52607	Down
chr17	37764153	+	cg03679521	NA	NA	NA	NA	NA	NA	chr17:37764092-37764304	Island	NEUROD2;NEUROD2	NM_006160;NM_006160	5'UTR;1stExon	high-CpG:35017678-35017707			17:35017380-35017820	17:37763843-37764196	Unclassified_Cell_type_specific		1.01599	-4.23188	5.67739	0.000113715	0.0400767	1.52331	Up
chr7	562844	-	cg05620980	NA	NA	NA	NA	NA	NA	chr7:556611-562845	Island							7:524049-529504				1.01785	-0.719953	5.67547	0.000114055	0.0400767	1.52059	Up
chr2	875990	+	cg27379715	rs75181904	0.02172	NA	NA	NA	NA		OpenSea							2:865868-866020				-1.35711	1.26234	-5.67451	0.000114223	0.0400767	1.51925	Down
chr4	10459228	+	cg23995914	NA	NA	NA	NA	NA	NA	chr4:10458129-10459353	Island	ZNF518B	NM_053042	TSS200				4:10067138-10068870			TRUE	1.26853	-2.55156	5.67417	0.000114284	0.0400767	1.51877	Up
chr5	138855699	+	cg01938023	NA	NA	NA	NA	NA	NA		OpenSea	TMEM173	NM_198282	3'UTR								-1.20703	3.05632	-5.67284	0.00011452	0.0400767	1.51689	Down
chr21	46550644	+	cg22635096	rs8132746	0.0128	NA	NA	NA	NA	chr21:46553606-46554412	N_Shelf	ADARB1;ADARB1;ADARB1;ADARB1;ADARB1;ADARB1;ADARB1	NM_015833;NM_001160230;NM_001112;NR_027674;NR_027672;NM_015834;NR_027673	5'UTR;5'UTR;5'UTR;Body;Body;5'UTR;Body							TRUE	-1.03144	-2.35958	-5.67145	0.000114766	0.0400767	1.51493	Down
chr1	58801029	+	ch.1.58573617F	NA	NA	NA	NA	NA	NA		OpenSea											-1.04355	-4.73089	-5.67076	0.000114888	0.0400767	1.51396	Down
chr4	185189300	+	cg04960065	NA	NA	NA	NA	NA	NA		OpenSea					DMR	TRUE	4:185426242-185426318	4:185188823-185189857	Promoter_Associated		-1.50021	2.1971	-5.67029	0.000114972	0.0400767	1.5133	Down
chr14	29228403	-	cg15925383	NA	NA	NA	NA	NA	NA		OpenSea							14:28298016-28298237				1.26482	-3.03359	5.66992	0.00011504	0.0400767	1.51276	Up
chr7	32109997	-	cg05512100	NA	NA	NA	NA	NA	NA	chr7:32110063-32110910	N_Shore	PDE1C	NM_005020	Body				7:32076434-32077514			TRUE	1.05766	-1.05448	5.6687	0.000115257	0.0400767	1.51104	Up
chr3	160167977	+	cg07553761	NA	NA	NA	NA	NA	NA	chr3:160167184-160168200	Island	TRIM59	NM_173084	TSS1500				3:161649892-161650878	3:160166409-160168278	Promoter_Associated		1.76292	-3.37503	5.66811	0.000115363	0.0400767	1.51021	Up
chr11	57235389	+	cg18280126	rs11229040	0.0494	NA	NA	NA	NA	chr11:57232313-57232573	S_Shelf	RTN4RL2	NM_178570	Body								1.27773	2.95272	5.66632	0.000115682	0.0400767	1.50769	Up
chr9	139540822	+	cg14064335	NA	NA	NA	NA	NA	NA		OpenSea							9:138660592-138660801				-1.22261	-1.624	-5.66619	0.000115706	0.0400767	1.5075	Down
chr8	55379081	+	cg13564533	NA	NA	NA	NA	NA	NA	chr8:55378928-55380186	Island											1.16778	-3.59687	5.65572	0.000117601	0.0402587	1.49271	Up
chr17	78865755	-	cg04658243	NA	NA	NA	NA	NA	NA	chr17:78863569-78863813	S_Shore	RPTOR;RPTOR	NM_001163034;NM_020761	Body;Body			TRUE	17:76480109-76480351	17:78864954-78866627	Unclassified		-1.02203	2.13185	-5.65546	0.000117648	0.0402587	1.49235	Down
chr12	15907517	-	cg01975858	NA	NA	NA	NA	NA	NA		OpenSea	EPS8	NM_004447	5'UTR			TRUE					-1.03431	1.92012	-5.65441	0.00011784	0.0402587	1.49086	Down
chr12	13359372	-	cg16022049	NA	NA	NA	NA	NA	NA		OpenSea	EMP1	NM_001423	5'UTR			TRUE				TRUE	-1.14944	-1.23225	-5.65266	0.00011816	0.0402587	1.48839	Down
chr5	132150117	-	cg04044664	NA	NA	NA	NA	NA	NA	chr5:132148854-132150918	Island	ANKRD43	NM_175873	1stExon				5:132176754-132178817				1.21041	-2.60138	5.64901	0.000118831	0.0402587	1.48323	Up
chr7	156433068	-	cg00292135	rs7787888	0.062672	NA	NA	NA	NA	chr7:156432433-156433670	Island	C7orf13;RNF32	NR_026865;NM_030936	Body;TSS1500				7:156125195-156126707	7:156432754-156434135	Unclassified		1.6092	-4.91254	5.64768	0.000119078	0.0402587	1.48134	Up
chr12	54448265	+	cg18473521	NA	NA	NA	NA	NA	NA	chr12:54447744-54448091	S_Shore	HOXC4;HOXC4	NM_153633;NM_014620	Body;Body				12:52734084-52734533	12:54447856-54448358	Unclassified	TRUE	1.23434	-0.918078	5.64558	0.000119467	0.0402587	1.47837	Up
chr7	20824706	+	cg01003961	NA	NA	NA	NA	NA	NA	chr7:20823307-20825662	Island	SP8;SP8	NM_198956;NM_182700	Body;Body		DMR		7:20789727-20792187				2.30472	-4.09407	5.64536	0.000119507	0.0402587	1.47807	Up
chr2	131513927	+	cg23606718	NA	NA	NA	NA	NA	NA	chr2:131513363-131514183	Island	FAM123C;FAM123C;FAM123C;FAM123C;FAM123C;FAM123C	NM_152698;NM_001105194;NM_001105195;NM_001105194;NM_001105193;NM_001105195	5'UTR;5'UTR;1stExon;1stExon;5'UTR;5'UTR		DMR		2:131229834-131230653	2:131513688-131513993	Unclassified_Cell_type_specific	TRUE	1.51216	-2.93837	5.64325	0.0001199	0.0402587	1.47507	Up
chr4	38859728	-	cg14665413	rs73811232	0.054437	NA	NA	NA	NA		OpenSea	TLR6	NM_006068	TSS1500			TRUE				TRUE	-1.48388	-1.41242	-5.64261	0.000120019	0.0402587	1.47417	Down
chr10	52191661	+	cg01464186	NA	NA	NA	NA	NA	NA		OpenSea	SGMS1	NM_147156	5'UTR			TRUE		10:52191587-52191865	Unclassified_Cell_type_specific		-1.05612	0.748552	-5.64032	0.000120446	0.0402587	1.47093	Down
chr7	1117418	-	cg20934096	NA	NA	NA	NA	NA	NA	chr7:1119980-1120248	N_Shelf	C7orf50;C7orf50;C7orf50	NM_001134395;NM_032350;NM_001134396	Body;Body;Body				7:1083944-1084121				1.379	2.93476	5.6402	0.00012047	0.0402587	1.47075	Up
chr4	942342	+	cg00584026	NA	NA	NA	NA	NA	NA	chr4:940613-941057	S_Shore	TMEM175	NM_032326	Body				4:932323-932689				1.19564	1.94567	5.63967	0.000120569	0.0402587	1.47001	Up
chr11	94880976	+	cg19714737	NA	NA	NA	NA	NA	NA	chr11:94883335-94883565	N_Shelf										TRUE	-1.17527	-0.000481963	-5.63955	0.000120592	0.0402587	1.46983	Down
chr1	30567525	+	ch.1.30340112R	NA	NA	NA	NA	NA	NA		OpenSea											-1.42319	-3.57258	-5.6384	0.000120806	0.0402587	1.46821	Down
chr8	24771326	-	cg07552803	NA	NA	NA	NA	NA	NA	chr8:24770908-24772547	Island	NEFM;NEFM	NM_001105541;NM_005382	TSS1500;1stExon	high-CpG:24827142-24827330			8:24826833-24828475	8:24771076-24771368	Unclassified_Cell_type_specific	TRUE	1.11397	-3.50759	5.63826	0.000120832	0.0402587	1.46802	Up
chr7	102632303	+	cg05671644	NA	NA	NA	NA	NA	NA		OpenSea	FBXL13;FBXL13	NM_145032;NM_001111038	Body;Body			TRUE				TRUE	-1.26903	1.93149	-5.63753	0.00012097	0.0402587	1.46698	Down
chr1	225965391	+	cg04222842	NA	NA	NA	NA	NA	NA	chr1:225965330-225965734	Island	SRP9;SRP9	NM_003133;NM_001130440	TSS200;TSS200				1:224031870-224032422	1:225964812-225966205	Unclassified		1.78855	-2.51575	5.63493	0.00012146	0.0403904	1.4633	Up
chr17	47393136	+	cg22218543	NA	NA	NA	NA	NA	NA		OpenSea	ZNF652;ZNF652	NM_001145365;NM_014897	Body;Body					17:47392701-47393455	Gene_Associated	TRUE	-1.01186	-1.99232	-5.6306	0.000122282	0.0405384	1.45715	Down
chr2	113875292	+	cg11783497	NA	NA	NA	NA	NA	NA		OpenSea	IL1RN;IL1RN;IL1RN	NM_000577;NM_173841;NM_173843	TSS200;TSS200;TSS200								-1.0629	0.899077	-5.63006	0.000122383	0.0405384	1.4564	Down
chr13	21288062	-	cg12475590	NA	NA	NA	NA	NA	NA		OpenSea	IL17D	NM_138284	Body		CDMR	TRUE				TRUE	-1.15452	0.981975	-5.62525	0.000123303	0.0405384	1.44957	Down
chr15	68120393	-	cg27649239	NA	NA	NA	NA	NA	NA	chr15:68115485-68122575	Island	LBXCOR1	NM_001031807	Body		DMR		15:65904535-65908737	15:68120270-68120849	Unclassified_Cell_type_specific		1.24847	-3.57393	5.62368	0.000123604	0.0405384	1.44734	Up
chr5	50265660	-	cg14685796	NA	NA	NA	NA	NA	NA	chr5:50265085-50265737	Island						TRUE	5:50300853-50301689				1.13988	-4.32211	5.62236	0.000123859	0.0405599	1.44547	Up
chr16	27214514	-	cg05913962	NA	NA	NA	NA	NA	NA	chr16:27214772-27215678	N_Shore	JMJD5;JMJD5	NM_001145348;NM_024773	TSS1500;TSS1500					16:27214420-27215761	Promoter_Associated		-1.00025	-3.57582	-5.62137	0.000124051	0.0405758	1.44406	Down
chr15	71184618	-	cg15191798	NA	NA	NA	NA	NA	NA	chr15:71184276-71184689	Island	LRRC49;THAP10;THAP10	NM_017691;NM_020147;NM_020147	TSS1500;5'UTR;1stExon				15:68971394-68972336			TRUE	1.61493	-3.3983	5.62113	0.000124097	0.0405758	1.44372	Up
chr7	90895083	+	cg02557695	NA	NA	NA	NA	NA	NA	chr7:90893567-90896683	Island	FZD1	NM_003505	1stExon		DMR		7:90731390-90734266	7:90895022-90895357	Unclassified_Cell_type_specific		1.16552	-3.78069	5.62029	0.000124259	0.040598	1.44253	Up
chr13	114065008	+	cg19088635	NA	NA	NA	NA	NA	NA	chr13:114066946-114067488	N_Shore						TRUE	13:113112416-113113671			TRUE	-1.26183	2.17646	-5.61711	0.000124876	0.0406129	1.43802	Down
chr10	49813307	-	cg03768916	NA	NA	NA	NA	NA	NA	chr10:49812852-49813352	Island	ARHGAP22	NM_021226	TSS200			TRUE	10:49483084-49483328	10:49813189-49813349	Unclassified_Cell_type_specific	TRUE	1.08296	-0.895109	5.61632	0.000125029	0.0406129	1.43689	Up
chr6	45383690	+	cg22768222	NA	NA	NA	NA	NA	NA	chr6:45387346-45388164	N_Shelf	RUNX2;RUNX2	NM_001015051;NM_001024630	Body;Body					6:45383685-45383809	Unclassified_Cell_type_specific		-1.20837	0.538237	-5.61467	0.000125351	0.0406129	1.43455	Down
chr6	160112632	-	cg13221458	rs5746107	0.027119	NA	NA	NA	NA	chr6:160113557-160114863	N_Shore	SOD2;SOD2;SOD2	NM_001024466;NM_000636;NM_001024465	Body;Body;Body		RDMR			6:160112117-160112680	Promoter_Associated_Cell_type_specific		-1.26323	-1.91584	-5.61459	0.000125366	0.0406129	1.43444	Down
chr10	73039321	+	ch.10.1515233F	NA	NA	NA	NA	NA	NA		OpenSea	UNC5B	NM_170744	Body			TRUE					-1.058	-3.05063	-5.606	0.000127055	0.0407862	1.42223	Down
chr1	109705170	-	cg21282282	NA	NA	NA	NA	NA	NA		OpenSea	KIAA1324	NM_020775	Body			TRUE				TRUE	-1.07377	-1.13255	-5.60494	0.000127266	0.0407862	1.42073	Down
chr12	113416290	-	cg00175901	NA	NA	NA	NA	NA	NA		OpenSea	OAS2;OAS2;OAS2;OAS2;OAS2;OAS2	NM_001032731;NM_002535;NM_001032731;NM_002535;NM_016817;NM_016817	1stExon;5'UTR;5'UTR;1stExon;1stExon;5'UTR	low-CpG:111900638-111900789		TRUE		12:113415627-113416688	Promoter_Associated	TRUE	-1.28795	-3.16282	-5.60367	0.000127519	0.0407862	1.41891	Down
chr14	102027734	-	cg15341124	NA	NA	NA	NA	NA	NA	chr14:102025989-102031567	Island	DIO3;DIO3;MIR1247	NM_001362;NM_001362;NR_031649	5'UTR;1stExon;TSS1500				14:101095743-101098594				1.64142	-2.26082	5.60269	0.000127714	0.0407862	1.41752	Up
chr1	9224376	-	cg16102739	NA	NA	NA	NA	NA	NA		OpenSea					DMR	TRUE				TRUE	-1.732	0.0564417	-5.59546	0.000129162	0.0407862	1.40723	Down
chr14	62218076	+	cg26164269	NA	NA	NA	NA	NA	NA	chr14:62217725-62218077	Island							14:61287452-61287949	14:62217249-62218482	Promoter_Associated	TRUE	-1.33394	-3.86638	-5.59318	0.000129622	0.0407862	1.40399	Down
chr14	29240992	+	cg03472898	NA	NA	NA	NA	NA	NA	chr14:29243403-29243763	N_Shelf	C14orf23;C14orf23	NR_026731;NR_026732	TSS1500;TSS1500								1.28856	-0.275635	5.59311	0.000129636	0.0407862	1.40389	Up
chr4	164465789	-	cg01736356	rs12508980	0.436303	NA	NA	NA	NA		OpenSea	MARCH1;MARCH1	NM_001166373;NM_017923	Body;Body					4:164465126-164466246	Promoter_Associated	TRUE	-1.09585	-2.75635	-5.59209	0.000129843	0.0407862	1.40244	Down
chr19	31848130	-	cg24436715	NA	NA	NA	NA	NA	NA	chr19:31847946-31848209	Island							19:36539787-36540049	19:31847382-31848600	Unclassified_Cell_type_specific	TRUE	1.6644	-1.61295	5.59132	0.00013	0.0407862	1.40134	Up
chr4	53579237	+	cg12810548	NA	NA	NA	NA	NA	NA	chr4:53578358-53579238	Island	SNORA26;KIAA0114	NR_003016;NR_024031	TSS200;Body				4:53273065-53273995	4:53577730-53579510	Promoter_Associated		1.20004	-2.48286	5.58725	0.000130829	0.0407862	1.39554	Up
chr1	159796617	-	cg07625783	NA	NA	NA	NA	NA	NA		OpenSea	SLAMF8;SLAMF8	NM_020125;NM_020125	5'UTR;1stExon	low-CpG:158063106-158063308				1:159796274-159796620	Unclassified		-1.00162	0.066486	-5.58025	0.000132266	0.0408513	1.38556	Down
chr17	5000872	-	cg06151243	NA	NA	NA	NA	NA	NA	chr17:5000369-5001205	Island							17:4941094-4942044	17:5000634-5001269	Unclassified_Cell_type_specific	TRUE	1.43419	-3.79501	5.57833	0.000132665	0.0408573	1.38282	Up
chr8	142234483	-	cg07437919	NA	NA	NA	NA	NA	NA	chr8:142236388-142236589	N_Shore	SLC45A4	NM_001080431	Body								-1.04759	-2.25108	-5.57551	0.000133249	0.0408573	1.3788	Down
chr4	154712580	-	cg25185173	NA	NA	NA	NA	NA	NA	chr4:154712073-154712706	Island					RDMR	TRUE	4:154931490-154932156				1.6097	-4.44196	5.57117	0.000134156	0.0409575	1.37261	Up
chr19	58879857	-	cg02384543	NA	NA	NA	NA	NA	NA	chr19:58878386-58880634	Island	ZNF837;ZNF837	NM_001129730;NM_138466	Body;Body				19:63570834-63572417				1.79792	3.89748	5.56977	0.000134452	0.0409575	1.3706	Up
chr10	128990022	+	ch.10.2770541R	rs1167521	0.148413	NA	NA	NA	NA	chr10:128993505-128995167	N_Shelf	FAM196A;DOCK1	NM_001039762;NM_001380	5'UTR;Body								-1.04287	-2.57574	-5.56586	0.000135277	0.0409741	1.36502	Down
chr14	101539489	+	cg23305899	NA	NA	NA	NA	NA	NA		OpenSea						TRUE	14:100609113-100609405				1.08622	1.97486	5.56447	0.00013557	0.0409741	1.36304	Up
chr3	129267208	-	cg06725798	NA	NA	NA	NA	NA	NA		OpenSea	H1FOO	NM_153833	Body					3:129267056-129267268	Unclassified_Cell_type_specific		-1.16335	3.14343	-5.55526	0.00013754	0.0411767	1.34987	Down
chr20	642782	-	cg01235820	NA	NA	NA	NA	NA	NA	chr20:642672-642895	Island	SCRT2	NM_033129	3'UTR				20:590726-590895				1.14654	-1.3621	5.55456	0.00013769	0.0411929	1.34887	Up
chr1	19992504	-	cg18023598	NA	NA	NA	NA	NA	NA	chr1:19991146-19992788	Island	HTR6	NM_000871	1stExon		DMR	TRUE	1:19863734-19865375			TRUE	1.16668	-2.96168	5.54838	0.000139029	0.0411953	1.34003	Up
chr1	118427435	-	cg01778345	NA	NA	NA	NA	NA	NA		OpenSea	GDAP2;GDAP2	NM_001135589;NM_017686	Body;Body			TRUE					1.71376	1.59	5.54798	0.000139116	0.0411953	1.33946	Up
chr17	71065768	-	cg14673722	NA	NA	NA	NA	NA	NA		OpenSea	SLC39A11;SLC39A11	NM_001159770;NM_139177	Body;Body			TRUE					-1.08196	2.39789	-5.54632	0.00013948	0.0411953	1.33708	Down
chr1	53308908	+	cg24466241	NA	NA	NA	NA	NA	NA	chr1:53308294-53309262	Island	ZYG11A	NM_001004339	Body				1:53080883-53081834	1:53307595-53309362	Unclassified	TRUE	1.87006	-4.29443	5.54554	0.000139649	0.0411953	1.33597	Up
chr8	106437825	-	cg22202929	NA	NA	NA	NA	NA	NA		OpenSea	ZFPM2	NM_012082	Body			TRUE					-1.13083	2.46958	-5.54487	0.000139797	0.0411953	1.335	Down
chr2	231624046	-	cg21039723	NA	NA	NA	NA	NA	NA		OpenSea	CAB39;CAB39;CAB39	NM_016289;NM_001130849;NM_001130850	5'UTR;5'UTR;5'UTR			TRUE					-1.00244	1.50046	-5.54282	0.000140247	0.0411953	1.33207	Down
chr5	103907009	-	cg05911981	rs80291192	0.0101	NA	NA	NA	NA		OpenSea						TRUE					-1.02709	1.26286	-5.54225	0.000140371	0.0411953	1.33126	Down
chr1	87596934	-	cg01445399	NA	NA	NA	NA	NA	NA	chr1:87597543-87598515	N_Shore	LOC339524;LOC339524;LOC339524;LOC339524;LOC339524	NR_026989;NR_026986;NR_026988;NR_026985;NR_026987	Body;TSS1500;Body;TSS1500;TSS1500								-1.09312	1.82922	-5.53783	0.000141348	0.0412129	1.32492	Down
chr2	119916486	-	cg21858380	NA	NA	NA	NA	NA	NA	chr2:119914126-119916663	Island	C1QL2	NM_182528	TSS200		DMR		2:119631323-119633133				1.07144	-4.91962	5.53342	0.00014233	0.0413703	1.31859	Up
chr2	240149575	-	cg21996813	NA	NA	NA	NA	NA	NA	chr2:240153476-240153792	N_Shelf	HDAC4	NM_006037	Body							TRUE	-1.45518	1.54643	-5.53263	0.000142506	0.0413796	1.31747	Down
chr15	31685131	+	cg02228815	rs71474659	0.017824	NA	NA	NA	NA	chr15:31683984-31685824	Island							15:29471103-29473083				1.13791	-1.36858	5.52992	0.000143114	0.0414856	1.31358	Up
chr14	64989846	-	cg20295353	rs45572033	0.011277	NA	NA	NA	NA		OpenSea	ZBTB1;ZBTB1	NM_001123329;NM_014950	Body;Body								-1.10438	0.767416	-5.52594	0.000144009	0.0416049	1.30787	Down
chr6	170405014	-	cg05935904	NA	NA	NA	NA	NA	NA	chr6:170401900-170402500	S_Shelf								6:170404399-170405467	Unclassified	TRUE	-1.21624	0.0126737	-5.52354	0.000144555	0.0416464	1.30441	Down
chr19	11484815	+	cg05202804	NA	NA	NA	NA	NA	NA	chr19:11485286-11485769	N_Shore	C19orf39	NM_175871	TSS1500		RDMR			19:11484781-11486472	Promoter_Associated		-1.12631	-0.610234	-5.52317	0.000144638	0.0416464	1.30389	Down
chr17	48275919	+	cg23950157	NA	NA	NA	NA	NA	NA	chr17:48276877-48279008	N_Shore	COL1A1	NM_000088	Body		RDMR			17:48274372-48276037	Unclassified	TRUE	-1.16683	-2.46052	-5.51948	0.000145478	0.041658	1.2986	Down
chr2	133561787	-	cg14416623	NA	NA	NA	NA	NA	NA		OpenSea	NCKAP5;NCKAP5	NM_207363;NM_207481	Body;Body			TRUE					-1.5032	-1.6963	-5.51255	0.000147072	0.0418423	1.28863	Down
chr7	1514031	+	cg00645755	rs139498993	0.016	NA	NA	NA	NA	chr7:1513775-1514052	Island	INTS1	NM_001080453	Body				7:1480302-1480578	7:1513238-1514799	Gene_Associated		-1.05015	1.44628	-5.51197	0.000147206	0.0418423	1.2878	Down
chr10	72502473	-	cg04838832	NA	NA	NA	NA	NA	NA		OpenSea	ADAMTS14;ADAMTS14	NM_080722;NM_139155	Body;Body			TRUE				TRUE	-1.80244	-2.09792	-5.51085	0.000147466	0.0418708	1.28619	Down
chr7	2109353	-	cg02743256	NA	NA	NA	NA	NA	NA	chr7:2107080-2107381	S_Shore	MAD1L1;MAD1L1;MAD1L1	NM_003550;NM_001013837;NM_001013836	Body;Body;Body				7:2075713-2075977			TRUE	1.42059	3.46	5.50964	0.000147747	0.0419228	1.28445	Up
chr8	124788969	+	cg20283107	NA	NA	NA	NA	NA	NA		OpenSea	FAM91A1	NM_144963	Body								-1.04612	0.623049	-5.5055	0.000148711	0.0420785	1.2785	Down
chr19	46032528	+	cg26958124	NA	NA	NA	NA	NA	NA	chr19:46032304-46032855	Island	OPA3	NM_001017989	Body				19:50722952-50724687	19:46030965-46032538	Unclassified	TRUE	1.0744	-3.19111	5.50525	0.00014877	0.0420785	1.27814	Up
chr6	10033784	+	cg26014185	NA	NA	NA	NA	NA	NA		OpenSea						TRUE					-1.01635	1.07371	-5.50266	0.000149378	0.042116	1.27441	Down
chr2	143632190	+	cg12192282	NA	NA	NA	NA	NA	NA		OpenSea						TRUE					-1.02964	0.702318	-5.50239	0.00014944	0.042116	1.27403	Down
chr19	16466636	+	cg11013793	NA	NA	NA	NA	NA	NA	chr19:16466399-16466637	Island							19:16327373-16327637				1.00128	1.45827	5.50025	0.000149944	0.042116	1.27095	Up
chr10	95574575	-	cg20521031	NA	NA	NA	NA	NA	NA		OpenSea						TRUE					-1.04851	2.56241	-5.49906	0.000150226	0.0421251	1.26923	Down
chr16	86653176	-	cg16625119	NA	NA	NA	NA	NA	NA		OpenSea							16:85210650-85210717				-1.08721	1.58141	-5.49715	0.000150679	0.0421458	1.26648	Down
chr11	128778506	-	cg25508319	rs116798693	0.012598	NA	NA	NA	NA		OpenSea	KCNJ5	NM_000890	5'UTR		DMR					TRUE	-1.29323	-1.27541	-5.49009	0.000152363	0.0422545	1.25631	Down
chr14	74227441	+	cg10919522	NA	NA	NA	NA	NA	NA	chr14:74225626-74227209	S_Shore	C14orf43;C14orf43	NM_001043318;NM_194278	5'UTR;TSS1500			TRUE					-1.11943	-1.29606	-5.48969	0.000152459	0.0422545	1.25574	Down
chr17	78833259	-	cg04191427	NA	NA	NA	NA	NA	NA	chr17:78831505-78831864	S_Shore	RPTOR;RPTOR	NM_001163034;NM_020761	Body;Body				17:76447377-76448182	17:78832681-78833720	Unclassified_Cell_type_specific	TRUE	1.26091	-1.36286	5.48356	0.00015394	0.0423642	1.24689	Up
chr2	128615283	-	cg11921473	NA	NA	NA	NA	NA	NA	chr2:128615479-128616004	N_Shore	POLR2D	NM_004805	Body				2:128331604-128331754	2:128614911-128616171	Promoter_Associated		1.037	-3.70524	5.48202	0.000154313	0.0424088	1.24467	Up
chr1	179713349	+	cg16419354	NA	NA	NA	NA	NA	NA	chr1:179711947-179713951	Island	FAM163A	NM_173509	5'UTR		DMR		1:177978482-177980627	1:179713332-179713547	Unclassified_Cell_type_specific	TRUE	1.7752	-4.3423	5.47789	0.000155321	0.0425261	1.23872	Up
chr2	16172701	+	ch.2.16090152F	NA	NA	NA	NA	NA	NA		OpenSea											-1.38718	-2.74662	-5.47336	0.000156435	0.0426537	1.23218	Down
chr10	49842612	-	cg23462772	NA	NA	NA	NA	NA	NA		OpenSea						TRUE				TRUE	-1.73914	-0.425852	-5.47323	0.000156468	0.0426537	1.23198	Down
chr4	147558239	+	cg02650266	rs115134269	0.012598	NA	NA	NA	NA	chr4:147558231-147558583	Island							4:147777501-147778016	4:147557996-147558356	Unclassified_Cell_type_specific	TRUE	1.03837	-4.76264	5.47171	0.000156843	0.0426537	1.22979	Up
chr8	99440279	-	cg14486338	NA	NA	NA	NA	NA	NA	chr8:99438692-99440425	Island	KCNS2	NM_020697	Body				8:99509265-99509882				1.83618	-4.05208	5.47017	0.000157224	0.0426537	1.22757	Up
chr8	29522838	+	cg13518625	NA	NA	NA	NA	NA	NA		OpenSea						TRUE		8:29522663-29523124	Unclassified	TRUE	-1.15762	-2.27568	-5.46685	0.00015805	0.0426537	1.22278	Down
chr10	22625274	+	cg11229185	NA	NA	NA	NA	NA	NA	chr10:22623350-22625875	Island					DMR		10:22663962-22665881			TRUE	1.23622	-3.36689	5.46576	0.000158322	0.0426537	1.2212	Up
chr17	13976536	+	cg08036492	NA	NA	NA	NA	NA	NA	chr17:13972630-13973085	S_Shelf	COX10	NM_001303	Body								-1.14186	3.22957	-5.46358	0.000158869	0.0426537	1.21804	Down
chr6	156983304	+	cg08839808	NA	NA	NA	NA	NA	NA		OpenSea							6:157024951-157025036			TRUE	1.75874	0.666955	5.46258	0.000159121	0.0426537	1.21659	Up
chr20	48761279	-	cg22941573	NA	NA	NA	NA	NA	NA		OpenSea	TMEM189;TMEM189-UBE2V1;TMEM189;TMEM189	NM_001162505;NM_199203;NR_027889;NM_199129	Body;Body;Body;Body			TRUE				TRUE	-1.47408	1.5472	-5.45873	0.000160091	0.042795	1.21103	Down
chr11	618993	-	cg21565415	NA	NA	NA	NA	NA	NA	chr11:617226-617797	S_Shore	MUPCDH;MUPCDH	NM_021924;NM_031264	Body;Body	low-CpG:608854-609097							-2.17468	-1.16481	-5.4564	0.00016068	0.0428481	1.20766	Down
chr11	120195905	+	cg12057946	NA	NA	NA	NA	NA	NA	chr11:120195805-120196372	Island	TMEM136	NM_174926	TSS200				11:119701032-119701582	11:120195674-120196172	Unclassified	TRUE	1.20891	-3.0733	5.45609	0.000160758	0.0428481	1.20722	Up
chr1	117052153	-	cg00960147	NA	NA	NA	NA	NA	NA		OpenSea						TRUE				TRUE	-1.54116	1.64217	-5.45262	0.000161642	0.042969	1.2022	Down
chr5	135587383	-	cg00530568	NA	NA	NA	NA	NA	NA		OpenSea	TRPC7;TRPC7;TRPC7	NM_001167576;NM_020389;NM_001167577	Body;Body;Body				5:135615188-135615425				-1.07461	4.95899	-5.45216	0.000161762	0.0429741	1.20152	Down
chr7	2673408	-	cg01827726	NA	NA	NA	NA	NA	NA	chr7:2671156-2671937	S_Shore	TTYH3	NM_025250	Body		RDMR						-1.42301	-2.83693	-5.44396	0.000163872	0.0432062	1.18965	Down
chr12	96094182	+	cg14280382	rs79678587	0.06212	NA	NA	NA	NA		OpenSea	NTN4	NM_021229	Body			TRUE				TRUE	-1.08381	1.48591	-5.44361	0.000163963	0.0432062	1.18914	Down
chr10	131589141	-	cg27337124	NA	NA	NA	NA	NA	NA	chr10:131592393-131592616	N_Shelf							10:131479113-131479180				-1.16071	1.5569	-5.44076	0.000164705	0.0432062	1.18501	Down
chr2	183731310	-	cg09484039	NA	NA	NA	NA	NA	NA	chr2:183730808-183731357	Island	FRZB;FRZB	NM_001463;NM_001463	5'UTR;1stExon			TRUE	2:183439054-183439845	2:183731278-183731441	Unclassified_Cell_type_specific	TRUE	1.43138	-4.8964	5.44031	0.00016482	0.0432062	1.18437	Up
chr6	152130207	-	cg15626350	NA	NA	NA	NA	NA	NA	chr6:152128822-152129771	S_Shore	ESR1;ESR1;ESR1;ESR1	NM_001122740;NM_001122741;NM_000125;NM_001122742	Body;Body;Body;Body		CDMR		6:152171751-152172031				1.29331	-0.241812	5.44007	0.000164883	0.0432062	1.18401	Up
chr8	101157661	-	cg23700125	NA	NA	NA	NA	NA	NA	chr8:101157647-101158215	Island	FBXO43;FBXO43;FBXO43;FBXO43	NM_001077528;NM_001029860;NM_001029860;NM_001077528	1stExon;5'UTR;1stExon;5'UTR				8:101226837-101227391	8:101157199-101158648	Promoter_Associated	TRUE	-1.10683	-2.34396	-5.43965	0.000164993	0.0432062	1.1834	Down
chr12	15114387	+	cg16393012	NA	NA	NA	NA	NA	NA		OpenSea	ARHGDIB	NM_001175	5'UTR		DMR			12:15113731-15114971	Promoter_Associated		-1.53224	-2.06058	-5.43942	0.000165052	0.0432062	1.18308	Down
chr6	28234605	+	cg04861640	NA	NA	NA	NA	NA	NA	chr6:28234842-28235124	N_Shore	ZNF187;ZNF187;ZNF187	NM_001023560;NM_152736;NM_001111039	TSS200;TSS200;TSS200								-1.48681	-2.12319	-5.43715	0.000165647	0.0432062	1.17978	Down
chr9	100616607	-	cg13791254	rs3021523	0.177024	NA	NA	NA	NA	chr9:100615234-100617510	Island	FOXE1	NM_004473	1stExon				9:99653760-99657539				1.39669	-4.42049	5.4363	0.000165869	0.0432062	1.17855	Up
chr14	105445065	+	cg14976660	NA	NA	NA	NA	NA	NA	chr14:105444319-105445225	Island	AHNAK2	NM_138420	TSS1500				14:104515172-104516257	14:105444513-105445159	Unclassified	TRUE	1.04448	-4.92183	5.43313	0.000166706	0.0432062	1.17395	Up
chr1	6244619	+	cg10378348	rs78090611	0.027869	NA	NA	NA	NA	chr1:6239237-6240814	S_Shelf						TRUE					-1.18172	1.47916	-5.43091	0.000167292	0.0432062	1.17073	Down
chr15	101305443	+	cg05194346	NA	NA	NA	NA	NA	NA		OpenSea						TRUE				TRUE	-1.30343	1.5736	-5.42915	0.000167759	0.0432065	1.16817	Down
chr6	110798012	+	cg12929486	rs3806971	0.281993	NA	NA	NA	NA	chr6:110797297-110798201	Island	SLC22A16	NM_033125	TSS200				6:110903794-110904894				-1.84338	-3.60647	-5.42806	0.000168049	0.0432065	1.16659	Down
chr1	2738746	+	cg10105681	NA	NA	NA	NA	NA	NA		OpenSea								1:2738134-2739188	Unclassified_Cell_type_specific	TRUE	3.03481	-2.50289	5.42797	0.000168071	0.0432065	1.16647	Up
chr15	27017560	-	cg10676084	rs25408	0.165	NA	NA	NA	NA	chr15:27016892-27018943	Island	GABRB3;GABRB3	NM_000814;NM_021912	Body;Body				15:24567857-24570048			TRUE	1.21041	-3.3535	5.42712	0.0001683	0.0432357	1.16522	Up
chr2	7739870	-	cg05605194	NA	NA	NA	NA	NA	NA		OpenSea							2:7657189-7657328				-1.66057	3.43534	-5.42069	0.000170023	0.043448	1.15589	Down
chr17	910391	+	cg10230533	rs2586305	0.362679	NA	NA	NA	NA	chr17:909981-910442	Island	ABR;ABR;ABR	NM_021962;NM_001092;NM_001159746	Body;Body;Body				17:856768-857167				-1.19277	4.40626	-5.41878	0.000170539	0.0434712	1.15311	Down
chr20	51590841	-	cg02517337	NA	NA	NA	NA	NA	NA	chr20:51589707-51590020	S_Shore	TSHZ2	NM_173485	Body					20:51590817-51591010	Unclassified		-1.02507	0.714242	-5.41854	0.000170603	0.0434712	1.15277	Down
chr15	80938098	-	cg27449200	NA	NA	NA	NA	NA	NA		OpenSea						TRUE					-1.17743	-0.667147	-5.41739	0.000170915	0.0434712	1.15109	Down
chr11	66104174	+	cg14391855	NA	NA	NA	NA	NA	NA	chr11:66102024-66102279	S_Shore	RIN1	NM_004292	TSS200			TRUE		11:66103819-66104502	Promoter_Associated		-1.06901	-2.43011	-5.41594	0.000171308	0.0434712	1.14899	Down
chr16	73644907	+	cg04999058	rs6564369	0.06956	NA	NA	NA	NA		OpenSea						TRUE					-1.24744	-1.08042	-5.4159	0.00017132	0.0434712	1.14893	Down
chr11	2677341	-	cg07556018	NA	NA	NA	NA	NA	NA		OpenSea	KCNQ1;KCNQ1OT1;KCNQ1	NM_000218;NR_002728;NM_181798	Body;Body;Body		RDMR						-1.00244	1.84043	-5.41208	0.00017236	0.0435588	1.14338	Down
chr19	39738664	+	cg13486805	NA	NA	NA	NA	NA	NA	chr19:39737689-39739288	Island						TRUE	19:44429360-44431345	19:39737978-39738873	Unclassified_Cell_type_specific	TRUE	1.02755	-3.29848	5.4107	0.000172736	0.0435588	1.14138	Up
chr14	29247148	-	cg02008651	NA	NA	NA	NA	NA	NA	chr14:29247324-29247624	N_Shore	C14orf23;C14orf23	NR_026732;NR_026731	Body;Body				14:28316899-28316955				1.25054	-0.057499	5.41051	0.00017279	0.0435588	1.14109	Up
chr1	77683411	+	cg02162421	NA	NA	NA	NA	NA	NA	chr1:77684996-77685252	N_Shore	PIGK	NM_005482	Body								-1.01569	1.56669	-5.41051	0.00017279	0.0435588	1.14109	Down
chr5	82326096	+	cg22746333	NA	NA	NA	NA	NA	NA		OpenSea						TRUE					-1.20146	2.21053	-5.40891	0.000173229	0.0435588	1.13877	Down
chr6	30140145	-	cg03771840	NA	NA	NA	NA	NA	NA	chr6:30139718-30140263	Island	TRIM15	NM_033229	3'UTR			TRUE	6:30247613-30248242	6:30137754-30140152	Unclassified		1.31954	-2.56989	5.40388	0.000174617	0.0435588	1.13145	Up
chr9	133908909	-	cg14018024	NA	NA	NA	NA	NA	NA	chr9:133911564-133911838	N_Shelf	LAMC3	NM_006059	Body								-1.05639	0.911247	-5.40386	0.000174623	0.0435588	1.13142	Down
chr16	3124591	-	cg06195379	NA	NA	NA	NA	NA	NA		OpenSea											-1.1318	1.10452	-5.40307	0.000174842	0.0435588	1.13027	Down
chr19	37825446	-	cg12948621	NA	NA	NA	NA	NA	NA	chr19:37825101-37825756	Island	HKR1	NM_181786	TSS200				19:42516880-42517585	19:37825305-37826089	Promoter_Associated		1.92266	-3.43249	5.40037	0.000175592	0.0435588	1.12635	Up
chr2	102844110	+	cg26788216	NA	NA	NA	NA	NA	NA		OpenSea	IL1RL2	NM_003854	Body			TRUE		2:102844073-102844497	Unclassified	TRUE	-1.02768	-0.747068	-5.40034	0.000175601	0.0435588	1.1263	Down
chr16	31159854	-	cg04149015	NA	NA	NA	NA	NA	NA	chr16:31159576-31160009	Island	PRSS36	NM_173502	Body				16:31067078-31068049			TRUE	1.21405	-1.42412	5.39711	0.000176505	0.0436495	1.12159	Up
chr5	147695455	-	cg10678801	NA	NA	NA	NA	NA	NA		OpenSea	SPINK7	NM_032566	3'UTR								-1.03817	1.42393	-5.39471	0.000177178	0.0436696	1.1181	Down
chr10	134045514	-	cg01458105	NA	NA	NA	NA	NA	NA	chr10:134041499-134041784	S_Shelf	STK32C	NM_173575	Body				10:133895479-133895620				-1.15982	3.0796	-5.38986	0.00017855	0.0436696	1.11102	Down
chr10	119000236	+	cg00498305	NA	NA	NA	NA	NA	NA	chr10:119000435-119001530	N_Shore	SLC18A2	NM_003054	TSS1500								1.07707	-2.67867	5.38936	0.000178693	0.0436696	1.11029	Up
chr17	80840821	-	cg23510258	NA	NA	NA	NA	NA	NA		OpenSea	TBCD	NM_005993	Body				17:78434025-78435097	17:80840237-80841795	Promoter_Associated_Cell_type_specific		-1.02653	3.77998	-5.38746	0.000179232	0.0436696	1.10753	Down
chr10	131589189	+	cg26664254	NA	NA	NA	NA	NA	NA	chr10:131592393-131592616	N_Shelf							10:131479113-131479180				-1.33817	2.17119	-5.38663	0.000179468	0.0436696	1.10632	Down
chr4	39448653	-	cg12523932	NA	NA	NA	NA	NA	NA	chr4:39448184-39449054	Island	KLB	NM_175737	Body			TRUE	4:39124533-39125421	4:39448518-39448983	Unclassified_Cell_type_specific	TRUE	2.22306	-2.36112	5.38277	0.000180573	0.0436696	1.10069	Up
chr4	120860309	-	cg13879954	rs17007896	0.054054	NA	NA	NA	NA		OpenSea						TRUE					-1.20267	-0.127319	-5.37996	0.000181382	0.0437713	1.09659	Down
chr16	51150297	+	cg01661130	NA	NA	NA	NA	NA	NA	chr16:51147490-51147944	S_Shelf											1.12971	0.358032	5.37814	0.000181909	0.0437858	1.09393	Up
chr16	21245151	-	cg26937434	NA	NA	NA	NA	NA	NA		OpenSea	ANKS4B	NM_145865	1stExon								-1.06741	1.98624	-5.37799	0.000181952	0.0437858	1.09371	Down
chr2	56113478	+	cg05140065	NA	NA	NA	NA	NA	NA		OpenSea	EFEMP1;EFEMP1;EFEMP1	NM_004105;NM_001039349;NM_001039348	Body;Body;Body			TRUE					-1.11274	2.2118	-5.37681	0.000182292	0.0438213	1.09199	Down
chr2	227700458	+	cg10523019	NA	NA	NA	NA	NA	NA	chr2:227700313-227701115	Island	RHBDD1;RHBDD1	NM_001167608;NM_032276	TSS1500;TSS1500				2:227408409-227409402	2:227700063-227701680	Promoter_Associated		1.18391	-3.44921	5.37024	0.000184209	0.044082	1.0824	Up
chr4	4857082	-	cg10848640	rs76607086	0.038811	NA	NA	NA	NA	chr4:4858389-4858893	N_Shore							4:4907983-4908351	4:4856993-4857229	Unclassified_Cell_type_specific		1.647	-0.841639	5.36889	0.000184606	0.0441219	1.08042	Up
chr10	60278583	-	cg07615347	rs1427196	0.465032	NA	NA	NA	NA		OpenSea	BICC1	NM_001080512	Body			TRUE					-1.11341	1.06312	-5.3687	0.000184662	0.0441219	1.08015	Down
chr3	4783306	-	cg26395694	NA	NA	NA	NA	NA	NA		OpenSea	ITPR1;ITPR1;ITPR1	NM_002222;NM_001099952;NM_001168272	Body;Body;Body			TRUE				TRUE	-1.26297	-2.45751	-5.36795	0.000184883	0.0441447	1.07905	Down
chr16	86589205	-	cg03228804	rs116869463	0.025174	NA	NA	NA	NA	chr16:86588435-86589513	Island	MTHFSD;MTHFSD;MTHFSD;MTHFSD;MTHFSD;MTHFSD;MTHFSD;FLJ30679	NR_027489;NM_001159377;NM_022764;NR_027490;NM_001159380;NM_001159378;NM_001159379;NR_026674	TSS1500;TSS1500;TSS1500;TSS1500;TSS1500;TSS1500;TSS1500;Body				16:85145919-85147144	16:86588017-86589433	Unclassified		1.07589	-4.62377	5.36127	0.00018686	0.0441873	1.06928	Up
chr10	25464008	-	cg25124276	NA	NA	NA	NA	NA	NA	chr10:25463756-25465639	Island	LOC100128811;GPR158	NR_027333;NM_020752	Body;TSS1500			TRUE	10:25503433-25505645				1.61819	-4.34348	5.35941	0.000187417	0.0441873	1.06655	Up
chr12	8185024	-	cg12958836	NA	NA	NA	NA	NA	NA	chr12:8184964-8185616	Island	FOXJ2	NM_018416	TSS1500				12:8076232-8076927	12:8184565-8186397	Promoter_Associated	TRUE	1.31823	-3.1811	5.35882	0.000187593	0.0441873	1.06569	Up
chr2	45465395	-	cg13414270	NA	NA	NA	NA	NA	NA		OpenSea						TRUE		2:45465374-45466223	Unclassified_Cell_type_specific	TRUE	-1.16266	0.114139	-5.35776	0.000187909	0.0441873	1.06415	Down
chr6	32055402	-	cg21460606	NA	NA	NA	NA	NA	NA	chr6:32055067-32055601	Island	TNXB	NM_019105	Body			TRUE	6:32163057-32163690	6:32055364-32055657	Unclassified	TRUE	1.89028	-2.22476	5.35697	0.000188146	0.0441873	1.06299	Up
chr1	225766768	-	cg27172916	NA	NA	NA	NA	NA	NA		OpenSea	ENAH;ENAH	NM_001008493;NM_018212	Body;Body			TRUE					-1.11059	2.54633	-5.35386	0.000189081	0.044264	1.05844	Down
chr13	114808934	+	cg23519572	NA	NA	NA	NA	NA	NA	chr13:114806911-114807181	S_Shore	RASA3	NM_007368	Body				13:113827036-113828204			TRUE	-1.0614	3.349	-5.35325	0.000189266	0.044264	1.05754	Down
chr7	134832544	+	cg12577010	NA	NA	NA	NA	NA	NA		OpenSea	TMEM140	NM_018295	TSS1500			TRUE		7:134832501-134833286	Promoter_Associated		-1.20857	-2.78739	-5.35207	0.000189622	0.044267	1.05581	Down
chr17	56345839	-	cg12570429	NA	NA	NA	NA	NA	NA		OpenSea	LPO;LPO;LPO	NM_001160102;NM_006151;NR_027647	3'UTR;3'UTR;Body								-1.11032	2.9788	-5.35072	0.000190031	0.0443143	1.05383	Down
chr14	29225849	+	cg04301754	NA	NA	NA	NA	NA	NA		OpenSea							14:28295505-28295679				1.60187	-1.56791	5.34966	0.000190351	0.0443348	1.05229	Up
chr4	16255438	-	cg10051588	NA	NA	NA	NA	NA	NA	chr4:16257947-16258227	N_Shelf	FLJ39653;FLJ39653	NR_027697;NR_027696	Body;Body			TRUE				TRUE	-1.39151	1.57823	-5.34907	0.000190532	0.0443348	1.05142	Down
chr16	49525225	+	cg02101892	rs12445683	0.071424	NA	NA	NA	NA	chr16:49526248-49526664	N_Shore	ZNF423	NM_015069	Body			TRUE	16:48082637-48082886				1.00817	2.71705	5.34766	0.000190959	0.0443379	1.04936	Up
chr6	32055385	-	cg11823230	NA	NA	NA	NA	NA	NA	chr6:32055067-32055601	Island	TNXB	NM_019105	Body			TRUE	6:32163057-32163690	6:32055364-32055657	Unclassified	TRUE	1.20225	-1.56237	5.345	0.000191771	0.0443607	1.04547	Up
chr7	145813432	+	cg23708361	NA	NA	NA	NA	NA	NA	chr7:145813030-145814084	Island	CNTNAP2	NM_014141	TSS200		DMR		7:145443721-145445119			TRUE	1.18932	-3.73477	5.34205	0.000192677	0.0444006	1.04114	Up
chr1	153518476	+	cg13091627	rs56043239	0.129224	NA	NA	NA	NA		OpenSea	S100A4;S100A4	NM_019554;NM_002961	TSS200;TSS200			TRUE		1:153517251-153519227	Promoter_Associated		-1.02124	0.647398	-5.33909	0.00019359	0.0444968	1.0368	Down
chr2	106015767	-	cg22454769	NA	NA	NA	NA	NA	NA	chr2:106014878-106015884	Island	FHL2;FHL2;FHL2;FHL2	NM_001039492;NM_001450;NM_201557;NM_201555	TSS200;TSS200;5'UTR;TSS200				2:105381311-105382817	2:106014507-106016259	Unclassified_Cell_type_specific	TRUE	1.89778	-2.59282	5.33868	0.000193716	0.0444968	1.0362	Up
chr4	111542825	-	cg20992114	NA	NA	NA	NA	NA	NA	chr4:111542062-111544464	Island	PITX2;PITX2;PITX2	NM_000325;NM_153426;NM_153427	Body;Body;Body				4:111762274-111764019				1.0358	-2.05954	5.33496	0.00019487	0.0445588	1.03075	Up
chr8	27469001	+	cg14917244	NA	NA	NA	NA	NA	NA	chr8:27471954-27472523	N_Shelf	CLU;CLU;CLU	NM_203339;NM_001831;NM_001171138	TSS200;Body;Body			TRUE					-1.45739	-1.1199	-5.33382	0.000195226	0.044605	1.02907	Down
chr5	3320980	-	cg18844145	NA	NA	NA	NA	NA	NA	chr5:3324644-3324973	N_Shelf							5:3373907-3373981				-1.16423	1.8267	-5.33131	0.000196012	0.0446679	1.02538	Down
chr1	18700625	+	cg10442251	rs10157902	0.189883	NA	NA	NA	NA	chr1:18703295-18703496	N_Shelf	IGSF21	NM_032880	Body			TRUE					1.29192	1.04381	5.3307	0.000196201	0.0446679	1.02449	Up
chr7	30829005	+	cg07136111	rs11768076	0.212199	NA	NA	NA	NA		OpenSea	FAM188B	NM_032222	Body			TRUE				TRUE	-1.29054	3.25727	-5.32474	0.000198079	0.0449114	1.01574	Down
chr3	66020673	-	cg23146699	NA	NA	NA	NA	NA	NA	chr3:66023373-66025595	N_Shelf	MAGI1;MAGI1;MAGI1	NM_015520;NM_001033057;NM_004742	Body;Body;Body								-1.01343	1.67256	-5.3216	0.000199078	0.0449114	1.01112	Down
chr3	194314457	+	cg14977018	rs73080778	0.118157	NA	NA	NA	NA		OpenSea	TMEM44;TMEM44;TMEM44;TMEM44	NM_001011655;NM_001166306;NM_001166305;NM_138399	Body;Body;Body;Body			TRUE				TRUE	-1.09316	0.837191	-5.32063	0.000199385	0.0449114	1.00971	Down
chr19	57999034	-	cg01469421	NA	NA	NA	NA	NA	NA	chr19:57999025-57999613	Island	ZNF419;ZNF419;ZNF419;ZNF419;ZNF419;ZNF419;ZNF419	NM_001098493;NM_001098496;NM_024691;NM_001098495;NM_001098491;NM_001098492;NM_001098494	TSS200;TSS200;TSS200;TSS200;TSS200;TSS200;TSS200		DMR		19:62690838-62691425	19:57998539-57999425	Promoter_Associated		1.00115	-1.98717	5.31995	0.000199601	0.0449114	1.00871	Up
chr3	129160135	-	cg18303397	NA	NA	NA	NA	NA	NA	chr3:129158602-129159477	S_Shore	IFT122;IFT122;MBD4;IFT122;IFT122	NM_052990;NM_018262;NM_003925;NM_052985;NM_052989	Body;Body;TSS1500;Body;Body		RDMR			3:129160116-129160320	Promoter_Associated		-1.01262	0.248925	-5.3195	0.000199746	0.0449204	1.00805	Down
chr1	119527377	-	cg26104752	NA	NA	NA	NA	NA	NA	chr1:119526782-119527192	S_Shore	TBX15	NM_152380	5'UTR		CDMR		1:119328250-119329069			TRUE	1.28738	-2.86969	5.31755	0.00020037	0.0449431	1.00518	Up
chr7	643155	+	cg02217713	NA	NA	NA	NA	NA	NA	chr7:644181-644461	N_Shore	PRKAR1B;PRKAR1B;PRKAR1B;PRKAR1B;PRKAR1B;PRKAR1B	NM_001164759;NM_001164762;NM_001164758;NM_001164760;NM_001164761;NM_002735	Body;Body;Body;Body;Body;Body								-1.11851	3.30127	-5.31688	0.000200584	0.0449641	1.0042	Down
chr1	32825803	-	cg02450981	NA	NA	NA	NA	NA	NA	chr1:32826944-32828017	N_Shore								1:32825430-32825820	Unclassified_Cell_type_specific		-1.062	0.682624	-5.31295	0.000201849	0.0449838	0.998422	Down
chr5	113698506	-	cg07035165	NA	NA	NA	NA	NA	NA	chr5:113696516-113699195	Island	KCNN2	NM_021614	1stExon		DMR		5:113724370-113727338				1.15535	-2.57081	5.31216	0.000202107	0.0449838	0.997248	Up
chr10	134045578	+	cg19754622	NA	NA	NA	NA	NA	NA	chr10:134041499-134041784	S_Shelf	STK32C	NM_173575	Body				10:133895479-133895620				-1.70979	4.25466	-5.30929	0.000203034	0.0449838	0.99304	Down
chr12	57335615	-	cg11254439	rs115562488	0.02147	NA	NA	NA	NA		OpenSea						TRUE				TRUE	-1.07395	-3.03818	-5.30634	0.000203997	0.045056	0.988692	Down
chr1	32135498	+	cg13919466	NA	NA	NA	NA	NA	NA		OpenSea	COL16A1	NM_001856	Body			TRUE		1:32135426-32136756	Unclassified	TRUE	1.2748	-3.97693	5.30583	0.000204164	0.0450642	0.98794	Up
chr15	39563291	-	cg03453870	NA	NA	NA	NA	NA	NA		OpenSea						TRUE					-1.36214	2.55691	-5.30314	0.000205045	0.0451007	0.983981	Down
chr7	41817771	-	cg02088996	NA	NA	NA	NA	NA	NA		OpenSea	LOC285954	NR_027118	Body			TRUE					-1.0039	0.309466	-5.29985	0.000206129	0.0451576	0.979134	Down
chr3	69436045	+	cg13424909	rs17005793	0.021459	NA	NA	NA	NA	chr3:69434926-69435583	S_Shore	FRMD4B	NM_015123	TSS1500			TRUE					-1.04727	0.811556	-5.29827	0.000206652	0.0451606	0.976806	Down
chr3	64307530	+	cg00223245	NA	NA	NA	NA	NA	NA		OpenSea						TRUE				TRUE	-1.01261	-0.576851	-5.29572	0.000207496	0.0452516	0.973058	Down
chr6	106546038	+	cg23778363	NA	NA	NA	NA	NA	NA		OpenSea	PRDM1;PRDM1	NM_001198;NM_182907	Body;TSS1500			TRUE		6:106545472-106546097	Promoter_Associated_Cell_type_specific		-1.65411	-1.81549	-5.29558	0.000207543	0.0452516	0.972851	Down
chr17	56413977	-	cg20191066	NA	NA	NA	NA	NA	NA		OpenSea										TRUE	-1.38365	-1.93282	-5.29285	0.000208454	0.045253	0.968824	Down
chr12	49246579	-	cg15093194	NA	NA	NA	NA	NA	NA	chr12:49245656-49246173	S_Shore	DDX23	NM_004818	TSS1500			TRUE		12:49245793-49247790	Promoter_Associated		-1.02428	-3.65877	-5.28942	0.000209602	0.0453323	0.963774	Down
chr15	45030640	-	cg13618776	NA	NA	NA	NA	NA	NA		OpenSea	TRIM69;TRIM69	NM_080745;NM_182985	Body;Body					15:45030091-45031132	Unclassified		-1.13403	-1.88966	-5.28694	0.000210439	0.0453798	0.960112	Down
chr12	124199914	+	cg09767076	NA	NA	NA	NA	NA	NA	chr12:124196646-124197507	S_Shelf	ATP6V0A2	NM_012463	Body								-1.03159	-0.778043	-5.27896	0.000213152	0.045466	0.948332	Down
chr8	65282507	-	cg05210266	rs298206	0.25115	NA	NA	NA	NA	chr8:65281903-65283043	Island							8:65444186-65445636				1.08228	-3.49164	5.2787	0.000213238	0.045466	0.947958	Up
chr19	40913800	+	cg04664179	NA	NA	NA	NA	NA	NA	chr19:40909500-40909837	S_Shelf	PRX;PRX	NM_020956;NM_181882	Body;Body					19:40913768-40913999	Unclassified_Cell_type_specific		-1.00228	4.36472	-5.27655	0.000213977	0.045466	0.944777	Down
chr4	4870123	-	cg08983064	NA	NA	NA	NA	NA	NA	chr4:4868440-4869173	S_Shore						TRUE	4:4920962-4921388				1.22817	-1.58089	5.27407	0.00021483	0.0455227	0.941117	Up
chr1	227174076	-	cg21157446	rs75146933	0.020417	NA	NA	NA	NA		OpenSea	CABC1	NM_020247	Body				1:225240220-225241136				-1.31092	2.49174	-5.27221	0.000215473	0.0455466	0.938368	Down
chr8	141555295	+	cg00288598	NA	NA	NA	NA	NA	NA	chr8:141559164-141559368	N_Shelf	EIF2C2;EIF2C2	NM_012154;NM_001164623	Body;Body			TRUE		8:141554874-141555329	Unclassified_Cell_type_specific	TRUE	-1.31906	2.0405	-5.26248	0.00021887	0.0455917	0.923981	Down
chr16	646395	+	cg04709771	rs4984672	0.377984	NA	NA	NA	NA	chr16:649465-650057	N_Shelf	RAB40C	NM_021168	Body				16:586234-586672				-1.20671	1.46165	-5.26099	0.000219393	0.0455917	0.921782	Down
chr14	102027514	+	cg15238382	NA	NA	NA	NA	NA	NA	chr14:102025989-102031567	Island	DIO3;MIR1247	NM_001362;NR_031649	TSS200;TSS1500				14:101095743-101098594				1.10561	-2.46342	5.26052	0.000219558	0.0455917	0.921091	Up
chr1	13881461	+	cg14091531	NA	NA	NA	NA	NA	NA	chr1:13881410-13881612	Island							1:13753998-13754287				-1.15444	2.99823	-5.25946	0.000219933	0.0455917	0.919521	Down
chr19	13951845	+	cg14901243	NA	NA	NA	NA	NA	NA	chr19:13953222-13953554	N_Shore					RDMR		19:13812829-13813139	19:13951747-13952077	Promoter_Associated		-1.09831	-1.05579	-5.2566	0.000220946	0.0455917	0.915294	Down
chr6	144698834	-	cg26926221	NA	NA	NA	NA	NA	NA		OpenSea	UTRN	NM_007124	Body			TRUE					-1.05136	-0.817101	-5.25657	0.000220956	0.0455917	0.91525	Down
chr17	73500739	+	cg10008947	NA	NA	NA	NA	NA	NA	chr17:73500947-73501182	N_Shore	CASKIN2;CASKIN2	NM_001142643;NM_020753	Body;Body					17:73500255-73501236	Unclassified		1.01866	2.06852	5.25586	0.00022121	0.0455917	0.914193	Up
chr22	42336869	-	cg22926842	NA	NA	NA	NA	NA	NA		OpenSea	CENPM;CENPM;CENPM	NM_001110215;NM_001002876;NM_024053	TSS1500;Body;Body					22:42336865-42338316	Promoter_Associated		-1.11123	0.464307	-5.2554	0.000221375	0.0455917	0.913506	Down
chr1	155291297	+	cg22234962	NA	NA	NA	NA	NA	NA	chr1:155292469-155295433	N_Shore	RUSC1;RUSC1;C1orf104	NM_001105203;NM_001105204;NM_001039517	5'UTR;5'UTR;5'UTR			TRUE	1:153557848-153557970	1:155290294-155291686	Gene_Associated	TRUE	1.35236	-3.20776	5.25534	0.000221394	0.0455917	0.91343	Up
chr14	29237480	+	cg16804284	NA	NA	NA	NA	NA	NA	chr14:29236835-29237832	Island	FOXG1	NM_005249	1stExon				14:28306074-28307583				1.18809	-1.94087	5.25459	0.000221662	0.0455917	0.912314	Up
chr16	86536239	-	cg01684248	rs77764493	0.023438	NA	NA	NA	NA	chr16:86539118-86539486	N_Shelf					CDMR			16:86536077-86536262	Unclassified_Cell_type_specific		1.04257	1.10687	5.25433	0.000221755	0.0455917	0.911931	Up
chr11	44590889	-	cg01889574	NA	NA	NA	NA	NA	NA	chr11:44586602-44587404	S_Shelf	CD82;CD82	NM_002231;NM_001024844	5'UTR;5'UTR					11:44590457-44591115	Promoter_Associated	TRUE	-1.48909	-3.24608	-5.25354	0.000222038	0.0455917	0.910754	Down
chr17	41656298	+	cg03078551	rs7216851	0.429093	NA	NA	NA	NA		OpenSea						TRUE		17:41656191-41656597	Unclassified		-1.12945	-1.05515	-5.252	0.00022259	0.0455917	0.908472	Down
chr5	174151634	+	cg15123984	rs4647952	0.020548	NA	NA	NA	NA	chr5:174151478-174152364	Island	MSX2;MSX2	NM_002449;NM_002449	5'UTR;1stExon	high-CpG:174084137-174084300			5:174084065-174085343	5:174151012-174151637	Unclassified_Cell_type_specific		1.37739	-4.27773	5.24573	0.000224847	0.0456693	0.899188	Up
chr8	24507197	-	cg15537269	NA	NA	NA	NA	NA	NA		OpenSea						TRUE					-1.38381	-2.53436	-5.24388	0.000225518	0.0456693	0.896444	Down
chr22	40297036	+	cg03840259	NA	NA	NA	NA	NA	NA		OpenSea	GRAP2	NM_004810	TSS200					22:40296872-40297356	Promoter_Associated		-1.19278	1.55683	-5.24348	0.000225663	0.0456693	0.895853	Down
chr16	51184152	+	cg10297473	NA	NA	NA	NA	NA	NA	chr16:51183699-51188763	Island	SALL1;SALL1	NM_002968;NM_001127892	Body;5'UTR		RDMR		16:49741122-49742388				1.44164	-2.96565	5.24199	0.000226204	0.0456693	0.893647	Up
chr2	45165946	+	cg12130211	NA	NA	NA	NA	NA	NA	chr2:45164561-45166567	Island							2:45018096-45020698				1.03826	-3.90058	5.24099	0.00022657	0.0456693	0.89216	Up
chr3	9996954	+	cg14517355	NA	NA	NA	NA	NA	NA	chr3:9993730-9994136	S_Shelf						TRUE					1.10029	-0.874079	5.2401	0.000226894	0.0456798	0.890842	Up
chr12	113524921	+	cg05689110	rs76801522	0.011285	NA	NA	NA	NA		OpenSea	DTX1	NM_004416	Body			TRUE		12:113524246-113525337	Unclassified		1.01797	-1.51031	5.23782	0.000227727	0.0457919	0.88747	Up
chr2	109533679	-	cg06636195	rs74642113	0.027663	NA	NA	NA	NA		OpenSea	EDAR	NM_022336	Body		DMR	TRUE					-1.03127	-1.28854	-5.23528	0.000228663	0.045819	0.883693	Down
chr8	74903761	-	cg13213009	NA	NA	NA	NA	NA	NA		OpenSea	LY96	NM_015364	1stExon			TRUE					-1.1799	-0.785917	-5.23331	0.000229387	0.0458256	0.880784	Down
chr12	114879847	+	cg14187844	NA	NA	NA	NA	NA	NA	chr12:114881649-114881937	N_Shore											1.08599	0.578617	5.23142	0.000230089	0.0458256	0.877972	Up
chr11	2907334	-	cg08206623	NA	NA	NA	NA	NA	NA	chr11:2907308-2907675	Island	CDKN1C;CDKN1C;CDKN1C	NM_000076;NM_001122631;NM_001122630	TSS1500;TSS1500;TSS1500				11:2861614-2864251	11:2906926-2907431	Unclassified		1.71267	-0.830524	5.23093	0.000230268	0.0458256	0.877253	Up
chr19	31847970	-	cg23291280	NA	NA	NA	NA	NA	NA	chr19:31847946-31848209	Island					RDMR		19:36539787-36540049	19:31847382-31848600	Unclassified_Cell_type_specific	TRUE	1.25976	-1.45382	5.22535	0.00023235	0.0458256	0.868965	Up
chr2	96905832	-	cg10653297	NA	NA	NA	NA	NA	NA		OpenSea	LOC285033	NM_001037228	TSS200								1.34209	1.61532	5.22521	0.000232403	0.0458256	0.868757	Up
chr2	36771024	+	ch.2.884792F	NA	NA	NA	NA	NA	NA		OpenSea	CRIM1	NM_016441	Body								-1.07448	-3.36355	-5.22229	0.000233501	0.0458511	0.864417	Down
chr3	50376409	+	cg01932734	NA	NA	NA	NA	NA	NA	chr3:50377803-50378540	N_Shore	RASSF1;RASSF1;RASSF1	NM_170712;NM_170714;NM_007182	TSS1500;Body;Body								-1.01597	0.344837	-5.22209	0.000233575	0.0458511	0.864123	Down
chr20	2730488	+	cg05825244	NA	NA	NA	NA	NA	NA	chr20:2729997-2730797	Island	EBF4	NM_001110514	Body				20:2678063-2679833				1.94242	-0.880809	5.21244	0.000237243	0.0461634	0.849773	Up
chr12	107909364	-	cg24671734	NA	NA	NA	NA	NA	NA		OpenSea	BTBD11	NM_001018072	Body			TRUE				TRUE	-1.61841	-0.00318369	-5.21194	0.000237435	0.0461634	0.849027	Down
chr3	9291773	-	cg06858559	NA	NA	NA	NA	NA	NA		OpenSea	SRGAP3;SRGAP3	NM_001033117;NM_014850	TSS1500;TSS1500					3:9290960-9291914	Promoter_Associated		-1.06581	-1.531	-5.2119	0.000237448	0.0461634	0.848975	Down
chr21	46859045	-	cg22038359	NA	NA	NA	NA	NA	NA	chr21:46859182-46860069	N_Shore	COL18A1	NM_130445	Body			TRUE		21:46858633-46860571	Unclassified		1.09227	-3.30365	5.21163	0.000237554	0.0461634	0.848568	Up
chr5	164685724	-	cg05019568	NA	NA	NA	NA	NA	NA		OpenSea						TRUE					-1.09031	0.560156	-5.2079	0.000238988	0.0461789	0.843021	Down
chr13	112721789	-	cg02547394	NA	NA	NA	NA	NA	NA	chr13:112720564-112723582	Island	SOX1	NM_005986	TSS200		DMR		13:111768412-111771348				1.42036	-3.17996	5.20785	0.000239007	0.0461789	0.842951	Up
chr8	73849114	+	cg16925177	NA	NA	NA	NA	NA	NA		OpenSea	KCNB2	NM_004770	Body				8:74011482-74011669				-1.08701	1.6669	-5.20584	0.000239784	0.0462328	0.839958	Down
chr3	13936753	+	cg06391982	NA	NA	NA	NA	NA	NA	chr3:13936521-13936866	Island					DMR	TRUE	3:13911301-13912559	3:13936515-13938580	Promoter_Associated		1.13923	-2.14806	5.20395	0.000240518	0.0462858	0.837142	Up
chr16	50699197	-	cg02304226	NA	NA	NA	NA	NA	NA		OpenSea							16:49256559-49256964	16:50698948-50701771	Promoter_Associated		-1.16246	-2.78805	-5.20363	0.000240641	0.0462858	0.836671	Down
chr1	247712383	-	cg17518550	NA	NA	NA	NA	NA	NA		OpenSea	C1orf150	NM_145278	TSS200								-1.21318	1.2061	-5.20251	0.000241078	0.0463241	0.834999	Down
chr2	218843229	+	cg01089914	NA	NA	NA	NA	NA	NA	chr2:218843460-218843742	N_Shore							2:218551474-218551967			TRUE	1.94316	1.12445	5.20205	0.000241256	0.0463241	0.834319	Up
chr8	49320596	-	cg23138413	NA	NA	NA	NA	NA	NA		OpenSea						TRUE				TRUE	-1.40542	2.55102	-5.19737	0.000243087	0.0464648	0.827354	Down
chr12	16761002	-	cg06528626	NA	NA	NA	NA	NA	NA		OpenSea	LMO3;LMO3	NM_001001395;NM_001001395	1stExon;5'UTR								-1.10856	2.49609	-5.19524	0.000243928	0.0465633	0.824171	Down
chr10	23460245	-	cg24762932	NA	NA	NA	NA	NA	NA	chr10:23461300-23461610	N_Shore							10:23500243-23500464			TRUE	1.10716	-3.54583	5.19286	0.000244869	0.0466806	0.820625	Up
chr1	37945057	+	cg17888086	NA	NA	NA	NA	NA	NA		OpenSea	ZC3H12A	NM_025079	Body					1:37943991-37945931	Promoter_Associated		-1.00616	-0.766444	-5.19065	0.000245744	0.0467202	0.817337	Down
chr11	67291247	+	cg03859929	NA	NA	NA	NA	NA	NA	chr11:67287234-67287568	S_Shelf	CABP2;CABP2	NM_016366;NM_031204	TSS1500;TSS1500								-1.19688	4.3802	-5.19006	0.00024598	0.0467202	0.816453	Down
chr1	25876626	+	cg22442430	NA	NA	NA	NA	NA	NA		OpenSea	LDLRAP1	NM_015627	Body			TRUE				TRUE	-1.14913	2.35525	-5.18788	0.000246849	0.0468167	0.813201	Down
chr12	15790461	+	cg05343665	rs76413766	0.016942	NA	NA	NA	NA		OpenSea	EPS8	NM_004447	Body			TRUE					-1.09287	0.677743	-5.18177	0.0002493	0.0468498	0.804096	Down
chr4	8193353	-	cg25982657	NA	NA	NA	NA	NA	NA		OpenSea							4:8244023-8244316			TRUE	-1.00632	-0.619528	-5.18098	0.000249618	0.0468498	0.802919	Down
chr10	129691429	+	cg23817637	NA	NA	NA	NA	NA	NA		OpenSea	CLRN3	NM_152311	TSS1500								-1.10165	1.5701	-5.18065	0.000249753	0.0468498	0.80242	Down
chr10	35630062	+	cg11411220	NA	NA	NA	NA	NA	NA	chr10:35625049-35626540	S_Shelf	CCNY;CCNY	NM_145012;NM_181698	Body;5'UTR								-1.04427	-1.1612	-5.17737	0.000251082	0.0470093	0.797528	Down
chr2	43903227	-	cg17110364	NA	NA	NA	NA	NA	NA		OpenSea	PLEKHH2;LOC728819	NM_172069;NM_001101330	Body;1stExon			TRUE				TRUE	-1.28437	0.827846	-5.17479	0.000252134	0.0470312	0.793676	Down
chr21	42620091	+	cg21268422	rs2837989	0.255203	NA	NA	NA	NA	chr21:42617817-42618020	S_Shelf	BACE2;BACE2;BACE2	NM_012105;NM_138991;NM_138992	Body;Body;Body				21:41541886-41542019				-2.06966	3.0361	-5.17467	0.000252185	0.0470312	0.793487	Down
chr17	17124752	-	cg07002602	NA	NA	NA	NA	NA	NA	chr17:17124698-17124931	Island	FLCN;FLCN	NM_144997;NM_144606	Body;Body				17:17065424-17065695				-1.40119	4.65917	-5.17368	0.00025259	0.0470534	0.792009	Down
chr19	38886667	+	cg14542583	rs112133734	0.026532	NA	NA	NA	NA	chr19:38885233-38885505	S_Shore	SPRED3	NM_001042522	Body	high-CpG:43578495-43578523	DMR		19:43577950-43578656	19:38885136-38886861	Promoter_Associated		1.22387	-2.40059	5.17063	0.00025384	0.0471549	0.787456	Up
chr22	36043021	-	cg17347063	rs9610329	0.350959	NA	NA	NA	NA		OpenSea	APOL6	NM_030641	TSS1500							TRUE	2.58637	-0.419321	5.16911	0.000254464	0.0471694	0.785192	Up
chr3	39188743	+	cg16643088	NA	NA	NA	NA	NA	NA	chr3:39186524-39186730	S_Shelf	CSRNP1	NM_033027	5'UTR			TRUE		3:39188649-39188860	Promoter_Associated	TRUE	-2.24502	-1.90319	-5.16493	0.000256195	0.0473036	0.778943	Down
chr6	31866072	+	cg21786114	NA	NA	NA	NA	NA	NA	chr6:31867691-31867957	N_Shore	EHMT2;EHMT2	NM_006709;NM_025256	TSS1500;TSS1500				6:31972902-31974052	6:31864638-31866513	Promoter_Associated		1.60798	-0.809049	5.16395	0.000256602	0.0473036	0.777478	Up
chr6	33422938	+	cg13098139	rs3119025	0.047916	NA	NA	NA	NA	chr6:33422046-33422530	S_Shore	ZBTB9	NM_152735	Body		RDMR		6:33530675-33530951				1.06662	-1.91659	5.15763	0.000259246	0.0475002	0.768025	Up
chr19	16466480	+	cg17702388	NA	NA	NA	NA	NA	NA	chr19:16466399-16466637	Island							19:16327373-16327637				1.49633	2.19999	5.15663	0.000259669	0.0475002	0.766521	Up
chr4	92034737	-	cg14834881	NA	NA	NA	NA	NA	NA		OpenSea	FAM190A	NM_001145065	Body			TRUE					-1.004	-0.482907	-5.15637	0.000259777	0.0475002	0.766136	Down
chr11	75140865	+	cg08160331	NA	NA	NA	NA	NA	NA	chr11:75140737-75141849	Island	KLHL35	NM_001039548	1stExon			TRUE	11:74818386-74819728	11:75140564-75142268	Promoter_Associated_Cell_type_specific		1.10563	-1.29141	5.15521	0.000260265	0.0475002	0.764407	Up
chr11	796421	+	cg10970251	NA	NA	NA	NA	NA	NA	chr11:797640-798544	N_Shore	SLC25A22	NM_024698	TSS1500		RDMR	TRUE		11:795816-796996	Promoter_Associated		-1.25543	-3.58998	-5.15277	0.000261297	0.0475115	0.760755	Down
chr2	202122753	+	cg12604794	NA	NA	NA	NA	NA	NA		OpenSea	CASP8;CASP8;CASP8;CASP8;CASP8;CASP8	NM_001080124;NM_033355;NM_033358;NM_001080125;NM_001080125;NM_001228	5'UTR;5'UTR;5'UTR;1stExon;5'UTR;5'UTR			TRUE		2:202122320-202123661	Promoter_Associated	TRUE	-1.25324	-3.44845	-5.15169	0.000261757	0.0475115	0.759134	Down
chr18	64933074	-	cg01232969	NA	NA	NA	NA	NA	NA		OpenSea					DMR	TRUE					-1.46405	-0.508042	-5.14732	0.000263618	0.04756	0.752596	Down
chr9	120466837	-	cg13730105	NA	NA	NA	NA	NA	NA		OpenSea	TLR4;TLR4;TLR4	NR_024169;NR_024168;NM_138554	Body;Body;1stExon			TRUE					-1.25836	-2.36956	-5.1457	0.000264313	0.04756	0.750169	Down
chr9	130713376	-	cg14604470	NA	NA	NA	NA	NA	NA		OpenSea	FAM102A;FAM102A	NM_203305;NM_001035254	TSS1500;Body								1.14849	-1.46217	5.14368	0.000265183	0.0476155	0.747137	Up
chr19	12707946	+	cg01871581	rs1864081	0.415734	NA	NA	NA	NA	chr19:12707696-12708114	Island	ZNF490	NM_020714	Body				19:12568719-12569230				1.18045	2.68126	5.14265	0.000265626	0.0476155	0.745598	Up
chr16	87598762	-	cg05285352	NA	NA	NA	NA	NA	NA		OpenSea							16:86156121-86156264				-1.08342	4.6497	-5.13976	0.000266876	0.0477364	0.741267	Down
chr9	5449890	+	cg15837913	NA	NA	NA	NA	NA	NA	chr9:5450409-5450629	N_Shore	CD274	NM_014143	TSS1500			TRUE		9:5449680-5451039	Promoter_Associated		-1.06507	-0.648812	-5.13947	0.000267002	0.0477364	0.74083	Down
chr9	126776180	-	cg14093715	rs116383330	0.01086	NA	NA	NA	NA	chr9:126773246-126780953	Island	LHX2	NM_004789	Body				9:125815921-125816128	9:126776081-126776187	Unclassified_Cell_type_specific		-1.9146	-4.32287	-5.13929	0.000267081	0.0477364	0.740559	Down
chr6	108479500	-	cg20442599	NA	NA	NA	NA	NA	NA	chr6:108478523-108479558	Island					DMR		6:108585187-108586238	6:108478983-108479633	Unclassified_Cell_type_specific	TRUE	1.42413	-4.32672	5.13843	0.000267456	0.0477627	0.739265	Up
chr6	99842244	-	cg05567646	NA	NA	NA	NA	NA	NA	chr6:99841661-99842146	S_Shore	COQ3	NM_017421	TSS200					6:99841480-99842247	Promoter_Associated		1.09772	-3.33553	5.13805	0.000267622	0.0477725	0.738692	Up
chr8	145925314	+	cg20661138	NA	NA	NA	NA	NA	NA	chr8:145925410-145926101	N_Shore							8:145895807-145896910			TRUE	1.07202	-3.01386	5.13188	0.000270316	0.0478024	0.729449	Up
chr3	3843887	-	cg09623845	NA	NA	NA	NA	NA	NA	chr3:3840513-3842772	S_Shore	LRRN1	NM_020873	5'UTR		RDMR		3:3818811-3818975				1.22455	2.4352	5.13112	0.000270649	0.0478024	0.72831	Up
chr3	149374914	+	cg02056062	NA	NA	NA	NA	NA	NA	chr3:149374709-149376300	Island	WWTR1;WWTR1;WWTR1	NM_015472;NM_001168278;NM_001168280	Body;Body;Body		DMR		3:150857299-150859184				1.0817	-2.5222	5.13109	0.000270665	0.0478024	0.728258	Up
chr6	30169768	+	cg08850243	NA	NA	NA	NA	NA	NA		OpenSea	TRIM26	NM_003449	5'UTR								-1.12595	0.895146	-5.13016	0.000271076	0.0478024	0.726858	Down
chr16	86478190	+	cg04276084	rs12447528	0.35023	NA	NA	NA	NA		OpenSea							16:85035139-85035692				-1.39399	-3.56665	-5.12961	0.000271316	0.0478024	0.726041	Down
chr6	106551623	-	cg08369079	NA	NA	NA	NA	NA	NA		OpenSea	PRDM1;PRDM1	NM_001198;NM_182907	Body;Body		CDMR			6:106551283-106551970	Unclassified		-1.31663	-1.10379	-5.12951	0.000271362	0.0478024	0.725884	Down
chr19	24232430	+	ch.19.931611R	rs76510018	0.013901	NA	NA	NA	NA		OpenSea											-1.08615	-3.64453	-5.12639	0.000272742	0.0478024	0.721203	Down
chr13	40976678	-	cg27147615	NA	NA	NA	NA	NA	NA		OpenSea	LOC646982;LOC646982	NR_024506;NR_024507	Body;Body			TRUE		13:40976575-40976731	Unclassified_Cell_type_specific	TRUE	-1.49489	-3.92287	-5.12615	0.000272849	0.0478024	0.72084	Down
chr14	68604594	+	cg00715197	NA	NA	NA	NA	NA	NA		OpenSea	RAD51L1;RAD51L1;RAD51L1	NM_133509;NM_002877;NM_133510	Body;Body;Body			TRUE				TRUE	-1.01044	2.04493	-5.12576	0.000273022	0.0478024	0.720254	Down
chr2	28619094	-	cg24397007	NA	NA	NA	NA	NA	NA	chr2:28612964-28616748	S_Shelf	FOSL2	NM_005253	Body		RDMR			2:28619038-28619359	Promoter_Associated		-1.10901	-0.226655	-5.12477	0.000273461	0.0478596	0.718774	Down
chr10	81070954	-	cg25365214	NA	NA	NA	NA	NA	NA		OpenSea	ZMIZ1	NM_020338	Body				10:80740291-80740961				1.54908	3.6522	5.12249	0.000274478	0.0479005	0.715348	Up
chr19	49004834	-	cg04731544	NA	NA	NA	NA	NA	NA	chr19:49004513-49004880	Island	LMTK3	NM_001080434	Body					19:49004459-49005891	Promoter_Associated		1.3675	-2.51898	5.12199	0.000274698	0.0479005	0.714606	Up
chr3	128292922	+	cg08553467	rs116618548	0.01477	NA	NA	NA	NA		OpenSea	C3orf27	NM_007354	5'UTR								-1.28677	-2.42121	-5.11953	0.000275801	0.0479398	0.710906	Down
chr11	112028288	+	cg15418499	NA	NA	NA	NA	NA	NA		OpenSea	IL18	NM_001562	5'UTR			TRUE				TRUE	-1.19997	-0.324239	-5.11941	0.000275854	0.0479398	0.710732	Down
chr12	130501758	-	cg11219883	NA	NA	NA	NA	NA	NA		OpenSea							12:129067469-129067744				-1.17725	2.62766	-5.11851	0.000276259	0.0479398	0.709376	Down
chr8	99960148	-	cg04768602	NA	NA	NA	NA	NA	NA	chr8:99960497-99961438	N_Shore	OSR2;OSR2	NM_053001;NM_001142462	5'UTR;5'UTR			TRUE	8:100029075-100030860	8:99959429-99960670	Unclassified_Cell_type_specific		-1.09033	-3.62397	-5.11798	0.000276497	0.0479398	0.708583	Down
chr3	171894094	+	cg09357350	NA	NA	NA	NA	NA	NA		OpenSea	FNDC3B;FNDC3B	NM_001135095;NM_022763	Body;Body			TRUE					-1.08064	0.404845	-5.11776	0.000276599	0.0479398	0.708241	Down
chr4	111540992	-	cg03144922	NA	NA	NA	NA	NA	NA	chr4:111542062-111544464	N_Shore	PITX2;PITX2;PITX2	NM_000325;NM_153426;NM_153427	Body;Body;Body		RDMR		4:111760315-111760682				1.02641	-0.194922	5.11578	0.000277491	0.0480169	0.70527	Up
chr13	38066983	+	cg00760950	rs74046294	0.039269	NA	NA	NA	NA		OpenSea						TRUE					-1.14614	1.29156	-5.11292	0.000278784	0.0480975	0.700977	Down
chr3	73150125	+	cg10639411	NA	NA	NA	NA	NA	NA		OpenSea						TRUE		3:73149607-73150813	Unclassified		-1.19772	-1.31373	-5.11113	0.000279601	0.0481105	0.698277	Down
chr13	114927854	-	cg11997708	NA	NA	NA	NA	NA	NA	chr13:114926688-114927053	S_Shore						TRUE	13:113945920-113946042	13:114927191-114928000	Unclassified_Cell_type_specific	TRUE	-1.20699	-2.96712	-5.10759	0.000281215	0.048177	0.692961	Down
chr17	80847137	-	cg01771850	rs138753130	0.0174	NA	NA	NA	NA		OpenSea	TBCD	NM_005993	Body			TRUE	17:78440404-78440562			TRUE	1.00965	2.42551	5.1069	0.000281533	0.048177	0.691919	Up
chr19	12707809	+	cg07931792	NA	NA	NA	NA	NA	NA	chr19:12707696-12708114	Island	ZNF490	NM_020714	Body				19:12568719-12569230				1.47413	3.33498	5.10417	0.000282789	0.048177	0.687808	Up
chr10	65460017	+	cg09923954	NA	NA	NA	NA	NA	NA		OpenSea						TRUE				TRUE	-1.36573	-0.816658	-5.10352	0.00028309	0.048177	0.686826	Down
chr10	6270423	-	cg12235073	NA	NA	NA	NA	NA	NA		OpenSea	PFKFB3;PFKFB3	NM_004566;NM_001145443	Body;Body				10:6310369-6310430				-1.33403	1.59758	-5.10199	0.000283795	0.048204	0.68453	Down
chr17	43165321	+	cg02888886	NA	NA	NA	NA	NA	NA		OpenSea	NMT1	NM_021079	Body			TRUE		17:43165233-43165349	Gene_Associated_Cell_type_specific		-1.18557	1.70392	-5.10191	0.00028383	0.048204	0.684415	Down
chr6	159416530	-	cg24249648	NA	NA	NA	NA	NA	NA	chr6:159420465-159421293	N_Shelf	RSPH3	NM_031924	Body							TRUE	-1.21579	2.86495	-5.09848	0.000285421	0.048204	0.679252	Down
chr8	30241119	-	cg26122129	NA	NA	NA	NA	NA	NA	chr8:30241416-30242878	N_Shore	RBPMS;RBPMS;RBPMS;RBPMS	NM_006867;NM_001008712;NM_001008710;NM_001008711	TSS1500;TSS1500;TSS1500;TSS1500		RDMR		8:30360661-30360740				-1.02957	1.79805	-5.09649	0.00028635	0.0482462	0.676252	Down
chr3	97591258	+	cg24392939	NA	NA	NA	NA	NA	NA		OpenSea						TRUE				TRUE	-1.17286	1.70424	-5.09612	0.000286522	0.0482462	0.675697	Down
chr8	55379248	+	cg06616729	rs114562551	0.017811	NA	NA	NA	NA	chr8:55378928-55380186	Island							8:55541702-55542718				2.17573	-5.02535	5.09143	0.000288725	0.0483577	0.668623	Up
chr14	61108391	-	cg08082810	NA	NA	NA	NA	NA	NA	chr14:61108954-61109786	N_Shore					RDMR	TRUE	14:60177929-60179820				1.19346	-0.714634	5.09086	0.000288991	0.0483577	0.667773	Up
chr6	169273973	+	cg19409583	NA	NA	NA	NA	NA	NA		OpenSea							6:169015889-169016081				1.30375	3.74737	5.0894	0.000289681	0.0483577	0.665569	Up
chr10	118429648	+	cg18425434	NA	NA	NA	NA	NA	NA	chr10:118429430-118429853	Island	C10orf82	NM_144661	TSS200				10:118419571-118419804			TRUE	1.12672	-3.32571	5.08882	0.000289955	0.0483577	0.664698	Up
chr12	6277045	-	cg23019886	NA	NA	NA	NA	NA	NA		OpenSea						TRUE		12:6276966-6277351	Unclassified	TRUE	-1.98067	-1.58776	-5.0884	0.000290155	0.0483577	0.66406	Down
chr6	90007856	-	cg03301058	rs117409649	0.023872	NA	NA	NA	NA		OpenSea	GABRR2	NM_002043	Body		DMR	TRUE		6:90007623-90008148	Unclassified	TRUE	-1.08409	-0.66384	-5.08541	0.000291573	0.0484613	0.659555	Down
chr17	79961614	+	cg05277504	rs116029752	0.016942	NA	NA	NA	NA	chr17:79961577-79961857	Island	ASPSCR1	NM_024083	Body				17:77554730-77555513			TRUE	-1.01085	2.07527	-5.08366	0.000292408	0.0485335	0.656915	Down
chr3	71586357	+	cg21860675	NA	NA	NA	NA	NA	NA		OpenSea	FOXP1;FOXP1	NM_032682;NM_001012505	5'UTR;5'UTR			TRUE				TRUE	-1.26086	1.48102	-5.08311	0.000292671	0.0485426	0.656083	Down
chr11	123067275	+	cg15047774	NA	NA	NA	NA	NA	NA	chr11:123065426-123066184	S_Shore	ASAM	NM_024769	TSS1500				11:122572404-122572503				1.08639	0.257121	5.08134	0.00029352	0.0485468	0.653409	Up
chr8	65282946	+	cg15316843	NA	NA	NA	NA	NA	NA	chr8:65281903-65283043	Island							8:65444186-65445636				2.26772	-3.65337	5.0811	0.000293635	0.0485468	0.653047	Up
chr4	36324706	+	cg06127263	NA	NA	NA	NA	NA	NA		OpenSea	DTHD1;DTHD1	NM_001136536;NM_001170700	Body;Body					4:36324629-36325067	Unclassified_Cell_type_specific		-1.18254	-1.7944	-5.08076	0.000293798	0.0485468	0.652535	Down
chr17	56832991	+	cg26161329	NA	NA	NA	NA	NA	NA	chr17:56832961-56833986	Island	PPM1E	NM_014906	TSS1500				17:54187961-54189321			TRUE	1.19865	-4.79885	5.08017	0.00029408	0.0485468	0.651646	Up
chr8	96805352	-	cg21994818	NA	NA	NA	NA	NA	NA		OpenSea						TRUE				TRUE	-1.41496	0.098192	-5.07784	0.000295198	0.0486006	0.64814	Down
chr17	78929900	+	cg17831694	NA	NA	NA	NA	NA	NA		OpenSea	RPTOR;RPTOR	NM_001163034;NM_020761	Body;Body				17:76544495-76544569				-1.02645	2.45986	-5.07674	0.000295734	0.0486147	0.646466	Down
chr4	99822293	+	ch.4.1889364R	NA	NA	NA	NA	NA	NA		OpenSea	EIF4E;EIF4E;EIF4E	NM_001130678;NM_001968;NM_001130679	Body;Body;Body								-1.07427	-3.39763	-5.07367	0.000297218	0.0487007	0.64184	Down
chr4	4871166	-	cg06694734	NA	NA	NA	NA	NA	NA	chr4:4868440-4869173	S_Shore					DMR		4:4921670-4923652				2.00282	-2.33993	5.07245	0.000297812	0.0487007	0.639995	Up
chr14	29229249	+	cg04723401	NA	NA	NA	NA	NA	NA		OpenSea							14:28299000-28299301				2.05602	-2.06472	5.07112	0.000298461	0.0487197	0.637983	Up
chr7	121944450	-	cg20974724	NA	NA	NA	NA	NA	NA	chr7:121943867-121944538	Island	FEZF1;FEZF1	NM_001160264;NM_001024613	1stExon;1stExon		DMR		7:121730979-121731929			TRUE	1.41835	-3.87924	5.0695	0.00029925	0.0487241	0.635545	Up
chr7	136928644	+	cg08991965	rs56378119	0.010979	NA	NA	NA	NA		OpenSea	PTN	NM_002825	Body								-1.08375	0.328237	-5.06863	0.000299677	0.0487241	0.634228	Down
chr3	177272848	+	cg07745671	rs9810932	0.01086	NA	NA	NA	NA		OpenSea						TRUE				TRUE	-1.02474	0.885853	-5.06845	0.000299765	0.0487241	0.633956	Down
chr4	140754475	+	cg14497545	NA	NA	NA	NA	NA	NA		OpenSea	MAML3	NM_018717	Body				4:140973877-140973929				-1.07657	-0.241057	-5.06528	0.000301323	0.0487241	0.629165	Down
chr11	29141663	-	cg22681001	NA	NA	NA	NA	NA	NA		OpenSea						TRUE					-1.0287	-1.46588	-5.06352	0.000302192	0.0487241	0.626503	Down
chr2	10372402	-	cg04623165	rs56110109	0.199726	NA	NA	NA	NA		OpenSea							2:10289827-10289897				-1.32789	1.74044	-5.06331	0.000302294	0.0487241	0.626193	Down
chr3	48507610	+	cg26029997	NA	NA	NA	NA	NA	NA		OpenSea	TREX1;TREX1;TREX1;TREX1	NM_033629;NM_016381;NM_033629;NM_016381	5'UTR;1stExon;1stExon;5'UTR	low-CpG:48482231-48482671		TRUE		3:48507301-48508648	Promoter_Associated		-1.75849	-5.18973	-5.0621	0.000302891	0.0487241	0.624369	Down
chr1	9335794	+	cg25755851	NA	NA	NA	NA	NA	NA		OpenSea								1:9335621-9336056	Unclassified		-1.17041	-0.160665	-5.06044	0.000303715	0.0487241	0.621859	Down
chr1	91300231	-	cg17443359	NA	NA	NA	NA	NA	NA	chr1:91300979-91301891	N_Shore						TRUE	1:91072778-91072881				1.02624	-1.61185	5.05981	0.000304031	0.0487241	0.620897	Up
chr11	86451848	+	cg27149179	NA	NA	NA	NA	NA	NA		OpenSea						TRUE				TRUE	-1.10198	-0.566866	-5.05864	0.00030461	0.0487241	0.619136	Down
chr2	37938640	+	cg16163382	NA	NA	NA	NA	NA	NA		OpenSea						TRUE				TRUE	-1.28983	1.80081	-5.05796	0.00030495	0.0487241	0.618106	Down
chr8	65292498	+	cg09383907	NA	NA	NA	NA	NA	NA	chr8:65290108-65290946	S_Shore						TRUE	8:65455052-65455216				1.23424	-3.27933	5.05666	0.000305599	0.0487241	0.616142	Up
chr3	168558640	+	cg22668995	rs58371178	0.214934	NA	NA	NA	NA		OpenSea						TRUE					-1.05986	2.4237	-5.05652	0.000305671	0.0487241	0.615923	Down
chr12	47610734	+	cg25123566	NA	NA	NA	NA	NA	NA		OpenSea	FAM113B;LOC100233209	NM_138371;NR_026544	5'UTR;TSS1500					12:47609972-47610867	Promoter_Associated_Cell_type_specific		-1.6378	1.22651	-5.05495	0.000306455	0.0487241	0.613557	Down
chr19	5046567	-	cg19313221	NA	NA	NA	NA	NA	NA	chr19:5047451-5047830	N_Shore	KDM4B	NM_015015	Body							TRUE	-1.01881	1.5074	-5.05266	0.000307606	0.0487241	0.610091	Down
chr2	173037423	-	cg20144008	rs62182093	0.2239	NA	NA	NA	NA	chr2:173037307-173037735	Island						TRUE	2:172745434-172745981	2:173036968-173037911	Promoter_Associated		1.10344	-0.824992	5.05221	0.000307836	0.0487241	0.609401	Up
chr22	50946712	-	cg25152348	NA	NA	NA	NA	NA	NA	chr22:50946353-50947010	Island	NCAPH2;LMF2;NCAPH2;NCAPH2;NCAPH2	NM_152299;NM_033200;NM_152299;NM_014551;NM_014551	1stExon;TSS1500;5'UTR;5'UTR;1stExon	high-CpG:49293493-49293588			22:49292791-49293978	22:50945922-50946859	Promoter_Associated		1.44148	-0.791916	5.04901	0.000309453	0.0487241	0.604555	Up
chr19	45976195	+	cg12542255	NA	NA	NA	NA	NA	NA	chr19:45975848-45976262	Island	FOSB;FOSB	NM_006732;NM_001114171	Body;Body			TRUE	19:50667771-50668057				1.20339	-0.97743	5.04828	0.000309822	0.0487241	0.603455	Up
chr5	1880310	-	cg02238012	NA	NA	NA	NA	NA	NA	chr5:1881924-1887743	N_Shore	IRX4	NM_016358	Body								1.09725	-3.2445	5.04818	0.000309871	0.0487241	0.603309	Up
chr4	206282	+	cg14186187	NA	NA	NA	NA	NA	NA	chr4:206377-206892	N_Shore	ZNF876P	NR_027481	TSS200				4:196232-197536				1.1938	-3.60691	5.04783	0.000310048	0.0487241	0.602781	Up
chr17	41495032	-	cg27172175	NA	NA	NA	NA	NA	NA		OpenSea						TRUE				TRUE	1.14863	-2.1382	5.04779	0.00031007	0.0487241	0.602714	Up
chr6	26745279	-	cg15969227	rs1565466	0.030165	NA	NA	NA	NA		OpenSea							6:26853250-26853310				-1.53104	-1.05281	-5.04771	0.000310109	0.0487241	0.6026	Down
chr14	103989711	-	cg18329187	NA	NA	NA	NA	NA	NA	chr14:103987063-103989796	Island	CKB	NM_001823	TSS1500				14:103056830-103059658				2.18573	-3.20657	5.04582	0.00031107	0.0488076	0.599738	Up
chr14	83591622	+	cg11125758	NA	NA	NA	NA	NA	NA		OpenSea						TRUE					-1.01674	1.28831	-5.04516	0.000311407	0.0488205	0.598737	Down
chr9	94181612	-	cg14290576	NA	NA	NA	NA	NA	NA	chr9:94183407-94183994	N_Shore	NFIL3	NM_005384	5'UTR		CDMR					TRUE	-1.24512	1.80631	-5.04481	0.000311588	0.0488205	0.5982	Down
chr4	182862370	-	cg00655552	NA	NA	NA	NA	NA	NA		OpenSea						TRUE					-1.65014	-1.27536	-5.04018	0.000313958	0.0489596	0.591192	Down
chr14	73958573	+	cg09350895	NA	NA	NA	NA	NA	NA	chr14:73957750-73958889	Island	HEATR4;C14orf169	NM_203309;NM_024644	Body;1stExon				14:73027320-73028934	14:73957338-73958818	Promoter_Associated		1.15524	-2.83461	5.03891	0.000314611	0.0490258	0.589271	Up
chr5	3595970	-	cg09232937	NA	NA	NA	NA	NA	NA	chr5:3594467-3603054	Island	IRX1	NM_024337	TSS200				5:3647396-3649997				1.22892	-3.13633	5.03753	0.000315325	0.049054	0.587177	Up
chr6	62995876	-	cg00472801	NA	NA	NA	NA	NA	NA	chr6:62995855-62996228	Island	KHDRBS2;KHDRBS2	NM_152688;NM_152688	1stExon;5'UTR		DMR		6:63053502-63054587				1.00227	-2.90636	5.03744	0.000315373	0.049054	0.587035	Up
chr3	132261993	+	cg19770281	NA	NA	NA	NA	NA	NA		OpenSea						TRUE				TRUE	-1.43262	0.925131	-5.03379	0.000317264	0.0491339	0.581506	Down
chr13	112722719	+	cg19802138	rs147042049	0.0105	NA	NA	NA	NA	chr13:112720564-112723582	Island	SOX1	NM_005986	1stExon				13:111768412-111771348				1.03392	-2.38565	5.0326	0.000317883	0.0491339	0.579705	Up
chr5	14926200	+	cg07340025	NA	NA	NA	NA	NA	NA		OpenSea						TRUE		5:14926053-14926249	Unclassified_Cell_type_specific		-1.23622	-1.65096	-5.03102	0.000318709	0.0491339	0.577305	Down
chr10	79033545	+	cg08772567	NA	NA	NA	NA	NA	NA		OpenSea	KCNMA1;KCNMA1;KCNMA1;KCNMA1	NM_001161353;NM_001161352;NM_002247;NM_001014797	Body;Body;Body;Body			TRUE					-1.11948	0.257126	-5.02997	0.000319257	0.0491339	0.575715	Down
chr13	112838528	+	cg19107655	NA	NA	NA	NA	NA	NA		OpenSea							13:111886529-111886625				-1.11892	1.51541	-5.02972	0.000319389	0.0491339	0.575333	Down
chr12	54448729	+	cg03146625	NA	NA	NA	NA	NA	NA	chr12:54447744-54448091	S_Shore	HOXC4;HOXC4	NM_153633;NM_014620	Body;Body		RDMR		12:52734917-52735181				1.37059	-1.39356	5.02934	0.000319589	0.0491339	0.574755	Up
chr1	247274709	-	cg03408556	NA	NA	NA	NA	NA	NA	chr1:247274585-247275757	Island	C1orf229;C1orf229	NM_207401;NM_207401	1stExon;3'UTR				1:245341222-245342380	1:247273921-247275897	Unclassified_Cell_type_specific		1.24694	-4.81814	5.02847	0.000320047	0.0491339	0.573431	Up
chr1	91182128	+	cg15979173	NA	NA	NA	NA	NA	NA	chr1:91182097-91182364	Island	BARHL2	NM_020063	1stExon				1:90954500-90955393				1.30584	-2.66798	5.02742	0.000320595	0.0491339	0.571848	Up
chr12	54811762	+	cg02419321	NA	NA	NA	NA	NA	NA	chr12:54811981-54812202	N_Shore	ITGA5	NM_002205	Body								-1.06536	-2.30792	-5.02689	0.000320875	0.0491339	0.571041	Down
chr11	35310917	-	cg21818891	NA	NA	NA	NA	NA	NA		OpenSea	SLC1A2	NM_004171	Body			TRUE				TRUE	-1.28947	2.28846	-5.02523	0.000321753	0.0491339	0.568513	Down
chr5	115299088	+	cg20403557	NA	NA	NA	NA	NA	NA	chr5:115298350-115299137	Island	LVRN	NM_173800	Body				5:115324955-115327002				1.06888	-2.73205	5.02372	0.000322546	0.0491339	0.566236	Up
chr14	70512877	+	cg23388020	NA	NA	NA	NA	NA	NA	chr14:70512792-70512994	Island	SLC8A3;SLC8A3;SLC8A3;SLC8A3;SLC8A3;SLC8A3	NM_183002;NM_182936;NM_001130417;NM_033262;NM_182932;NM_058240	Body;Body;Body;Body;Body;Body					14:70512479-70513348	Unclassified	TRUE	1.02973	-1.67994	5.02154	0.000323704	0.0491339	0.56292	Up
chr4	54554571	+	cg06769820	NA	NA	NA	NA	NA	NA		OpenSea						TRUE		4:54554506-54554716	Unclassified_Cell_type_specific	TRUE	-1.25733	-0.538623	-5.02111	0.000323931	0.0491339	0.562272	Down
chr11	10907448	+	cg11234339	NA	NA	NA	NA	NA	NA		OpenSea						TRUE					1.24725	-2.50735	5.01828	0.00032544	0.0491339	0.557974	Up
chr2	176964720	+	cg03964958	NA	NA	NA	NA	NA	NA	chr2:176964062-176965509	Island	HOXD12	NM_021193	1stExon		DMR		2:176672309-176673743				1.17876	-4.76351	5.0179	0.000325645	0.0491339	0.557391	Up
chr2	11971967	+	ch.2.11889418R	NA	NA	NA	NA	NA	NA		OpenSea											-1.50412	-0.230817	-5.01776	0.00032572	0.0491339	0.557179	Down
chr3	51740875	+	cg00664406	NA	NA	NA	NA	NA	NA	chr3:51740740-51741413	Island	GRM2;GRM2	NM_000839;NM_001130063	TSS1500;TSS1500			TRUE	3:51715881-51716416	3:51740394-51741198	Unclassified_Cell_type_specific		1.46008	-1.80532	5.01711	0.000326065	0.0491339	0.5562	Up
chr4	57623913	-	cg21399203	NA	NA	NA	NA	NA	NA		OpenSea						TRUE		4:57623705-57624717	Unclassified	TRUE	-1.01814	1.64517	-5.01604	0.00032664	0.0491339	0.554568	Down
chr12	30878975	-	cg14189116	NA	NA	NA	NA	NA	NA		OpenSea	CAPRIN2;CAPRIN2;CAPRIN2	NM_001002259;NM_023925;NM_032156	Body;Body;Body			TRUE				TRUE	-1.35202	2.10273	-5.01519	0.000327096	0.0491339	0.553277	Down
chr19	38924347	+	cg04571321	rs4632259	0.050562	NA	NA	NA	NA	chr19:38924239-38924519	Island	RYR1;RYR1;RYR1;RYR1	NM_000540;NM_000540;NM_001042723;NM_001042723	1stExon;5'UTR;1stExon;5'UTR			TRUE	19:43616022-43616334	19:38924089-38924480	Unclassified	TRUE	1.08473	-4.79415	5.01464	0.000327391	0.0491339	0.552443	Up
chr20	4229610	-	cg12215340	NA	NA	NA	NA	NA	NA	chr20:4228532-4230496	Island	ADRA1D;ADRA1D	NM_000678;NM_000678	1stExon;5'UTR	high-CpG:4177519-4177943	DMR		20:4176533-4178496			TRUE	1.762	-4.77417	5.01427	0.000327588	0.0491339	0.551886	Up
chr4	52943197	-	cg24395452	NA	NA	NA	NA	NA	NA	chr4:52942978-52943248	Island	SPATA18	NM_145263	Body				4:52637736-52637979				1.0096	-2.01109	5.01385	0.000327818	0.0491339	0.551239	Up
chr3	49948232	+	cg13283877	NA	NA	NA	NA	NA	NA	chr3:49947621-49948430	Island	MON1A;MON1A	NM_032355;NM_001142501	Body;Body				3:49922674-49923373				1.35155	4.16224	5.01262	0.000328483	0.0491389	0.549364	Up
chr8	57122990	+	cg01994308	NA	NA	NA	NA	NA	NA	chr8:57123572-57124997	N_Shore	PLAG1;CHCHD7;CHCHD7;CHCHD7;PLAG1;CHCHD7;PLAG1;CHCHD7;CHCHD7	NM_001114635;NM_001011670;NM_024300;NM_001011667;NM_002655;NM_001011669;NM_001114634;NM_001011671;NM_001011668	5'UTR;TSS1500;TSS1500;TSS1500;5'UTR;TSS1500;5'UTR;TSS1500;TSS1500				8:57285529-57285583				1.13548	0.548944	5.0116	0.000329032	0.0491389	0.547819	Up
chr10	3138534	-	cg04188920	NA	NA	NA	NA	NA	NA		OpenSea	PFKP	NM_002627	Body				10:3128406-3128559				-1.05748	1.52652	-5.01043	0.000329666	0.0491389	0.546038	Down
chr4	122301724	+	cg06991300	NA	NA	NA	NA	NA	NA	chr4:122301567-122302290	Island	QRFPR	NM_198179	1stExon		DMR	TRUE	4:122520888-122521727				1.26915	-4.93501	5.00952	0.000330158	0.0491389	0.544656	Up
chr10	51592253	+	cg07536328	NA	NA	NA	NA	NA	NA		OpenSea	TIMM23	NM_006327	3'UTR								-1.09078	1.37075	-5.00901	0.000330432	0.0491389	0.543888	Down
chr4	99851281	-	cg21341586	NA	NA	NA	NA	NA	NA	chr4:99849305-99850552	S_Shore	EIF4E;EIF4E;EIF4E;EIF4E;EIF4E	NM_001130679;NM_001968;NM_001968;NM_001130678;NM_001130679	5'UTR;1stExon;5'UTR;TSS1500;1stExon		RDMR			4:99850755-99851354	Promoter_Associated		-1.40908	0.525083	-5.00728	0.000331372	0.0491588	0.54126	Down
chr6	32055393	-	cg05483184	NA	NA	NA	NA	NA	NA	chr6:32055067-32055601	Island	TNXB	NM_019105	Body			TRUE	6:32163057-32163690	6:32055364-32055657	Unclassified	TRUE	1.15232	-1.38957	5.00696	0.000331549	0.0491588	0.540768	Up
chr8	95718328	+	cg23051372	NA	NA	NA	NA	NA	NA		OpenSea	ESRP1;ESRP1;ESRP1;ESRP1;ESRP1	NM_001122826;NM_001034915;NM_001122825;NM_017697;NM_001122827	3'UTR;3'UTR;3'UTR;3'UTR;3'UTR								-1.0387	-0.508439	-5.00036	0.000335167	0.0492996	0.530725	Down
chr12	66050928	-	cg07677157	NA	NA	NA	NA	NA	NA		OpenSea						TRUE				TRUE	-1.32487	1.23327	-5.00034	0.000335177	0.0492996	0.530697	Down
chr6	151283923	+	ch.6.2925136R	NA	NA	NA	NA	NA	NA		OpenSea	MTHFD1L	NM_015440	Body								-1.39939	-1.72808	-4.99992	0.000335406	0.0493091	0.530065	Down
chr19	50706874	-	cg03182113	NA	NA	NA	NA	NA	NA	chr19:50706482-50707196	Island	MYH14;MYH14;MYH14	NM_001077186;NM_001145809;NM_024729	TSS200;TSS200;TSS200	high-CpG:55398680-55398723			19:55398147-55399142	19:50706712-50707380	Unclassified_Cell_type_specific	TRUE	1.0004	-3.24817	4.99145	0.000340114	0.0494564	0.517164	Up
chr2	236523362	+	cg07546943	NA	NA	NA	NA	NA	NA		OpenSea	AGAP1;AGAP1	NM_014914;NM_001037131	Body;Body			TRUE					-1.07522	0.843413	-4.9885	0.000341768	0.0495859	0.512673	Down
chr14	50362354	+	cg10156217	NA	NA	NA	NA	NA	NA	chr14:50359340-50360797	S_Shore	ARF6	NM_001663	3'UTR					14:50362273-50362465	Promoter_Associated		-1.27984	-2.74716	-4.9882	0.000341939	0.0495939	0.51221	Down
chr19	4583451	+	cg13461178	NA	NA	NA	NA	NA	NA	chr19:4584182-4585172	N_Shore								19:4583423-4585397	Unclassified	TRUE	-1.21733	-0.293691	-4.98512	0.000343677	0.0497102	0.507518	Down
chr14	101908830	-	cg11874976	NA	NA	NA	NA	NA	NA	chr14:101908781-101909022	Island							14:100978420-100978767	14:101908493-101909270	Unclassified_Cell_type_specific		-1.20544	3.06948	-4.98477	0.000343873	0.0497102	0.506988	Down
chr15	30175531	-	cg13343392	rs74008590	0.015554	NA	NA	NA	NA		OpenSea						TRUE					1.43322	-0.906904	4.98282	0.000344976	0.0497581	0.504024	Up
chr13	36050844	-	cg21884062	NA	NA	NA	NA	NA	NA	chr13:36052553-36053119	N_Shore	MIR548F5;NBEA;MAB21L1	NR_031646;NM_015678;NM_005584	Body;Body;TSS200		RDMR		13:34948775-34948994			TRUE	-1.55252	0.529201	-4.98281	0.000344984	0.0497581	0.504004	Down
chr4	11743880	-	cg26159128	rs73814851	0.012803	NA	NA	NA	NA		OpenSea						TRUE					-1.29783	2.34211	-4.98202	0.000345431	0.0497581	0.502805	Down
chr1	68232457	-	cg02274788	NA	NA	NA	NA	NA	NA		OpenSea	GNG12	NM_018841	5'UTR			TRUE					-1.15415	-1.5562	-4.98066	0.00034621	0.0497691	0.500717	Down
chr11	36171375	-	cg24607755	NA	NA	NA	NA	NA	NA		OpenSea	LDLRAD3	NM_174902	Body			TRUE		11:36171261-36171413	Unclassified_Cell_type_specific		-1.65737	-2.24272	-4.98009	0.000346532	0.0497691	0.499859	Down
chr3	195849368	+	cg27295342	NA	NA	NA	NA	NA	NA		OpenSea							3:197333759-197334072				-1.2186	1.21316	-4.97813	0.000347653	0.0497691	0.496867	Down
chr16	53856169	-	cg02992067	NA	NA	NA	NA	NA	NA		OpenSea	FTO	NM_001080432	Body			TRUE				TRUE	-1.11185	1.44474	-4.97637	0.000348663	0.0497865	0.494183	Down
chr1	166710445	-	cg24531139	NA	NA	NA	NA	NA	NA		OpenSea						TRUE					-1.35825	2.95917	-4.97518	0.00034935	0.0497958	0.49236	Down
chr19	7985168	+	cg07667813	NA	NA	NA	NA	NA	NA	chr19:7985065-7985390	Island	SNAPC2;SNAPC2	NR_030717;NM_003083	TSS1500;TSS200				19:7890945-7892095	19:7984526-7986332	Promoter_Associated		1.15887	-4.4846	4.97445	0.00034977	0.0497958	0.491247	Up
chr20	39958249	-	cg11484353	NA	NA	NA	NA	NA	NA		OpenSea					DMR	TRUE		20:39958143-39958523	Unclassified_Cell_type_specific	TRUE	-1.35405	-3.1588	-4.97431	0.00034985	0.0497958	0.491036	Down
chr10	695877	+	cg17198320	rs117446301	0.010417	NA	NA	NA	NA		OpenSea	DIP2C;C10orf108;C10orf108	NM_014974;NR_027152;NR_027151	Body;TSS200;TSS200				10:685844-685901				1.63472	0.313182	4.97389	0.000350091	0.0497958	0.490398	Up
chr10	74080805	-	cg11481582	NA	NA	NA	NA	NA	NA	chr10:74079336-74079861	S_Shore						TRUE				TRUE	-1.04484	-1.65691	-4.97307	0.000350566	0.0497958	0.489141	Down
chr3	120627085	-	cg10943458	NA	NA	NA	NA	NA	NA	chr3:120626880-120627579	Island	STXBP5L;STXBP5L	NM_014980;NM_014980	1stExon;5'UTR	high-CpG:122109716-122109795			3:122109343-122110635			TRUE	1.09446	-4.98945	4.97094	0.000351794	0.0498378	0.485903	Up
chr2	54315563	+	cg17091056	NA	NA	NA	NA	NA	NA		OpenSea						TRUE					-1.00708	2.60286	-4.97048	0.000352065	0.0498378	0.485191	Down
chr13	53191046	-	cg02215357	NA	NA	NA	NA	NA	NA	chr13:53191405-53191872	N_Shore	HNRNPA1L2;HNRNPA1L2	NM_001011725;NM_001011724	TSS1500;TSS1500								-1.02708	-1.8521	-4.97032	0.000352159	0.0498378	0.484944	Down
chr22	44258132	-	cg10836392	NA	NA	NA	NA	NA	NA	chr22:44257942-44258612	Island	SULT4A1	NM_014351	1stExon		DMR		22:42589261-42590048			TRUE	2.2267	-4.01922	4.96977	0.000352473	0.0498378	0.484118	Up
chr5	167956819	-	cg13954457	NA	NA	NA	NA	NA	NA	chr5:167956219-167957371	Island	FBLL1	NR_024356	Body		DMR		5:167888723-167889949			TRUE	1.14092	-4.62802	4.96967	0.000352533	0.0498378	0.48396	Up
chr16	80936879	+	ch.16.79494380F	rs4889220	0.195853	NA	NA	NA	NA		OpenSea											-1.10575	-3.68148	-4.96869	0.000353106	0.0498494	0.482458	Down
chr17	55213656	-	cg11030264	NA	NA	NA	NA	NA	NA		OpenSea							17:52568562-52568656				-1.55406	-0.133211	-4.96579	0.000354796	0.0499523	0.478036	Down
chr15	93633408	+	cg04697454	NA	NA	NA	NA	NA	NA	chr15:93631428-93633173	S_Shore	RGMA	NM_020211	TSS1500		CDMR						1.07142	-2.72133	4.96564	0.000354882	0.0499523	0.477812	Up
chr17	3623472	-	cg02225720	NA	NA	NA	NA	NA	NA	chr17:3626924-3627839	N_Shelf	ITGAE	NM_002208	Body								-1.6174	0.802364	-4.96484	0.000355351	0.049965	0.476589	Down
chr16	67345737	-	cg05762671	NA	NA	NA	NA	NA	NA		OpenSea	KCTD19	NM_001100915	Body			TRUE		16:67345696-67346165	Unclassified_Cell_type_specific	TRUE	-1.02405	0.584976	-4.96177	0.000357157	0.049965	0.471893	Down
chr13	112838390	-	cg25570864	NA	NA	NA	NA	NA	NA		OpenSea							13:111885895-111886397				-1.25479	1.59277	-4.96162	0.000357247	0.049965	0.471659	Down
chr10	60936383	+	cg02662277	NA	NA	NA	NA	NA	NA	chr10:60935827-60937049	Island	PHYHIPL;PHYHIPL;PHYHIPL	NM_032439;NM_001143774;NM_032439	5'UTR;TSS1500;1stExon	high-CpG:60606378-60606582		TRUE	10:60605651-60607055			TRUE	1.12094	-3.33529	4.96142	0.000357364	0.049965	0.471357	Up
chr10	13831250	+	cg08791347	NA	NA	NA	NA	NA	NA		OpenSea	FRMD4A	NM_018027	Body			TRUE		10:13831058-13831380	Unclassified		-1.03833	-1.31546	-4.95967	0.000358394	0.049965	0.46869	Down
chr19	41837123	-	cg09926389	NA	NA	NA	NA	NA	NA	chr19:41837014-41837230	Island	TGFB1	NM_000660	Body				19:46528770-46529070			TRUE	1.22081	1.72169	4.95956	0.000358458	0.049965	0.468525	Up
chr15	40120808	+	cg06232205	NA	NA	NA	NA	NA	NA		OpenSea	GPR176	NM_007223	Body			TRUE					1.25346	-0.717249	4.9593	0.000358612	0.049965	0.468127	Up
chr1	92351695	+	cg17074213	NA	NA	NA	NA	NA	NA	chr1:92350913-92352085	Island	TGFBR3;TGFBR3	NM_003243;NM_003243	1stExon;5'UTR	high-CpG:92124147-92124469			1:92123502-92124673	1:92351374-92351810	Promoter_Associated		1.15959	-2.31418	4.95818	0.000359275	0.0499807	0.466417	Up
