# Supplementary material for: The combination of decitabine with multi-omics confirms the regulatory pattern of the correlation between DNA methylation of the CACNA1C gene and atrial fibrillation
Source: Front Pharmacol. 2024 Dec 13;15:1497977. doi: 10.3389/fphar.2024.1497977 (PMC11681619; doi:10.3389/fphar.2024.1497977)
Supplement: Supplementary file 9 [file Table5.xlsx]

## Sheet: LAA_TvS
Symbol	baseMean	log2FoldChange	lfcSE	stat	pvalue	padj	Type
5_8S_rRNA	3.69398	0.570569	0.659039	0.865759	0.386623	0.606026	Not DEG
5S_rRNA	59.2576	-0.613957	0.179255	-3.42505	0.000614688	0.00567719	Down
7SK	13.4802	-0.954946	0.314422	-3.03715	0.00238829	0.0164568	Down
A1BG	7.25075	-0.416896	0.407572	-1.02288	0.306367	0.5257	Not DEG
A1CF	4.65379	0.962347	0.72303	1.33099	0.183192	0.383636	Not DEG
A2M	327.949	-0.704721	0.369847	-1.90544	0.0567231	0.176113	Not DEG
A2ML1	2.68264	0.381498	0.667843	0.571239	0.567837	0.756495	Not DEG
A4GALT	68.2684	-0.833644	0.294229	-2.83332	0.00460674	0.0277493	Down
A4GNT	1.6782	-0.134957	0.884233	-0.152626	0.878693	NA	Not DEG
AAAS	94.3118	0.330855	0.16406	2.01667	0.0437296	0.147038	Not DEG
AACS	105.764	0.0226577	0.136792	0.165636	0.868443	0.936528	Not DEG
AADACL3	11.5942	0.144948	0.329441	0.439981	0.659951	0.819466	Not DEG
AAGAB	72.3693	0.0798386	0.15823	0.504575	0.613858	0.787874	Not DEG
AAK1	98.6236	0.33161	0.258617	1.28224	0.199757	0.4069	Not DEG
AAMP	451.475	-0.196621	0.0900088	-2.18447	0.0289278	0.109019	Not DEG
AAR2	58.7657	0.0844052	0.172646	0.488891	0.624919	0.795536	Not DEG
AARS1	908.7	0.0293593	0.0781538	0.375661	0.707169	0.847491	Not DEG
AARS2	156.501	-0.419878	0.153189	-2.74092	0.00612676	0.0343906	Not DEG
AASDH	67.3439	-0.100685	0.179571	-0.5607	0.575002	0.760687	Not DEG
AASDHPPT	238.227	-0.178859	0.0976724	-1.83121	0.0670688	0.197921	Not DEG
AASS	323.605	-0.190717	0.146022	-1.30609	0.191523	0.395847	Not DEG
AATF	86.3958	0.242786	0.148937	1.63012	0.103076	0.264581	Not DEG
AATK	12.5955	-0.331766	0.473639	-0.700463	0.483638	0.690022	Not DEG
ABAT	6.11532	1.27308	0.589142	2.1609	0.0307034	0.113909	Not DEG
ABCA1	80.59	-0.394806	0.306357	-1.28871	0.197498	0.40394	Not DEG
ABCA10	31.7775	0.26723	0.328258	0.814086	0.415596	0.632363	Not DEG
ABCA2	12.2015	0.290667	0.343474	0.846256	0.39741	0.616776	Not DEG
ABCA3	46.4828	-0.384421	0.207743	-1.85047	0.0642464	0.19207	Not DEG
ABCA4	3.61409	-0.308723	0.596597	-0.517474	0.604826	0.78183	Not DEG
ABCA5	38.6861	-0.474402	0.232699	-2.03869	0.0414808	0.141228	Not DEG
ABCA6	88.7941	0.902509	0.249567	3.6163	0.000298848	0.00319636	Up
ABCA7	5.57385	-0.0574269	0.480632	-0.119482	0.904894	0.956086	Not DEG
ABCB1	3.43072	-0.640871	0.612321	-1.04663	0.295272	0.513476	Not DEG
ABCB10	198.331	-0.196143	0.157174	-1.24794	0.212054	0.422451	Not DEG
ABCB11	2.06771	0.187215	0.941112	0.19893	0.842318	NA	Not DEG
ABCB4	2.12805	0.333936	0.773869	0.431514	0.666094	NA	Not DEG
ABCB6	309.049	0.110178	0.131966	0.834897	0.403776	0.622324	Not DEG
ABCB7	214.243	0.00279921	0.117365	0.0238504	0.980972	0.990823	Not DEG
ABCB8	144.072	0.0384289	0.150014	0.256169	0.79782	0.897595	Not DEG
ABCB9	14.0238	-0.23494	0.335514	-0.700237	0.483779	0.690133	Not DEG
ABCC1	235.942	-0.0848461	0.131776	-0.643867	0.519662	0.718599	Not DEG
ABCC10	92.9961	0.347963	0.15173	2.29331	0.0218304	0.0897664	Not DEG
ABCC11	1.44105	0.0629032	0.9259	0.0679373	0.945836	NA	Not DEG
ABCC2	1.4118	0.846201	1.0176	0.831565	0.405655	NA	Not DEG
ABCC3	157.889	-0.503908	0.173991	-2.89617	0.00377746	0.0236102	Not DEG
ABCC5	313.111	0.141981	0.146909	0.966458	0.333815	0.554992	Not DEG
ABCC6	3.62359	0.481743	0.640992	0.751559	0.452317	0.662934	Not DEG
ABCC8	304.587	-0.28404	0.194606	-1.45957	0.144409	0.328252	Not DEG
ABCC9	332.743	-0.0121605	0.128637	-0.0945339	0.924685	0.965789	Not DEG
ABCD1	86.2142	-0.713825	0.168053	-4.24762	2.16051e-05	0.000366084	Down
ABCD2	1.52156	-0.980522	0.836994	-1.17148	0.241406	NA	Not DEG
ABCD3	328.518	-0.365326	0.0886183	-4.12247	3.74834e-05	0.000578775	Not DEG
ABCD4	75.6236	-0.0190487	0.164304	-0.115936	0.907703	0.957762	Not DEG
ABCE1	361.833	-0.287758	0.0756195	-3.80534	0.000141611	0.0017269	Not DEG
ABCF1	565.275	0.180205	0.107631	1.67429	0.0940733	0.248872	Not DEG
ABCF3	609.385	-0.194575	0.0630428	-3.08639	0.00202601	0.0144793	Not DEG
ABCG1	52.1221	-0.491474	0.342597	-1.43455	0.151414	0.338974	Not DEG
ABCG2	193.856	0.29627	0.146332	2.02464	0.0429042	0.144949	Not DEG
ABCG4	1.71949	0.844353	0.906618	0.931322	0.351687	NA	Not DEG
ABCG5	1.84065	1.47922	0.950019	1.55704	0.119461	NA	Not DEG
ABHD1	8.86453	0.123047	0.392165	0.313765	0.7537	0.871871	Not DEG
ABHD10	232.651	-0.249333	0.110469	-2.25704	0.0240056	0.0960487	Not DEG
ABHD11	233.79	0.132659	0.149348	0.888254	0.374404	0.596183	Not DEG
ABHD12	78.9726	0.0728648	0.162337	0.44885	0.65354	0.815103	Not DEG
ABHD12B	180.038	-0.345012	0.129252	-2.66929	0.00760113	0.0405307	Not DEG
ABHD13	35.4386	0.250066	0.213682	1.17027	0.241891	0.45635	Not DEG
ABHD14A	53.1358	0.457308	0.182693	2.50316	0.0123091	0.0586208	Not DEG
ABHD14B	51.8791	-0.0530618	0.226285	-0.234491	0.814604	0.90646	Not DEG
ABHD15	1.47369	0.00676597	0.886949	0.00762836	0.993914	NA	Not DEG
ABHD16A	364.681	0.0288069	0.122101	0.235928	0.813489	0.905909	Not DEG
ABHD16B	5.10594	-1.13939	0.504189	-2.25984	0.0238315	0.0955961	Not DEG
ABHD17A	213.311	-0.461871	0.122366	-3.7745	0.00016033	0.00191471	Not DEG
ABHD17B	36.2952	0.482119	0.214502	2.24762	0.0246006	0.0979288	Not DEG
ABHD2	252.765	-0.0845201	0.218376	-0.38704	0.698727	0.84194	Not DEG
ABHD4	297.257	-0.635028	0.176294	-3.6021	0.000315663	0.00333392	Down
ABHD5	72.6612	0.0444437	0.161371	0.275414	0.782998	0.889258	Not DEG
ABHD6	29.4326	0.239242	0.217455	1.10019	0.271248	0.48821	Not DEG
ABHD8	33.2831	-0.171957	0.216531	-0.794144	0.427112	0.642342	Not DEG
ABI1	236.216	-0.143571	0.094767	-1.51499	0.129774	0.308173	Not DEG
ABI2	159.03	0.0154372	0.110369	0.139869	0.888763	0.947536	Not DEG
ABI3	21.5755	-0.885287	0.329025	-2.69063	0.00713164	0.0385714	Down
ABI3BP	78.5714	0.783059	0.325315	2.40708	0.0160807	0.0714201	Not DEG
ABITRAM	82.7839	-0.412036	0.137599	-2.99447	0.0027492	0.0183665	Not DEG
ABL1	1018.61	-0.615913	0.137373	-4.48352	7.34204e-06	0.00014989	Down
ABL2	31.9263	0.203742	0.245036	0.831477	0.405704	0.624307	Not DEG
ABLIM1	2930.02	-0.419288	0.181207	-2.31386	0.0206751	0.0862562	Not DEG
ABLIM3	238.359	-0.572684	0.127342	-4.49722	6.88471e-06	0.000142141	Not DEG
ABR	861.611	0.482303	0.117057	4.12024	3.78486e-05	0.000583592	Not DEG
ABRA	1452.54	0.906544	0.352961	2.5684	0.0102169	0.0505451	Not DEG
ABRACL	4.30465	1.14478	0.630395	1.81598	0.0693736	0.202703	Not DEG
ABRAXAS1	58.9887	0.0368718	0.161295	0.228599	0.819181	0.908874	Not DEG
ABRAXAS2	74.7116	-0.0083756	0.165923	-0.0504788	0.959741	0.981063	Not DEG
ABT1	104.339	-0.290414	0.121327	-2.39365	0.0166816	0.0735012	Not DEG
ABTB2	204.775	-0.0788702	0.242792	-0.324847	0.745297	0.868389	Not DEG
ACAA1	115.402	-0.133627	0.178541	-0.748437	0.454197	0.664379	Not DEG
ACACA	157.309	0.114438	0.143862	0.79547	0.42634	0.641499	Not DEG
ACACB	553.198	-0.217716	0.246643	-0.882719	0.377388	0.598336	Not DEG
ACAD11	143.192	0.112372	0.15703	0.715606	0.474235	0.682467	Not DEG
ACAD8	160.532	0.09747	0.156161	0.624162	0.532521	0.729669	Not DEG
ACADL	282.381	-0.0265966	0.087042	-0.30556	0.75994	0.875496	Not DEG
ACADS	335.698	-0.117078	0.167255	-0.699996	0.48393	0.690258	Not DEG
ACADSB	511.783	0.102484	0.101479	1.0099	0.312545	0.532799	Not DEG
ACADVL	2642.04	-0.432557	0.203353	-2.12713	0.0334097	0.121201	Not DEG
ACAN	11.0475	0.308607	0.405299	0.76143	0.4464	0.657251	Not DEG
ACAP1	129.05	-0.73587	0.195851	-3.75729	0.000171762	0.00201393	Down
ACAP2	103.958	0.0575006	0.143776	0.399931	0.689207	0.837089	Not DEG
ACAP3	82.2768	-0.150689	0.142709	-1.05592	0.291006	0.509535	Not DEG
ACAT1	1865.3	-0.0454717	0.110806	-0.410372	0.681533	0.831661	Not DEG
ACAT2	25.5626	0.158413	0.26447	0.598985	0.549183	0.742856	Not DEG
ACBD3	258.268	0.157269	0.112605	1.39664	0.162522	0.354472	Not DEG
ACBD4	87.7782	0.00872945	0.147111	0.0593392	0.952682	0.977506	Not DEG
ACBD5	82.1981	0.0148766	0.13584	0.109515	0.912794	0.95984	Not DEG
ACBD6	78.3856	-0.295271	0.154094	-1.91618	0.0553425	0.173378	Not DEG
ACCS	84.7983	0.562991	0.187238	3.00683	0.0026399	0.0177881	Not DEG
ACD	66.696	-0.503651	0.159421	-3.15925	0.00158176	0.011951	Not DEG
ACE	191.992	-1.02922	0.200101	-5.14351	2.69658e-07	9.01298e-06	Down
ACE2	4.00488	0.160465	0.650499	0.246679	0.805157	0.901443	Not DEG
ACER1	1.61142	-0.499857	0.847007	-0.590144	0.555094	NA	Not DEG
ACER2	11.8513	-0.683884	0.362962	-1.88417	0.0595414	0.182486	Not DEG
ACER3	21.6831	0.399621	0.249143	1.60398	0.108719	0.273618	Not DEG
ACHE	1.79613	0.550181	0.912707	0.602801	0.546641	NA	Not DEG
ACIN1	631.106	0.175164	0.0805683	2.17411	0.0296971	0.111078	Not DEG
ACKR1	17.9666	0.481105	0.412729	1.16567	0.243749	0.458042	Not DEG
ACKR3	47.6911	0.345154	0.189162	1.82465	0.0680542	0.199846	Not DEG
ACLY	103.834	0.065333	0.130433	0.500892	0.616447	0.789499	Not DEG
ACO1	271.245	0.143671	0.107847	1.33218	0.182802	0.383039	Not DEG
ACO2	12904.9	-0.385466	0.094527	-4.07784	4.54567e-05	0.000674346	Not DEG
ACOD1	1.56822	-0.0897347	0.949657	-0.0944917	0.924719	NA	Not DEG
ACOT11	227.125	-0.207511	0.140544	-1.47649	0.139812	0.321941	Not DEG
ACOT12	9.85287	-0.259367	0.36732	-0.706106	0.480122	0.687062	Not DEG
ACOT7	72.4943	-1.20326	0.236402	-5.08987	3.58302e-07	1.14856e-05	Down
ACOT8	206.463	-0.109116	0.120385	-0.906389	0.36473	0.587243	Not DEG
ACOT9	526.49	0.481481	0.12866	3.74226	0.00018237	0.00212694	Not DEG
ACOX1	930.857	0.0552776	0.0550717	1.00374	0.315505	0.536593	Not DEG
ACOX2	159.288	-0.467277	0.138444	-3.37522	0.000737565	0.00655918	Not DEG
ACP1	220.572	0.0294827	0.119458	0.246804	0.80506	0.901443	Not DEG
ACP2	49.3897	-0.265229	0.184261	-1.43942	0.150033	0.337025	Not DEG
ACP4	1.57279	-0.534094	0.897383	-0.595169	0.551731	NA	Not DEG
ACP5	64.4298	-0.589493	0.147256	-4.00318	6.24962e-05	0.000875027	Down
ACP6	58.3698	-0.0783151	0.209805	-0.373276	0.708943	0.847964	Not DEG
ACSBG1	7.13438	-0.440767	0.543023	-0.811691	0.416969	0.633573	Not DEG
ACSBG2	1.59646	0.453851	0.885483	0.512546	0.608269	NA	Not DEG
ACSF2	1039.24	0.261566	0.137196	1.90651	0.0565838	0.17583	Not DEG
ACSL1	1123.08	-0.0682386	0.165582	-0.412113	0.680256	0.830936	Not DEG
ACSL3	154.615	-0.464178	0.164628	-2.81955	0.00480907	0.0285137	Not DEG
ACSL4	650.782	0.271233	0.0791164	3.42828	0.000607423	0.00562431	Not DEG
ACSL5	37.8958	-0.230371	0.243382	-0.946539	0.343874	0.566219	Not DEG
ACSM1	7.50861	1.10313	0.634835	1.73767	0.0822695	0.228334	Not DEG
ACSM3	64.4636	-0.622971	0.651145	-0.956732	0.338702	0.560397	Not DEG
ACSM5	17.9352	-3.06519	0.501453	-6.11263	9.8005e-10	6.1396e-08	Down
ACSS1	1082.19	0.904112	0.147554	6.12732	8.93721e-10	5.63095e-08	Up
ACSS2	503.333	0.0278363	0.101018	0.275557	0.782888	0.889225	Not DEG
ACSS3	14.2301	-0.210966	0.416126	-0.506976	0.612172	0.786688	Not DEG
ACTA1	13570.7	-0.4139	0.34013	-1.21689	0.223647	0.436192	Not DEG
ACTA2	654.96	-0.288776	0.233767	-1.23532	0.216712	0.428383	Not DEG
ACTBL2	4.16835	2.05228	0.828311	2.47767	0.0132244	0.0618113	Not DEG
ACTC1	76953.7	-1.0066	0.112426	-8.95345	3.44551e-19	1.42545e-16	Down
ACTG1	1902.79	-0.625049	0.192165	-3.25267	0.00114325	0.00926955	Down
ACTG2	27.9499	-0.610048	0.283009	-2.15557	0.031117	0.114977	Not DEG
ACTL6A	86.7789	0.259681	0.125495	2.06925	0.0385223	0.134027	Not DEG
ACTN1	1004.67	-0.107441	0.137885	-0.779211	0.435855	0.649965	Not DEG
ACTN2	27845.9	-0.34072	0.0744072	-4.57913	4.66917e-06	0.00010341	Not DEG
ACTN3	4.68252	0.123271	0.497123	0.247969	0.804159	0.901078	Not DEG
ACTR10	468.56	0.0234669	0.0840704	0.279134	0.780142	0.887577	Not DEG
ACTR1A	373.429	0.185549	0.0930413	1.99426	0.0461236	0.152305	Not DEG
ACTR1B	804.961	0.552738	0.116422	4.74771	2.0573e-06	5.17297e-05	Not DEG
ACTR2	278.599	0.0782867	0.10522	0.744029	0.456859	0.666419	Not DEG
ACTR3	232.491	0.0394636	0.114666	0.34416	0.730726	0.859341	Not DEG
ACTR5	43.8178	-0.353893	0.169217	-2.09136	0.036496	0.128903	Not DEG
ACTR6	147.145	0.0595693	0.110798	0.537637	0.590828	0.771523	Not DEG
ACTR8	271.316	0.0792514	0.0903965	0.876708	0.380645	0.601299	Not DEG
ACTRT3	2.28432	1.08131	0.775941	1.39355	0.163454	0.355765	Not DEG
ACVR1	654.874	1.0265	0.219851	4.66905	3.02593e-06	7.16484e-05	Up
ACVR1B	38.9074	0.606753	0.211377	2.87048	0.00409849	0.0251859	Up
ACVR2A	58.1666	0.155455	0.165294	0.940477	0.346973	0.569015	Not DEG
ACVR2B	14.6464	-0.0280192	0.279255	-0.100335	0.920078	0.963554	Not DEG
ACVRL1	222.187	-0.754388	0.172532	-4.37244	1.22865e-05	0.000231438	Down
ADA	45.5756	0.0126081	0.196822	0.0640582	0.948924	0.975988	Not DEG
ADA2	3.39091	-0.37267	0.62445	-0.596797	0.550643	0.743879	Not DEG
ADAL	126.597	-0.24424	0.136184	-1.79346	0.0729001	0.209271	Not DEG
ADAM11	3.30401	0.566988	0.643109	0.881636	0.377974	0.598977	Not DEG
ADAM12	4.67397	1.51818	0.630588	2.40757	0.0160593	0.0713653	Not DEG
ADAM15	395.548	-0.837457	0.177938	-4.70646	2.52054e-06	6.09993e-05	Down
ADAM17	123.636	0.141246	0.16395	0.861516	0.388954	0.608384	Not DEG
ADAM18	3.70587	0.924932	0.800815	1.15499	0.248095	0.46217	Not DEG
ADAM19	1033.92	0.726795	0.205903	3.52979	0.000415884	0.00414109	Up
ADAM20	2.3433	0.665043	0.822073	0.808982	0.418525	0.634794	Not DEG
ADAM21	2.33033	-0.277312	0.884416	-0.313554	0.75386	0.871871	Not DEG
ADAM22	17.9438	0.691362	0.373146	1.8528	0.0639117	0.191595	Not DEG
ADAM23	14.8096	-0.491773	0.378575	-1.29901	0.19394	0.398904	Not DEG
ADAM32	8.93764	-0.105924	0.401581	-0.263766	0.79196	0.894028	Not DEG
ADAM33	169.294	0.586218	0.171803	3.41215	0.000644524	0.00588336	Up
ADAM9	156.807	-0.0734776	0.143256	-0.51291	0.608015	0.783643	Not DEG
ADAMTS1	692.574	-1.57527	0.519421	-3.03275	0.00242337	0.0166358	Down
ADAMTS10	44.4256	0.614714	0.249924	2.45961	0.0139089	0.064334	Not DEG
ADAMTS12	18.2375	0.0887411	0.276424	0.321032	0.748186	0.869374	Not DEG
ADAMTS14	10.1723	1.61806	0.629423	2.57071	0.010149	0.0502999	Not DEG
ADAMTS15	62.5269	0.446552	0.182203	2.45085	0.0142518	0.0655381	Not DEG
ADAMTS16	2.5119	0.322042	0.8676	0.371188	0.710498	0.848711	Not DEG
ADAMTS17	10.6477	0.34573	0.356687	0.969281	0.332405	0.55315	Not DEG
ADAMTS18	7.55463	0.667375	0.410716	1.62491	0.104182	0.266469	Not DEG
ADAMTS19	527.352	1.7093	0.47464	3.60124	0.0003167	0.00334165	Up
ADAMTS20	5.05479	-1.02091	0.493031	-2.07068	0.0383891	0.133606	Not DEG
ADAMTS3	4.03413	2.1477	0.681342	3.15217	0.00162064	0.0121775	Up
ADAMTS4	15.622	0.663898	0.438949	1.51247	0.130413	0.308741	Not DEG
ADAMTS5	13.0464	0.43046	0.406838	1.05806	0.290027	0.508569	Not DEG
ADAMTS6	7.07921	1.76137	0.532606	3.30708	0.000942726	0.00799931	Up
ADAMTS7	678.505	-0.193663	0.16797	-1.15296	0.248926	0.463071	Not DEG
ADAMTS9	132.51	-0.587352	0.177514	-3.30876	0.000937094	0.00796384	Down
ADAMTSL1	286.481	0.391697	0.112746	3.47415	0.000512465	0.0049024	Not DEG
ADAMTSL4	442.353	0.306216	0.223672	1.36904	0.170987	0.366119	Not DEG
ADAMTSL5	253.857	0.24472	0.134301	1.82218	0.0684278	0.200727	Not DEG
ADAP1	44.493	0.387683	0.32027	1.21049	0.226092	0.439632	Not DEG
ADAP2	63.2216	-0.641269	0.232498	-2.75817	0.00581267	0.0330007	Down
ADAR	133.554	-0.00698592	0.155859	-0.0448221	0.964249	0.982258	Not DEG
ADARB1	119.69	0.191342	0.224284	0.853122	0.393592	0.61318	Not DEG
ADARB2	1.77696	1.06221	0.900176	1.18	0.238	NA	Not DEG
ADAT1	25.1892	0.0800481	0.253015	0.316377	0.751717	0.870965	Not DEG
ADAT2	24.5553	-0.521589	0.239045	-2.18196	0.0291122	0.109525	Not DEG
ADCK1	25.2523	-0.687271	0.246743	-2.78537	0.00534661	0.0309907	Down
ADCK2	94.8182	0.347825	0.140812	2.47014	0.0135061	0.062927	Not DEG
ADCK5	93.959	-0.272451	0.161285	-1.68925	0.0911707	0.243996	Not DEG
ADCY10	2.08309	0.8372	0.826553	1.01288	0.311117	NA	Not DEG
ADCY2	35.9543	0.239778	0.262536	0.913314	0.361077	0.583574	Not DEG
ADCY3	50.4734	0.409119	0.226979	1.80245	0.0714743	0.206473	Not DEG
ADCY4	188.159	-0.280265	0.170125	-1.64741	0.0994736	0.258231	Not DEG
ADCY5	2094.12	-0.530612	0.0727258	-7.29605	2.9633e-13	4.16496e-11	Not DEG
ADCY6	920.486	-0.573003	0.153479	-3.73342	0.000188896	0.00218215	Not DEG
ADCY7	19.3342	0.817848	0.340652	2.40083	0.016358	0.0723407	Not DEG
ADCY8	1.56711	-0.0889624	0.955802	-0.0930762	0.925843	NA	Not DEG
ADCY9	395.868	-0.141696	0.112064	-1.26442	0.206078	0.415529	Not DEG
ADCYAP1R1	13.6346	0.289357	0.354772	0.815614	0.414721	0.631858	Not DEG
ADD1	706.074	-0.146136	0.0776878	-1.88107	0.0599625	0.183366	Not DEG
ADD3	338.27	0.00271022	0.124947	0.021691	0.982694	0.991157	Not DEG
ADGB	2.01009	-0.841676	0.753093	-1.11762	0.263727	NA	Not DEG
ADGRA2	99.8241	-0.00699308	0.192833	-0.036265	0.971071	0.985898	Not DEG
ADGRB1	127.199	0.116158	0.209885	0.553439	0.579963	0.764382	Not DEG
ADGRB2	12.286	0.951069	0.397296	2.39386	0.0166722	0.0734931	Not DEG
ADGRB3	3.90351	0.472847	0.626011	0.755333	0.450049	0.660228	Not DEG
ADGRD1	236.05	0.777945	0.305625	2.54542	0.0109146	0.0532279	Not DEG
ADGRE5	301.398	1.2152	0.238296	5.09955	3.40462e-07	1.09948e-05	Up
ADGRF1	1.95472	0.960636	0.880402	1.09113	0.275214	NA	Not DEG
ADGRF2	1.99514	-0.28577	0.958422	-0.298167	0.765576	NA	Not DEG
ADGRF3	2.52604	1.30385	0.737224	1.76859	0.0769624	0.218263	Not DEG
ADGRF5	683.92	-0.798098	0.189481	-4.21202	2.53095e-05	0.000415372	Down
ADGRG1	125.55	-0.7246	0.206544	-3.5082	0.000451146	0.0044239	Down
ADGRG2	2.86226	0.772531	0.664488	1.1626	0.244993	0.459436	Not DEG
ADGRG3	1.95838	0.122579	0.770426	0.159105	0.873586	NA	Not DEG
ADGRG5	3.21474	-0.202349	0.759753	-0.266335	0.789981	0.892987	Not DEG
ADGRG6	53.8347	1.43045	0.402461	3.55425	0.000379052	0.00386923	Up
ADGRL2	736.182	0.0833123	0.0661685	1.25909	0.207997	0.418015	Not DEG
ADGRL3	5.63404	0.105909	0.542255	0.195312	0.845149	0.924946	Not DEG
ADGRL4	71.1056	-0.159923	0.185656	-0.861394	0.389021	0.608394	Not DEG
ADGRV1	20.323	-0.33598	0.243825	-1.37796	0.168216	0.362381	Not DEG
ADH5	1089.07	-0.386728	0.0550728	-7.02211	2.18537e-12	2.44472e-10	Not DEG
ADI1	394.402	-0.538995	0.133581	-4.03497	5.46092e-05	0.000779532	Not DEG
ADIG	6.38475	0.650621	0.469169	1.38675	0.165518	0.358894	Not DEG
ADIPOQ	14.6604	-1.20926	0.846636	-1.42831	0.153203	0.341584	Not DEG
ADIPOR1	329.546	0.00240209	0.0766238	0.0313492	0.974991	0.987883	Not DEG
ADIPOR2	744.199	-0.450819	0.119719	-3.76564	0.000166122	0.00196142	Not DEG
ADK	197.308	0.0907034	0.0978416	0.927044	0.353904	0.576243	Not DEG
ADM	155.716	2.10653	0.490526	4.29443	1.75144e-05	0.000306777	Up
ADNP	368.579	0.0287247	0.0885492	0.324393	0.74564	0.868389	Not DEG
ADNP2	124.823	-0.288612	0.12872	-2.24217	0.0249504	0.0988546	Not DEG
ADO	22.4819	0.0713966	0.327992	0.217678	0.82768	0.914532	Not DEG
ADORA1	14.0333	-1.10875	0.412657	-2.68685	0.00721297	0.0388579	Down
ADORA2A	9.56015	-0.729379	0.418492	-1.74288	0.0813554	0.226543	Not DEG
ADORA2B	17.2913	0.24821	0.298745	0.830843	0.406062	0.624532	Not DEG
ADORA3	3.50926	1.39458	0.744509	1.87316	0.0610468	0.18575	Not DEG
ADPGK	44.4609	0.530469	0.188004	2.82158	0.00477881	0.0284265	Not DEG
ADPRH	13.3053	-0.561296	0.29489	-1.90341	0.0569872	0.176633	Not DEG
ADPRHL2	101.054	0.109646	0.160672	0.68242	0.494973	0.69851	Not DEG
ADPRM	15.7406	0.457755	0.298044	1.53586	0.124572	0.299755	Not DEG
ADRA1A	26.956	-0.516548	0.382026	-1.35213	0.176334	0.373772	Not DEG
ADRA1B	96.5711	-0.965922	0.20113	-4.80246	1.56724e-06	4.13022e-05	Down
ADRA1D	30.5083	-0.947468	0.308935	-3.06689	0.002163	0.0152006	Down
ADRA2A	2.83115	0.552824	0.739358	0.747707	0.454637	0.664624	Not DEG
ADRB1	195.095	0.450953	0.223497	2.01771	0.0436211	0.146738	Not DEG
ADRM1	393.48	-0.256652	0.114924	-2.23324	0.0255334	0.10008	Not DEG
ADSL	363.01	-0.0261907	0.111792	-0.23428	0.814768	0.90646	Not DEG
ADSS2	114.643	0.893397	0.161915	5.51769	3.43476e-08	1.46519e-06	Up
ADTRP	22.7192	-1.80874	0.406062	-4.45435	8.41488e-06	0.000169052	Down
AEBP1	921.102	0.427014	0.241902	1.76523	0.077525	0.219387	Not DEG
AEBP2	77.7913	-0.203259	0.168196	-1.20847	0.226867	0.440592	Not DEG
AEN	33.4194	0.747747	0.332539	2.2486	0.0245379	0.0977857	Not DEG
AFAP1L1	460.094	-0.100373	0.094688	-1.06004	0.289127	0.507927	Not DEG
AFAP1L2	55.1946	-0.245344	0.247998	-0.989296	0.322518	0.543713	Not DEG
AFF1	139.334	-0.853899	0.180543	-4.72963	2.24933e-06	5.57585e-05	Down
AFF2	1.68832	0.589258	0.877098	0.671826	0.501694	NA	Not DEG
AFF4	266.246	0.256505	0.138425	1.85303	0.0638783	0.191595	Not DEG
AFG1L	33.4427	0.206067	0.186969	1.10215	0.270397	0.48716	Not DEG
AFG3L2	1510.95	-0.489354	0.0985529	-4.9654	6.85599e-07	2.01507e-05	Not DEG
AFTPH	156.91	-0.0168106	0.110815	-0.151699	0.879424	0.942609	Not DEG
AGA	89.6829	0.105716	0.152755	0.69206	0.488899	0.693485	Not DEG
AGAP1	229.167	0.232795	0.091432	2.5461	0.0108935	0.0531725	Not DEG
AGAP2	14.1365	-0.813141	0.350142	-2.32232	0.0202159	0.0850777	Not DEG
AGAP3	32.0203	-0.376333	0.218018	-1.72616	0.0843189	0.231734	Not DEG
AGBL1	2.19856	-0.328152	0.743314	-0.441471	0.658872	NA	Not DEG
AGBL2	10.9873	0.570743	0.370948	1.53861	0.1239	0.298483	Not DEG
AGBL3	34.2098	-0.312204	0.257533	-1.21229	0.225403	0.438993	Not DEG
AGBL5	42.7726	0.0172793	0.202355	0.0853911	0.93195	0.969076	Not DEG
AGFG1	252.314	-0.0945901	0.0815256	-1.16025	0.245947	0.460354	Not DEG
AGFG2	66.6722	-0.296208	0.146134	-2.02696	0.042666	0.144411	Not DEG
AGK	76.1951	-0.407378	0.143976	-2.82949	0.0046622	0.027991	Not DEG
AGL	1141.49	0.493733	0.164473	3.0019	0.00268301	0.0180011	Not DEG
AGMAT	1.83094	-0.161236	0.834351	-0.193247	0.846765	NA	Not DEG
AGMO	7.09436	-0.106685	0.425582	-0.250679	0.802062	0.900462	Not DEG
AGO1	137.172	0.0137166	0.156799	0.0874788	0.930291	0.968361	Not DEG
AGO2	57.7884	0.0933454	0.188827	0.494343	0.621064	0.793025	Not DEG
AGO3	62.9382	-0.483333	0.171602	-2.8166	0.00485355	0.028695	Not DEG
AGO4	113.618	-0.0196433	0.211041	-0.0930784	0.925841	0.966059	Not DEG
AGPAT3	87.4321	-0.36623	0.12717	-2.87984	0.00397879	0.0245882	Not DEG
AGPAT4	29.1166	2.4979	0.379309	6.58538	4.53713e-11	3.8262e-09	Up
AGPAT5	274.531	0.106339	0.0935065	1.13724	0.255438	0.470781	Not DEG
AGPS	161.951	0.0267516	0.103115	0.259434	0.795301	0.896267	Not DEG
AGR2	1.52012	-0.666324	0.86971	-0.766145	0.44359	NA	Not DEG
AGT	19.3341	0.301793	0.463897	0.650559	0.515331	0.714449	Not DEG
AGTPBP1	192.152	-0.431511	0.147988	-2.91584	0.0035473	0.0225546	Not DEG
AGTR1	160.273	-0.70844	0.329691	-2.1488	0.0316503	0.116365	Not DEG
AGTR2	2.44619	0.258364	0.660349	0.391254	0.69561	0.840327	Not DEG
AGTRAP	39.1763	-0.0493216	0.184104	-0.267901	0.788775	0.892553	Not DEG
AGXT2	1.33058	0.865838	1.00858	0.858475	0.39063	NA	Not DEG
AHCTF1	202.519	-0.302827	0.123185	-2.45832	0.0139591	0.0645165	Not DEG
AHCY	50.5999	-0.0453131	0.246297	-0.183977	0.854031	0.929674	Not DEG
AHCYL1	250.938	0.169366	0.114595	1.47795	0.139421	0.321379	Not DEG
AHCYL2	157.334	0.108492	0.165561	0.655298	0.512276	0.712049	Not DEG
AHDC1	132.301	-0.0165305	0.149016	-0.110931	0.911671	0.959355	Not DEG
AHI1	47.1886	-0.0623963	0.207012	-0.301414	0.763099	0.877292	Not DEG
AHNAK	2152.74	-0.46177	0.070229	-6.5752	4.85865e-11	4.06606e-09	Not DEG
AHNAK2	25.0793	0.674788	0.27339	2.46823	0.0135785	0.0631797	Not DEG
AHSA1	881.551	-0.011888	0.0937791	-0.126766	0.899126	0.953023	Not DEG
AHSP	1.90075	1.15403	0.956533	1.20647	0.227635	NA	Not DEG
AIDA	279.115	-0.165015	0.107714	-1.53197	0.12553	0.301003	Not DEG
AIF1	14.0834	0.658272	0.406528	1.61925	0.105393	0.268204	Not DEG
AIFM1	1834.81	-0.402341	0.12863	-3.12789	0.00176069	0.0130246	Not DEG
AIFM2	266.428	-0.049467	0.120931	-0.409052	0.682501	0.832194	Not DEG
AIG1	220.042	-0.15943	0.143154	-1.1137	0.265407	0.48229	Not DEG
AIMP2	166.173	-0.0685485	0.132591	-0.51699	0.605163	0.781836	Not DEG
AIP	211.824	-0.433643	0.115132	-3.76648	0.000165568	0.00195806	Not DEG
AJAP1	1.78486	0.266565	0.878121	0.303563	0.761461	NA	Not DEG
AJUBA	255.194	0.549727	0.15146	3.62953	0.000283939	0.00305779	Not DEG
AK1	322.978	-0.381444	0.1433	-2.66185	0.00777131	0.0411579	Not DEG
AK2	729.903	-0.968551	0.085707	-11.3007	1.30155e-29	2.37815e-26	Down
AK4	15.3184	-0.75315	0.357356	-2.10757	0.0350685	0.125862	Not DEG
AK5	2.39158	-0.386756	0.716489	-0.539794	0.589339	0.770626	Not DEG
AK6	181.379	-0.032833	0.108086	-0.303767	0.761306	0.876333	Not DEG
AK8	13.2828	0.311747	0.318275	0.979489	0.327339	0.548717	Not DEG
AK9	2.0413	0.232398	0.778643	0.298465	0.765348	NA	Not DEG
AKAP1	494.864	-0.216525	0.125405	-1.72661	0.0842376	0.231583	Not DEG
AKAP10	100.956	-0.0238626	0.155748	-0.153212	0.878231	0.942266	Not DEG
AKAP11	851.128	-0.096178	0.130368	-0.737744	0.46067	0.669538	Not DEG
AKAP12	521.323	-0.729239	0.161332	-4.5201	6.1809e-06	0.00013132	Down
AKAP13	913.579	0.0083078	0.181693	0.0457245	0.96353	0.982039	Not DEG
AKAP3	3.83292	0.87442	0.741738	1.17888	0.238446	0.452186	Not DEG
AKAP4	8.57429	0.193389	0.439654	0.439866	0.660034	0.819466	Not DEG
AKAP5	3.22316	-0.0719179	0.633585	-0.113509	0.909627	0.958695	Not DEG
AKAP6	871.204	0.197762	0.157052	1.25921	0.207953	0.418003	Not DEG
AKAP7	67.836	0.16303	0.245338	0.664511	0.506364	0.707793	Not DEG
AKAP8	169.635	0.0270248	0.123332	0.219123	0.826554	0.91392	Not DEG
AKAP8L	291.948	0.0777203	0.105148	0.739151	0.459815	0.668916	Not DEG
AKAP9	467.265	0.245679	0.0930829	2.63936	0.00830635	0.0431341	Not DEG
AKIP1	80.4359	-0.00168224	0.140585	-0.011966	0.990453	0.994535	Not DEG
AKIRIN1	46.7634	-0.215616	0.187013	-1.15294	0.248933	0.463071	Not DEG
AKIRIN2	75.6154	-0.00417359	0.16175	-0.0258028	0.979415	0.990154	Not DEG
AKNA	28.1996	1.07957	0.370308	2.91532	0.00355319	0.0225688	Up
AKNAD1	3.30364	-1.02899	0.568063	-1.81141	0.0700773	0.204155	Not DEG
AKR1A1	241.286	-0.428823	0.10023	-4.27838	1.88261e-05	0.000327604	Not DEG
AKR1E2	58.6925	0.0811138	0.293252	0.2766	0.782087	0.888845	Not DEG
AKT1S1	57.1561	-0.226949	0.163764	-1.38583	0.165798	0.359077	Not DEG
AKT2	341.834	0.0277446	0.0965138	0.287468	0.773754	0.884332	Not DEG
AKT3	101.566	-0.649776	0.1302	-4.99062	6.01862e-07	1.78813e-05	Down
AKTIP	1037.67	-0.40884	0.0990707	-4.12675	3.67919e-05	0.000568971	Not DEG
ALAD	94.7956	-0.526886	0.136425	-3.86209	0.000112423	0.00143146	Not DEG
ALAS1	2045.99	-0.204189	0.0758459	-2.69216	0.00709906	0.0384331	Not DEG
ALAS2	1.52377	0.0053947	0.880147	0.00612932	0.99511	NA	Not DEG
ALCAM	2523.6	0.952491	0.132359	7.19629	6.18734e-13	7.88742e-11	Up
ALDH16A1	46.4177	-0.0621742	0.164724	-0.377445	0.705843	0.846638	Not DEG
ALDH18A1	475.292	0.256524	0.151514	1.69307	0.0904424	0.243258	Not DEG
ALDH1A1	427.218	-1.14128	0.286943	-3.97738	6.96789e-05	0.000948932	Down
ALDH1A2	20.3733	0.289043	0.326953	0.884049	0.37667	0.597948	Not DEG
ALDH1A3	20.3536	1.2938	0.307602	4.20608	2.59841e-05	0.000423904	Up
ALDH1L1	209.669	0.505508	0.196677	2.57025	0.0101625	0.0503213	Not DEG
ALDH1L2	79.3913	0.204691	0.169622	1.20674	0.227531	0.44114	Not DEG
ALDH3B2	2.8823	0.396637	0.688313	0.576245	0.56445	0.75409	Not DEG
ALDH4A1	1482.37	-0.0698904	0.211915	-0.329804	0.741548	0.865771	Not DEG
ALDH5A1	2660.25	0.376106	0.0908741	4.13876	3.49192e-05	0.000545647	Not DEG
ALDH6A1	427.935	-0.192188	0.147773	-1.30057	0.193406	0.398047	Not DEG
ALDH7A1	984.756	0.0497438	0.104378	0.476574	0.633666	0.80149	Not DEG
ALDH8A1	2.63575	1.08389	0.773195	1.40183	0.160965	0.352509	Not DEG
ALDOB	252.377	-0.585684	0.158585	-3.6932	0.000221454	0.00247734	Down
ALDOC	7.53981	-0.68274	0.454934	-1.50075	0.133421	0.313077	Not DEG
ALG11	76.2156	0.00885673	0.192153	0.046092	0.963237	0.981957	Not DEG
ALG13	237.641	-0.446372	0.154899	-2.88169	0.00395552	0.0244659	Not DEG
ALG14	33.6955	-0.324608	0.233228	-1.39181	0.163981	0.35669	Not DEG
ALG2	56.1081	-0.0638979	0.242311	-0.263702	0.79201	0.894028	Not DEG
ALG3	58.0437	0.150908	0.196901	0.766415	0.443429	0.654987	Not DEG
ALG5	72.2099	0.3175	0.161955	1.96042	0.0499465	0.16119	Not DEG
ALG6	52.5334	0.380487	0.155667	2.44423	0.0145162	0.0663918	Not DEG
ALG8	26.22	0.349245	0.22836	1.52936	0.126175	0.302136	Not DEG
ALKBH1	74.5195	-0.128695	0.159033	-0.809232	0.418382	0.634752	Not DEG
ALKBH2	34.1228	0.102152	0.226807	0.450394	0.652427	0.814376	Not DEG
ALKBH3	97.3534	-0.00416182	0.227418	-0.0183003	0.985399	0.99223	Not DEG
ALKBH4	62.9989	-0.22937	0.187649	-1.22233	0.221581	0.433939	Not DEG
ALKBH5	263.83	-0.244771	0.0916574	-2.6705	0.00757389	0.0404051	Not DEG
ALKBH6	49.3905	0.754279	0.230112	3.27788	0.00104589	0.00867333	Up
ALKBH7	304.599	-0.24818	0.109154	-2.27366	0.0229862	0.0928147	Not DEG
ALKBH8	60.6229	0.318389	0.272055	1.17031	0.241875	0.45635	Not DEG
ALMS1	192.27	0.177836	0.0942765	1.88632	0.0592512	0.181902	Not DEG
ALOX12	12.0734	0.385259	0.347867	1.10749	0.268082	0.484901	Not DEG
ALOX15	1.5738	1.39061	0.962593	1.44465	0.148555	NA	Not DEG
ALOX15B	34.6759	-0.607403	0.488489	-1.24343	0.213708	0.424358	Not DEG
ALOX5	5.65736	0.0310508	0.479524	0.0647535	0.94837	0.975794	Not DEG
ALOX5AP	4.26893	0.192642	0.576035	0.334428	0.738057	0.863663	Not DEG
ALPK1	27.007	-0.0338606	0.25065	-0.135091	0.89254	0.94907	Not DEG
ALPK2	300.234	-0.497728	0.266129	-1.87025	0.0614496	0.186406	Not DEG
ALPK3	1254.37	0.22243	0.072042	3.0875	0.00201847	0.01444	Not DEG
ALPL	121.667	-0.327344	0.238227	-1.37408	0.169416	0.363758	Not DEG
ALS2	441.01	-0.0292732	0.105988	-0.276194	0.782399	0.888919	Not DEG
ALS2CL	266.338	-0.45216	0.14278	-3.16683	0.00154108	0.0117081	Not DEG
ALX3	2.01759	1.38128	0.858385	1.60916	0.10758	NA	Not DEG
ALYREF	195.028	-0.216163	0.137963	-1.56682	0.117157	0.287595	Not DEG
AMACR	268.25	-0.395525	0.104353	-3.79025	0.000150493	0.00181303	Not DEG
AMBN	1.69892	-0.316047	0.794611	-0.397738	0.690824	NA	Not DEG
AMBRA1	174.412	-0.0314968	0.123654	-0.254717	0.798941	0.898154	Not DEG
AMDHD1	1.68697	0.161433	0.797578	0.202404	0.839601	NA	Not DEG
AMER1	19.7768	0.0576391	0.287352	0.200587	0.841021	0.922104	Not DEG
AMFR	910.26	0.0032659	0.0592944	0.0550794	0.956075	0.979118	Not DEG
AMHR2	2.99902	0.61925	0.687321	0.900962	0.367608	0.589472	Not DEG
AMIGO1	54.1348	0.143823	0.183313	0.784576	0.432702	0.648048	Not DEG
AMIGO2	20.0523	0.0931932	0.274926	0.338975	0.734629	0.861743	Not DEG
AMMECR1	14.2678	0.374123	0.316137	1.18342	0.236643	0.450638	Not DEG
AMMECR1L	38.1799	-0.114645	0.220903	-0.518982	0.603773	0.781391	Not DEG
AMN1	66.3031	0.320147	0.235897	1.35715	0.174734	0.371733	Not DEG
AMOT	22.0678	0.40164	0.254772	1.57647	0.114919	0.2839	Not DEG
AMOTL1	106.14	0.178664	0.173025	1.03259	0.301795	0.521121	Not DEG
AMOTL2	581.228	-0.289901	0.0887332	-3.26711	0.0010865	0.00892235	Not DEG
AMPD1	4.1135	1.09199	0.550895	1.98221	0.0474563	0.15521	Not DEG
AMPD2	59.8497	0.124929	0.213889	0.584083	0.559165	0.750008	Not DEG
AMPD3	25.9004	1.25814	0.25842	4.8686	1.12393e-06	3.06508e-05	Up
AMPH	35.8255	-0.223735	0.341716	-0.654741	0.512635	0.712155	Not DEG
AMT	185.608	-0.919309	0.119407	-7.69896	1.37183e-14	2.50657e-12	Down
AMZ2	274.767	0.0292676	0.134848	0.217041	0.828176	0.914606	Not DEG
ANAPC1	133.062	-0.0460513	0.144113	-0.319551	0.749308	0.869392	Not DEG
ANAPC13	95.7321	-0.0376436	0.144688	-0.260171	0.794732	0.895848	Not DEG
ANAPC16	159.7	-0.0681941	0.117717	-0.579307	0.562382	0.752336	Not DEG
ANAPC4	152.259	-0.045555	0.115967	-0.392829	0.694446	0.839661	Not DEG
ANAPC5	131.637	-0.13422	0.106809	-1.25663	0.208886	0.419181	Not DEG
ANAPC7	345.775	-0.206691	0.08617	-2.39864	0.0164561	0.0726573	Not DEG
ANGEL1	30.4465	0.292098	0.220193	1.32656	0.184655	0.385888	Not DEG
ANGEL2	193.739	0.0422294	0.102761	0.410949	0.68111	0.831423	Not DEG
ANGPT1	13.3317	0.436574	0.340814	1.28097	0.200203	0.407432	Not DEG
ANGPT2	27.4566	-0.205073	0.250686	-0.81805	0.413329	0.63084	Not DEG
ANGPT4	38.6174	0.431668	0.250013	1.72658	0.0842428	0.231583	Not DEG
ANGPTL5	44.644	0.670446	0.353267	1.89784	0.0577166	0.17844	Not DEG
ANGPTL6	3.07045	-0.321192	0.652362	-0.492353	0.62247	0.794341	Not DEG
ANK1	1755.17	-0.808329	0.137951	-5.85954	4.64158e-09	2.47018e-07	Down
ANK2	1380.12	0.21155	0.169044	1.25145	0.210771	0.421273	Not DEG
ANK3	2037.21	0.00808261	0.100523	0.0804057	0.935915	0.971347	Not DEG
ANKAR	16.8071	-0.0480538	0.2772	-0.173354	0.862373	0.933406	Not DEG
ANKFN1	2.01452	-0.339099	0.869032	-0.390203	0.696386	NA	Not DEG
ANKFY1	150.972	0.0617795	0.103959	0.59427	0.552332	0.744823	Not DEG
ANKH	273.93	-0.244031	0.152659	-1.59853	0.109925	0.275634	Not DEG
ANKIB1	188.225	0.378234	0.131603	2.87406	0.00405229	0.024944	Not DEG
ANKLE1	2.94155	0.166559	0.692818	0.240408	0.810014	0.903835	Not DEG
ANKLE2	253.966	0.130994	0.100713	1.30067	0.193372	0.398047	Not DEG
ANKMY2	371.831	-0.178414	0.114799	-1.55414	0.12015	0.292603	Not DEG
ANKRA2	191.242	-0.346949	0.108991	-3.18328	0.00145615	0.0112026	Not DEG
ANKRD1	56013.1	-0.383183	0.223753	-1.71253	0.0867995	0.236924	Not DEG
ANKRD10	385.46	0.0551974	0.0870673	0.633962	0.526106	0.72413	Not DEG
ANKRD11	603.452	-0.129613	0.0761422	-1.70225	0.0887083	0.239948	Not DEG
ANKRD12	446.494	-0.0276496	0.112721	-0.245292	0.806231	0.901672	Not DEG
ANKRD13A	88.7706	-0.449815	0.15969	-2.8168	0.00485047	0.028695	Not DEG
ANKRD13B	42.1467	-0.0535491	0.201893	-0.265235	0.790829	0.893523	Not DEG
ANKRD13C	78.407	-0.182269	0.158768	-1.14802	0.250959	0.465396	Not DEG
ANKRD13D	50.5284	-0.0955992	0.212513	-0.449852	0.652817	0.814573	Not DEG
ANKRD16	53.8596	-0.120413	0.165396	-0.728027	0.466597	0.675198	Not DEG
ANKRD17	526.989	0.218974	0.116027	1.88727	0.0591242	0.181614	Not DEG
ANKRD2	17.4584	0.996666	0.460753	2.16312	0.0305317	0.113426	Not DEG
ANKRD23	1143.26	-1.32854	0.197541	-6.72537	1.75143e-11	1.60007e-09	Down
ANKRD24	19.2605	-0.187314	0.253863	-0.737853	0.460604	0.669531	Not DEG
ANKRD27	600.302	-0.709967	0.0920357	-7.71404	1.21895e-14	2.26497e-12	Down
ANKRD28	116.408	0.211722	0.116489	1.81753	0.0691355	0.20215	Not DEG
ANKRD29	8.69872	-0.41383	0.385013	-1.07485	0.282444	0.501284	Not DEG
ANKRD33	2.52327	1.01261	0.80829	1.25278	0.210285	0.420684	Not DEG
ANKRD33B	11.9608	-0.859514	0.494799	-1.7371	0.0823703	0.228555	Not DEG
ANKRD34A	13.1441	0.516898	0.352325	1.4671	0.142348	0.325523	Not DEG
ANKRD34B	15.5989	-1.35112	0.349111	-3.87018	0.000108757	0.00138963	Down
ANKRD35	62.9426	-0.121375	0.245642	-0.494114	0.621226	0.793025	Not DEG
ANKRD37	2.80642	0.508267	0.679307	0.748214	0.454331	0.664435	Not DEG
ANKRD39	42.6734	0.231354	0.190942	1.21165	0.225648	0.439236	Not DEG
ANKRD40	173.438	0.176214	0.184272	0.956275	0.338933	0.560526	Not DEG
ANKRD44	20.9369	-0.543747	0.280936	-1.93548	0.0529314	0.16781	Not DEG
ANKRD46	61.8757	0.168675	0.165483	1.01929	0.308067	0.527709	Not DEG
ANKRD49	20.396	0.114553	0.248237	0.461468	0.644463	0.808754	Not DEG
ANKRD50	124.269	0.275859	0.200101	1.3786	0.168018	0.362239	Not DEG
ANKRD52	234.069	0.126984	0.131452	0.966011	0.334039	0.555195	Not DEG
ANKRD54	53.3634	-0.104287	0.155646	-0.67003	0.502839	0.705119	Not DEG
ANKRD55	6.86598	0.768355	0.63567	1.20873	0.226765	0.440473	Not DEG
ANKRD6	186.48	-0.243268	0.157074	-1.54875	0.121441	0.294841	Not DEG
ANKRD60	1.49973	-1.44725	0.852008	-1.69864	0.0893874	NA	Not DEG
ANKRD66	1.67084	-0.307148	0.816144	-0.37634	0.706664	NA	Not DEG
ANKS1A	572.325	-0.894849	0.178639	-5.00927	5.46366e-07	1.65009e-05	Down
ANKS3	135.28	-0.0304246	0.144346	-0.210775	0.833063	0.917139	Not DEG
ANKS4B	7.45762	0.533895	0.613731	0.869917	0.384346	0.603838	Not DEG
ANKS6	21.6813	-0.274435	0.262646	-1.04488	0.296077	0.514322	Not DEG
ANKZF1	130.322	0.0846239	0.11923	0.709753	0.477857	0.685073	Not DEG
ANLN	24.5513	1.98362	0.27501	7.21289	5.47747e-13	7.14875e-11	Up
ANO1	51.0638	-0.0344946	0.219488	-0.157159	0.875119	0.941043	Not DEG
ANO10	561.943	-0.00157629	0.100029	-0.0157583	0.987427	0.993215	Not DEG
ANO2	226.629	0.0137871	0.127955	0.10775	0.914194	0.960543	Not DEG
ANO3	3.18346	-0.268732	0.632496	-0.424875	0.670928	0.82589	Not DEG
ANO4	17.8599	-0.581061	0.315325	-1.84274	0.0653674	0.194577	Not DEG
ANO5	4.14834	0.17115	0.655156	0.261236	0.79391	0.895436	Not DEG
ANO6	139.021	-0.149001	0.162103	-0.919179	0.358002	0.580159	Not DEG
ANO8	378.874	0.102973	0.0928277	1.10929	0.267303	0.484276	Not DEG
ANOS1	33.888	0.23049	0.365015	0.631453	0.527744	0.725506	Not DEG
ANP32E	131.126	0.235766	0.148484	1.58782	0.112327	0.279203	Not DEG
ANPEP	2.70144	0.404196	0.683267	0.591564	0.554142	0.746387	Not DEG
ANTKMT	120.497	-0.375398	0.172683	-2.17392	0.0297114	0.111093	Not DEG
ANTXR1	21.8018	0.509367	0.327231	1.55659	0.119567	0.291745	Not DEG
ANTXR2	1979.56	0.54538	0.200893	2.71478	0.00663194	0.0365173	Not DEG
ANXA1	244.485	-0.491524	0.130542	-3.76524	0.000166388	0.00196142	Not DEG
ANXA11	29.013	-0.252561	0.222926	-1.13294	0.257241	0.473018	Not DEG
ANXA13	2.43908	0.448017	0.768033	0.58333	0.559671	0.750082	Not DEG
ANXA3	530.667	0.0519508	0.161861	0.320959	0.748241	0.869374	Not DEG
ANXA4	167.104	0.270129	0.135291	1.99665	0.0458629	0.151737	Not DEG
ANXA6	2822.76	0.105965	0.130691	0.810804	0.417479	0.633908	Not DEG
ANXA7	287.585	-0.273759	0.100131	-2.73402	0.00625668	0.0348006	Not DEG
ANXA9	175.121	-0.515787	0.11444	-4.50704	6.57372e-06	0.000137393	Not DEG
AOAH	6.63242	1.29789	0.598607	2.16818	0.0301448	0.112522	Not DEG
AOC2	3.29882	0.811085	0.769754	1.05369	0.292023	0.510435	Not DEG
AOX1	370.043	0.41208	0.188957	2.18081	0.0291974	0.109771	Not DEG
AP1AR	53.4043	-0.0435024	0.167912	-0.259079	0.795574	0.89639	Not DEG
AP1B1	321.36	-0.194564	0.0849264	-2.29097	0.0219649	0.0900527	Not DEG
AP1G1	346.561	0.0518398	0.0963372	0.538108	0.590503	0.771379	Not DEG
AP1G2	35.1731	-0.0635148	0.223231	-0.284524	0.776009	0.885266	Not DEG
AP1M1	156.147	0.0738039	0.112175	0.657936	0.510579	0.711243	Not DEG
AP1M2	1.71085	0.195087	0.822124	0.237296	0.812427	NA	Not DEG
AP1S1	38.6536	0.203898	0.227926	0.894578	0.371013	0.592917	Not DEG
AP1S2	297.369	0.289896	0.0812116	3.56964	0.000357477	0.0036937	Not DEG
AP1S3	59.8809	0.856178	0.193727	4.4195	9.89282e-06	0.000195063	Up
AP2A1	458.014	0.0217756	0.0795506	0.273732	0.784291	0.889804	Not DEG
AP2B1	1262.89	0.328259	0.0994293	3.30143	0.000961922	0.00809858	Not DEG
AP2S1	159.352	-0.119191	0.115996	-1.02754	0.304164	0.523548	Not DEG
AP3B1	298.699	0.0807565	0.0924101	0.873892	0.382177	0.602243	Not DEG
AP3B2	1.70764	0.882685	0.840604	1.05006	0.29369	NA	Not DEG
AP3D1	551.565	-0.0265104	0.0624246	-0.424678	0.671071	0.825975	Not DEG
AP3M1	397.022	0.0512783	0.130012	0.394411	0.693277	0.839223	Not DEG
AP3M2	23.3563	-0.207686	0.311194	-0.667384	0.504527	0.706231	Not DEG
AP4B1	59.1055	0.141	0.225663	0.624827	0.532085	0.729369	Not DEG
AP4E1	160.728	0.0577047	0.133015	0.433819	0.66442	0.822125	Not DEG
AP4M1	66.2106	0.315663	0.188227	1.67703	0.0935362	0.24799	Not DEG
AP4S1	79.0539	-0.134016	0.146943	-0.912031	0.361753	0.584215	Not DEG
AP5B1	35.4782	0.049887	0.295082	0.169061	0.865748	0.935093	Not DEG
AP5M1	46.1396	-0.10356	0.191486	-0.540825	0.588628	0.770155	Not DEG
AP5S1	38.2549	-0.0580692	0.239461	-0.2425	0.808393	0.902925	Not DEG
APAF1	64.1409	0.472918	0.199872	2.36611	0.0179762	0.0778146	Not DEG
APBA1	404.422	-0.0266686	0.19778	-0.13484	0.892738	0.949097	Not DEG
APBA3	68.9105	-0.0566554	0.16385	-0.345777	0.72951	0.85839	Not DEG
APBB1	406.908	-0.208003	0.114442	-1.81754	0.0691347	0.20215	Not DEG
APBB1IP	25.5897	-0.0132303	0.365815	-0.0361665	0.97115	0.985898	Not DEG
APBB2	125.743	-0.00953599	0.19012	-0.0501579	0.959997	0.981063	Not DEG
APBB3	61.2927	0.0900187	0.15604	0.576897	0.564009	0.753685	Not DEG
APC2	19.111	0.386263	0.263664	1.46498	0.142926	0.326251	Not DEG
APCDD1	63.2214	0.0885483	0.201336	0.439804	0.660079	0.819466	Not DEG
APEH	611.472	-0.227602	0.112473	-2.02361	0.0430105	0.14516	Not DEG
APEX2	79.1525	-0.339599	0.144217	-2.35479	0.0185333	0.0795849	Not DEG
APH1A	294.075	0.425715	0.0969926	4.38914	1.13797e-05	0.000217725	Not DEG
APH1B	14.3356	-0.713194	0.319487	-2.23231	0.0255947	0.100212	Not DEG
API5	295.407	-0.00711196	0.127765	-0.0556644	0.955609	0.979006	Not DEG
APIP	48.5974	0.0580062	0.187039	0.310129	0.756463	0.872774	Not DEG
APLF	74.3503	0.327389	0.143791	2.27684	0.0227961	0.0923211	Not DEG
APLN	6.95634	-1.42441	0.552495	-2.57815	0.00993322	0.0495441	Down
APLNR	5.79871	-0.772984	0.523381	-1.47691	0.139701	0.321753	Not DEG
APLP1	196.665	-0.827256	0.178987	-4.62189	3.80266e-06	8.70324e-05	Down
APLP2	2082.39	0.0593749	0.0828594	0.716575	0.473636	0.682051	Not DEG
APMAP	223.284	0.314887	0.117852	2.6719	0.0075424	0.0402764	Not DEG
APOA1	289.26	-1.89064	0.736882	-2.56573	0.0102959	0.05089	Not DEG
APOBEC2	1170.94	0.287007	0.151752	1.89128	0.0585866	0.180366	Not DEG
APOBEC3F	51.056	0.361441	0.205901	1.75541	0.079189	0.222709	Not DEG
APOD	36.3762	-0.579678	0.271506	-2.13505	0.0327571	0.119427	Not DEG
APOE	113.138	0.299497	0.292555	1.02373	0.305962	0.525253	Not DEG
APOM	27.1259	0.435357	0.282257	1.54242	0.122973	0.297124	Not DEG
APOO	321.824	-0.223037	0.0931168	-2.39524	0.0166095	0.073246	Not DEG
APOOL	578.192	0.0508944	0.0680821	0.747545	0.454735	0.664624	Not DEG
APP	6924.57	0.0997684	0.112414	0.887506	0.374807	0.596309	Not DEG
APPBP2	131.678	-0.152799	0.128579	-1.18837	0.234688	0.448021	Not DEG
APPL1	311.786	-0.0102021	0.101842	-0.100176	0.920205	0.963554	Not DEG
APPL2	144.413	-0.0357236	0.118244	-0.302118	0.762562	0.876951	Not DEG
APTX	40.4189	-0.00294163	0.209629	-0.0140326	0.988804	0.993987	Not DEG
AQP11	10.1332	0.113838	0.401793	0.283325	0.776928	0.885742	Not DEG
AQP3	5.32636	-2.47283	0.608275	-4.06531	4.79685e-05	0.000707778	Down
AQP4	1.85341	-0.111041	0.769388	-0.144324	0.885245	NA	Not DEG
AQR	256.95	0.257959	0.149203	1.72892	0.0838242	0.231006	Not DEG
AR	5.05125	0.263887	0.494031	0.53415	0.593238	0.773082	Not DEG
ARAF	726.189	-0.311971	0.133253	-2.34119	0.0192224	0.0816803	Not DEG
ARAP1	256.818	0.283231	0.12083	2.34405	0.0190758	0.0812465	Not DEG
ARAP2	12.9307	-0.127685	0.324372	-0.393637	0.693849	0.83943	Not DEG
ARAP3	283.934	-0.299314	0.143264	-2.08925	0.0366857	0.129278	Not DEG
ARCN1	790.241	0.115695	0.0988972	1.16986	0.242059	0.456432	Not DEG
AREL1	191.155	0.119357	0.108712	1.09792	0.272239	0.489547	Not DEG
ARF1	654.652	-0.0138056	0.0997793	-0.138361	0.889955	0.947977	Not DEG
ARF4	351.472	0.34984	0.121398	2.88176	0.0039546	0.0244659	Not DEG
ARF5	54.4072	-0.123531	0.16464	-0.750307	0.45307	0.663574	Not DEG
ARF6	96.2356	0.0605688	0.137677	0.439933	0.659986	0.819466	Not DEG
ARFGAP1	216.82	0.0576186	0.132435	0.435071	0.663511	0.82165	Not DEG
ARFGAP2	275.456	-0.238845	0.104402	-2.28774	0.0221526	0.0906529	Not DEG
ARFGAP3	75.5783	0.248608	0.179497	1.38503	0.166044	0.359362	Not DEG
ARFGEF1	337.719	0.164146	0.0934686	1.75616	0.0790603	0.222469	Not DEG
ARFGEF2	168.662	0.324021	0.162582	1.99297	0.046265	0.152588	Not DEG
ARFGEF3	61.6436	0.0551626	0.284132	0.194144	0.846063	0.925139	Not DEG
ARFIP1	162.716	-0.135826	0.136369	-0.996019	0.319241	0.540934	Not DEG
ARFIP2	76.9336	0.0977677	0.147902	0.661032	0.508592	0.709929	Not DEG
ARG1	2.19078	0.805509	0.775	1.03937	0.298634	NA	Not DEG
ARG2	70.7675	0.146999	0.154252	0.952975	0.340603	0.562269	Not DEG
ARGLU1	523.825	-0.0752612	0.088551	-0.849919	0.39537	0.615077	Not DEG
ARHGAP1	110.747	0.596972	0.215677	2.76789	0.00564203	0.032249	Up
ARHGAP10	849.43	0.211826	0.130832	1.61907	0.105433	0.268244	Not DEG
ARHGAP12	108.222	0.248509	0.136202	1.82456	0.0680677	0.199846	Not DEG
ARHGAP17	171.531	-0.244176	0.108875	-2.24271	0.0249154	0.098752	Not DEG
ARHGAP18	358.974	-0.182916	0.0966105	-1.89333	0.0583137	0.179779	Not DEG
ARHGAP20	8.04886	0.396032	0.410092	0.965713	0.334188	0.555274	Not DEG
ARHGAP21	590.546	-0.265235	0.0854424	-3.10426	0.00190756	0.0138219	Not DEG
ARHGAP22	12.0993	0.28665	0.346629	0.826967	0.408256	0.626105	Not DEG
ARHGAP23	222.625	-0.260571	0.147017	-1.77239	0.0763307	0.217072	Not DEG
ARHGAP24	185.544	-0.47641	0.14082	-3.38312	0.000716664	0.00641371	Not DEG
ARHGAP25	31.1759	-0.327136	0.26458	-1.23643	0.216298	0.428105	Not DEG
ARHGAP26	366.56	-0.200569	0.173451	-1.15634	0.247541	0.461686	Not DEG
ARHGAP28	116.363	-0.769447	0.181636	-4.23621	2.27327e-05	0.000379328	Down
ARHGAP29	309.204	-0.56488	0.161413	-3.4996	0.000465953	0.00453663	Not DEG
ARHGAP30	32.569	0.594114	0.295336	2.01166	0.0442563	0.148102	Not DEG
ARHGAP31	226.913	-0.481212	0.177528	-2.71063	0.00671554	0.0367745	Not DEG
ARHGAP32	16.8225	0.133477	0.347519	0.384085	0.700916	0.843089	Not DEG
ARHGAP33	4.85739	0.208034	0.473725	0.439144	0.660557	0.819546	Not DEG
ARHGAP35	722.469	-0.212004	0.088399	-2.39827	0.0164729	0.0727024	Not DEG
ARHGAP39	77.6795	-0.0659898	0.142446	-0.463261	0.643177	0.807713	Not DEG
ARHGAP4	14.4449	0.42481	0.341531	1.24384	0.213558	0.424213	Not DEG
ARHGAP42	125.091	-0.276285	0.17669	-1.56367	0.117896	0.288695	Not DEG
ARHGAP44	220.13	0.0723629	0.134708	0.537185	0.59114	0.771523	Not DEG
ARHGAP5	752.344	-0.234853	0.0911566	-2.57637	0.0099845	0.0496868	Not DEG
ARHGAP6	35.9541	-0.356996	0.232019	-1.53865	0.12389	0.298483	Not DEG
ARHGAP9	3.91863	-0.112904	0.686407	-0.164486	0.869349	0.93732	Not DEG
ARHGDIA	311.895	-0.208904	0.0975711	-2.14105	0.0322704	0.118084	Not DEG
ARHGDIB	108.873	-0.302629	0.162817	-1.85871	0.0630683	0.189808	Not DEG
ARHGDIG	7.3845	-1.32744	0.547633	-2.42396	0.0153521	0.0690907	Not DEG
ARHGEF1	93.1563	-0.213569	0.172689	-1.23672	0.216189	0.428044	Not DEG
ARHGEF10	139.926	0.0627563	0.129859	0.483266	0.628907	0.798762	Not DEG
ARHGEF11	206.748	0.247868	0.0929031	2.66803	0.0076297	0.0406238	Not DEG
ARHGEF12	917.626	0.443932	0.115543	3.84213	0.00012197	0.00152993	Not DEG
ARHGEF15	129.586	-0.538874	0.176622	-3.051	0.00228084	0.0158611	Not DEG
ARHGEF16	1.50805	-0.0899383	0.858546	-0.104757	0.916569	NA	Not DEG
ARHGEF17	306.16	-0.0131961	0.0789129	-0.167224	0.867194	0.936056	Not DEG
ARHGEF19	4.36812	-0.783246	0.546887	-1.43219	0.152089	0.339998	Not DEG
ARHGEF26	29.44	-0.0679331	0.421951	-0.160998	0.872095	0.938727	Not DEG
ARHGEF28	159.007	-0.998639	0.192917	-5.17651	2.2607e-07	7.67307e-06	Down
ARHGEF3	97.3455	0.044709	0.137616	0.324883	0.74527	0.868389	Not DEG
ARHGEF37	442.54	-0.396289	0.126351	-3.13641	0.00171027	0.0127289	Not DEG
ARHGEF38	1.64739	1.27702	0.962761	1.32641	0.184703	NA	Not DEG
ARHGEF39	5.92556	1.51697	0.540652	2.80582	0.00501894	0.029532	Up
ARHGEF4	9.45909	0.0383292	0.399806	0.0958695	0.923624	0.965725	Not DEG
ARHGEF40	160.26	0.288743	0.164965	1.75034	0.0800605	0.224241	Not DEG
ARHGEF5	6.03013	-0.482626	0.562324	-0.85827	0.390743	0.609869	Not DEG
ARHGEF6	122.498	0.611807	0.28839	2.12146	0.0338831	0.122554	Not DEG
ARHGEF7	298.672	0.0946549	0.117422	0.806108	0.42018	0.636579	Not DEG
ARHGEF9	26.3455	-0.199277	0.23165	-0.86025	0.389651	0.608771	Not DEG
ARID1A	383.872	0.162394	0.115964	1.40038	0.161398	0.352893	Not DEG
ARID1B	250.096	-0.129585	0.0979774	-1.3226	0.185968	0.387863	Not DEG
ARID2	114.87	0.135156	0.11859	1.13969	0.254416	0.469327	Not DEG
ARID3B	16.4338	0.179292	0.287057	0.624585	0.532243	0.729464	Not DEG
ARID3C	2.53248	-1.62796	0.728507	-2.23465	0.0254402	0.1	Not DEG
ARID4A	127.717	0.0566734	0.139431	0.406463	0.684403	0.833123	Not DEG
ARID4B	159.152	0.0966241	0.113079	0.854486	0.392836	0.612263	Not DEG
ARID5A	93.5496	1.94998	0.571451	3.41233	0.000644112	0.00588336	Up
ARID5B	251.029	1.15015	0.267756	4.29552	1.74281e-05	0.000306777	Up
ARIH1	285.807	-0.130624	0.0902814	-1.44685	0.147939	0.333769	Not DEG
ARIH2	364.819	-0.427634	0.0837428	-5.10652	3.28152e-07	1.07069e-05	Not DEG
ARL1	183.162	0.360501	0.112759	3.19708	0.00138825	0.0108092	Not DEG
ARL10	20.8859	-0.595884	0.267677	-2.22613	0.0260053	0.101277	Not DEG
ARL11	3.71446	1.10276	0.64836	1.70084	0.0889724	0.240484	Not DEG
ARL13B	57.5772	-0.0977965	0.161042	-0.607274	0.543669	0.738561	Not DEG
ARL14EP	196.225	0.0150288	0.14428	0.104164	0.917039	0.961965	Not DEG
ARL15	28.5168	-0.0377042	0.276693	-0.136267	0.89161	0.948634	Not DEG
ARL16	34.8455	-0.0338429	0.196538	-0.172195	0.863284	0.933628	Not DEG
ARL2	195.424	-0.285532	0.139911	-2.04082	0.0412692	0.140639	Not DEG
ARL2BP	113.937	0.340133	0.123258	2.75951	0.00578875	0.0329384	Not DEG
ARL3	398.153	0.086724	0.116358	0.745322	0.456077	0.665776	Not DEG
ARL4A	32.6343	0.270889	0.26365	1.02746	0.304205	0.523548	Not DEG
ARL4C	16.7645	2.40173	0.487354	4.9281	8.30351e-07	2.34014e-05	Up
ARL4D	6.54439	0.261127	0.567383	0.460231	0.645351	0.809309	Not DEG
ARL5A	79.8255	-0.0757096	0.231699	-0.326758	0.743851	0.86775	Not DEG
ARL5B	8.98871	0.331614	0.392326	0.84525	0.397971	0.617458	Not DEG
ARL6	38.1345	-0.0340912	0.239758	-0.14219	0.88693	0.946669	Not DEG
ARL6IP1	107.945	-0.125819	0.176976	-0.710935	0.477124	0.684649	Not DEG
ARL6IP4	88.4843	-0.0579417	0.201446	-0.287629	0.77363	0.884332	Not DEG
ARL6IP5	977.563	-0.0139238	0.103183	-0.134942	0.892657	0.949097	Not DEG
ARL6IP6	34.634	0.178464	0.232	0.769242	0.441749	0.654269	Not DEG
ARL8B	253.504	0.176027	0.104122	1.69059	0.0909155	0.243718	Not DEG
ARMC1	91.7174	-0.0273978	0.155467	-0.17623	0.860114	0.932222	Not DEG
ARMC10	127.754	-0.0548519	0.126894	-0.432264	0.66555	0.823059	Not DEG
ARMC12	7.64097	0.5371	0.420654	1.27682	0.201665	0.409418	Not DEG
ARMC2	38.9301	0.430102	0.219717	1.95753	0.0502856	0.161948	Not DEG
ARMC3	4.51544	-0.502342	0.505816	-0.993132	0.320645	0.541852	Not DEG
ARMC4	2.82055	0.105074	0.695899	0.15099	0.879983	0.942743	Not DEG
ARMC5	41.3077	0.0713056	0.223026	0.319718	0.749182	0.869392	Not DEG
ARMC6	52.3289	-0.229491	0.182702	-1.25609	0.209082	0.419274	Not DEG
ARMC7	18.3116	0.193229	0.254785	0.758401	0.448211	0.658943	Not DEG
ARMC8	158.39	-0.100706	0.129891	-0.775315	0.438153	0.651672	Not DEG
ARMC9	52.2376	-0.0102897	0.172628	-0.0596066	0.952469	0.977456	Not DEG
ARMCX1	92.0193	0.113309	0.182068	0.622345	0.533715	0.730021	Not DEG
ARMCX2	154.599	0.176114	0.186473	0.944451	0.344939	0.567079	Not DEG
ARMCX3	499.354	0.498059	0.0978867	5.08811	3.61642e-07	1.15588e-05	Not DEG
ARMH1	27.6403	-0.621522	0.369384	-1.68259	0.0924547	0.246074	Not DEG
ARMH3	177.662	-0.195465	0.101522	-1.92535	0.0541862	0.170751	Not DEG
ARMH4	126.62	-0.183017	0.173422	-1.05533	0.291276	0.509535	Not DEG
ARMT1	13.851	0.474104	0.335908	1.41141	0.158123	0.348164	Not DEG
ARNT	299.365	-0.239521	0.0972216	-2.46366	0.0137528	0.0638053	Not DEG
ARNT2	28.8706	0.839549	0.649676	1.29226	0.196268	0.402486	Not DEG
ARNTL	26.4403	0.0267714	0.337373	0.0793525	0.936752	0.971765	Not DEG
ARNTL2	2.22864	0.707652	0.833192	0.849326	0.3957	NA	Not DEG
ARPC1B	267.919	-0.282042	0.149377	-1.88812	0.0590098	0.181313	Not DEG
ARPC3	169.37	0.123164	0.133178	0.924806	0.355067	0.577279	Not DEG
ARPC5	116.339	0.210797	0.128697	1.63793	0.101436	0.261358	Not DEG
ARPC5L	91.4296	-0.24173	0.128574	-1.88008	0.0600972	0.183522	Not DEG
ARRB1	531.059	-0.782121	0.138852	-5.63278	1.77329e-08	8.2028e-07	Down
ARRB2	26.6621	0.263304	0.255888	1.02898	0.303488	0.522949	Not DEG
ARRDC1	67.1885	-0.210891	0.174731	-1.20695	0.227453	0.44114	Not DEG
ARRDC2	52.9322	-1.15848	0.185651	-6.24011	4.37269e-10	2.95912e-08	Down
ARRDC3	180.64	0.518854	0.113604	4.56722	4.94244e-06	0.000108368	Not DEG
ARRDC4	68.4626	-0.431217	0.494969	-0.871199	0.383645	0.603084	Not DEG
ARRDC5	11.8142	-0.0600969	0.324813	-0.18502	0.853213	0.929307	Not DEG
ARSA	202.388	0.684711	0.161523	4.2391	2.24421e-05	0.000376772	Up
ARSB	263.474	1.46128	0.24047	6.07675	1.2264e-09	7.5534e-08	Up
ARSD	19.8525	1.26668	0.33883	3.73839	0.000185206	0.00215543	Up
ARSG	288.313	0.236999	0.123696	1.91597	0.0553685	0.173378	Not DEG
ARSH	3.38724	2.40061	0.879972	2.72806	0.00637087	0.035364	Up
ARSI	7.63677	0.220807	0.514994	0.428757	0.6681	0.824632	Not DEG
ARSJ	4.5315	0.854653	0.569382	1.50102	0.133351	0.312978	Not DEG
ARSK	67.427	0.082074	0.151277	0.542542	0.587445	0.76925	Not DEG
ARSL	8.63416	0.138442	0.425668	0.325236	0.745003	0.868389	Not DEG
ART3	3186.71	-0.720299	0.197393	-3.64905	0.000263208	0.00287405	Down
ART4	14.5196	0.536477	0.323273	1.65951	0.0970124	0.25383	Not DEG
ARV1	109.649	0.175264	0.178823	0.980095	0.327039	0.548299	Not DEG
AS3MT	102.746	-0.248866	0.213032	-1.16821	0.242721	0.457129	Not DEG
ASAH1	333.423	0.0100116	0.158457	0.0631823	0.949621	0.976247	Not DEG
ASAH2	2.94679	1.34969	0.84174	1.60345	0.108835	0.273799	Not DEG
ASAP1	65.9204	-0.115221	0.244353	-0.471535	0.637259	0.803574	Not DEG
ASAP2	53.4361	0.305855	0.244073	1.25313	0.210159	0.420509	Not DEG
ASAP3	24.749	0.0131023	0.289122	0.0453177	0.963854	0.98213	Not DEG
ASB10	50.3463	-0.529491	0.180651	-2.93102	0.00337854	0.0217261	Not DEG
ASB11	749.546	0.190675	0.152015	1.25432	0.209726	0.420013	Not DEG
ASB13	12.06	0.318074	0.319801	0.994601	0.319931	0.541516	Not DEG
ASB14	128.959	0.0932954	0.238587	0.391032	0.695773	0.840402	Not DEG
ASB15	366.008	-0.239208	0.171026	-1.39866	0.161915	0.35367	Not DEG
ASB16	24.9274	-0.496818	0.28428	-1.74764	0.0805269	0.224921	Not DEG
ASB18	128.184	2.07766	0.47181	4.40361	1.06465e-05	0.000206146	Up
ASB2	1016.78	-0.714062	0.160224	-4.45666	8.32461e-06	0.000167762	Down
ASB3	88.1391	-0.153382	0.143193	-1.07115	0.284101	0.503329	Not DEG
ASB4	153.609	0.00532967	0.164511	0.032397	0.974155	0.98763	Not DEG
ASB5	33.7063	0.799951	0.296698	2.69618	0.00701395	0.0380475	Up
ASB6	51.6532	-0.440186	0.196977	-2.23471	0.0254364	0.1	Not DEG
ASB7	25.3353	0.0717104	0.261751	0.273964	0.784112	0.889694	Not DEG
ASB8	280.752	-0.101522	0.095659	-1.06129	0.288558	0.50757	Not DEG
ASB9	9.61885	0.233631	0.384371	0.607827	0.543302	0.738561	Not DEG
ASCC1	133.873	0.199868	0.154618	1.29266	0.19613	0.402353	Not DEG
ASCC2	308.376	-0.0851232	0.0824827	-1.03201	0.302066	0.521176	Not DEG
ASCC3	191.08	0.113951	0.115043	0.99051	0.321925	0.54324	Not DEG
ASH1L	390.406	-0.0530476	0.155671	-0.340767	0.733279	0.861158	Not DEG
ASH2L	125.793	-0.105826	0.138762	-0.762646	0.445674	0.656534	Not DEG
ASIC1	1.67478	-0.160858	0.89463	-0.179803	0.857307	NA	Not DEG
ASIC4	10.0227	0.967281	0.433529	2.23118	0.0256694	0.100361	Not DEG
ASMTL	247.292	-0.610722	0.160136	-3.81377	0.000136864	0.00168133	Down
ASNS	34.1633	-0.0891555	0.218799	-0.407477	0.683657	0.832678	Not DEG
ASPA	3.79641	0.485602	0.591317	0.821222	0.41152	0.629194	Not DEG
ASPH	1408.12	0.486876	0.0807001	6.03315	1.60799e-09	9.633e-08	Not DEG
ASPHD1	1.51989	1.28248	0.968326	1.32443	0.18536	NA	Not DEG
ASPHD2	2.93878	-0.240111	0.668885	-0.358973	0.719616	0.853065	Not DEG
ASPM	3.41318	1.08627	0.589565	1.8425	0.0654027	0.194577	Not DEG
ASPRV1	1.80839	0.297194	0.906418	0.327877	0.743005	NA	Not DEG
ASPSCR1	200.096	-0.251473	0.109346	-2.2998	0.0214595	0.0887092	Not DEG
ASRGL1	135.552	-0.1607	0.147554	-1.08909	0.276112	0.493482	Not DEG
ASS1	153.864	-0.825926	0.604889	-1.36542	0.172122	0.368333	Not DEG
ASTE1	27.2597	0.454526	0.217454	2.09022	0.0365983	0.129028	Not DEG
ASTN1	194.514	-2.20564	0.552285	-3.99367	6.50579e-05	0.000904007	Down
ASTN2	41.6448	-1.85446	0.421326	-4.40148	1.07513e-05	0.000207511	Down
ASXL1	158.73	-0.269973	0.144315	-1.87072	0.0613839	0.186345	Not DEG
ASXL2	67.3946	-0.140665	0.239488	-0.587355	0.556965	0.748744	Not DEG
ASXL3	8.94972	0.508712	0.387136	1.31404	0.188833	0.392004	Not DEG
ATAD1	776.683	0.078487	0.0883241	0.888625	0.374205	0.596183	Not DEG
ATAD2	91.3401	1.43612	0.232485	6.17724	6.52327e-10	4.20107e-08	Up
ATAD2B	36.8058	-0.0210524	0.232755	-0.0904487	0.927931	0.96719	Not DEG
ATAD3A	105.159	0.00336105	0.1208	0.0278233	0.977803	0.989606	Not DEG
ATAD5	5.94567	0.383462	0.575708	0.666071	0.505366	0.706855	Not DEG
ATAT1	110.923	0.101001	0.162709	0.620744	0.534768	0.73055	Not DEG
ATE1	29.0445	-0.152152	0.223443	-0.680944	0.495907	0.699425	Not DEG
ATF1	106.361	-0.104325	0.118867	-0.877656	0.38013	0.600903	Not DEG
ATF2	113.147	0.0265971	0.122452	0.217204	0.828049	0.914558	Not DEG
ATF3	1536.44	-0.13181	0.578051	-0.228025	0.819626	0.909102	Not DEG
ATF4	1615.51	-0.715036	0.0878782	-8.13668	4.06269e-16	9.68245e-14	Down
ATF6	75.7487	0.420812	0.176509	2.38408	0.0171219	0.0749628	Not DEG
ATF7IP	107.765	-0.354972	0.217848	-1.62945	0.103218	0.26476	Not DEG
ATF7IP2	12.2754	-0.311448	0.438509	-0.710243	0.477553	0.684845	Not DEG
ATG10	60.0309	-0.156107	0.158462	-0.985142	0.324555	0.545636	Not DEG
ATG101	76.9896	-0.142361	0.16015	-0.888923	0.374044	0.596183	Not DEG
ATG12	312.064	0.0291636	0.0750236	0.388726	0.697479	0.841473	Not DEG
ATG13	225.487	-0.046863	0.10073	-0.465235	0.641764	0.806934	Not DEG
ATG14	45.6764	-0.33493	0.232225	-1.44227	0.149227	0.33586	Not DEG
ATG16L1	150.077	-0.0553857	0.111778	-0.495497	0.62025	0.79224	Not DEG
ATG16L2	65.9802	-0.0378564	0.207807	-0.182171	0.855449	0.93039	Not DEG
ATG2A	64.9497	-0.0880181	0.144588	-0.608751	0.542689	0.738243	Not DEG
ATG2B	136.01	0.108286	0.125053	0.86592	0.386534	0.606026	Not DEG
ATG3	189.519	0.0780468	0.103126	0.756809	0.449165	0.659725	Not DEG
ATG4A	296.646	-0.345797	0.0830895	-4.16174	3.15827e-05	0.000500669	Not DEG
ATG4B	124.207	-0.102284	0.115787	-0.883385	0.377028	0.598336	Not DEG
ATG4C	68.395	-0.00885263	0.1452	-0.0609685	0.951384	0.976864	Not DEG
ATG4D	66.6336	0.108627	0.154502	0.703078	0.482007	0.688741	Not DEG
ATG5	181.769	-0.298273	0.104358	-2.85816	0.00426107	0.0259408	Not DEG
ATG7	53.4198	0.327509	0.1711	1.91414	0.0556023	0.173864	Not DEG
ATG9B	20.4432	-0.318896	0.265748	-1.19999	0.230143	0.443809	Not DEG
ATIC	135.129	-0.0927959	0.107889	-0.860108	0.38973	0.608784	Not DEG
ATL1	73.1416	-0.559642	0.142126	-3.93764	8.22883e-05	0.00109614	Not DEG
ATL2	277.007	-0.227257	0.0889944	-2.55361	0.0106612	0.0523648	Not DEG
ATL3	49.867	-0.274672	0.187632	-1.46388	0.143227	0.326851	Not DEG
ATM	143.845	0.383916	0.222069	1.72881	0.0838432	0.231006	Not DEG
ATN1	376.429	-0.085878	0.124639	-0.689015	0.490814	0.695193	Not DEG
ATOH8	12.5741	-0.368973	0.352349	-1.04718	0.295018	0.513363	Not DEG
ATP10A	31.4167	0.411897	0.274297	1.50165	0.133188	0.312788	Not DEG
ATP10B	1.97883	1.125	0.806684	1.3946	0.163136	NA	Not DEG
ATP10D	60.4088	0.848628	0.18767	4.52191	6.1284e-06	0.000130711	Up
ATP11A	104.458	0.112207	0.148173	0.757271	0.448888	0.659584	Not DEG
ATP11B	167.985	-0.0100086	0.147113	-0.0680334	0.945759	0.974744	Not DEG
ATP11C	11.0804	-0.0161336	0.34613	-0.0466114	0.962823	0.981718	Not DEG
ATP13A1	154.218	0.0963171	0.125124	0.769775	0.441433	0.654135	Not DEG
ATP13A2	39.781	-0.636222	0.233869	-2.72041	0.00652002	0.0360459	Down
ATP13A3	1366.08	0.454894	0.12604	3.60913	0.00030722	0.00325467	Not DEG
ATP13A5	38.4743	-0.942059	0.438265	-2.14952	0.0315932	0.116305	Not DEG
ATP1A1	8299.48	0.118821	0.0843036	1.40944	0.158706	0.348956	Not DEG
ATP1A2	62.6071	-0.339325	0.252505	-1.34384	0.179001	0.377746	Not DEG
ATP1A4	18.6177	0.674889	0.294389	2.2925	0.0218765	0.0898585	Not DEG
ATP1B1	2943.46	0.126209	0.0925295	1.36398	0.172573	0.36901	Not DEG
ATP1B2	19.3376	-0.413198	0.273127	-1.51284	0.13032	0.308741	Not DEG
ATP1B3	129.471	0.431543	0.136804	3.15446	0.00160798	0.012099	Not DEG
ATP1B4	876.986	0.555412	0.12716	4.36783	1.25488e-05	0.000235973	Not DEG
ATP23	158.58	0.198489	0.136484	1.4543	0.145862	0.330663	Not DEG
ATP2A1	33.6613	0.143283	0.276263	0.518645	0.604009	0.781459	Not DEG
ATP2A2	53951.9	-0.410475	0.0946241	-4.33795	1.43816e-05	0.000260605	Not DEG
ATP2A3	29.7461	-0.154949	0.239135	-0.647956	0.517013	0.716111	Not DEG
ATP2B1	171.708	0.524696	0.113277	4.63198	3.6218e-06	8.37675e-05	Not DEG
ATP2B2	1.93783	0.539734	0.854093	0.631939	0.527427	NA	Not DEG
ATP2B3	2.22443	-0.705765	0.900976	-0.783334	0.433431	NA	Not DEG
ATP2C1	874.064	0.326374	0.0807615	4.04121	5.31768e-05	0.000766068	Not DEG
ATP2C2	17.5587	0.494962	0.329632	1.50156	0.133211	0.312788	Not DEG
ATP4A	5.79164	1.35148	0.630583	2.14323	0.0320947	0.11752	Not DEG
ATP5F1A	13322.5	-0.235676	0.114482	-2.05864	0.0395291	0.136534	Not DEG
ATP5F1B	21536	-0.311035	0.108416	-2.8689	0.00411906	0.0252557	Not DEG
ATP5F1D	1861.36	-0.477779	0.145593	-3.28161	0.00103217	0.00859853	Not DEG
ATP5F1E	829.602	0.0409571	0.0693459	0.59062	0.554775	0.746716	Not DEG
ATP5IF1	982.188	-0.14142	0.126083	-1.12164	0.262014	0.478505	Not DEG
ATP5MC1	4243.75	0.0261218	0.106335	0.245656	0.805948	0.901635	Not DEG
ATP5MC2	1238.67	-0.292341	0.116325	-2.51313	0.0119664	0.0573124	Not DEG
ATP5MC3	2846.5	-0.203984	0.106761	-1.91066	0.0560487	0.174762	Not DEG
ATP5PB	2648.62	-0.336348	0.0986505	-3.40949	0.000650836	0.00591634	Not DEG
ATP5PD	2472.17	-0.138759	0.089275	-1.55428	0.120117	0.292603	Not DEG
ATP5PF	2493.13	-0.153907	0.0957967	-1.6066	0.108142	0.272856	Not DEG
ATP6	12996.9	-0.462877	0.172851	-2.67791	0.00740841	0.039735	Not DEG
ATP6AP1	371.898	0.321427	0.0778874	4.12682	3.67822e-05	0.000568971	Not DEG
ATP6AP2	243.318	0.0680685	0.131694	0.516867	0.605249	0.781836	Not DEG
ATP6V0A1	314.387	-0.160399	0.129753	-1.23619	0.216388	0.428206	Not DEG
ATP6V0A2	71.4982	0.0601459	0.182737	0.32914	0.74205	0.866265	Not DEG
ATP6V0A4	4.11343	1.52255	0.715579	2.12771	0.033361	0.121105	Not DEG
ATP6V0B	549.449	-0.20894	0.138364	-1.51008	0.131023	0.309707	Not DEG
ATP6V0D1	252.628	-0.207655	0.126482	-1.64177	0.100638	0.26016	Not DEG
ATP6V0D2	1.6179	0.0656237	0.916053	0.0716374	0.94289	NA	Not DEG
ATP6V1A	82.9374	0.0636624	0.188863	0.337082	0.736055	0.862205	Not DEG
ATP6V1B2	564.83	-0.270868	0.0822643	-3.29266	0.000992449	0.00830551	Not DEG
ATP6V1C1	320.934	-0.0160161	0.104621	-0.153086	0.878331	0.942266	Not DEG
ATP6V1C2	4.34131	0.157014	0.580651	0.27041	0.786845	0.891318	Not DEG
ATP6V1D	76.1755	0.197818	0.143652	1.37707	0.168492	0.36276	Not DEG
ATP6V1E1	571.295	0.129871	0.107059	1.21308	0.2251	0.438638	Not DEG
ATP6V1E2	10.3649	0.414751	0.356247	1.16422	0.244334	0.458591	Not DEG
ATP6V1F	256.365	0.108087	0.106385	1.016	0.309631	0.529314	Not DEG
ATP6V1FNB	8.27309	-1.46627	0.468522	-3.12956	0.00175066	0.0129601	Down
ATP6V1G1	370.812	-0.0738889	0.0879987	-0.839658	0.4011	0.620109	Not DEG
ATP6V1G2-DDX39B	3.11088	0.952904	0.646874	1.47309	0.140727	0.323233	Not DEG
ATP6V1H	144.893	-0.0224363	0.118442	-0.189429	0.849757	0.927415	Not DEG
ATP7A	47.2498	0.387517	0.192557	2.01247	0.0441701	0.147949	Not DEG
ATP7B	7.82588	1.02041	0.424486	2.40387	0.0162226	0.071887	Not DEG
ATP8	6.19814	-0.707814	0.438544	-1.61401	0.106525	0.270332	Not DEG
ATP8A1	91.7145	-0.57429	0.300666	-1.91006	0.056125	0.17485	Not DEG
ATP8A2	2.69191	-0.232786	0.719779	-0.323413	0.746382	0.868772	Not DEG
ATP8B1	44.2982	0.528323	0.299097	1.76639	0.0773299	0.219118	Not DEG
ATP8B2	163.069	0.0477008	0.117308	0.406629	0.68428	0.833067	Not DEG
ATP8B3	7.98916	0.812832	0.45147	1.80041	0.0717958	0.207022	Not DEG
ATP8B4	16.1852	0.0287752	0.319186	0.0901516	0.928167	0.967284	Not DEG
ATP9A	794.381	1.18829	0.0835696	14.2192	6.9669e-46	7.63781e-42	Up
ATP9B	241.711	-0.365055	0.0819933	-4.45225	8.49764e-06	0.00017031	Not DEG
ATPAF2	187.391	-0.0885577	0.0999762	-0.885788	0.375732	0.597074	Not DEG
ATPSCKMT	129.298	-0.0583368	0.116755	-0.499649	0.617322	0.789973	Not DEG
ATR	124.697	0.0978619	0.131658	0.743305	0.457297	0.66658	Not DEG
ATRAID	136.493	0.450667	0.118117	3.81542	0.000135954	0.00167279	Not DEG
ATRN	171.394	0.15909	0.128593	1.23716	0.216026	0.427831	Not DEG
ATRNL1	4.92933	0.563563	0.533651	1.05605	0.290945	0.509526	Not DEG
ATRX	276.446	0.271714	0.121235	2.24123	0.0250114	0.0988821	Not DEG
ATXN1	35.4006	-0.576892	0.227835	-2.53207	0.0113393	0.0548358	Not DEG
ATXN10	695.889	-0.432598	0.059653	-7.25191	4.10925e-13	5.56169e-11	Not DEG
ATXN1L	62.2717	0.149232	0.212891	0.700977	0.483317	0.689833	Not DEG
ATXN2	327.488	0.011774	0.0868974	0.135493	0.892222	0.94907	Not DEG
ATXN2L	258.237	-0.0124091	0.0917386	-0.135265	0.892402	0.94907	Not DEG
ATXN7L1	20.097	0.145704	0.264738	0.550369	0.582066	0.766262	Not DEG
ATXN7L2	20.7314	-0.503586	0.252882	-1.99139	0.0464384	0.15293	Not DEG
ATXN7L3	269.01	-0.153426	0.0989432	-1.55065	0.120986	0.29403	Not DEG
AUH	239.461	-0.440958	0.150596	-2.92807	0.00341069	0.0218791	Not DEG
AUNIP	398.595	-0.116476	0.0894338	-1.30237	0.192789	0.397643	Not DEG
AUP1	397.167	-0.272576	0.119956	-2.2723	0.0230682	0.0930109	Not DEG
AURKA	304.618	-0.226429	0.149204	-1.51758	0.129121	0.306917	Not DEG
AURKAIP1	240.139	-0.434712	0.11524	-3.77224	0.000161788	0.00192792	Not DEG
AURKB	3.2976	2.3097	0.823655	2.8042	0.00504409	0.0296347	Up
AVIL	4.26386	0.786835	0.602474	1.30601	0.191551	0.395847	Not DEG
AVL9	110.863	-0.0730206	0.124291	-0.5875	0.556868	0.748744	Not DEG
AVPR1A	5.40321	0.0202277	0.572463	0.0353345	0.971813	0.986298	Not DEG
AVPR2	18.0654	-0.748773	0.273402	-2.73872	0.00616785	0.0344815	Down
AXIN1	155.061	-0.568475	0.145617	-3.9039	9.46558e-05	0.00122952	Not DEG
AXIN2	5.19906	0.58972	0.541149	1.08975	0.275821	0.493307	Not DEG
AXL	98.6829	0.167542	0.247016	0.678266	0.497603	0.700286	Not DEG
AZGP1	1.53296	-0.315546	0.96491	-0.327021	0.743652	NA	Not DEG
AZI2	421.651	0.255679	0.0837479	3.05295	0.002266	0.0157881	Not DEG
AZIN1	535.058	0.306445	0.129204	2.3718	0.0177019	0.0769905	Not DEG
AZIN2	4.11657	-1.171	0.53383	-2.19357	0.0282662	0.107263	Not DEG
B2M	2719.83	-0.333383	0.10226	-3.26017	0.00111347	0.00909607	Not DEG
B3GALNT1	53.2475	0.305804	0.239272	1.27806	0.201227	0.408947	Not DEG
B3GALNT2	124.875	0.178649	0.121559	1.46966	0.141655	0.324277	Not DEG
B3GALT4	113.008	-0.383113	0.174663	-2.19343	0.0282762	0.107264	Not DEG
B3GALT6	8.51732	0.982748	0.514983	1.90831	0.0563512	0.175306	Not DEG
B3GAT1	2.64897	0.0392616	0.691792	0.0567535	0.954742	0.978334	Not DEG
B3GAT2	2.59968	1.34677	0.792295	1.69983	0.0891622	0.240938	Not DEG
B3GLCT	265.909	0.565299	0.186149	3.03682	0.00239092	0.0164646	Not DEG
B3GNT10	1.9913	1.50511	0.979792	1.53615	0.1245	NA	Not DEG
B3GNT2	215.781	-1.13582	0.230426	-4.92922	8.25582e-07	2.33872e-05	Down
B3GNT3	9.44879	-0.664665	0.397323	-1.67286	0.0943553	0.249437	Not DEG
B3GNT7	4.29043	-0.846251	0.644806	-1.31241	0.189381	0.392841	Not DEG
B3GNT8	46.9809	-0.626876	0.211852	-2.95902	0.00308617	0.0201992	Down
B3GNT9	3.25105	0.368866	0.665717	0.554088	0.579518	0.764129	Not DEG
B3GNTL1	14.6138	-0.0739581	0.285598	-0.258959	0.795667	0.896403	Not DEG
B4GALNT1	18.1181	-0.0780603	0.308158	-0.253312	0.800027	0.898913	Not DEG
B4GALNT2	1.77164	0.0228369	0.814573	0.0280355	0.977634	NA	Not DEG
B4GALNT3	64.1848	-0.51444	0.245896	-2.0921	0.0364292	0.12883	Not DEG
B4GALNT4	2.67937	-0.410995	0.662577	-0.620298	0.535062	0.730819	Not DEG
B4GALT1	176.645	1.57287	0.193931	8.11047	5.04237e-16	1.17616e-13	Up
B4GALT2	358.459	0.046447	0.0823155	0.564256	0.57258	0.759767	Not DEG
B4GALT3	75.1598	-0.111791	0.139587	-0.800866	0.423209	0.638718	Not DEG
B4GALT4	54.599	0.330623	0.211756	1.56134	0.118443	0.289778	Not DEG
B4GALT5	34.0853	0.820139	0.248205	3.30429	0.000952188	0.00805466	Up
B4GALT6	7.59283	0.723771	0.497828	1.45386	0.145986	0.330807	Not DEG
B4GALT7	134.91	0.0424981	0.142948	0.297298	0.766239	0.87929	Not DEG
B9D1	45.4128	0.0705591	0.194762	0.362285	0.717139	0.851904	Not DEG
B9D2	59.4414	-0.341587	0.185909	-1.83739	0.0661518	0.196112	Not DEG
BABAM2	219.173	-0.0880734	0.0992401	-0.887479	0.374821	0.596309	Not DEG
BACE1	302.197	0.0608555	0.102084	0.596134	0.551086	0.744125	Not DEG
BACE2	81.9008	0.525074	0.235063	2.23377	0.0254985	0.100045	Not DEG
BACH1	144.371	-0.813834	0.233993	-3.47802	0.00050513	0.00485767	Down
BACH2	17.469	-0.349758	0.305957	-1.14316	0.252971	0.467992	Not DEG
BAD	69.6314	0.147462	0.151279	0.974769	0.329675	0.550613	Not DEG
BAG1	540.519	0.0585125	0.111592	0.524344	0.600039	0.778489	Not DEG
BAG2	200.58	0.357012	0.174353	2.04764	0.0405956	0.138957	Not DEG
BAG4	35.2802	-0.177004	0.182544	-0.969649	0.332222	0.553013	Not DEG
BAG5	121.099	-0.118031	0.134803	-0.875576	0.381261	0.601491	Not DEG
BAG6	1696.92	-0.135979	0.0865929	-1.57033	0.116338	0.286225	Not DEG
BAHCC1	32.5773	-0.182302	0.25312	-0.720219	0.47139	0.679712	Not DEG
BAHD1	202.387	-0.186387	0.0930345	-2.00342	0.0451322	0.150253	Not DEG
BAIAP2	138.376	-0.0831177	0.208097	-0.399419	0.689585	0.837257	Not DEG
BAIAP2L1	13.7621	-0.0889829	0.380948	-0.233583	0.815309	0.906606	Not DEG
BAIAP2L2	9.15256	0.405401	0.466172	0.869639	0.384498	0.603991	Not DEG
BAK1	53.0466	0.0968528	0.177905	0.544409	0.58616	0.768669	Not DEG
BAMBI	31.4086	0.620712	0.80449	0.77156	0.440375	0.653388	Not DEG
BANF1	610.845	-0.40473	0.088686	-4.56363	5.02771e-06	0.000110018	Not DEG
BANK1	6.63395	0.334117	0.463088	0.721499	0.470603	0.679023	Not DEG
BANP	114.745	0.17459	0.240476	0.726018	0.467828	0.67612	Not DEG
BARD1	14.1464	-0.135655	0.281447	-0.481992	0.629811	0.799148	Not DEG
BARX1	1.55706	-0.735275	0.906671	-0.810962	0.417388	NA	Not DEG
BARX2	1.62101	0.193133	0.813697	0.237352	0.812384	NA	Not DEG
BATF2	2.08335	-0.0634161	0.731268	-0.0867207	0.930894	NA	Not DEG
BAX	37.8706	0.44177	0.199047	2.21942	0.0264583	0.102423	Not DEG
BAZ1A	51.9731	-0.050478	0.208353	-0.242271	0.80857	0.902948	Not DEG
BAZ1B	384.769	0.128824	0.12626	1.02031	0.307583	0.527209	Not DEG
BAZ2A	315.897	0.203814	0.182283	1.11812	0.263515	0.480046	Not DEG
BAZ2B	124.58	-0.287652	0.125655	-2.28922	0.0220668	0.090403	Not DEG
BBOF1	362.132	-0.449592	0.160175	-2.80689	0.0050023	0.0294682	Not DEG
BBS10	41.5801	-0.206007	0.225651	-0.912944	0.361272	0.583647	Not DEG
BBS2	239.038	-0.215955	0.14225	-1.51813	0.128981	0.306917	Not DEG
BBS4	173.036	0.0308813	0.0990356	0.31182	0.755177	0.872145	Not DEG
BBS7	54.1089	-0.135625	0.223707	-0.60626	0.544342	0.738634	Not DEG
BBS9	56.9367	0.0475983	0.148411	0.32072	0.748422	0.869374	Not DEG
BBX	109.285	0.0667756	0.168724	0.395769	0.692275	0.839073	Not DEG
BCAM	2179.41	-0.290855	0.132233	-2.19957	0.0278375	0.106151	Not DEG
BCAN	2.175	1.16885	0.870566	1.34263	0.179393	NA	Not DEG
BCAP29	603.617	-0.288309	0.0819889	-3.51644	0.000437373	0.00432755	Not DEG
BCAP31	784.27	0.00367584	0.130319	0.0282065	0.977497	0.989606	Not DEG
BCAR1	201.457	-0.141753	0.193252	-0.733516	0.463244	0.671409	Not DEG
BCAR3	35.5914	-0.621526	0.29219	-2.12713	0.0334092	0.121201	Not DEG
BCAS1	6.33628	-0.604817	0.599327	-1.00916	0.312897	0.533234	Not DEG
BCAS3	106.026	-0.285932	0.127966	-2.23444	0.0254543	0.10002	Not DEG
BCAS4	39.3989	-0.0450696	0.247621	-0.182011	0.855574	0.93043	Not DEG
BCAT2	128.906	0.214468	0.16061	1.33533	0.181767	0.381854	Not DEG
BCHE	16.4311	-0.290533	0.331778	-0.875686	0.381201	0.601491	Not DEG
BCKDHA	881.798	-0.667547	0.165688	-4.02894	5.60282e-05	0.000795645	Down
BCKDHB	372.982	-0.184552	0.0935752	-1.97223	0.0485836	0.158001	Not DEG
BCKDK	338.486	-0.225647	0.104453	-2.16027	0.0307515	0.114049	Not DEG
BCL10	48.9251	0.22396	0.173881	1.28801	0.197744	0.404	Not DEG
BCL11A	6.92197	0.838432	0.447001	1.87568	0.0606986	0.184888	Not DEG
BCL2	1.65069	-0.156665	0.80823	-0.193837	0.846303	NA	Not DEG
BCL2A1	6.74861	-0.624054	0.484819	-1.28719	0.198029	0.404257	Not DEG
BCL2L11	2.83498	0.92458	0.692469	1.33519	0.181813	0.381854	Not DEG
BCL2L12	120.23	0.264813	0.148461	1.78372	0.0744687	0.21292	Not DEG
BCL2L13	800.389	-0.321749	0.125422	-2.56533	0.0103077	0.0509253	Not DEG
BCL2L14	8.574	-0.79467	0.386155	-2.0579	0.0395994	0.136733	Not DEG
BCL2L15	3.18762	-0.0205889	0.63205	-0.0325748	0.974014	0.987617	Not DEG
BCL2L2-PABPN1	973.465	0.0145375	0.0839997	0.173066	0.862599	0.933406	Not DEG
BCL3	22.155	0.0810407	0.26674	0.30382	0.761265	0.876333	Not DEG
BCL6	85.6024	-0.355015	0.313342	-1.13299	0.257217	0.473018	Not DEG
BCL6B	48.7196	-0.823059	0.292645	-2.81248	0.00491606	0.0290225	Down
BCL7A	13.6565	-0.000547824	0.305886	-0.00179094	0.998571	0.999118	Not DEG
BCL7B	76.6806	-0.307071	0.149811	-2.04972	0.0403919	0.138467	Not DEG
BCL7C	136.198	0.0908139	0.171886	0.528337	0.597266	0.776399	Not DEG
BCL9	109.349	0.271523	0.159217	1.70537	0.0881261	0.239044	Not DEG
BCLAF1	410.149	0.0783947	0.0956619	0.819497	0.412503	0.630044	Not DEG
BCLAF3	67.1845	0.0961527	0.164114	0.585889	0.55795	0.749242	Not DEG
BCO1	3.58193	-0.723926	0.686729	-1.05417	0.291807	0.510139	Not DEG
BCO2	15.02	-0.344567	0.305788	-1.12681	0.259821	0.475846	Not DEG
BCOR	63.4808	0.579371	0.202958	2.85464	0.00430855	0.0261833	Not DEG
BCORL1	44.6144	0.0501642	0.181372	0.276581	0.782102	0.888845	Not DEG
BCS1L	157.455	-0.323545	0.129753	-2.49354	0.0126477	0.059843	Not DEG
BDH1	770.175	0.665208	0.179621	3.7034	0.000212728	0.00240179	Up
BDH2	125.05	-0.49148	0.183962	-2.67165	0.00754804	0.0402868	Not DEG
BDKRB2	15.6054	0.0619092	0.33444	0.185113	0.853141	0.929307	Not DEG
BDP1	329.989	-0.0523552	0.11332	-0.462013	0.644072	0.80863	Not DEG
BECN1	347.905	0.148444	0.0844192	1.75841	0.078677	0.221675	Not DEG
BEND3	8.90365	0.917662	0.431961	2.12441	0.0336358	0.12178	Not DEG
BEND4	2.13524	-1.78998	0.869639	-2.0583	0.039561	NA	Not DEG
BEND5	42.3648	-0.522465	0.22374	-2.33514	0.0195359	0.0827877	Not DEG
BEND6	9.2348	0.251283	0.505092	0.4975	0.618836	0.79108	Not DEG
BEND7	88.6108	-0.158309	0.129677	-1.22079	0.222166	0.434309	Not DEG
BEST3	10.114	-0.219314	0.457361	-0.47952	0.631569	0.800283	Not DEG
BEST4	4.50104	-0.123252	0.613263	-0.200977	0.840717	0.922104	Not DEG
BET1L	139.655	0.251633	0.138809	1.81281	0.0698618	0.20375	Not DEG
BEX3	98.4222	0.167854	0.191738	0.875434	0.381338	0.601526	Not DEG
BEX4	41.7189	0.111322	0.178836	0.62248	0.533626	0.730021	Not DEG
BEX5	148.506	-0.352824	0.694679	-0.507895	0.611527	0.786193	Not DEG
BFAR	282.115	0.481836	0.0879945	5.47575	4.35673e-08	1.80237e-06	Not DEG
BFSP1	10.0809	1.12065	0.41493	2.70081	0.006917	0.037652	Up
BFSP2	2.5952	0.229379	0.737299	0.311107	0.755719	0.872145	Not DEG
BGN	932.533	1.83511	0.219041	8.37794	5.38617e-17	1.44021e-14	Up
BHLHE40	90.1494	0.113346	0.216336	0.523932	0.600326	0.778676	Not DEG
BHMG1	6.56575	0.335825	0.449245	0.747532	0.454743	0.664624	Not DEG
BHMT	1.58275	-0.454026	0.866159	-0.524183	0.600151	NA	Not DEG
BICC1	63.0322	0.368931	0.199419	1.85003	0.0643097	0.192105	Not DEG
BICD1	69.1939	-0.145802	0.165679	-0.880026	0.378845	0.599418	Not DEG
BICD2	136.165	0.0141562	0.128351	0.110293	0.912177	0.959435	Not DEG
BICDL1	57.9798	0.278896	0.236138	1.18107	0.237575	0.451366	Not DEG
BICRA	37.4635	0.326335	0.217626	1.49952	0.133738	0.313485	Not DEG
BICRAL	114.928	-0.0606437	0.178055	-0.340589	0.733413	0.861158	Not DEG
BIN1	34.364	-0.109881	0.264457	-0.415495	0.677779	0.829574	Not DEG
BIN2	9.46724	0.204132	0.431741	0.47281	0.636349	0.803073	Not DEG
BIN3	38.9248	-0.00766401	0.193897	-0.0395261	0.968471	0.984912	Not DEG
BIRC3	634.374	-0.212688	0.0625059	-3.40269	0.000667257	0.00605552	Not DEG
BIRC6	389.175	0.247473	0.150748	1.64163	0.100666	0.26016	Not DEG
BLCAP	99.177	-0.336526	0.176114	-1.91085	0.0560244	0.174736	Not DEG
BLK	3.88314	1.00141	0.630542	1.58818	0.112247	0.279142	Not DEG
BLM	17.264	0.643861	0.310836	2.07139	0.0383226	0.13346	Not DEG
BLMH	253.311	0.00260321	0.0891468	0.0292014	0.976704	0.989064	Not DEG
BLNK	5.32064	1.19519	0.590177	2.02513	0.0428535	0.144822	Not DEG
BLOC1S2	93.7064	0.170885	0.159678	1.07019	0.284536	0.503649	Not DEG
BLOC1S3	3.87292	0.0285281	0.586521	0.0486394	0.961207	0.981063	Not DEG
BLOC1S4	13.9839	-0.217329	0.360614	-0.602665	0.546731	0.740983	Not DEG
BLOC1S6	82.2451	-0.252102	0.160435	-1.57137	0.116098	0.28592	Not DEG
BLVRB	87.2093	-0.513742	0.138254	-3.71594	0.000202452	0.00230715	Not DEG
BLZF1	532.472	0.0464124	0.135665	0.342111	0.732267	0.860618	Not DEG
BMERB1	18.0237	0.962404	0.280203	3.43466	0.000593289	0.00552611	Up
BMF	14.9764	-0.726537	0.277389	-2.6192	0.00881352	0.0451086	Down
BMP1	140.647	0.675048	0.177515	3.80277	0.000143085	0.00173714	Up
BMP10	15.8056	2.18149	0.756916	2.88208	0.00395065	0.0244659	Up
BMP2	11.7564	-0.57696	0.343737	-1.67849	0.093251	0.247386	Not DEG
BMP3	2.89153	0.994141	0.674356	1.47421	0.140426	0.32288	Not DEG
BMP4	48.5129	0.837309	0.235801	3.55091	0.000383895	0.00389689	Up
BMP5	41.0833	0.259405	0.211839	1.22454	0.220749	0.433542	Not DEG
BMP6	38.5036	1.3865	0.384453	3.60644	0.000310432	0.00328501	Up
BMP7	1123.22	0.42143	0.115313	3.65468	0.000257503	0.00282583	Not DEG
BMPER	74.8956	-0.104502	0.250135	-0.41778	0.676108	0.828824	Not DEG
BMPR1A	123.242	-0.269139	0.13532	-1.98891	0.0467112	0.15369	Not DEG
BMPR1B	2.04794	0.312939	0.789069	0.396592	0.691668	NA	Not DEG
BMPR2	166.88	0.643231	0.203972	3.15352	0.00161313	0.0121295	Up
BMS1	337.176	0.0506036	0.105649	0.478981	0.631952	0.800536	Not DEG
BMT2	37.3126	-0.0981904	0.179968	-0.545599	0.585341	0.768147	Not DEG
BNC2	19.8478	-0.81375	0.399049	-2.03922	0.0414279	0.141092	Not DEG
BNIP1	63.9238	-0.0545874	0.174676	-0.312508	0.754655	0.871973	Not DEG
BNIP2	499.605	-0.0388679	0.0858449	-0.452768	0.650716	0.812968	Not DEG
BNIP3	376.996	-0.20991	0.108501	-1.93464	0.0530342	0.16799	Not DEG
BNIPL	7.14824	0.0140269	0.404274	0.0346966	0.972322	0.98654	Not DEG
BOC	23.7932	0.261778	0.32483	0.805891	0.420306	0.636614	Not DEG
BOD1L1	250.528	0.15952	0.136168	1.17149	0.241401	0.455661	Not DEG
BOK	8.8755	-0.020434	0.477795	-0.0427673	0.965887	0.983057	Not DEG
BOLA1	112.22	-0.296108	0.137225	-2.15783	0.0309411	0.114558	Not DEG
BOLA3	365.171	0.176512	0.103952	1.69802	0.0895048	0.241685	Not DEG
BOLL	1.81803	0.964453	0.90617	1.06432	0.287185	NA	Not DEG
BOP1	93.7251	-0.0210239	0.156819	-0.134065	0.893351	0.949556	Not DEG
BORA	11.4718	0.632723	0.346629	1.82536	0.0679466	0.199758	Not DEG
BORCS5	85.8656	0.142025	0.171635	0.827483	0.407963	0.62605	Not DEG
BPGM	145.015	-0.210812	0.100307	-2.10168	0.0355813	0.126896	Not DEG
BPIFC	1.58982	0.573033	0.878646	0.652177	0.514287	NA	Not DEG
BPNT1	115.071	0.00289731	0.132655	0.021841	0.982575	0.991157	Not DEG
BPTF	238.387	0.049811	0.119578	0.416556	0.677003	0.828911	Not DEG
BRAF	66.7598	0.107178	0.15873	0.675221	0.499535	0.702013	Not DEG
BRAP	108.855	0.104516	0.123072	0.849219	0.395759	0.61534	Not DEG
BRCA1	8.37659	2.04257	0.502833	4.06213	4.86264e-05	0.000715558	Up
BRCA2	12.1272	0.542375	0.363167	1.49346	0.135317	0.315701	Not DEG
BRCC3	292.597	0.433451	0.103064	4.20563	2.60351e-05	0.000424105	Not DEG
BRD2	1094.78	-0.622376	0.151316	-4.1131	3.90386e-05	0.000597738	Down
BRD4	437.678	-0.100783	0.09527	-1.05786	0.290117	0.508645	Not DEG
BRD7	400.462	0.0601778	0.0794316	0.757605	0.448687	0.659489	Not DEG
BRD8	560.947	-0.232127	0.0587955	-3.94805	7.8791e-05	0.00105485	Not DEG
BRDT	2.93035	-1.26798	0.805755	-1.57365	0.115568	0.285097	Not DEG
BRF1	73.5219	-0.127036	0.14917	-0.851621	0.394425	0.614128	Not DEG
BRF2	88.7154	-0.0172776	0.161083	-0.107259	0.914584	0.960676	Not DEG
BRI3	108.215	-0.337545	0.15887	-2.12466	0.0336146	0.121743	Not DEG
BRI3BP	210.557	0.467	0.183308	2.54762	0.0108461	0.0530117	Not DEG
BRICD5	6.48141	-1.52185	0.477594	-3.18649	0.00144013	0.0111317	Down
BRINP1	2.30239	0.62098	0.745137	0.833378	0.404632	0.623206	Not DEG
BRINP3	1.54656	0.220007	0.857772	0.256486	0.797575	NA	Not DEG
BRIP1	5.11321	1.44411	0.550084	2.62526	0.00865835	0.0445641	Up
BRIX1	169.851	-0.193331	0.125349	-1.54234	0.122991	0.297124	Not DEG
BRMS1L	200.068	0.216696	0.11063	1.95874	0.050143	0.161777	Not DEG
BROX	134.318	0.0620239	0.134903	0.459767	0.645684	0.809455	Not DEG
BRPF1	129.189	-0.536667	0.112255	-4.78077	1.74626e-06	4.53655e-05	Not DEG
BRPF3	187.911	-0.155574	0.109457	-1.42133	0.15522	0.343842	Not DEG
BRWD1	542.705	0.156897	0.0824885	1.90205	0.0571645	0.177082	Not DEG
BRWD3	38.8613	0.491928	0.208132	2.36354	0.0181012	0.0782662	Not DEG
BSCL2	188.561	0.0965377	0.123767	0.779993	0.435395	0.649799	Not DEG
BSDC1	239.165	-0.421926	0.0847868	-4.97632	6.48035e-07	1.90979e-05	Not DEG
BSN	2.34983	1.55399	0.848254	1.83198	0.0669539	0.197688	Not DEG
BSPRY	3.12791	1.81785	0.727295	2.49947	0.0124379	0.0590798	Not DEG
BST-2A	3.44753	0.480552	0.747634	0.642763	0.520378	0.719136	Not DEG
BST-2B	3.18242	-0.646729	0.653432	-0.989741	0.322301	0.543513	Not DEG
BTAF1	146.318	-0.0257079	0.11984	-0.214518	0.830143	0.915547	Not DEG
BTBD1	336.536	0.433276	0.0778954	5.56229	2.66262e-08	1.1723e-06	Not DEG
BTBD10	113.379	0.147122	0.122158	1.20436	0.228451	0.441946	Not DEG
BTBD11	5.23224	0.173311	0.551588	0.314203	0.753367	0.871871	Not DEG
BTBD19	5.74575	1.05758	0.509066	2.07748	0.0377568	0.132077	Not DEG
BTBD2	343.391	-0.250734	0.088194	-2.84298	0.0044694	0.0270409	Not DEG
BTBD3	32.1845	-0.584234	0.318907	-1.83199	0.0669533	0.197688	Not DEG
BTBD7	56.7023	0.19508	0.234466	0.832018	0.405399	0.624124	Not DEG
BTBD8	159.156	-0.0408176	0.107115	-0.381065	0.703155	0.844788	Not DEG
BTBD9	68.2577	-0.438839	0.154611	-2.83834	0.00453483	0.0273612	Not DEG
BTD	64.9447	0.172983	0.228701	0.756373	0.449425	0.660008	Not DEG
BTF3L4	298.495	-0.148132	0.0945793	-1.56622	0.117298	0.287745	Not DEG
BTG1	127.126	-0.70062	0.122593	-5.71501	1.09696e-08	5.39282e-07	Down
BTG2	7.2124	0.246422	0.640276	0.384869	0.700335	0.842758	Not DEG
BTG3	539.759	-0.227324	0.114341	-1.98811	0.0467991	0.15384	Not DEG
BTK	7.21872	0.398592	0.444089	0.89755	0.369425	0.591415	Not DEG
BTNL9	99.0853	-0.959953	0.303058	-3.16756	0.00153724	0.0116871	Down
BTRC	142.971	0.137866	0.113616	1.21344	0.22496	0.438442	Not DEG
BUB1	11.6793	2.55129	0.443156	5.75708	8.558e-09	4.26461e-07	Up
BUD13	64.9701	-0.584762	0.152445	-3.8359	0.000125104	0.00156209	Down
BUD23	141.986	0.234282	0.116794	2.00595	0.0448619	0.149535	Not DEG
BVES	851.499	0.0534286	0.0898861	0.594403	0.552243	0.744823	Not DEG
BYSL	283.697	-0.0905113	0.0937149	-0.965815	0.334137	0.555273	Not DEG
BZW1	1057.43	0.0555393	0.084135	0.660121	0.509176	0.710281	Not DEG
BZW2	1578.44	-0.16254	0.0619868	-2.62217	0.00873708	0.044864	Not DEG
C10orf71	403.135	0.731735	0.174888	4.18401	2.86411e-05	0.000461076	Up
C10orf82	1.46015	0.703565	0.937343	0.750595	0.452896	NA	Not DEG
C11orf42	14.0193	-0.286933	0.323475	-0.887032	0.375062	0.596432	Not DEG
C11orf49	126.525	-0.133305	0.133408	-0.999229	0.317684	0.539045	Not DEG
C11orf52	3.34793	1.07399	0.711266	1.50997	0.131052	0.309707	Not DEG
C11orf54	88.763	-0.091065	0.122392	-0.744043	0.456851	0.666419	Not DEG
C11orf58	744.129	-0.120655	0.0903824	-1.33493	0.181898	0.381947	Not DEG
C11orf65	338.049	-0.273569	0.15685	-1.74415	0.0811329	0.226276	Not DEG
C11orf68	124.607	-0.194738	0.132046	-1.47477	0.140274	0.322801	Not DEG
C11orf71	15.6541	-0.00166949	0.348408	-0.00479178	0.996177	0.997746	Not DEG
C11orf74	143.538	0.204431	0.116529	1.75433	0.0793733	0.223006	Not DEG
C11orf88	1.26503	0.0658661	0.943345	0.0698219	0.944335	NA	Not DEG
C11orf95	17.2382	0.526263	0.282302	1.86418	0.0622961	0.188141	Not DEG
C11orf96	130.517	1.3181	0.254156	5.18617	2.14659e-07	7.3084e-06	Up
C11orf97	2.39965	0.560639	0.9811	0.571439	0.567702	0.756407	Not DEG
C12orf10	169.374	-0.174467	0.188174	-0.927157	0.353845	0.576233	Not DEG
C12orf29	63.3198	-0.044685	0.199751	-0.223704	0.822988	0.911481	Not DEG
C12orf43	34.6291	-0.0765391	0.189135	-0.40468	0.685712	0.833792	Not DEG
C12orf45	22.7042	0.230988	0.384752	0.600354	0.54827	0.741972	Not DEG
C12orf49	131.089	0.169759	0.12866	1.31943	0.187025	0.389259	Not DEG
C12orf57	175.694	0.260619	0.189719	1.37372	0.16953	0.363924	Not DEG
C12orf60	3.44227	0.317812	0.603394	0.526708	0.598396	0.777277	Not DEG
C12orf65	43.9536	-0.0445806	0.181932	-0.24504	0.806425	0.901672	Not DEG
C12orf66	7.63811	-0.106919	0.429214	-0.249104	0.80328	0.900817	Not DEG
C12orf73	55.3152	-0.210531	0.262592	-0.801741	0.422703	0.638293	Not DEG
C14orf119	30.3685	-0.189195	0.217908	-0.868236	0.385265	0.604936	Not DEG
C14orf28	38.7926	-0.656078	0.210382	-3.11851	0.00181768	0.013356	Down
C14orf93	18.627	0.676452	0.278042	2.43291	0.0149779	0.0678011	Not DEG
C15orf39	16.6559	-0.13351	0.298479	-0.447301	0.654658	0.815662	Not DEG
C15orf41	22.8418	0.0300748	0.248308	0.121119	0.903597	0.955452	Not DEG
C15orf61	26.4723	-0.139824	0.242949	-0.575531	0.564932	0.754345	Not DEG
C15orf65	4.95475	0.111902	0.517295	0.216321	0.828737	0.914857	Not DEG
C16orf46	3.55594	-0.11085	0.56331	-0.196784	0.843997	0.924349	Not DEG
C16orf58	37.9697	0.255452	0.227871	1.12104	0.262271	0.478814	Not DEG
C16orf70	119.817	-0.0107971	0.129713	-0.0832383	0.933662	0.970028	Not DEG
C16orf72	1750.29	0.035359	0.12243	0.288811	0.772726	0.883726	Not DEG
C16orf89	1.59121	0.666743	0.874391	0.762522	0.445748	NA	Not DEG
C16orf90	1.48345	-0.370623	0.845596	-0.438297	0.661171	NA	Not DEG
C16orf96	13.5942	0.0789213	0.318181	0.248039	0.804104	0.901078	Not DEG
C17orf58	16.8305	0.543454	0.374171	1.45242	0.146385	0.331378	Not DEG
C17orf75	120.371	-0.0788299	0.147134	-0.535771	0.592117	0.772011	Not DEG
C17orf80	113.062	-0.0171899	0.146469	-0.117362	0.906573	0.95703	Not DEG
C18orf21	83.1342	0.192941	0.146192	1.31978	0.186907	0.389194	Not DEG
C18orf25	169.261	0.128628	0.105567	1.21845	0.223054	0.435502	Not DEG
C18orf54	12.0772	0.650819	0.327834	1.98521	0.0471211	0.154523	Not DEG
C18orf63	1.88332	-0.639027	0.854145	-0.748148	0.454371	NA	Not DEG
C19orf25	17.7719	0.116416	0.276814	0.420558	0.674078	0.827559	Not DEG
C19orf44	120.076	0.107021	0.164983	0.648677	0.516547	0.715555	Not DEG
C19orf47	552.396	-0.290656	0.0864861	-3.36073	0.000777369	0.00681783	Not DEG
C19orf53	114.834	-0.136733	0.162044	-0.843805	0.398778	0.618044	Not DEG
C19orf54	78.089	0.393851	0.147084	2.67773	0.00741231	0.0397365	Not DEG
C19orf67	2.25889	-0.545585	0.748537	-0.728868	0.466082	0.674721	Not DEG
C1D	93.9752	0.356625	0.183589	1.94251	0.052075	0.166071	Not DEG
C1GALT1	79.9786	-0.0697165	0.142827	-0.48812	0.625465	0.795934	Not DEG
C1orf100	2.25524	0.831203	0.805391	1.03205	0.302049	0.521176	Not DEG
C1orf105	3.68652	0.6664	0.575759	1.15743	0.247097	0.461185	Not DEG
C1orf109	12.8403	0.0126427	0.299544	0.0422063	0.966334	0.983286	Not DEG
C1orf112	35.0572	0.210635	0.204487	1.03006	0.30298	0.522389	Not DEG
C1orf115	21.8734	-0.659463	0.273587	-2.41043	0.0159336	0.0711498	Not DEG
C1orf116	1.82297	0.558242	0.954071	0.585116	0.55847	NA	Not DEG
C1orf122	34.8068	0.535734	0.211015	2.53884	0.011122	0.0540232	Not DEG
C1orf131	27.4871	-0.4357	0.231938	-1.87852	0.0603106	0.18402	Not DEG
C1orf146	2.58543	0.518176	0.723329	0.716376	0.473759	0.682051	Not DEG
C1orf185	6.39558	-0.298102	0.438451	-0.679899	0.496568	0.699944	Not DEG
C1orf189	49.3012	-0.0521493	0.194765	-0.267755	0.788888	0.892553	Not DEG
C1orf194	5.38959	0.674657	0.496979	1.35752	0.174617	0.371668	Not DEG
C1orf198	170.568	-0.478731	0.117352	-4.07944	4.51446e-05	0.000670623	Not DEG
C1orf21	490.706	0.257048	0.139453	1.84325	0.065292	0.194577	Not DEG
C1orf210	2.15063	-0.888259	0.779631	-1.13933	0.254564	NA	Not DEG
C1orf216	7.87794	0.0777698	0.43685	0.178024	0.858704	0.931712	Not DEG
C1orf35	89.0816	-0.109249	0.17429	-0.626824	0.530774	0.728361	Not DEG
C1orf50	100.21	0.141536	0.123404	1.14693	0.25141	0.465897	Not DEG
C1orf52	44.4103	-0.327421	0.20725	-1.57984	0.114144	0.282603	Not DEG
C1orf54	28.7407	0.0694724	0.269796	0.2575	0.796793	0.896842	Not DEG
C1orf74	47.0033	-0.0708464	0.197594	-0.358546	0.719935	0.853351	Not DEG
C1orf87	1.22292	-0.737521	0.935338	-0.788507	0.4304	NA	Not DEG
C1QA	50.4371	1.31737	0.358034	3.67947	0.000233723	0.00259868	Up
C1QB	47.4503	1.82013	0.368691	4.93673	7.94421e-07	2.28389e-05	Up
C1QBP	609.072	-0.29123	0.0881086	-3.30536	0.000948557	0.00803634	Not DEG
C1QC	56.1267	1.38636	0.354563	3.91006	9.22744e-05	0.00120573	Up
C1QTNF1	40.9245	0.548402	0.240542	2.27986	0.0226161	0.0917349	Not DEG
C1QTNF2	7.02291	1.33821	0.479581	2.79037	0.00526484	0.0306524	Up
C1QTNF5	16.8358	0.469011	0.369418	1.2696	0.204229	0.413016	Not DEG
C1QTNF6	34.5437	0.177337	0.251911	0.703967	0.481453	0.688158	Not DEG
C1QTNF7	41.8029	1.35532	0.228675	5.92684	3.08817e-09	1.76331e-07	Up
C1R	319.006	0.468094	0.110811	4.22424	2.39744e-05	0.000398834	Not DEG
C1RL	1.44499	0.688436	1.00605	0.684295	0.493789	NA	Not DEG
C1S	206.734	0.776259	0.246922	3.14375	0.001668	0.0124651	Up
C20orf194	116.709	0.449672	0.223146	2.01514	0.0438895	0.147415	Not DEG
C20orf27	225.908	-0.149306	0.111409	-1.34016	0.180192	0.379383	Not DEG
C20orf96	45.8511	0.754589	0.22128	3.41011	0.00064937	0.00590792	Up
C21orf91	23.8726	0.187671	0.240654	0.779837	0.435487	0.649799	Not DEG
C22orf23	39.8664	0.183824	0.204797	0.897594	0.369402	0.591415	Not DEG
C2CD2	33.6901	0.259252	0.211894	1.2235	0.221141	0.433611	Not DEG
C2CD2L	54.942	0.163505	0.198842	0.822286	0.410914	0.628555	Not DEG
C2CD3	164.215	-0.187801	0.128521	-1.46125	0.143948	0.327679	Not DEG
C2CD5	201.207	-0.0797898	0.100656	-0.792699	0.427953	0.643221	Not DEG
C2CD6	11.6229	0.826468	0.42976	1.92309	0.0544686	0.171543	Not DEG
C2orf42	45.273	0.0622678	0.16852	0.369498	0.711756	0.849536	Not DEG
C2orf49	52.6848	0.256824	0.173478	1.48044	0.138755	0.320293	Not DEG
C2orf68	24.885	-0.0185632	0.287737	-0.0645144	0.948561	0.975794	Not DEG
C2orf69	13.2442	0.0551166	0.329085	0.167484	0.866989	0.935972	Not DEG
C2orf73	19.9812	-0.104643	0.304564	-0.343584	0.731159	0.859592	Not DEG
C2orf76	17.7589	0.558098	0.31368	1.77919	0.0752083	0.214492	Not DEG
C2orf88	15.9642	0.356124	0.279465	1.27431	0.202555	0.410389	Not DEG
C3AR1	2.03633	1.15307	0.876756	1.31515	0.188458	NA	Not DEG
C3orf14	3.545	0.747661	0.645976	1.15741	0.247104	0.461185	Not DEG
C3orf18	14.1563	0.214896	0.350167	0.613696	0.539416	0.734976	Not DEG
C3orf20	8.33923	-0.180519	0.412891	-0.437207	0.661961	0.820473	Not DEG
C3orf33	66.5008	0.289313	0.199399	1.45092	0.146801	0.332241	Not DEG
C3orf38	59.6652	0.114077	0.15839	0.720226	0.471386	0.679712	Not DEG
C3orf62	30.3425	-0.49299	0.200589	-2.4577	0.0139828	0.0645175	Not DEG
C3orf67	27.35	-0.553968	0.275951	-2.00748	0.0446982	0.149125	Not DEG
C3orf70	4.18699	-0.135255	0.508457	-0.26601	0.790232	0.893108	Not DEG
C4BPA	3.44922	2.38621	0.822253	2.90204	0.00370747	0.0232789	Up
C4orf17	6.5633	0.757243	0.501145	1.51103	0.130782	0.309467	Not DEG
C4orf45	2.05598	0.0565393	0.723242	0.0781748	0.937689	NA	Not DEG
C4orf46	9.90559	0.124715	0.358197	0.348174	0.72771	0.857283	Not DEG
C4orf47	26.3971	0.377682	0.231917	1.62853	0.103414	0.265181	Not DEG
C4orf54	20.316	-0.718361	0.327868	-2.19101	0.0284511	0.107704	Not DEG
C5	3.05881	-0.290454	0.802517	-0.361929	0.717405	0.851918	Not DEG
C5AR1	9.03524	0.608811	0.529813	1.14911	0.250513	0.464856	Not DEG
C5AR2	7.09927	-1.2904	0.465589	-2.77154	0.00557911	0.0319894	Down
C5orf15	139.141	0.169845	0.123017	1.38066	0.167384	0.361188	Not DEG
C5orf22	90.1196	-0.233716	0.135919	-1.71953	0.0855187	0.234444	Not DEG
C5orf24	41.0567	-0.0515449	0.192684	-0.26751	0.789076	0.892605	Not DEG
C5orf30	34.1073	0.0274359	0.212819	0.128917	0.897424	0.952416	Not DEG
C5orf34	10.7384	0.356038	0.371656	0.957978	0.338074	0.559865	Not DEG
C6orf132	19.1945	-0.719715	0.270432	-2.66136	0.00778267	0.0411982	Down
C6orf136	225.533	-0.320816	0.122432	-2.62037	0.00878356	0.0450393	Not DEG
C6orf163	1.92333	0.790812	0.860467	0.91905	0.35807	NA	Not DEG
C6orf47	59.5816	-0.418302	0.178513	-2.34325	0.0191163	0.0813873	Not DEG
C6orf52	30.3835	0.162537	0.339044	0.479397	0.631657	0.800283	Not DEG
C6orf58	1.47698	-1.3685	0.882153	-1.55132	0.120825	NA	Not DEG
C6orf89	323.362	0.201873	0.118493	1.70368	0.088441	0.239521	Not DEG
C7	267.437	0.0300039	0.421409	0.071199	0.943239	0.973795	Not DEG
C7orf25	112.614	-0.243671	0.136436	-1.78597	0.0741043	0.212227	Not DEG
C7orf31	14.4736	1.69776	0.527905	3.21604	0.00129972	0.0102289	Up
C7orf57	13.7638	-0.416852	0.416447	-1.00097	0.316839	0.538028	Not DEG
C8orf33	89.0691	-0.00792114	0.175839	-0.0450476	0.964069	0.982166	Not DEG
C8orf34	1.88127	-0.470943	0.824228	-0.571375	0.567746	NA	Not DEG
C8orf37	24.9463	0.0383172	0.223844	0.171178	0.864084	0.934124	Not DEG
C8orf48	18.5811	0.167287	0.304448	0.549475	0.58268	0.766262	Not DEG
C8orf82	100.443	-0.531077	0.137469	-3.86326	0.000111885	0.00142628	Not DEG
C8orf88	1.64645	0.153967	0.971247	0.158525	0.874043	NA	Not DEG
C9orf152	1.60678	-1.00657	0.84021	-1.198	0.230917	NA	Not DEG
C9orf24	8.01763	-0.262275	0.38465	-0.681852	0.495332	0.698704	Not DEG
C9orf40	13.1079	-0.216903	0.337238	-0.643176	0.52011	0.719128	Not DEG
C9orf43	3.03096	0.315452	0.653735	0.482538	0.629424	0.798991	Not DEG
C9orf64	38.1086	0.183442	0.228558	0.802607	0.422202	0.638075	Not DEG
C9orf72	88.9031	-0.140907	0.195891	-0.719315	0.471947	0.680246	Not DEG
C9orf78	279.644	-0.155878	0.175493	-0.888232	0.374416	0.596183	Not DEG
C9orf85	9.98065	0.212407	0.365572	0.581025	0.561223	0.751543	Not DEG
CA10	1.6979	-0.517704	0.81619	-0.634294	0.525889	NA	Not DEG
CA11	15.2276	-0.198712	0.283024	-0.702104	0.482614	0.689278	Not DEG
CA12	2.09561	-0.284259	0.745661	-0.381217	0.703042	NA	Not DEG
CA13	7.97826	0.212113	0.410666	0.516509	0.605499	0.781963	Not DEG
CA14	537.176	-0.917355	0.198186	-4.62875	3.67878e-06	8.49062e-05	Down
CA2	56.8975	-0.306335	0.285529	-1.07287	0.28333	0.502451	Not DEG
CA3	3.52054	-2.04227	0.674503	-3.02782	0.00246325	0.0168358	Down
CA4	172.892	-1.89926	0.148468	-12.7924	1.8076e-37	9.90835e-34	Down
CA5A	2.68742	2.70508	1.04393	2.59125	0.00956269	0.0481782	Up
CA5B	18.6665	-0.913978	0.34443	-2.65359	0.00796397	0.0418468	Down
CA8	2.14182	1.11761	0.789497	1.4156	0.156894	NA	Not DEG
CA9	2.27089	1.03808	0.804076	1.29102	0.196696	0.403018	Not DEG
CAAP1	32.4175	0.00432091	0.240576	0.0179607	0.98567	0.99223	Not DEG
CAB39	477.265	0.413522	0.0756245	5.4681	4.54888e-08	1.85483e-06	Not DEG
CAB39L	721.023	0.0327594	0.0707262	0.463186	0.643231	0.807713	Not DEG
CABLES1	14.8623	0.0290851	0.36121	0.0805214	0.935823	0.971347	Not DEG
CABLES2	22.406	0.368223	0.246176	1.49577	0.134714	0.315166	Not DEG
CABP7	2.83411	-0.0114101	0.680873	-0.016758	0.98663	0.992874	Not DEG
CABYR	31.251	0.179661	0.247438	0.726086	0.467786	0.67612	Not DEG
CACHD1	69.9009	-0.110722	0.147904	-0.748608	0.454093	0.664379	Not DEG
CACNA1A	14.6799	-3.37869	0.661763	-5.10559	3.29763e-07	1.07276e-05	Down
CACNA1C	878.368	-0.60428	0.202438	-2.98502	0.00283563	0.0188635	Down
CACNA1D	23.2247	0.408015	0.277586	1.46987	0.141598	0.324277	Not DEG
CACNA1E	5.34586	-0.12556	0.480255	-0.261444	0.79375	0.895348	Not DEG
CACNA1I	3.3057	-0.455397	0.611223	-0.745059	0.456236	0.665919	Not DEG
CACNA1S	3.6091	2.21513	0.823604	2.68956	0.00715473	0.03862	Up
CACNA2D1	301.281	0.161773	0.12826	1.26129	0.207204	0.417047	Not DEG
CACNA2D2	5.6574	-0.916899	0.554754	-1.6528	0.0983709	0.256283	Not DEG
CACNA2D3	8.05029	-0.814817	0.546926	-1.48981	0.136273	0.317038	Not DEG
CACNB1	109.967	0.725383	0.166685	4.35182	1.35015e-05	0.000249606	Up
CACNB2	236.696	-0.812654	0.241304	-3.36776	0.000757804	0.00668716	Down
CACNB3	29.7499	0.116504	0.281913	0.413261	0.679415	0.830556	Not DEG
CACNG1	1.79005	0.523697	0.936278	0.55934	0.57593	NA	Not DEG
CACNG2	2.57341	1.48437	0.95723	1.5507	0.120975	0.29403	Not DEG
CACNG3	54.1335	-0.22046	0.210324	-1.04819	0.29455	0.512754	Not DEG
CACNG4	5.77079	-0.611682	0.601655	-1.01667	0.309312	0.528863	Not DEG
CACNG5	1.97583	-0.124039	0.789236	-0.157164	0.875116	NA	Not DEG
CACNG6	3.91672	-2.26186	0.627404	-3.60511	0.000312026	0.00329869	Down
CACNG7	4.64756	0.141097	0.572738	0.246355	0.805408	0.901632	Not DEG
CACUL1	33.9313	0.0813541	0.220991	0.368134	0.712773	0.849937	Not DEG
CACYBP	331.211	0.149003	0.104511	1.42571	0.153951	0.342694	Not DEG
CAD	103.638	0.242366	0.144011	1.68297	0.0923814	0.245939	Not DEG
CADM1	28.6348	-0.201954	0.359338	-0.562017	0.574105	0.760261	Not DEG
CADM2	2.53101	-0.972308	0.688208	-1.41281	0.157711	0.347536	Not DEG
CADM3	37.5235	-0.437254	0.276183	-1.5832	0.113375	0.281142	Not DEG
CADM4	57.4936	-0.290216	0.19951	-1.45464	0.145768	0.330588	Not DEG
CADPS2	22.6771	-0.0236074	0.289248	-0.0816165	0.934952	0.971092	Not DEG
CAGE1	33.0939	-0.461228	0.24296	-1.89837	0.0576469	0.178325	Not DEG
CALB1	3.60991	-0.0587371	0.621288	-0.0945407	0.92468	0.965789	Not DEG
CALB2	1.54049	1.51772	0.994162	1.52664	0.126851	NA	Not DEG
CALCOCO1	846.043	-0.12398	0.121905	-1.01702	0.309144	0.52881	Not DEG
CALCOCO2	1018.27	-0.223867	0.0893723	-2.50488	0.0122494	0.058387	Not DEG
CALCRL	38.7707	-0.507021	0.253606	-1.99924	0.045582	0.151223	Not DEG
CALD1	1323.78	0.212506	0.0953958	2.22762	0.0259056	0.10094	Not DEG
CALHM2	35.2951	0.929829	0.229276	4.05551	5.00258e-05	0.00073222	Up
CALM1	710.237	-0.307348	0.102092	-3.01049	0.00260831	0.0176077	Not DEG
CALM3	1023.68	-0.025167	0.0789648	-0.318712	0.749945	0.869775	Not DEG
CALML4	48.3416	0.354473	0.235147	1.50745	0.131695	0.310756	Not DEG
CALN1	5.30465	0.498064	0.574092	0.867568	0.385631	0.60525	Not DEG
CALR	2627.57	0.344636	0.131619	2.61844	0.00883328	0.0451886	Not DEG
CALR3	1.77515	0.365868	0.797253	0.458911	0.646298	NA	Not DEG
CALU	1932.38	0.739717	0.100385	7.36881	1.72158e-13	2.62135e-11	Up
CAMK1	443.76	0.723169	0.350367	2.06403	0.0390148	0.135305	Not DEG
CAMK1D	20.4158	-1.35958	0.465653	-2.91973	0.00350335	0.02233	Down
CAMK1G	16.1	0.889992	0.3587	2.48116	0.0130954	0.0612739	Not DEG
CAMK2A	153.416	-0.313192	0.137764	-2.27339	0.0230026	0.0928147	Not DEG
CAMK2B	437.693	-0.11129	0.0834033	-1.33436	0.182088	0.382179	Not DEG
CAMK2G	63.6759	-0.0306631	0.181914	-0.168558	0.866144	0.935429	Not DEG
CAMK4	6.55836	-0.937918	0.536289	-1.7489	0.0803077	0.224538	Not DEG
CAMKK1	19.0441	-0.414999	0.400688	-1.03571	0.300335	0.519837	Not DEG
CAMKK2	160.423	0.0772385	0.179167	0.431097	0.666398	0.82359	Not DEG
CAMKMT	12.3226	0.171727	0.366569	0.46847	0.639448	0.805593	Not DEG
CAMKV	3.60565	-0.863103	0.610709	-1.41328	0.157573	0.347371	Not DEG
CAMLG	132.885	-0.0261342	0.128913	-0.202728	0.839348	0.921467	Not DEG
CAMSAP2	153.625	-0.0463032	0.143251	-0.323232	0.74652	0.868772	Not DEG
CAMSAP3	24.3966	-0.168262	0.275653	-0.610412	0.541589	0.737295	Not DEG
CAMTA1	78.0088	-0.533692	0.295362	-1.80691	0.0707769	0.205272	Not DEG
CAMTA2	402.481	-0.137897	0.0922784	-1.49436	0.13508	0.315414	Not DEG
CAND1	239.64	0.248972	0.108895	2.28635	0.0222338	0.0908157	Not DEG
CAND2	201.631	0.0230778	0.123319	0.187139	0.851552	0.928727	Not DEG
CANT1	71.6484	0.177966	0.142536	1.24857	0.211823	0.422451	Not DEG
CANX	3066.7	0.69401	0.117211	5.92104	3.19919e-09	1.81724e-07	Up
CAP1	211.179	-0.283231	0.135249	-2.09414	0.0362474	0.128436	Not DEG
CAP2	1333.74	0.187835	0.0978178	1.92025	0.054826	0.172223	Not DEG
CAPG	13.3336	0.206563	0.350017	0.59015	0.55509	0.746864	Not DEG
CAPN1	749.335	-0.201472	0.0731657	-2.75364	0.0058937	0.0333743	Not DEG
CAPN13	1.8443	0.972276	0.90586	1.07332	0.283129	NA	Not DEG
CAPN15	47.3985	-0.0632399	0.190919	-0.33124	0.740463	0.865242	Not DEG
CAPN2	924.708	0.103449	0.0530744	1.94913	0.05128	0.164525	Not DEG
CAPN5	69.7761	-0.337738	0.179468	-1.88188	0.0598519	0.183165	Not DEG
CAPN6	13.0708	0.865672	0.486156	1.78065	0.0749703	0.213981	Not DEG
CAPN7	259.777	0.0759909	0.0823736	0.922515	0.35626	0.578447	Not DEG
CAPN8	1.69629	-0.137104	0.872853	-0.157076	0.875185	NA	Not DEG
CAPNS1	1033.34	-0.149418	0.0859354	-1.73872	0.0820834	0.228049	Not DEG
CAPRIN1	943.288	0.0752199	0.0783573	0.95996	0.337075	0.559	Not DEG
CAPRIN2	232.254	0.083016	0.116647	0.711689	0.476658	0.684158	Not DEG
CAPS2	4.33334	-0.623254	0.531645	-1.17231	0.241072	0.455275	Not DEG
CAPZB	485.299	-0.11318	0.0766114	-1.47733	0.139587	0.321692	Not DEG
CARD10	107.968	-0.518965	0.160379	-3.23586	0.00121275	0.00968347	Not DEG
CARD11	59.5059	1.4072	0.317322	4.43462	9.22351e-06	0.000183184	Up
CARD14	22.8637	0.812022	0.344069	2.36006	0.0182722	0.0787674	Not DEG
CARD6	23.9583	-0.655321	0.23757	-2.75844	0.00580788	0.0330007	Down
CARD9	17.8142	0.0362548	0.290306	0.124885	0.900615	0.954042	Not DEG
CARF	23.709	0.531822	0.24208	2.19688	0.0280288	0.10662	Not DEG
CARHSP1	33.6687	-0.204433	0.265293	-0.770593	0.440948	0.653877	Not DEG
CARM1	250.01	-0.25078	0.0829152	-3.02454	0.00249015	0.0169457	Not DEG
CARMIL1	87.9373	1.00786	0.349244	2.88583	0.0039038	0.0242478	Up
CARMIL2	11.0528	-0.824412	0.352131	-2.34121	0.0192215	0.0816803	Not DEG
CARMIL3	2.32488	-0.592788	0.643998	-0.92048	0.357322	0.579423	Not DEG
CARNMT1	165.854	-0.234485	0.128188	-1.82923	0.0673658	0.19869	Not DEG
CARS2	169.68	-0.746272	0.220939	-3.37773	0.000730865	0.0065195	Down
CASC1	33.5679	-0.436491	0.210751	-2.07113	0.038347	0.133502	Not DEG
CASC3	212.885	-0.233362	0.109612	-2.12899	0.0332548	0.120839	Not DEG
CASC4	286.146	0.108385	0.109664	0.988338	0.322987	0.544204	Not DEG
CASD1	244.628	0.0369973	0.107532	0.344059	0.730802	0.859341	Not DEG
CASK	105.438	0.203803	0.157868	1.29098	0.196712	0.403018	Not DEG
CASKIN2	302.681	-0.598935	0.114077	-5.25027	1.51879e-07	5.44134e-06	Down
CASP2	41.7111	-0.097056	0.180749	-0.536964	0.591292	0.771523	Not DEG
CASP3	80.7278	0.795264	0.209204	3.80138	0.000143895	0.00174312	Up
CASP6	68.9853	0.0580151	0.145117	0.399781	0.689318	0.837089	Not DEG
CASP7	65.1003	0.117546	0.17025	0.690435	0.489921	0.694556	Not DEG
CASP8	41.7436	-0.0177398	0.192338	-0.0922326	0.926513	0.96641	Not DEG
CASP8AP2	92.2187	0.0939169	0.237866	0.394831	0.692967	0.839144	Not DEG
CASP9	36.8733	0.325127	0.203723	1.59593	0.110505	0.276717	Not DEG
CASQ1	83.3829	1.28785	0.333048	3.86686	0.000110248	0.00140704	Up
CASQ2	7151.59	-0.0784071	0.0604767	-1.29648	0.194808	0.400316	Not DEG
CASS4	38.1162	0.743283	0.247295	3.00565	0.00265011	0.0178372	Up
CAST	11427.9	-0.219264	0.0625862	-3.50339	0.000459372	0.0044925	Not DEG
CASTOR1	58.3633	-0.500764	0.160986	-3.1106	0.00186708	0.0136005	Not DEG
CASZ1	203.412	0.233439	0.129989	1.79583	0.0725211	0.208656	Not DEG
CAT	877.911	-0.0306287	0.0958569	-0.319526	0.749328	0.869392	Not DEG
CATSPER1	4.69253	-0.544179	0.494449	-1.10058	0.271081	0.488071	Not DEG
CATSPER2	19.1814	0.766083	0.291466	2.62838	0.00857921	0.0442606	Up
CATSPER3	8.76144	-0.0952241	0.470062	-0.202578	0.839465	0.921504	Not DEG
CATSPER4	5.6522	0.178179	0.467536	0.381102	0.703128	0.844788	Not DEG
CATSPERB	18.0054	0.481327	0.373869	1.28742	0.197948	0.404257	Not DEG
CATSPERE	26.2019	-0.881328	0.73704	-1.19577	0.231787	0.445427	Not DEG
CATSPERG	1.99243	1.36623	0.898793	1.52008	0.128492	NA	Not DEG
CAV1	1239.48	-0.0252166	0.0907571	-0.277847	0.781129	0.888287	Not DEG
CAV2	268.716	-0.421175	0.122271	-3.4446	0.000571905	0.00536797	Not DEG
CAV3	465.452	-0.486081	0.208582	-2.33041	0.0197846	0.0835511	Not DEG
CAVIN1	1386.43	-0.361909	0.145184	-2.49277	0.0126751	0.0598954	Not DEG
CAVIN2	1093.5	0.625882	0.184984	3.38344	0.000715837	0.00641371	Up
CAVIN4	2.23272	0.965727	0.862575	1.11959	0.26289	NA	Not DEG
CBFA2T3	96.1269	-0.423004	0.233918	-1.80834	0.0705532	0.204946	Not DEG
CBFB	79.1046	0.717644	0.156466	4.58657	4.50588e-06	0.000100199	Up
CBL	46.5929	0.121615	0.261727	0.464663	0.642173	0.807098	Not DEG
CBLB	32.7057	0.394792	0.311327	1.26809	0.204764	0.413525	Not DEG
CBLC	2.89496	-0.902249	0.619514	-1.45638	0.145287	0.329784	Not DEG
CBLN3	3.96934	0.218516	0.567875	0.384795	0.700389	0.842758	Not DEG
CBR3	16.0058	0.288874	0.293507	0.984215	0.32501	0.545935	Not DEG
CBR4	98.8677	-0.256477	0.202034	-1.26948	0.204271	0.413025	Not DEG
CBX2	11.2959	0.22712	0.396118	0.573364	0.566398	0.75522	Not DEG
CBX4	31.0459	0.220737	0.228984	0.963986	0.335053	0.556206	Not DEG
CBX5	65.0986	0.200636	0.161056	1.24576	0.212853	0.423239	Not DEG
CBX7	49.9767	-0.0795654	0.198543	-0.400747	0.688607	0.836754	Not DEG
CBX8	10.1482	1.07716	0.389377	2.76637	0.00566845	0.0323831	Up
CBY1	123.652	-0.210686	0.149631	-1.40803	0.159121	0.349448	Not DEG
CC2D1A	274.304	-0.293226	0.0833942	-3.51614	0.000437867	0.00432852	Not DEG
CC2D1B	180.025	0.0667981	0.103214	0.647181	0.517515	0.716534	Not DEG
CC2D2A	86.5646	0.159294	0.18237	0.873469	0.382408	0.602423	Not DEG
CCAR1	341.524	0.0910225	0.113825	0.79967	0.423902	0.639323	Not DEG
CCAR2	535.227	0.0121274	0.08831	0.137328	0.890772	0.948137	Not DEG
CCBE1	12.2336	-0.225276	0.567673	-0.396842	0.691484	0.838392	Not DEG
CCDC102A	33.0926	-0.338925	0.264585	-1.28097	0.200204	0.407432	Not DEG
CCDC103	2.17746	-0.295318	0.762737	-0.387182	0.698622	NA	Not DEG
CCDC107	145.821	0.387385	0.17897	2.16452	0.0304241	0.11312	Not DEG
CCDC112	280.448	-0.0778742	0.292459	-0.266274	0.790028	0.892987	Not DEG
CCDC117	51.9748	-0.144444	0.169372	-0.85282	0.393759	0.613353	Not DEG
CCDC12	97.49	-0.177816	0.123887	-1.43531	0.151199	0.338631	Not DEG
CCDC120	15.8387	-0.128604	0.284732	-0.451668	0.651508	0.813748	Not DEG
CCDC122	2.4542	1.10092	0.795378	1.38414	0.166315	0.359627	Not DEG
CCDC125	25.5038	0.347805	0.227201	1.53082	0.125813	0.30155	Not DEG
CCDC126	28.5665	0.0202894	0.233558	0.0868709	0.930774	0.968407	Not DEG
CCDC130	48.1768	0.257797	0.19807	1.30154	0.193073	0.397643	Not DEG
CCDC134	49.7616	0.603122	0.205687	2.93223	0.00336541	0.0216902	Up
CCDC136	39.9066	-0.18589	0.267756	-0.694252	0.487524	0.692482	Not DEG
CCDC137	31.77	0.00988499	0.21149	0.0467397	0.962721	0.981705	Not DEG
CCDC138	95.5239	0.101092	0.180391	0.560407	0.575202	0.76076	Not DEG
CCDC14	19.2891	0.412787	0.319007	1.29398	0.195674	0.401712	Not DEG
CCDC142	23.9031	0.415363	0.264675	1.56933	0.116571	0.286605	Not DEG
CCDC146	16.3683	-0.435334	0.26514	-1.6419	0.10061	0.26016	Not DEG
CCDC148	5.27636	-0.459488	0.49411	-0.929931	0.352407	0.574999	Not DEG
CCDC149	193.488	0.960751	0.251313	3.82292	0.000131881	0.00163329	Up
CCDC15	35.8763	0.55104	0.192798	2.85812	0.00426156	0.0259408	Not DEG
CCDC150	28.46	0.421352	0.246582	1.70877	0.0874935	0.237954	Not DEG
CCDC151	4.15017	0.21819	0.537079	0.406253	0.684557	0.833126	Not DEG
CCDC152	4.63036	0.827311	0.621212	1.33177	0.182936	0.383247	Not DEG
CCDC153	1.84019	1.60679	0.928674	1.7302	0.0835943	NA	Not DEG
CCDC154	8.621	0.0137821	0.37974	0.0362935	0.971048	0.985898	Not DEG
CCDC155	4.6239	0.298062	0.584416	0.510016	0.61004	0.785012	Not DEG
CCDC157	9.99958	0.362472	0.368962	0.982412	0.325897	0.54697	Not DEG
CCDC158	133.041	0.320653	0.142859	2.24455	0.0247972	0.0985326	Not DEG
CCDC159	6.21384	0.424444	0.454901	0.933046	0.350796	0.57374	Not DEG
CCDC160	6.09248	0.335174	0.473023	0.708579	0.478586	0.685744	Not DEG
CCDC167	168.986	0.1539	0.129095	1.19215	0.233202	0.447033	Not DEG
CCDC17	42.1214	0.172512	0.190961	0.903387	0.36632	0.588695	Not DEG
CCDC170	17.9605	-0.343896	0.266962	-1.28818	0.197682	0.403995	Not DEG
CCDC171	34.3561	-0.159164	0.207255	-0.767962	0.44251	0.654536	Not DEG
CCDC173	6.09176	0.119739	0.55516	0.215684	0.829234	0.915128	Not DEG
CCDC174	112.358	-0.137755	0.113939	-1.20903	0.226653	0.440332	Not DEG
CCDC178	3.02615	0.352571	0.635311	0.554957	0.578924	0.764102	Not DEG
CCDC18	15.7561	-0.062176	0.287023	-0.216624	0.828502	0.914764	Not DEG
CCDC181	12.0106	0.659313	0.379766	1.7361	0.0825459	0.228754	Not DEG
CCDC183	5.23379	-0.691748	0.502379	-1.37694	0.16853	0.36277	Not DEG
CCDC186	163.097	0.135589	0.155763	0.870487	0.384034	0.603435	Not DEG
CCDC189	3.79113	1.19376	0.60417	1.97587	0.0481699	0.157028	Not DEG
CCDC190	60.4483	-1.21665	0.315751	-3.85319	0.000116587	0.00147251	Down
CCDC191	19.0061	0.187688	0.343802	0.545919	0.585122	0.768013	Not DEG
CCDC192	7.63008	0.492891	0.447009	1.10264	0.270183	0.486853	Not DEG
CCDC197	42.3284	-0.867045	0.272458	-3.18231	0.00146106	0.0112247	Down
CCDC22	104.243	-0.0787761	0.133724	-0.589096	0.555797	0.747632	Not DEG
CCDC28A	59.8855	-0.130947	0.164937	-0.793923	0.42724	0.642413	Not DEG
CCDC3	10.3344	0.589867	0.388617	1.51786	0.129049	0.306917	Not DEG
CCDC30	15.5616	0.477305	0.33561	1.4222	0.154968	0.343493	Not DEG
CCDC32	67.5336	-0.179279	0.157264	-1.13999	0.25429	0.469323	Not DEG
CCDC33	3.22637	1.29336	0.837918	1.54354	0.1227	0.296684	Not DEG
CCDC34	47.0063	0.661351	0.24176	2.73556	0.00622736	0.0346903	Up
CCDC36	75.4607	0.312411	0.187244	1.66848	0.0952214	0.250873	Not DEG
CCDC38	31.1143	-0.722895	0.250083	-2.89062	0.00384481	0.0239765	Down
CCDC39	2.43281	0.241312	0.69739	0.346021	0.729327	0.858359	Not DEG
CCDC40	62.1247	1.39377	0.217853	6.39777	1.57658e-10	1.14464e-08	Up
CCDC42	1.85246	1.27623	0.937991	1.3606	0.173642	NA	Not DEG
CCDC43	89.628	-0.112635	0.130993	-0.859858	0.389867	0.608848	Not DEG
CCDC47	390.757	-0.122529	0.0966062	-1.26834	0.204678	0.413525	Not DEG
CCDC50	44.2677	0.458812	0.213908	2.1449	0.0319608	0.117304	Not DEG
CCDC58	81.5971	0.047334	0.13167	0.359491	0.719228	0.852698	Not DEG
CCDC59	110.959	-0.191128	0.135558	-1.40994	0.158558	0.34884	Not DEG
CCDC6	141.889	-0.508999	0.110105	-4.62286	3.78486e-06	8.68063e-05	Not DEG
CCDC60	1.38778	-0.350018	0.983503	-0.355889	0.721924	NA	Not DEG
CCDC61	38.1835	0.0536896	0.188702	0.284521	0.776011	0.885266	Not DEG
CCDC62	73.2677	-0.000477134	0.166063	-0.00287321	0.997708	0.998527	Not DEG
CCDC63	575.952	0.803164	0.619848	1.29574	0.195064	0.400766	Not DEG
CCDC66	157.549	-0.0171379	0.123602	-0.138654	0.889724	0.947915	Not DEG
CCDC68	22.0473	-0.845704	0.278274	-3.0391	0.00237283	0.0163812	Down
CCDC69	259.351	-0.309923	0.149241	-2.07666	0.037833	0.132301	Not DEG
CCDC71	116.145	-0.522062	0.116344	-4.48723	7.21567e-06	0.000147861	Not DEG
CCDC73	22.2896	-1.91306	0.442259	-4.32565	1.5208e-05	0.000273769	Down
CCDC77	46.0821	0.10775	0.228073	0.472436	0.636616	0.803179	Not DEG
CCDC8	118.55	0.527325	0.230633	2.28642	0.0222295	0.0908157	Not DEG
CCDC80	653.699	0.978653	0.333899	2.93098	0.00337892	0.0217261	Up
CCDC81	4.33794	-0.283526	0.619024	-0.458021	0.646937	0.810214	Not DEG
CCDC82	63.3756	-0.17553	0.158197	-1.10957	0.267184	0.484156	Not DEG
CCDC83	2.26685	0.406071	0.772375	0.525744	0.599066	0.777595	Not DEG
CCDC84	34.6861	-0.155334	0.191104	-0.812825	0.416319	0.633021	Not DEG
CCDC85A	48.2264	-0.665299	0.237889	-2.79668	0.00516304	0.0301879	Down
CCDC85C	13.6123	-0.0434957	0.333737	-0.130329	0.896306	0.951598	Not DEG
CCDC87	1.62895	-0.236139	0.780382	-0.302594	0.762199	NA	Not DEG
CCDC88A	97.9188	0.484204	0.164903	2.9363	0.00332157	0.0214708	Not DEG
CCDC88B	4.96447	-0.313941	0.54528	-0.575743	0.564789	0.754345	Not DEG
CCDC88C	51.0472	-0.385366	0.235023	-1.63969	0.101069	0.260649	Not DEG
CCDC89	26.0367	0.138854	0.247359	0.561347	0.574561	0.760647	Not DEG
CCDC9	77.7684	-0.0329592	0.150274	-0.219327	0.826395	0.913878	Not DEG
CCDC90B	103.279	-0.00745007	0.142977	-0.0521066	0.958444	0.98017	Not DEG
CCDC91	98.3247	0.180094	0.141112	1.27625	0.201867	0.4096	Not DEG
CCDC92	41.1182	-0.420202	0.237207	-1.77146	0.0764846	0.217341	Not DEG
CCDC93	527.869	-0.342586	0.154149	-2.22243	0.0262542	0.101849	Not DEG
CCDC97	81.0609	-0.0899331	0.179711	-0.500432	0.616771	0.789633	Not DEG
CCDC9B	576.377	-0.689428	0.0919722	-7.49605	6.57714e-14	1.0762e-11	Down
CCER2	5.1488	0.458753	0.512292	0.895492	0.370524	0.592655	Not DEG
CCHCR1	36.6106	0.239575	0.206445	1.16048	0.245854	0.46034	Not DEG
CCIN	2.98226	0.256594	0.674567	0.380383	0.703661	0.84521	Not DEG
CCL11	1.69186	0.59835	0.831484	0.719617	0.471761	NA	Not DEG
CCL14	168.648	-0.564145	0.151088	-3.73387	0.000188557	0.00218053	Not DEG
CCL16	3.37394	-0.521466	0.743024	-0.701815	0.482794	0.689446	Not DEG
CCL19	5.92018	0.168783	0.528805	0.319177	0.749592	0.869514	Not DEG
CCL2	16.8257	0.100857	0.395113	0.255262	0.79852	0.897865	Not DEG
CCL21	22.5092	-0.0680026	0.762842	-0.0891437	0.928968	0.967719	Not DEG
CCL24	1.88139	0.824376	0.900718	0.915244	0.360064	NA	Not DEG
CCL25	4.69198	-0.555266	0.524192	-1.05928	0.289472	0.507929	Not DEG
CCL28	1.84829	-0.572346	0.824297	-0.694345	0.487466	NA	Not DEG
CCL5	5.22851	0.703924	0.607145	1.1594	0.246293	0.460721	Not DEG
CCL8	5.48548	0.631528	0.665866	0.948432	0.34291	0.565056	Not DEG
CCM2	176.958	0.0129689	0.102238	0.12685	0.899059	0.953023	Not DEG
CCN1	328.525	-0.882951	0.48532	-1.81932	0.0688627	0.20164	Not DEG
CCN2	3292.64	1.22424	0.33853	3.61635	0.000298786	0.00319636	Up
CCN3	227.431	1.52062	0.224431	6.77547	1.23999e-11	1.15203e-09	Up
CCN5	141.414	0.514055	0.233071	2.20557	0.0274142	0.105011	Not DEG
CCN6	1.46887	1.27869	0.974205	1.31255	0.189335	NA	Not DEG
CCNA1	2.36925	0.897989	0.706266	1.27146	0.203565	0.412207	Not DEG
CCNA2	7.0107	2.01803	0.522955	3.8589	0.000113899	0.00144691	Up
CCNB1IP1	4.51494	-0.532204	0.489636	-1.08694	0.277064	0.494328	Not DEG
CCNB2	4.39319	2.18221	0.746727	2.92237	0.00347378	0.0221671	Up
CCNC	73.4004	-0.215293	0.153047	-1.40671	0.159513	0.350238	Not DEG
CCND2	497.193	1.31567	0.208029	6.32446	2.54118e-10	1.78583e-08	Up
CCND3	130.153	-0.128473	0.158128	-0.812462	0.416527	0.633164	Not DEG
CCNDBP1	269.346	-0.0118937	0.0908543	-0.13091	0.895846	0.951295	Not DEG
CCNE1	17.8713	0.588545	0.338832	1.73698	0.0823907	0.228555	Not DEG
CCNE2	12.4221	0.0871175	0.326883	0.266509	0.789847	0.892987	Not DEG
CCNF	8.08288	0.918878	0.440292	2.08698	0.0368904	0.129744	Not DEG
CCNG1	7963.13	-0.540422	0.0994849	-5.4322	5.56623e-08	2.21096e-06	Not DEG
CCNG2	103	1.06161	0.151315	7.01586	2.28538e-12	2.50546e-10	Up
CCNH	119.391	-0.165568	0.128442	-1.28905	0.197381	0.403814	Not DEG
CCNI	928.802	0.0287988	0.122532	0.235032	0.814184	0.906459	Not DEG
CCNI2	40.7499	0.175578	0.226969	0.773577	0.439181	0.652404	Not DEG
CCNJ	12.0122	-0.0495244	0.371909	-0.133163	0.894065	0.94977	Not DEG
CCNJL	2.76292	0.331916	0.684061	0.485214	0.627525	0.797629	Not DEG
CCNK	98.4348	-0.398057	0.123574	-3.2212	0.00127654	0.0100827	Not DEG
CCNL1	194.893	-0.140129	0.180642	-0.775725	0.437911	0.6514	Not DEG
CCNL2	397.351	0.0325311	0.103726	0.313626	0.753805	0.871871	Not DEG
CCNO	2.37215	-0.493502	0.69293	-0.712196	0.476344	0.684072	Not DEG
CCNQ	85.0219	0.0679631	0.147513	0.460727	0.644995	0.809233	Not DEG
CCNT1	63.0681	0.0552915	0.167425	0.330246	0.741214	0.865771	Not DEG
CCNT2	137.124	-0.192578	0.181071	-1.06355	0.287532	0.50646	Not DEG
CCNY	1174.22	0.524349	0.107678	4.86961	1.11817e-06	3.05699e-05	Not DEG
CCNYL1	99.6491	-0.171928	0.130291	-1.31957	0.18698	0.389259	Not DEG
CCP110	34.458	0.245587	0.245334	1.00103	0.316811	0.538028	Not DEG
CCPG1	1120.52	0.292136	0.0956526	3.05414	0.00225707	0.0157506	Not DEG
CCR1	2.6229	1.25778	1.01219	1.24264	0.214002	0.424662	Not DEG
CCR10	2.43992	-0.666387	0.650354	-1.02465	0.305527	0.524917	Not DEG
CCR2	1.66207	0.388378	0.955898	0.406296	0.684525	NA	Not DEG
CCR4	1.94245	0.536836	0.85511	0.627797	0.530137	NA	Not DEG
CCR5	2.21631	1.2875	0.877587	1.4671	0.14235	NA	Not DEG
CCR7	1.4545	1.00549	0.991306	1.01431	0.310434	NA	Not DEG
CCR8	2.28638	-0.960381	0.829522	-1.15775	0.246965	0.461162	Not DEG
CCR9	1.56079	-0.128271	0.810466	-0.158269	0.874245	NA	Not DEG
CCRL2	23.9826	-0.536894	0.313668	-1.71166	0.086959	0.23697	Not DEG
CCS	199.142	-0.0684487	0.122034	-0.560899	0.574866	0.760687	Not DEG
CCSER1	20.5765	-0.895304	0.329434	-2.7177	0.00657365	0.0362875	Down
CCSER2	349.276	0.330269	0.101283	3.26084	0.00111084	0.0090814	Not DEG
CCT3	1552.59	0.252417	0.107498	2.3481	0.0188694	0.0806805	Not DEG
CCT5	275.269	0.207328	0.0963532	2.15175	0.0314173	0.115735	Not DEG
CCT6B	4.63432	0.381167	0.543497	0.701324	0.483101	0.689614	Not DEG
CCT7	1368.69	-0.07073	0.0795028	-0.889655	0.373651	0.595918	Not DEG
CCT8	1247.48	0.00663106	0.0958864	0.0691554	0.944866	0.974579	Not DEG
CD101	16.8399	1.37771	0.375665	3.66738	0.000245052	0.00270001	Up
CD109	109.254	0.231435	0.223485	1.03558	0.3004	0.519856	Not DEG
CD14	30.4968	0.543172	0.400448	1.35641	0.174968	0.371811	Not DEG
CD163	57.408	1.19768	0.609772	1.96415	0.0495133	0.160075	Not DEG
CD164	1999.91	-0.132053	0.115354	-1.14476	0.252307	0.467236	Not DEG
CD164L2	1.40026	0.295964	0.910476	0.325065	0.745132	NA	Not DEG
CD180	2.2676	0.905411	0.799713	1.13217	0.257563	0.47353	Not DEG
CD19	10.8262	-1.05915	0.486965	-2.17501	0.0296292	0.110901	Not DEG
CD1E	6.24112	1.46402	0.686589	2.13231	0.0329814	0.120045	Not DEG
CD2	10.5092	1.20745	0.47767	2.52778	0.0114786	0.0553629	Not DEG
CD200	25.4613	0.670844	0.32694	2.05189	0.0401806	0.137958	Not DEG
CD22	3.35789	0.809079	0.70372	1.14972	0.250261	0.464546	Not DEG
CD226	2.93625	1.30864	0.752605	1.73881	0.0820685	0.228049	Not DEG
CD244	9.37055	-1.22893	0.53791	-2.28464	0.0223337	0.0909674	Not DEG
CD247	5.47537	0.603498	0.533948	1.13025	0.258369	0.474217	Not DEG
CD248	17.4968	0.913907	0.445198	2.05281	0.0400908	0.137844	Not DEG
CD27	2.41768	0.88777	0.816053	1.08788	0.276647	0.493994	Not DEG
CD274	8.17203	0.678297	0.494441	1.37184	0.170112	0.364922	Not DEG
CD276	62.1153	0.373432	0.152569	2.44762	0.0143802	0.0659346	Not DEG
CD2AP	214.741	-0.00803358	0.128421	-0.0625567	0.950119	0.976301	Not DEG
CD2BP2	197.949	-0.0305524	0.12545	-0.243543	0.807585	0.90245	Not DEG
CD300E	1.60879	1.01013	0.979636	1.03113	0.302479	NA	Not DEG
CD34	382.711	-0.264395	0.164287	-1.60934	0.107541	0.271712	Not DEG
CD37	8.30691	0.572981	0.394389	1.45283	0.14627	0.331314	Not DEG
CD3D	2.95016	-0.373044	0.800141	-0.466222	0.641056	0.806508	Not DEG
CD3E	6.85163	0.326905	0.492094	0.664315	0.506489	0.707793	Not DEG
CD3EAP	110.028	-0.735651	0.144266	-5.09926	3.40985e-07	1.09948e-05	Down
CD3G	3.78049	-0.12222	0.699052	-0.174836	0.861208	0.932947	Not DEG
CD4	6.288	1.00109	0.580341	1.725	0.0845269	0.232073	Not DEG
CD40	6.89313	0.032045	0.473885	0.067622	0.946087	0.974941	Not DEG
CD44	196.692	0.96757	0.282789	3.42152	0.000622723	0.0057369	Up
CD47	227.458	0.0806396	0.108543	0.742928	0.457525	0.666824	Not DEG
CD5	4.17715	0.870032	0.661781	1.31468	0.188617	0.391704	Not DEG
CD52	5.31131	0.764473	0.603271	1.26721	0.205079	0.413894	Not DEG
CD53	13.5925	1.30133	0.477263	2.72665	0.006398	0.035469	Up
CD6	7.90546	1.40284	0.502405	2.79224	0.00523443	0.0305402	Up
CD68	30.994	0.269913	0.273371	0.987353	0.32347	0.544563	Not DEG
CD69	2.09853	0.317252	0.809979	0.391679	0.695295	NA	Not DEG
CD72	23.4118	-0.738011	0.278638	-2.64864	0.0080817	0.042349	Down
CD74	160.445	0.234499	0.278083	0.843271	0.399077	0.618214	Not DEG
CD79A	3.07138	0.783227	0.710193	1.10284	0.270098	0.486853	Not DEG
CD79B	1.65397	0.536478	0.883077	0.607509	0.543513	NA	Not DEG
CD80	2.29847	-0.0816539	0.712615	-0.114584	0.908775	0.95834	Not DEG
CD82	386.207	-0.689293	0.13774	-5.00429	5.60685e-07	1.68868e-05	Down
CD83	1.62419	-0.34648	0.979927	-0.353577	0.723656	NA	Not DEG
CD84	3.32723	1.76778	0.743305	2.37827	0.017394	0.0758909	Not DEG
CD86	3.92739	1.55342	0.669832	2.31912	0.0203885	0.0854757	Not DEG
CD8A	2.04465	0.773873	0.855803	0.904266	0.365854	NA	Not DEG
CD9	323.718	-0.192927	0.129749	-1.48692	0.137036	0.318155	Not DEG
CD93	237.034	-0.270695	0.231956	-1.16701	0.243207	0.457494	Not DEG
CD96	3.44359	0.163437	0.639604	0.255529	0.798315	0.897865	Not DEG
CD99	391.636	-0.156155	0.145976	-1.06974	0.284739	0.503852	Not DEG
CD99L2	67.8822	0.339578	0.161219	2.10632	0.0351764	0.12608	Not DEG
CDA	1.55013	-0.261015	0.830837	-0.314159	0.7534	NA	Not DEG
CDADC1	212.019	0.191947	0.129938	1.47722	0.139617	0.321694	Not DEG
CDAN1	44.9578	-0.164963	0.183617	-0.898411	0.368967	0.591026	Not DEG
CDC123	310.715	-0.0375179	0.106483	-0.352339	0.724584	0.855923	Not DEG
CDC14A	10.0071	-0.683709	0.363724	-1.87975	0.0601428	0.183611	Not DEG
CDC16	157.539	-0.138234	0.123321	-1.12092	0.26232	0.478823	Not DEG
CDC20	4.32937	2.18391	0.709603	3.07765	0.00208636	0.0148118	Up
CDC20B	66.7673	0.141438	0.202117	0.699782	0.484063	0.69033	Not DEG
CDC23	289.057	-0.273117	0.100199	-2.72575	0.00641549	0.0355397	Not DEG
CDC25A	4.09972	1.07898	0.583036	1.85062	0.0642241	0.192059	Not DEG
CDC25B	72.3325	0.942533	0.302697	3.11378	0.00184705	0.0135175	Up
CDC25C	2.31811	1.88981	0.855396	2.20928	0.0271555	0.104275	Not DEG
CDC27	124.099	0.139164	0.132259	1.05221	0.292705	0.51122	Not DEG
CDC34	261.701	-0.457118	0.0899882	-5.07975	3.77922e-07	1.19745e-05	Not DEG
CDC37	676.73	-0.249931	0.105201	-2.37574	0.0175137	0.0762521	Not DEG
CDC40	115.137	0.139982	0.127636	1.09673	0.272761	0.490209	Not DEG
CDC42	296.844	-0.07888	0.118091	-0.667961	0.504159	0.706157	Not DEG
CDC42BPA	323.491	-0.095532	0.14648	-0.652186	0.514281	0.71386	Not DEG
CDC42BPB	770.539	-0.251872	0.084446	-2.98264	0.0028577	0.0189447	Not DEG
CDC42BPG	8.85072	0.771628	0.427299	1.80583	0.0709454	0.205489	Not DEG
CDC42EP1	188.97	0.176956	0.158197	1.11858	0.263317	0.479954	Not DEG
CDC42EP3	102.22	0.0728794	0.156287	0.466316	0.640989	0.806508	Not DEG
CDC42EP4	72.2809	-0.639813	0.205866	-3.10792	0.00188412	0.0136973	Down
CDC42SE1	77.4433	0.419059	0.17872	2.34479	0.019038	0.08118	Not DEG
CDC42SE2	27.8859	0.163484	0.248638	0.657517	0.510848	0.711437	Not DEG
CDC5L	537.124	0.375153	0.0759974	4.93639	7.95808e-07	2.28389e-05	Not DEG
CDC6	3.42878	3.03638	0.851241	3.56701	0.000361085	0.00371697	Up
CDC7	85.6139	0.121138	0.187381	0.64648	0.517969	0.7168	Not DEG
CDC73	513.866	-0.176338	0.152691	-1.15487	0.248145	0.462171	Not DEG
CDCA2	2.6503	1.51536	0.758968	1.99661	0.0458679	0.151737	Not DEG
CDCA3	4.85194	1.81707	0.603187	3.01245	0.00259149	0.017505	Up
CDCA7	6.51823	1.63952	0.546983	2.99739	0.00272302	0.0182249	Up
CDCA7L	84.4208	0.0361911	0.154579	0.234127	0.814886	0.90646	Not DEG
CDCA8	1.72416	1.15839	0.959768	1.20695	0.227452	NA	Not DEG
CDCP1	1.55794	1.5899	0.932915	1.70423	0.088338	NA	Not DEG
CDH11	41.5874	1.37638	0.252681	5.44712	5.11921e-08	2.04824e-06	Up
CDH13	3843.17	0.0509181	0.114103	0.446247	0.655419	0.815961	Not DEG
CDH15	2.93365	1.12196	0.762425	1.47157	0.141136	0.323631	Not DEG
CDH16	29.3701	1.36586	0.44901	3.04194	0.00235059	0.0162584	Up
CDH17	1.70551	-0.558617	0.799419	-0.698779	0.48469	NA	Not DEG
CDH18	3.53027	0.448371	0.609155	0.736053	0.461698	0.670257	Not DEG
CDH19	31.9766	-0.785503	0.322182	-2.43807	0.0147659	0.0671338	Not DEG
CDH2	3776.75	0.0890535	0.0575592	1.54716	0.121824	0.295392	Not DEG
CDH20	1.6343	0.765528	0.870769	0.87914	0.379325	NA	Not DEG
CDH23	229.921	-0.145961	0.164095	-0.889492	0.373739	0.59597	Not DEG
CDH24	23.063	0.486998	0.249012	1.95572	0.0504979	0.162396	Not DEG
CDH26	1.71153	0.190191	0.966207	0.196843	0.843951	NA	Not DEG
CDH3	11.6751	-0.179252	0.340424	-0.526556	0.598502	0.77728	Not DEG
CDH4	3.12293	0.360902	0.637898	0.565766	0.571553	0.758863	Not DEG
CDH5	549.28	-0.347086	0.174784	-1.98579	0.0470561	0.154454	Not DEG
CDH6	4.07328	-0.726529	0.504344	-1.44054	0.149714	0.33661	Not DEG
CDH7	8.75165	0.810469	0.500317	1.61991	0.105251	0.268028	Not DEG
CDH8	26.6586	-0.0697422	0.258072	-0.270243	0.786973	0.891372	Not DEG
CDHR1	5.29869	-0.808277	0.781938	-1.03368	0.301284	0.520727	Not DEG
CDHR3	3.3564	0.372621	0.660769	0.56392	0.572809	0.759886	Not DEG
CDIP1	180.792	-0.638058	0.148524	-4.29599	1.73912e-05	0.000306777	Down
CDIPT	85.6122	0.0215941	0.124347	0.17366	0.862133	0.933369	Not DEG
CDK1	3.69535	2.04706	0.734713	2.7862	0.00533301	0.0309834	Up
CDK10	34.5735	-0.32776	0.216357	-1.5149	0.129797	0.308173	Not DEG
CDK12	103.865	0.0975868	0.168298	0.579845	0.562019	0.752083	Not DEG
CDK13	175.146	-0.00229313	0.10505	-0.021829	0.982584	0.991157	Not DEG
CDK14	41.304	0.551242	0.270856	2.03519	0.0418319	0.142247	Not DEG
CDK15	4.84563	0.794786	0.597744	1.32964	0.183636	0.384199	Not DEG
CDK16	587.622	-0.0299834	0.0814533	-0.368105	0.712795	0.849937	Not DEG
CDK17	105.578	-0.0906461	0.152579	-0.594092	0.55245	0.744823	Not DEG
CDK19	146.395	-0.0761001	0.118366	-0.642921	0.520275	0.719136	Not DEG
CDK2	18.4369	0.419891	0.280078	1.4992	0.133823	0.313617	Not DEG
CDK20	16.6111	-0.0605981	0.311261	-0.194686	0.845639	0.924946	Not DEG
CDK2AP1	97.6186	0.284561	0.205409	1.38534	0.16595	0.35928	Not DEG
CDK2AP2	220.96	0.0268345	0.141353	0.18984	0.849434	0.92734	Not DEG
CDK3	52.3126	0.0145803	0.207538	0.0702536	0.943992	0.974297	Not DEG
CDK5	92.8811	0.262019	0.175311	1.49459	0.135021	0.315406	Not DEG
CDK5R1	4.02033	-0.128594	0.620576	-0.207217	0.835841	0.919181	Not DEG
CDK5RAP1	351.388	-0.0197606	0.0932075	-0.212006	0.832102	0.916724	Not DEG
CDK5RAP2	160.217	-0.210352	0.13188	-1.59503	0.110707	0.276969	Not DEG
CDK5RAP3	255.75	0.00869022	0.116624	0.0745145	0.940601	0.972992	Not DEG
CDK6	160.847	-0.198568	0.120855	-1.64303	0.100378	0.259783	Not DEG
CDK7	58.7223	0.361571	0.184012	1.96493	0.0494229	0.160065	Not DEG
CDK8	69.6563	0.412854	0.207606	1.98864	0.046741	0.153696	Not DEG
CDK9	278.275	0.124027	0.107141	1.1576	0.247026	0.461185	Not DEG
CDKAL1	80.2471	-0.285022	0.143541	-1.98566	0.0470714	0.154458	Not DEG
CDKL1	6.63934	-0.0734716	0.468421	-0.15685	0.875363	0.941163	Not DEG
CDKL2	11.7918	0.567173	0.366849	1.54606	0.122089	0.295731	Not DEG
CDKL3	1157.4	0.155413	0.124637	1.24692	0.212427	0.422657	Not DEG
CDKL4	5.97472	0.960312	0.614454	1.56287	0.118083	0.289025	Not DEG
CDKL5	25.6146	-0.191804	0.250845	-0.764632	0.444491	0.655708	Not DEG
CDKN1A	121.363	0.0193416	0.240032	0.080579	0.935777	0.971347	Not DEG
CDKN1B	332.405	-0.288631	0.083031	-3.47619	0.000508593	0.00486961	Not DEG
CDKN2AIP	89.3801	-0.182127	0.133633	-1.36288	0.172919	0.369371	Not DEG
CDKN2AIPNL	227.73	-0.115551	0.0918711	-1.25775	0.208483	0.418717	Not DEG
CDKN2C	43.8133	0.244615	0.207038	1.1815	0.237405	0.451366	Not DEG
CDKN2D	16.0799	-0.219775	0.303031	-0.725255	0.468296	0.676365	Not DEG
CDKN3	8.87233	2.10319	0.484641	4.33968	1.42692e-05	0.00025941	Up
CDNF	90.7696	-0.0966195	0.156738	-0.616441	0.537603	0.732962	Not DEG
CDO1	4.72021	-0.492605	0.584786	-0.842367	0.399582	0.618745	Not DEG
CDON	643.419	-0.42686	0.199129	-2.14364	0.0320615	0.117477	Not DEG
CDPF1	111.915	-0.253244	0.14768	-1.71481	0.0863792	0.236212	Not DEG
CDR2L	22.985	-0.0487685	0.335432	-0.14539	0.884403	0.945185	Not DEG
CDS1	175.752	-0.163723	0.115136	-1.422	0.155027	0.343555	Not DEG
CDS2	317.72	0.161734	0.0791521	2.04333	0.04102	0.140138	Not DEG
CDT1	30.9527	0.470776	0.236208	1.99305	0.0462555	0.152588	Not DEG
CDV3	424.844	0.377525	0.0965975	3.90823	9.29753e-05	0.001212	Not DEG
CDYL	50.5749	-0.0967303	0.169393	-0.57104	0.567972	0.756513	Not DEG
CDYL2	2.9869	0.0891811	0.622849	0.143182	0.886146	0.946325	Not DEG
CEACAM16	1.91745	-0.0513303	0.802889	-0.063932	0.949024	NA	Not DEG
CEACAM19	1.46841	0.176973	0.839011	0.210931	0.832941	NA	Not DEG
CEACAM20	6.14996	0.771786	0.755692	1.0213	0.307114	0.526653	Not DEG
CEBPG	32.6457	0.435015	0.215288	2.02062	0.043319	0.14599	Not DEG
CEBPZ	479.114	-0.202727	0.0817163	-2.48086	0.0131066	0.0613003	Not DEG
CECR2	46.4006	0.31546	0.233112	1.35326	0.175974	0.373154	Not DEG
CELA1	3.24127	1.30009	0.65374	1.9887	0.0467345	0.153696	Not DEG
CELF2	139.026	0.166747	0.198825	0.83866	0.40166	0.620635	Not DEG
CELF4	1.42828	0.0275067	0.882874	0.0311558	0.975145	NA	Not DEG
CELSR1	46.5348	-0.576905	0.301202	-1.91534	0.0554485	0.173532	Not DEG
CELSR2	35.6576	-0.345178	0.197334	-1.7492	0.0802558	0.224494	Not DEG
CELSR3	3.20617	0.801259	0.754067	1.06258	0.287971	0.506746	Not DEG
CEMIP	2.41117	-0.132992	0.71318	-0.186478	0.85207	0.929107	Not DEG
CEMIP2	103.356	0.438006	0.19316	2.26758	0.0233548	0.0939937	Not DEG
CENPB	447.18	-0.211353	0.131347	-1.60912	0.107589	0.271712	Not DEG
CENPC	95.5484	0.0699366	0.187335	0.373323	0.708908	0.847964	Not DEG
CENPF	13.9764	3.80559	0.607552	6.26381	3.7568e-10	2.57411e-08	Up
CENPH	8.99499	2.97183	0.625019	4.75478	1.9866e-06	5.01822e-05	Up
CENPI	43.329	0.588063	0.243904	2.41105	0.0159068	0.071091	Not DEG
CENPJ	30.7792	0.362658	0.221566	1.6368	0.101673	0.261776	Not DEG
CENPK	9.24319	1.03883	0.482467	2.15316	0.0313062	0.115481	Not DEG
CENPL	5.65167	0.845893	0.469362	1.80222	0.0715112	0.206473	Not DEG
CENPM	9.03205	0.541216	0.402358	1.34511	0.178589	0.377304	Not DEG
CENPN	8.83709	0.937097	0.404034	2.31935	0.0203761	0.0854757	Not DEG
CENPP	576.394	0.347998	0.141717	2.45559	0.0140653	0.064871	Not DEG
CENPQ	9.86469	-0.202866	0.384497	-0.527613	0.597768	0.776693	Not DEG
CENPS	14.4021	0.3554	0.319245	1.11325	0.2656	0.482321	Not DEG
CENPT	4.059	2.22939	0.676168	3.2971	0.000976889	0.00820033	Up
CENPU	33.2049	0.717463	0.275395	2.60522	0.00918158	0.0466223	Up
CENPW	3.00933	1.49307	0.762405	1.95837	0.0501862	0.161821	Not DEG
CEP104	142.318	0.00711228	0.137382	0.0517699	0.958712	0.980353	Not DEG
CEP112	43.6318	0.838536	0.198634	4.22152	2.42662e-05	0.000402467	Up
CEP120	221.784	-0.201862	0.106042	-1.90361	0.0569612	0.176621	Not DEG
CEP126	16.7779	-0.54879	0.278559	-1.9701	0.0488265	0.158509	Not DEG
CEP128	20.5443	0.0647817	0.254709	0.254336	0.799236	0.898301	Not DEG
CEP131	66.9352	-0.247655	0.146913	-1.68573	0.0918486	0.245116	Not DEG
CEP135	14.5088	-0.172152	0.327139	-0.526237	0.598724	0.777334	Not DEG
CEP152	16.2024	-0.0963922	0.273249	-0.352763	0.724266	0.855853	Not DEG
CEP162	145.746	0.0912627	0.120752	0.755785	0.449778	0.660107	Not DEG
CEP164	67.9286	0.144869	0.173177	0.836539	0.402852	0.621599	Not DEG
CEP170	191.232	0.0539585	0.163589	0.329842	0.74152	0.865771	Not DEG
CEP19	26.2966	-0.0952892	0.254268	-0.374759	0.70784	0.84763	Not DEG
CEP192	954.456	0.250183	0.0861877	2.90277	0.00369874	0.0232443	Not DEG
CEP250	117.903	-0.442775	0.110869	-3.99366	6.50608e-05	0.000904007	Not DEG
CEP290	142.244	-0.0951888	0.145384	-0.654741	0.512634	0.712155	Not DEG
CEP295	288.297	0.0478347	0.0839972	0.569479	0.569031	0.757315	Not DEG
CEP350	347.131	-0.00255009	0.133455	-0.0191082	0.984755	0.992085	Not DEG
CEP41	50.9615	-0.0682288	0.186439	-0.365958	0.714397	0.85028	Not DEG
CEP44	91.8479	-0.275154	0.137385	-2.00279	0.0451994	0.150363	Not DEG
CEP55	2.38252	1.80442	0.839716	2.14885	0.0316463	0.116365	Not DEG
CEP57	38.1392	0.463947	0.202709	2.28874	0.0220947	0.0904835	Not DEG
CEP57L1	68.7942	0.254178	0.140778	1.80552	0.0709931	0.205518	Not DEG
CEP63	72.8272	-0.433893	0.195698	-2.21715	0.0266127	0.102875	Not DEG
CEP68	101.782	0.0523513	0.168159	0.31132	0.755557	0.872145	Not DEG
CEP70	69.3905	0.183908	0.209906	0.876146	0.38095	0.601491	Not DEG
CEP76	82.6458	0.143814	0.131302	1.09529	0.273388	0.490802	Not DEG
CEP78	15.9243	0.334243	0.308727	1.08265	0.278963	0.496634	Not DEG
CEP83	219.617	0.135548	0.107995	1.25514	0.209429	0.419584	Not DEG
CEP85	157.83	-0.0566304	0.200751	-0.282093	0.777872	0.886307	Not DEG
CEP85L	32093	-0.582757	0.110869	-5.25625	1.47025e-07	5.3372e-06	Down
CEP89	75.8788	0.552581	0.199407	2.77112	0.00558639	0.0320144	Not DEG
CEP95	114.742	-0.219946	0.123617	-1.77925	0.0751987	0.214492	Not DEG
CEP97	74.4256	0.22763	0.184763	1.23201	0.217944	0.430121	Not DEG
CEPT1	88.6178	-0.133573	0.142063	-0.940234	0.347097	0.569134	Not DEG
CERCAM	73.4798	0.0478174	0.16198	0.295205	0.767837	0.879784	Not DEG
CERKL	9.40505	-0.799484	0.461428	-1.73263	0.0831613	0.22988	Not DEG
CERS2	241.005	-0.108848	0.134035	-0.812082	0.416745	0.63332	Not DEG
CERS3	106.382	-0.0415325	0.13055	-0.318134	0.750384	0.869775	Not DEG
CERS6	5.81374	2.45619	0.700424	3.50672	0.000453663	0.00444357	Up
CERT1	465.851	-0.0419631	0.0943666	-0.444682	0.65655	0.817123	Not DEG
CES2	37.67	-1.3241	0.582353	-2.2737	0.0229839	0.0928147	Not DEG
CES5A	3.22887	0.22147	0.66293	0.334077	0.738321	0.863844	Not DEG
CETN2	278.053	-0.309364	0.102216	-3.02659	0.0024733	0.0168834	Not DEG
CETN3	118.045	0.0362933	0.115773	0.313488	0.75391	0.871871	Not DEG
CFAP100	21.3102	0.262837	0.250481	1.04933	0.294026	0.512411	Not DEG
CFAP126	32.9215	-0.565569	0.264402	-2.13905	0.0324319	0.118556	Not DEG
CFAP157	15.8781	0.479257	0.292162	1.64038	0.100926	0.260525	Not DEG
CFAP20	107.666	-0.145511	0.135789	-1.0716	0.283902	0.503133	Not DEG
CFAP300	5.20785	0.732155	0.494401	1.48089	0.138636	0.320293	Not DEG
CFAP43	2.7021	0.567353	0.670751	0.845847	0.397638	0.617029	Not DEG
CFAP44	3.51226	1.08024	0.696588	1.55076	0.12096	0.29403	Not DEG
CFAP45	4.83705	0.249488	0.5368	0.464768	0.642097	0.807098	Not DEG
CFAP52	1.99436	0.22337	0.753491	0.296448	0.766888	NA	Not DEG
CFAP53	78.1872	0.0592385	0.143657	0.412362	0.680074	0.830931	Not DEG
CFAP58	5.83468	-0.491497	0.956754	-0.513713	0.607453	0.783471	Not DEG
CFAP61	14.1796	0.63975	0.33905	1.88689	0.0591752	0.181719	Not DEG
CFAP69	22.8075	0.362685	0.295434	1.22763	0.219585	0.432449	Not DEG
CFAP70	73.5015	0.264442	0.166653	1.58679	0.112561	0.27963	Not DEG
CFAP73	15.9996	-0.215752	0.323692	-0.666534	0.50507	0.706621	Not DEG
CFAP97	54.0929	-0.177852	0.196825	-0.903603	0.366206	0.588695	Not DEG
CFD	35.5798	-0.381248	0.290935	-1.31042	0.190054	0.393942	Not DEG
CFDP1	420.191	0.131669	0.11632	1.13196	0.25765	0.473611	Not DEG
CFLAR	271.817	-0.0301845	0.132086	-0.228521	0.819241	0.908874	Not DEG
CFP	13.2208	0.215768	0.35572	0.606565	0.54414	0.738634	Not DEG
CGGBP1	68.904	-0.120045	0.153437	-0.782374	0.433995	0.64954	Not DEG
CGNL1	141.969	0.305716	0.268119	1.14022	0.254193	0.469224	Not DEG
CGREF1	12.8705	-0.294088	0.352174	-0.835064	0.403681	0.622267	Not DEG
CGRRF1	27.7539	-0.0764104	0.208579	-0.366338	0.714113	0.85028	Not DEG
CH25H	7.06098	-0.434587	0.508245	-0.855074	0.39251	0.612017	Not DEG
CHAF1A	30.3483	0.259649	0.252571	1.02802	0.303939	0.523337	Not DEG
CHAF1B	13.9987	0.751485	0.301052	2.4962	0.0125532	0.0595247	Not DEG
CHAMP1	166.173	-0.40213	0.123987	-3.24332	0.00118145	0.00949964	Not DEG
CHCHD1	147.749	-0.109894	0.119015	-0.923358	0.35582	0.577905	Not DEG
CHCHD3	1134.53	-0.142751	0.107145	-1.33231	0.182758	0.38302	Not DEG
CHCHD4	53.8256	-0.298152	0.194397	-1.53373	0.125096	0.300481	Not DEG
CHCHD5	189.182	0.116453	0.122192	0.953029	0.340575	0.562269	Not DEG
CHCHD7	137.402	0.0309734	0.127913	0.242144	0.808669	0.902948	Not DEG
CHD1	168.641	0.143471	0.130922	1.09584	0.273147	0.490582	Not DEG
CHD1L	223.024	0.430451	0.134111	3.20965	0.00132897	0.0104217	Not DEG
CHD3	332.512	0.0744818	0.135974	0.547764	0.583854	0.767032	Not DEG
CHD5	3.14838	-0.391439	0.714243	-0.548047	0.58366	0.76695	Not DEG
CHD6	174.907	0.0484964	0.143534	0.337874	0.735458	0.861894	Not DEG
CHD7	222.267	-0.110372	0.197947	-0.557584	0.577128	0.762848	Not DEG
CHD8	289.092	-0.099751	0.125089	-0.797442	0.425195	0.640531	Not DEG
CHD9	326.397	-0.206504	0.169673	-1.21708	0.223575	0.436192	Not DEG
CHDH	91.5077	-0.284174	0.187164	-1.51832	0.128935	0.306915	Not DEG
CHEK1	3.7353	1.41173	0.649499	2.17356	0.0297381	0.111156	Not DEG
CHEK2	13.4375	1.09269	0.339926	3.21448	0.00130681	0.0102699	Up
CHERP	133.204	-0.245389	0.112108	-2.18886	0.0286068	0.108145	Not DEG
CHGA	47.2257	-0.231954	0.332918	-0.696728	0.485973	0.691373	Not DEG
CHI3L1	16.1559	-0.697027	0.46364	-1.50338	0.132741	0.312216	Not DEG
CHIC1	88.1377	-0.284109	0.133492	-2.12828	0.0333142	0.120975	Not DEG
CHIC2	39.0218	0.0160206	0.189893	0.0843664	0.932765	0.969372	Not DEG
CHKA	146.032	0.517704	0.246039	2.10415	0.0353652	0.126495	Not DEG
CHL1	21.5819	-0.471509	0.269248	-1.75121	0.0799103	0.224034	Not DEG
CHM	45.3326	-0.088753	0.181021	-0.490291	0.623928	0.795229	Not DEG
CHML	16.7552	-0.0773305	0.323829	-0.2388	0.81126	0.904766	Not DEG
CHMP1A	110.584	-0.120762	0.114802	-1.05192	0.292835	0.511365	Not DEG
CHMP2A	617.353	-0.0652751	0.134078	-0.486845	0.626368	0.796639	Not DEG
CHMP2B	107.168	0.414703	0.126835	3.26964	0.00107686	0.00886976	Not DEG
CHMP4B	519.446	-0.0546026	0.0794826	-0.686975	0.492098	0.695843	Not DEG
CHMP4C	19.8913	-0.133659	0.252862	-0.528584	0.597094	0.776399	Not DEG
CHMP6	74.53	-0.0562221	0.165569	-0.339568	0.734182	0.861645	Not DEG
CHMP7	246.484	0.104487	0.103674	1.00785	0.313527	0.533797	Not DEG
CHN1	95.2241	0.669268	0.177742	3.76539	0.000166292	0.00196142	Up
CHODL	1.9544	0.660658	0.918744	0.719088	0.472087	NA	Not DEG
CHORDC1	166.534	0.576905	0.119555	4.82544	1.39693e-06	3.71713e-05	Not DEG
CHP1	695.232	0.510426	0.0894448	5.7066	1.15256e-08	5.61576e-07	Not DEG
CHP2	10.8074	-0.36918	0.34496	-1.07021	0.284525	0.503649	Not DEG
CHPF	349.131	0.48823	0.144127	3.3875	0.000705329	0.00633813	Not DEG
CHPF2	84.0277	0.221801	0.186502	1.18927	0.234332	0.447774	Not DEG
CHPT1	727.924	-0.290117	0.13074	-2.21904	0.0264843	0.102451	Not DEG
CHRD	32.5806	0.618713	0.265249	2.33257	0.0196707	0.083166	Not DEG
CHRDL1	112.149	0.18958	0.336738	0.562989	0.573442	0.759899	Not DEG
CHRDL2	1.62287	1.08968	0.901878	1.20823	0.226959	NA	Not DEG
CHRM2	101.508	0.601403	0.228328	2.63395	0.0084399	0.0436035	Up
CHRM3	2.78486	-0.509524	0.690262	-0.73816	0.460417	0.669418	Not DEG
CHRNA5	2.48811	0.556508	0.812477	0.684952	0.493374	0.696928	Not DEG
CHRNA6	26.2409	2.43301	0.363007	6.70236	2.05074e-11	1.84281e-09	Up
CHRNB1	16.3967	0.521568	0.337632	1.54478	0.122399	0.296152	Not DEG
CHRNB4	2.39651	-0.855484	0.698166	-1.22533	0.220451	0.433208	Not DEG
CHRNE	305.007	0.97694	0.472471	2.06773	0.0386658	0.134314	Not DEG
CHST1	16.7756	-0.0103815	0.323345	-0.0321066	0.974387	0.98763	Not DEG
CHST10	191.993	0.305085	0.141653	2.15374	0.0312606	0.115429	Not DEG
CHST11	5.06924	0.483495	0.524652	0.921553	0.356762	0.578919	Not DEG
CHST12	104.157	0.444309	0.174543	2.54555	0.0109106	0.0532279	Not DEG
CHST14	29.4628	0.154023	0.22077	0.69766	0.48539	0.6909	Not DEG
CHST15	37.8608	0.0263902	0.246557	0.107035	0.914761	0.960757	Not DEG
CHST2	94.8862	-0.407815	0.238162	-1.71234	0.0868338	0.236924	Not DEG
CHST7	9.64117	0.05094	0.433401	0.117536	0.906436	0.956977	Not DEG
CHST9	1.99262	0.391449	0.781235	0.501064	0.616326	NA	Not DEG
CHSY1	63.0979	0.00283494	0.153612	0.0184552	0.985276	0.99223	Not DEG
CHSY3	6.58472	-0.901958	0.522373	-1.72665	0.0842298	0.231583	Not DEG
CHTF18	16.086	0.933363	0.308714	3.02339	0.00249963	0.0169703	Up
CHTF8	50.6045	0.102016	0.181564	0.561876	0.574201	0.760261	Not DEG
CHTOP	626.587	0.0584536	0.0847723	0.689537	0.490485	0.694997	Not DEG
CHUK	294.903	-0.10973	0.109726	-1.00003	0.317294	0.538716	Not DEG
CHURC1	73.8613	-0.273318	0.153246	-1.78352	0.0745017	0.21292	Not DEG
CIAO1	248.194	0.105581	0.0965243	1.09383	0.27403	0.491603	Not DEG
CIAO2B	148.306	0.360844	0.138995	2.59609	0.00942905	0.0476143	Not DEG
CIAO3	232.857	-0.106843	0.0889406	-1.20128	0.229642	0.44339	Not DEG
CIAPIN1	221.424	0.164743	0.0984365	1.6736	0.0942092	0.249171	Not DEG
CIART	27.9598	-0.772452	0.316843	-2.43796	0.0147703	0.0671338	Not DEG
CIB1	106.475	0.770946	0.229671	3.35674	0.000788671	0.0068949	Up
CIB2	154.553	0.0109686	0.176005	0.0623196	0.950308	0.976404	Not DEG
CIB4	202.619	-0.394422	0.515814	-0.76466	0.444474	0.655708	Not DEG
CIC	213.362	-0.0593545	0.140172	-0.42344	0.671974	0.826487	Not DEG
CIDEA	10.4688	0.402628	0.383236	1.0506	0.293443	0.512018	Not DEG
CIDEB	1.83591	1.77834	0.918179	1.93681	0.0527686	NA	Not DEG
CIDEC	3.5742	-0.0356195	0.651524	-0.054671	0.956401	0.979359	Not DEG
CIITA	6.36524	0.208943	0.482437	0.4331	0.664942	0.822587	Not DEG
CILP	150.353	0.893653	0.423149	2.11191	0.0346943	0.124788	Not DEG
CINP	127.468	-0.193456	0.135753	-1.42507	0.154138	0.342971	Not DEG
CIP2A	40.2644	0.0975881	0.20179	0.483611	0.628662	0.798705	Not DEG
CIPC	106.179	-0.106423	0.156792	-0.678758	0.497291	0.700273	Not DEG
CIR1	340.697	-0.0929007	0.0853818	-1.08806	0.276568	0.493974	Not DEG
CIRBP	538.157	-0.200951	0.139993	-1.43544	0.151162	0.338631	Not DEG
CISD1	624.535	-0.162458	0.0870598	-1.86605	0.0620344	0.187606	Not DEG
CISD2	143.114	0.294672	0.140772	2.09326	0.0363264	0.128603	Not DEG
CISD3	365.163	-0.117719	0.134863	-0.872877	0.38273	0.602641	Not DEG
CISH	55.7126	-0.31135	0.392076	-0.794105	0.427134	0.642342	Not DEG
CIT	11.2135	2.13504	0.452986	4.71326	2.43786e-06	5.93918e-05	Up
CITED1	159.158	0.172129	0.415962	0.41381	0.679013	0.830343	Not DEG
CITED2	335.633	-0.917529	0.21659	-4.23625	2.27281e-05	0.000379328	Down
CITED4	7.23534	-0.222608	0.527933	-0.421659	0.673274	0.827103	Not DEG
CIZ1	691.555	-0.0863732	0.114862	-0.751972	0.452068	0.662658	Not DEG
CKAP2	11.3043	2.53762	0.433347	5.85585	4.7457e-09	2.51339e-07	Up
CKAP5	608.38	0.228416	0.0874315	2.61251	0.00898796	0.0458089	Not DEG
CKM	18268.7	-0.58681	0.196184	-2.99112	0.0027796	0.0185357	Down
[truncated: 9,643 more rows]

## Sheet: LAA_CvS
Symbol	baseMean	log2FoldChange	lfcSE	stat	pvalue	padj	Type
5_8S_rRNA	3.69398	1.15981	0.636449	1.82232	0.0684072	0.164354	Not DEG
5S_rRNA	59.2576	-0.907597	0.184918	-4.90811	9.19565e-07	1.44637e-05	Down
7SK	13.4802	-0.474332	0.301309	-1.57424	0.115433	0.240413	Not DEG
A1BG	7.25075	-0.909727	0.436714	-2.08312	0.0372403	0.104139	Not DEG
A1CF	4.65379	1.41687	0.711927	1.99019	0.0465703	0.123084	Not DEG
A2M	327.949	0.739527	0.368276	2.00807	0.0446354	0.11938	Not DEG
A2ML1	2.68264	-0.0661733	0.705581	-0.0937856	0.925279	0.957548	Not DEG
A4GALT	68.2684	0.12648	0.288163	0.438919	0.66072	0.783079	Not DEG
A4GNT	1.6782	0.447002	0.842564	0.530526	0.595748	NA	Not DEG
AAAS	94.3118	0.231283	0.165734	1.39551	0.162861	0.308314	Not DEG
AACS	105.764	0.0175436	0.137829	0.127285	0.898715	0.941401	Not DEG
AADACL3	11.5942	0.319733	0.327455	0.976419	0.328857	0.501606	Not DEG
AAGAB	72.3693	0.0548532	0.159736	0.3434	0.731298	0.83504	Not DEG
AAK1	98.6236	0.172387	0.259935	0.663194	0.507207	0.663307	Not DEG
AAMP	451.475	-0.104534	0.0900868	-1.16037	0.2459	0.410633	Not DEG
AAR2	58.7657	0.0563896	0.174379	0.323373	0.746413	0.84482	Not DEG
AARS1	908.7	0.0858148	0.078261	1.09652	0.272851	0.441125	Not DEG
AARS2	156.501	-0.248898	0.152882	-1.62804	0.103516	0.22217	Not DEG
AASDH	67.3439	-0.467954	0.184852	-2.5315	0.0113575	0.0411885	Not DEG
AASDHPPT	238.227	-0.25689	0.098759	-2.60118	0.00929026	0.0350932	Not DEG
AASS	323.605	-0.49176	0.14722	-3.3403	0.000836876	0.00494059	Not DEG
AATF	86.3958	0.469431	0.147892	3.17414	0.00150281	0.00812791	Not DEG
AATK	12.5955	-1.17748	0.497917	-2.36481	0.0180395	0.0591569	Not DEG
ABAT	6.11532	2.25954	0.56166	4.02297	5.74695e-05	0.00051098	Up
ABCA1	80.59	-1.19185	0.31207	-3.81919	0.000133893	0.00104997	Down
ABCA10	31.7775	-0.357684	0.337409	-1.06009	0.289104	0.459473	Not DEG
ABCA2	12.2015	-0.10535	0.3585	-0.293864	0.768862	0.860632	Not DEG
ABCA3	46.4828	-0.276012	0.207832	-1.32805	0.184161	0.335989	Not DEG
ABCA4	3.61409	-0.501356	0.615727	-0.81425	0.415502	0.583993	Not DEG
ABCA5	38.6861	-0.806596	0.239756	-3.36424	0.000767545	0.00459312	Down
ABCA6	88.7941	0.52729	0.252119	2.09143	0.0364896	0.102521	Not DEG
ABCA7	5.57385	-0.414068	0.503187	-0.822891	0.41057	0.579289	Not DEG
ABCB1	3.43072	-0.616844	0.618293	-0.997657	0.318446	0.490257	Not DEG
ABCB10	198.331	-0.324747	0.158215	-2.05257	0.0401146	0.110164	Not DEG
ABCB11	2.06771	1.82037	0.831662	2.18883	0.0286091	NA	Not DEG
ABCB4	2.12805	0.230878	0.789369	0.292485	0.769916	NA	Not DEG
ABCB6	309.049	0.119077	0.132295	0.900085	0.368075	0.539827	Not DEG
ABCB7	214.243	-0.180203	0.118886	-1.51576	0.129579	0.262292	Not DEG
ABCB8	144.072	-0.161626	0.151881	-1.06417	0.287254	0.457253	Not DEG
ABCB9	14.0238	-0.0604227	0.333856	-0.180985	0.85638	0.916218	Not DEG
ABCC1	235.942	-0.299082	0.133169	-2.24589	0.0247113	0.0759466	Not DEG
ABCC10	92.9961	-0.124674	0.156879	-0.794713	0.42678	0.593676	Not DEG
ABCC11	1.44105	0.342876	0.910318	0.376655	0.70643	NA	Not DEG
ABCC2	1.4118	0.99156	1.01505	0.976854	0.328641	NA	Not DEG
ABCC3	157.889	0.231463	0.170963	1.35388	0.175774	0.325564	Not DEG
ABCC5	313.111	-0.322127	0.148553	-2.16843	0.0301258	0.0882956	Not DEG
ABCC6	3.62359	0.582879	0.641619	0.90845	0.36364	0.536671	Not DEG
ABCC8	304.587	-0.574889	0.195559	-2.93972	0.0032851	0.0153058	Not DEG
ABCC9	332.743	-0.114363	0.12929	-0.884549	0.3764	0.549025	Not DEG
ABCD1	86.2142	-0.566135	0.167731	-3.37525	0.000737494	0.00443508	Not DEG
ABCD2	1.52156	-0.874023	0.837689	-1.04337	0.296775	NA	Not DEG
ABCD3	328.518	-0.50135	0.0897972	-5.58314	2.36218e-08	5.65427e-07	Not DEG
ABCD4	75.6236	-0.343934	0.168878	-2.03658	0.0416917	0.113247	Not DEG
ABCE1	361.833	-0.231067	0.0759011	-3.04431	0.00233212	0.0116372	Not DEG
ABCF1	565.275	0.308975	0.107608	2.87129	0.00408796	0.0181296	Not DEG
ABCF3	609.385	-0.301277	0.0638036	-4.72194	2.33608e-06	3.26018e-05	Not DEG
ABCG1	52.1221	0.200256	0.338284	0.591975	0.553867	0.701565	Not DEG
ABCG2	193.856	0.555963	0.145732	3.81496	0.000136206	0.00106431	Not DEG
ABCG4	1.71949	0.953074	0.906914	1.0509	0.293305	NA	Not DEG
ABCG5	1.84065	1.27419	0.969371	1.31445	0.188696	NA	Not DEG
ABHD1	8.86453	-0.0729804	0.403202	-0.181002	0.856366	0.916218	Not DEG
ABHD10	232.651	-0.650713	0.113239	-5.74636	9.11824e-09	2.40296e-07	Down
ABHD11	233.79	-0.0196002	0.150315	-0.130394	0.896255	0.939893	Not DEG
ABHD12	78.9726	0.373723	0.160557	2.32767	0.0199296	0.0639414	Not DEG
ABHD12B	180.038	-0.0801765	0.128406	-0.624399	0.532366	0.684212	Not DEG
ABHD13	35.4386	0.129445	0.217454	0.595277	0.551658	0.699818	Not DEG
ABHD14A	53.1358	0.226852	0.186909	1.2137	0.224861	0.386569	Not DEG
ABHD14B	51.8791	-0.46278	0.232211	-1.99293	0.0462693	0.122495	Not DEG
ABHD15	1.47369	-0.242841	0.923218	-0.263038	0.792521	NA	Not DEG
ABHD16A	364.681	0.174519	0.122021	1.43023	0.15265	0.294579	Not DEG
ABHD16B	5.10594	-1.10144	0.508949	-2.16415	0.0304529	0.0891468	Not DEG
ABHD17A	213.311	-0.0822848	0.121004	-0.680016	0.496494	0.6539	Not DEG
ABHD17B	36.2952	0.278885	0.219306	1.27167	0.20349	0.361449	Not DEG
ABHD2	252.765	0.114225	0.218191	0.523508	0.600621	0.738185	Not DEG
ABHD4	297.257	-0.218692	0.175501	-1.2461	0.212728	0.373248	Not DEG
ABHD5	72.6612	-0.308303	0.166474	-1.85196	0.0640321	0.156693	Not DEG
ABHD6	29.4326	0.112038	0.222018	0.504634	0.613816	0.748777	Not DEG
ABHD8	33.2831	-0.770409	0.230124	-3.34781	0.000814537	0.00483213	Down
ABI1	236.216	-0.0778812	0.0950504	-0.819367	0.412577	0.580968	Not DEG
ABI2	159.03	0.00647015	0.111252	0.0581574	0.953623	0.973968	Not DEG
ABI3	21.5755	-0.261285	0.318495	-0.820375	0.412002	0.580589	Not DEG
ABI3BP	78.5714	0.480043	0.327222	1.46702	0.142369	0.280315	Not DEG
ABITRAM	82.7839	-0.304588	0.137676	-2.21235	0.0269423	0.0807234	Not DEG
ABL1	1018.61	-0.270291	0.137147	-1.97082	0.0487448	0.127509	Not DEG
ABL2	31.9263	0.0896981	0.248604	0.360807	0.718244	0.82562	Not DEG
ABLIM1	2930.02	-0.900783	0.181373	-4.96645	6.81884e-07	1.10748e-05	Down
ABLIM3	238.359	-0.252747	0.126418	-1.9993	0.0455758	0.121127	Not DEG
ABR	861.611	0.480883	0.117196	4.10322	4.07434e-05	0.000379499	Not DEG
ABRA	1452.54	2.71419	0.352531	7.69915	1.3697e-14	1.09606e-12	Up
ABRACL	4.30465	1.09594	0.636909	1.72071	0.0853029	0.194342	Not DEG
ABRAXAS1	58.9887	-0.000978267	0.163293	-0.00599087	0.99522	0.997677	Not DEG
ABRAXAS2	74.7116	0.0240248	0.166759	0.144069	0.885446	0.933809	Not DEG
ABT1	104.339	-0.229638	0.121882	-1.8841	0.0595514	0.148108	Not DEG
ABTB2	204.775	0.372092	0.241952	1.53787	0.12408	0.253833	Not DEG
ACAA1	115.402	-0.28125	0.180224	-1.56056	0.118627	0.24561	Not DEG
ACACA	157.309	0.374896	0.143085	2.62008	0.00879084	0.0335681	Not DEG
ACACB	553.198	-0.958804	0.247573	-3.87282	0.000107584	0.00087228	Down
ACAD11	143.192	-0.441007	0.160939	-2.74021	0.00614005	0.0253439	Not DEG
ACAD8	160.532	0.0133012	0.157164	0.0846325	0.932554	0.962129	Not DEG
ACADL	282.381	0.461754	0.0851481	5.42296	5.86212e-08	1.25276e-06	Not DEG
ACADS	335.698	-0.238684	0.167813	-1.42232	0.154933	0.297622	Not DEG
ACADSB	511.783	-0.0975896	0.102252	-0.954404	0.339879	0.512248	Not DEG
ACADVL	2642.04	-0.828503	0.203492	-4.07142	4.67281e-05	0.000424776	Down
ACAN	11.0475	0.549236	0.401937	1.36647	0.17179	0.319969	Not DEG
ACAP1	129.05	-1.28418	0.200059	-6.419	1.37174e-10	5.28782e-09	Down
ACAP2	103.958	-0.041686	0.145574	-0.286355	0.774606	0.864414	Not DEG
ACAP3	82.2768	-0.233566	0.144882	-1.61211	0.106938	0.227428	Not DEG
ACAT1	1865.3	0.0577692	0.110815	0.521311	0.60215	0.739732	Not DEG
ACAT2	25.5626	0.4155	0.261919	1.58637	0.112656	0.236011	Not DEG
ACBD3	258.268	0.44018	0.111911	3.93331	8.37839e-05	0.00070331	Not DEG
ACBD4	87.7782	-0.304355	0.151377	-2.01058	0.0443703	0.118845	Not DEG
ACBD5	82.1981	-0.478268	0.142901	-3.34684	0.000817375	0.00484372	Not DEG
ACBD6	78.3856	0.0929844	0.151135	0.61524	0.538396	0.688974	Not DEG
ACCS	84.7983	0.375118	0.189485	1.97967	0.0477404	0.12548	Not DEG
ACD	66.696	-0.517849	0.161103	-3.2144	0.00130718	0.00718326	Not DEG
ACE	191.992	-1.27073	0.201643	-6.30191	2.93994e-10	1.04986e-08	Down
ACE2	4.00488	1.21853	0.603776	2.01819	0.0435714	0.117163	Not DEG
ACER1	1.61142	-0.233999	0.831454	-0.281434	0.778378	NA	Not DEG
ACER2	11.8513	-0.1754	0.350028	-0.501104	0.616298	0.750553	Not DEG
ACER3	21.6831	0.313745	0.253465	1.23782	0.215782	0.376553	Not DEG
ACHE	1.79613	1.30385	0.866127	1.50539	0.132225	NA	Not DEG
ACIN1	631.106	-0.0935406	0.0815202	-1.14745	0.251194	0.416694	Not DEG
ACKR1	17.9666	2.33432	0.38003	6.14247	8.12482e-10	2.67485e-08	Up
ACKR3	47.6911	0.296479	0.191319	1.54966	0.121224	0.24951	Not DEG
ACLY	103.834	-0.198348	0.133958	-1.48068	0.138693	0.275202	Not DEG
ACO1	271.245	-0.0812342	0.109309	-0.743161	0.457384	0.620376	Not DEG
ACO2	12904.9	-0.497476	0.0945532	-5.26133	1.43014e-07	2.80476e-06	Not DEG
ACOD1	1.56822	0.788464	0.882969	0.892969	0.371874	NA	Not DEG
ACOT11	227.125	-0.369781	0.141707	-2.60947	0.00906839	0.0344003	Not DEG
ACOT12	9.85287	0.311554	0.350871	0.887944	0.374571	0.546867	Not DEG
ACOT7	72.4943	0.0422926	0.225919	0.187202	0.851502	0.913633	Not DEG
ACOT8	206.463	0.320293	0.118794	2.69619	0.00701369	0.0280932	Not DEG
ACOT9	526.49	1.66857	0.126738	13.1655	1.38644e-39	1.16919e-36	Up
ACOX1	930.857	-0.156357	0.055883	-2.79794	0.00514294	0.0219215	Not DEG
ACOX2	159.288	-0.532464	0.139585	-3.81463	0.000136389	0.00106498	Not DEG
ACP1	220.572	0.026342	0.120027	0.219467	0.826286	0.899731	Not DEG
ACP2	49.3897	-0.873506	0.195404	-4.47025	7.81283e-06	9.28981e-05	Down
ACP4	1.57279	0.0888319	0.846678	0.104918	0.916441	NA	Not DEG
ACP5	64.4298	-1.3447	0.16142	-8.33047	8.05242e-17	9.70095e-15	Down
ACP6	58.3698	-0.597667	0.216837	-2.7563	0.00584599	0.0243317	Down
ACSBG1	7.13438	-1.60267	0.597258	-2.68338	0.00728826	0.0289832	Down
ACSBG2	1.59646	0.558519	0.88614	0.630282	0.52851	NA	Not DEG
ACSF2	1039.24	0.458611	0.13713	3.34436	0.00082474	0.00487945	Not DEG
ACSL1	1123.08	-0.809023	0.166242	-4.86654	1.13571e-06	1.74625e-05	Down
ACSL3	154.615	0.199416	0.161758	1.2328	0.21765	0.378922	Not DEG
ACSL4	650.782	0.290007	0.0793461	3.65496	0.000257219	0.00181929	Not DEG
ACSL5	37.8958	0.0979858	0.24039	0.407611	0.683559	0.800028	Not DEG
ACSM1	7.50861	1.35287	0.63178	2.14136	0.032245	0.0931249	Not DEG
ACSM3	64.4636	0.426097	0.648082	0.657474	0.510876	0.666358	Not DEG
ACSM5	17.9352	-2.95489	0.501633	-5.89055	3.84921e-09	1.09608e-07	Down
ACSS1	1082.19	1.33575	0.147337	9.06595	1.23525e-19	2.11595e-17	Up
ACSS2	503.333	-0.324106	0.102222	-3.17061	0.0015212	0.00820714	Not DEG
ACSS3	14.2301	0.374594	0.405926	0.922813	0.356105	0.528835	Not DEG
ACTA1	13570.7	1.2136	0.340084	3.56852	0.000358999	0.00241011	Up
ACTA2	654.96	-0.585573	0.234143	-2.50092	0.0123871	0.0439765	Down
ACTBL2	4.16835	1.54976	0.847248	1.82917	0.0673741	0.162465	Not DEG
ACTC1	76953.7	-0.791797	0.112425	-7.04292	1.88256e-12	1.04764e-10	Down
ACTG1	1902.79	0.422325	0.191815	2.20174	0.027684	0.0826974	Not DEG
ACTG2	27.9499	-1.10637	0.294683	-3.75443	0.000173738	0.00130817	Down
ACTL6A	86.7789	0.17955	0.127638	1.40671	0.159513	0.303758	Not DEG
ACTN1	1004.67	0.81843	0.137147	5.96755	2.4084e-09	7.23377e-08	Up
ACTN2	27845.9	-0.185266	0.0744048	-2.48997	0.0127754	0.0450778	Not DEG
ACTN3	4.68252	-0.442547	0.534775	-0.82754	0.407931	0.576977	Not DEG
ACTR10	468.56	-0.0917894	0.0848151	-1.08223	0.279151	0.448561	Not DEG
ACTR1A	373.429	0.276893	0.0931285	2.97324	0.00294675	0.0140153	Not DEG
ACTR1B	804.961	1.17724	0.115798	10.1663	2.80294e-24	7.87914e-22	Up
ACTR2	278.599	0.0429858	0.105863	0.406051	0.684705	0.8006	Not DEG
ACTR3	232.491	0.33984	0.113816	2.98588	0.0028276	0.0135782	Not DEG
ACTR5	43.8178	-0.457251	0.173153	-2.64074	0.00827252	0.03199	Not DEG
ACTR6	147.145	0.104005	0.111331	0.9342	0.350201	0.523082	Not DEG
ACTR8	271.316	0.02202	0.0912716	0.241258	0.809355	0.887279	Not DEG
ACTRT3	2.28432	0.601854	0.812892	0.740386	0.459066	0.62194	Not DEG
ACVR1	654.874	1.53155	0.219556	6.97566	3.04438e-12	1.59692e-10	Up
ACVR1B	38.9074	0.136121	0.219794	0.619311	0.535711	0.68682	Not DEG
ACVR2A	58.1666	-0.485561	0.175445	-2.76759	0.00564723	0.0236842	Not DEG
ACVR2B	14.6464	-0.36862	0.293503	-1.25593	0.209141	0.369034	Not DEG
ACVRL1	222.187	-0.121262	0.170627	-0.710687	0.477278	0.636313	Not DEG
ADA	45.5756	0.0509445	0.197881	0.257451	0.796831	0.879016	Not DEG
ADA2	3.39091	0.0223588	0.606865	0.0368431	0.97061	0.983578	Not DEG
ADAL	126.597	-0.435442	0.138564	-3.14252	0.00167497	0.00891828	Not DEG
ADAM11	3.30401	0.440966	0.656154	0.672047	0.501554	0.658037	Not DEG
ADAM12	4.67397	1.58809	0.632159	2.51216	0.0119994	0.0428639	Up
ADAM15	395.548	-0.455156	0.17739	-2.56584	0.0102925	0.038069	Not DEG
ADAM17	123.636	0.0841786	0.165005	0.510159	0.60994	0.745787	Not DEG
ADAM18	3.70587	2.06831	0.760137	2.72098	0.00650897	0.026482	Up
ADAM19	1033.92	1.42513	0.205593	6.9318	4.15531e-12	2.12872e-10	Up
ADAM20	2.3433	1.37346	0.785511	1.7485	0.0803778	0.185747	Not DEG
ADAM21	2.33033	1.49804	0.761141	1.96815	0.0490505	0.127973	Not DEG
ADAM22	17.9438	1.6673	0.357938	4.65806	3.19211e-06	4.29915e-05	Up
ADAM23	14.8096	-0.96197	0.393697	-2.44343	0.0145485	0.0499202	Down
ADAM32	8.93764	-0.283195	0.412024	-0.687327	0.491876	0.649705	Not DEG
ADAM33	169.294	0.436726	0.172876	2.52624	0.0115289	0.0415899	Not DEG
ADAM9	156.807	0.0783933	0.143056	0.54799	0.583699	0.725814	Not DEG
ADAMTS1	692.574	-0.774936	0.519096	-1.49286	0.135474	0.270579	Not DEG
ADAMTS10	44.4256	0.197236	0.255614	0.771617	0.440341	0.604566	Not DEG
ADAMTS12	18.2375	-0.19465	0.286328	-0.679816	0.496621	0.653989	Not DEG
ADAMTS14	10.1723	1.65036	0.630808	2.61627	0.00888961	0.033862	Up
ADAMTS15	62.5269	1.36684	0.173677	7.87002	3.54579e-15	3.16036e-13	Up
ADAMTS16	2.5119	1.36598	0.814185	1.67773	0.0934001	0.206565	Not DEG
ADAMTS17	10.6477	0.217654	0.36428	0.597491	0.55018	0.698832	Not DEG
ADAMTS18	7.55463	0.281178	0.429358	0.654881	0.512544	0.667445	Not DEG
ADAMTS19	527.352	2.90072	0.47416	6.11761	9.49894e-10	3.08097e-08	Up
ADAMTS20	5.05479	-0.607172	0.474576	-1.2794	0.200757	0.357849	Not DEG
ADAMTS3	4.03413	1.15658	0.725318	1.59458	0.110806	0.233587	Not DEG
ADAMTS4	15.622	2.84549	0.393571	7.22993	4.83248e-13	3.01014e-11	Up
ADAMTS5	13.0464	0.114705	0.416555	0.275365	0.783036	0.869248	Not DEG
ADAMTS6	7.07921	1.56429	0.541163	2.89061	0.00384495	0.0172684	Up
ADAMTS7	678.505	-0.782493	0.168854	-4.63414	3.58427e-06	4.75718e-05	Down
ADAMTS9	132.51	-0.00632276	0.17481	-0.0361693	0.971147	0.983891	Not DEG
ADAMTSL1	286.481	0.203433	0.11388	1.78637	0.0740388	0.174519	Not DEG
ADAMTSL4	442.353	0.528991	0.223546	2.36636	0.017964	0.0589991	Not DEG
ADAMTSL5	253.857	0.613025	0.133419	4.59472	4.33325e-06	5.5823e-05	Up
ADAP1	44.493	-0.77194	0.332864	-2.31909	0.0203904	0.0651527	Not DEG
ADAP2	63.2216	-0.632726	0.233547	-2.7092	0.00674456	0.0272041	Down
ADAR	133.554	-0.158532	0.157498	-1.00656	0.314144	0.486539	Not DEG
ADARB1	119.69	0.255523	0.224526	1.13806	0.255097	0.420862	Not DEG
ADARB2	1.77696	0.770878	0.928279	0.830438	0.406291	NA	Not DEG
ADAT1	25.1892	0.267209	0.251609	1.062	0.288235	0.458516	Not DEG
ADAT2	24.5553	-0.765307	0.247634	-3.09047	0.00199838	0.0103098	Down
ADCK1	25.2523	-0.216879	0.238638	-0.90882	0.363445	0.536554	Not DEG
ADCK2	94.8182	-0.150026	0.146485	-1.02417	0.305755	0.477812	Not DEG
ADCK5	93.959	-0.439506	0.16379	-2.68336	0.00728875	0.0289832	Not DEG
ADCY10	2.08309	1.04846	0.82017	1.27835	0.201127	NA	Not DEG
ADCY2	35.9543	0.676177	0.258444	2.61634	0.00888785	0.033862	Up
ADCY3	50.4734	0.321542	0.229095	1.40353	0.160459	0.305084	Not DEG
ADCY4	188.159	-0.0904777	0.169827	-0.532763	0.594198	0.733477	Not DEG
ADCY5	2094.12	-0.616719	0.0729161	-8.45793	2.72165e-17	3.51029e-15	Down
ADCY6	920.486	-0.561834	0.153587	-3.65809	0.000254106	0.00180075	Not DEG
ADCY7	19.3342	0.954468	0.340286	2.8049	0.00503327	0.0215462	Up
ADCY8	1.56711	0.707938	0.895253	0.790768	0.429079	NA	Not DEG
ADCY9	395.868	0.413325	0.110816	3.72982	0.000191614	0.00141937	Not DEG
ADCYAP1R1	13.6346	-0.228937	0.371116	-0.616888	0.537309	0.688041	Not DEG
ADD1	706.074	-0.243164	0.0781971	-3.10963	0.00187322	0.00977911	Not DEG
ADD3	338.27	-0.167893	0.125818	-1.33441	0.182069	0.333478	Not DEG
ADGB	2.01009	-0.447823	0.725461	-0.617295	0.53704	NA	Not DEG
ADGRA2	99.8241	-0.171828	0.194704	-0.882508	0.377502	0.549682	Not DEG
ADGRB1	127.199	0.193628	0.210069	0.921734	0.356667	0.5294	Not DEG
ADGRB2	12.286	1.4729	0.387882	3.79728	0.000146292	0.00112784	Up
ADGRB3	3.90351	0.632731	0.623822	1.01428	0.310448	0.482558	Not DEG
ADGRD1	236.05	0.656574	0.306005	2.14563	0.0319024	0.0924239	Not DEG
ADGRE5	301.398	1.30646	0.238337	5.48154	4.21633e-08	9.52001e-07	Up
ADGRF1	1.95472	1.29264	0.866381	1.492	0.135698	NA	Not DEG
ADGRF2	1.99514	1.54016	0.823201	1.87095	0.0613525	NA	Not DEG
ADGRF3	2.52604	0.419142	0.798833	0.524693	0.599797	0.737585	Not DEG
ADGRF5	683.92	-1.58057	0.190682	-8.28902	1.14181e-16	1.30392e-14	Down
ADGRG1	125.55	-0.207516	0.204369	-1.0154	0.309916	0.482135	Not DEG
ADGRG2	2.86226	0.405317	0.693348	0.584579	0.558831	0.70606	Not DEG
ADGRG3	1.95838	0.122204	0.779586	0.156755	0.875438	NA	Not DEG
ADGRG5	3.21474	1.11245	0.692266	1.60696	0.108062	0.229323	Not DEG
ADGRG6	53.8347	0.64198	0.407267	1.57631	0.114954	0.23968	Not DEG
ADGRL2	736.182	-0.197504	0.067207	-2.93874	0.00329554	0.0153479	Not DEG
ADGRL3	5.63404	0.386622	0.535658	0.72177	0.470436	0.631065	Not DEG
ADGRL4	71.1056	-0.169638	0.186886	-0.907709	0.364032	0.536879	Not DEG
ADGRV1	20.323	-0.786637	0.259574	-3.03049	0.00244158	0.0120626	Down
ADH5	1089.07	-0.351105	0.0552547	-6.35431	2.09365e-10	7.65089e-09	Not DEG
ADI1	394.402	-0.219349	0.133055	-1.64856	0.0992386	0.216017	Not DEG
ADIG	6.38475	0.656099	0.473251	1.38637	0.165635	0.312092	Not DEG
ADIPOQ	14.6604	0.342008	0.828189	0.412959	0.679636	0.797053	Not DEG
ADIPOR1	329.546	0.138959	0.0765161	1.81608	0.0693582	0.165912	Not DEG
ADIPOR2	744.199	-0.817978	0.120509	-6.78771	1.13925e-11	5.29222e-10	Down
ADK	197.308	0.0302569	0.0989695	0.30572	0.759818	0.854859	Not DEG
ADM	155.716	2.98133	0.489475	6.09087	1.12299e-09	3.59981e-08	Up
ADNP	368.579	0.00939238	0.0890699	0.10545	0.916019	0.952158	Not DEG
ADNP2	124.823	-0.239537	0.129262	-1.85311	0.0638673	0.156394	Not DEG
ADO	22.4819	-0.0150315	0.331418	-0.0453551	0.963824	0.979182	Not DEG
ADORA1	14.0333	-2.60764	0.473761	-5.50412	3.71025e-08	8.52735e-07	Down
ADORA2A	9.56015	-0.200813	0.403783	-0.497329	0.618957	0.752704	Not DEG
ADORA2B	17.2913	0.873381	0.286814	3.04512	0.0023259	0.0116235	Up
ADORA3	3.50926	1.65266	0.738635	2.23745	0.0252567	0.0769349	Not DEG
ADPGK	44.4609	0.323211	0.192474	1.67924	0.093105	0.206038	Not DEG
ADPRH	13.3053	-0.888449	0.31102	-2.85657	0.00428247	0.0188549	Down
ADPRHL2	101.054	-0.231794	0.164263	-1.41111	0.158211	0.301962	Not DEG
ADPRM	15.7406	0.376262	0.302923	1.24211	0.214197	0.375059	Not DEG
ADRA1A	26.956	0.322555	0.372489	0.865947	0.386519	0.557517	Not DEG
ADRA1B	96.5711	-1.34071	0.205313	-6.53008	6.57325e-11	2.67891e-09	Down
ADRA1D	30.5083	-1.88743	0.329271	-5.73213	9.91771e-09	2.57649e-07	Down
ADRA2A	2.83115	1.06777	0.717453	1.48827	0.136679	0.272364	Not DEG
ADRB1	195.095	0.333438	0.224141	1.48763	0.136849	0.272628	Not DEG
ADRM1	393.48	-0.0618447	0.1147	-0.539189	0.589757	0.7304	Not DEG
ADSL	363.01	-0.0739313	0.112309	-0.658284	0.510356	0.665837	Not DEG
ADSS2	114.643	1.17086	0.160953	7.27454	3.47601e-13	2.22851e-11	Up
ADTRP	22.7192	-0.99773	0.391965	-2.54546	0.0109135	0.0398417	Down
AEBP1	921.102	0.542799	0.241904	2.24386	0.0248414	0.0761499	Not DEG
AEBP2	77.7913	-0.19397	0.169248	-1.14607	0.251768	0.41719	Not DEG
AEN	33.4194	0.764523	0.333554	2.29206	0.0219024	0.0690188	Not DEG
AFAP1L1	460.094	-0.411988	0.0959925	-4.29188	1.77166e-05	0.00018784	Not DEG
AFAP1L2	55.1946	-0.493505	0.251595	-1.9615	0.0498203	0.129672	Not DEG
AFF1	139.334	-0.345011	0.178276	-1.93526	0.0529581	0.135967	Not DEG
AFF2	1.68832	0.568379	0.8875	0.640427	0.521895	NA	Not DEG
AFF4	266.246	0.447978	0.138183	3.24192	0.00118727	0.00662058	Not DEG
AFG1L	33.4427	-0.219016	0.197685	-1.1079	0.267904	0.435761	Not DEG
AFG3L2	1510.95	-0.423754	0.0986017	-4.29764	1.72629e-05	0.000183741	Not DEG
AFTPH	156.91	-0.248139	0.113369	-2.18877	0.0286138	0.0849505	Not DEG
AGA	89.6829	-0.596064	0.160684	-3.70954	0.000207638	0.00151988	Down
AGAP1	229.167	0.413212	0.0910551	4.53804	5.67803e-06	7.06462e-05	Not DEG
AGAP2	14.1365	-1.06687	0.36151	-2.95114	0.00316604	0.0148648	Down
AGAP3	32.0203	-0.182759	0.216488	-0.844199	0.398558	0.568445	Not DEG
AGBL1	2.19856	0.0299502	0.72315	0.0414163	0.966964	NA	Not DEG
AGBL2	10.9873	0.313115	0.381469	0.820816	0.411751	0.580358	Not DEG
AGBL3	34.2098	-1.08948	0.272386	-3.99977	6.3405e-05	0.00055691	Down
AGBL5	42.7726	-0.268531	0.208265	-1.28937	0.197269	0.353723	Not DEG
AGFG1	252.314	-0.114339	0.0823585	-1.38831	0.165041	0.311312	Not DEG
AGFG2	66.6722	-0.57397	0.151566	-3.78693	0.000152522	0.00117012	Not DEG
AGK	76.1951	-0.44075	0.145797	-3.02304	0.0025025	0.0123082	Not DEG
AGL	1141.49	0.120716	0.164792	0.732532	0.463844	0.625861	Not DEG
AGMAT	1.83094	0.0889017	0.822904	0.108034	0.913969	NA	Not DEG
AGMO	7.09436	0.145576	0.419757	0.346811	0.728733	0.832979	Not DEG
AGO1	137.172	-0.296021	0.159359	-1.85757	0.0632303	0.155239	Not DEG
AGO2	57.7884	-0.0678456	0.192003	-0.353356	0.723822	0.829613	Not DEG
AGO3	62.9382	-0.479955	0.173021	-2.77397	0.0055376	0.0233226	Not DEG
AGO4	113.618	-0.424079	0.213922	-1.98241	0.0474339	0.124914	Not DEG
AGPAT3	87.4321	-0.259074	0.127248	-2.03599	0.0417516	0.113354	Not DEG
AGPAT4	29.1166	2.60928	0.379353	6.87823	6.06011e-12	2.99714e-10	Up
AGPAT5	274.531	-0.241904	0.095805	-2.52497	0.0115709	0.0416684	Not DEG
AGPS	161.951	0.0141752	0.104065	0.136215	0.891651	0.937666	Not DEG
AGR2	1.52012	-0.206212	0.832427	-0.247724	0.804348	NA	Not DEG
AGT	19.3341	1.04995	0.455466	2.30521	0.0211547	0.0670285	Not DEG
AGTPBP1	192.152	-0.40695	0.148432	-2.74166	0.00611293	0.0252485	Not DEG
AGTR1	160.273	0.280691	0.327386	0.857372	0.391239	0.561778	Not DEG
AGTR2	2.44619	-0.945674	0.769443	-1.22904	0.219058	0.380773	Not DEG
AGTRAP	39.1763	-0.109317	0.187151	-0.584109	0.559147	0.706132	Not DEG
AGXT2	1.33058	0.795746	1.02387	0.777195	0.437044	NA	Not DEG
AHCTF1	202.519	-0.474977	0.124749	-3.80745	0.000140406	0.00108936	Not DEG
AHCY	50.5999	-0.153775	0.248612	-0.618532	0.536225	0.687227	Not DEG
AHCYL1	250.938	0.119189	0.115309	1.03365	0.3013	0.472553	Not DEG
AHCYL2	157.334	0.493669	0.164308	3.00454	0.00265987	0.0129141	Not DEG
AHDC1	132.301	-0.0772457	0.150157	-0.514434	0.606949	0.742963	Not DEG
AHI1	47.1886	-0.127348	0.209353	-0.608295	0.542992	0.692833	Not DEG
AHNAK	2152.74	-0.324596	0.0702115	-4.62311	3.78024e-06	4.9632e-05	Not DEG
AHNAK2	25.0793	0.52409	0.277854	1.8862	0.0592674	0.147603	Not DEG
AHSA1	881.551	0.197465	0.0936405	2.10876	0.0349656	0.0993276	Not DEG
AHSP	1.90075	1.69244	0.930999	1.81788	0.0690829	NA	Not DEG
AIDA	279.115	-0.0280794	0.107626	-0.260898	0.794171	0.877229	Not DEG
AIF1	14.0834	1.20328	0.397927	3.02388	0.00249556	0.0122796	Up
AIFM1	1834.81	-0.421908	0.12871	-3.27796	0.0010456	0.00597026	Not DEG
AIFM2	266.428	-0.000339378	0.121197	-0.00280022	0.997766	0.998891	Not DEG
AIG1	220.042	0.1197	0.142496	0.840022	0.400896	0.570664	Not DEG
AIMP2	166.173	0.201384	0.131712	1.52897	0.126271	0.257067	Not DEG
AIP	211.824	-0.170479	0.114319	-1.49126	0.135894	0.271141	Not DEG
AJAP1	1.78486	0.921071	0.835745	1.1021	0.27042	NA	Not DEG
AJUBA	255.194	0.944954	0.150632	6.27324	3.53602e-10	1.24248e-08	Up
AK1	322.978	-0.345443	0.143539	-2.40661	0.0161013	0.054186	Not DEG
AK2	729.903	-1.16298	0.0865073	-13.4437	3.35095e-41	3.67364e-38	Down
AK4	15.3184	-0.563966	0.355398	-1.58686	0.112544	0.235913	Not DEG
AK5	2.39158	-0.0378866	0.698002	-0.0542786	0.956713	0.97544	Not DEG
AK6	181.379	0.271421	0.106882	2.53944	0.0111031	0.0404128	Not DEG
AK8	13.2828	0.0928838	0.32775	0.283398	0.776871	0.865783	Not DEG
AK9	2.0413	0.0973827	0.797636	0.122089	0.902828	NA	Not DEG
AKAP1	494.864	-0.317723	0.125873	-2.52415	0.0115978	0.0417011	Not DEG
AKAP10	100.956	-0.25778	0.158614	-1.6252	0.104121	0.223249	Not DEG
AKAP11	851.128	-0.0759227	0.130481	-0.581867	0.560656	0.707223	Not DEG
AKAP12	521.323	0.805937	0.158867	5.07302	3.9156e-07	6.91252e-06	Up
AKAP13	913.579	0.610849	0.181333	3.36866	0.000755347	0.00452507	Up
AKAP3	3.83292	2.17758	0.690668	3.15286	0.00161682	0.00865114	Up
AKAP4	8.57429	-0.364933	0.4626	-0.788873	0.430186	0.596827	Not DEG
AKAP5	3.22316	-0.122721	0.643886	-0.190594	0.848844	0.911755	Not DEG
AKAP6	871.204	0.144441	0.157206	0.918796	0.358202	0.531103	Not DEG
AKAP7	67.836	-0.26874	0.24955	-1.0769	0.281526	0.451294	Not DEG
AKAP8	169.635	-0.199153	0.125418	-1.58792	0.112305	0.235592	Not DEG
AKAP8L	291.948	-0.177776	0.106691	-1.66628	0.095658	0.210286	Not DEG
AKAP9	467.265	0.0276604	0.0940331	0.294156	0.768639	0.86047	Not DEG
AKIP1	80.4359	0.505434	0.136254	3.70949	0.000207679	0.00151988	Not DEG
AKIRIN1	46.7634	0.0239684	0.185161	0.129446	0.897005	0.94047	Not DEG
AKIRIN2	75.6154	0.202831	0.160814	1.26128	0.207207	0.366271	Not DEG
AKNA	28.1996	0.620275	0.376567	1.64718	0.0995202	0.216433	Not DEG
AKNAD1	3.30364	-1.42258	0.61162	-2.32593	0.0200225	0.0641831	Not DEG
AKR1A1	241.286	-0.139299	0.0992625	-1.40334	0.160515	0.305097	Not DEG
AKR1E2	58.6925	0.148753	0.29361	0.506633	0.612412	0.747731	Not DEG
AKT1S1	57.1561	0.0652808	0.161295	0.40473	0.685676	0.801173	Not DEG
AKT2	341.834	0.113818	0.096628	1.1779	0.238836	0.402083	Not DEG
AKT3	101.566	-0.461201	0.129406	-3.56399	0.000365259	0.00244614	Not DEG
AKTIP	1037.67	0.258005	0.0983655	2.62292	0.00871803	0.0333831	Not DEG
ALAD	94.7956	-1.12306	0.144625	-7.76535	8.14216e-15	6.91957e-13	Down
ALAS1	2045.99	-0.178769	0.0759241	-2.35458	0.0185436	0.0604861	Not DEG
ALAS2	1.52377	-0.0616653	0.897343	-0.0687199	0.945213	NA	Not DEG
ALCAM	2523.6	1.74266	0.132133	13.1887	1.0194e-39	9.31306e-37	Up
ALDH16A1	46.4177	-0.215386	0.169166	-1.27322	0.20294	0.360823	Not DEG
ALDH18A1	475.292	0.377749	0.151509	2.49324	0.0126583	0.0447944	Not DEG
ALDH1A1	427.218	-0.866231	0.28674	-3.02096	0.00251975	0.012376	Down
ALDH1A2	20.3733	-0.556494	0.346022	-1.60826	0.107778	0.228808	Not DEG
ALDH1A3	20.3536	1.1527	0.311972	3.69488	0.000219989	0.00159085	Up
ALDH1L1	209.669	0.716267	0.196415	3.6467	0.000265625	0.00186909	Up
ALDH1L2	79.3913	0.746767	0.165809	4.50378	6.6754e-06	8.13137e-05	Up
ALDH3B2	2.8823	0.844399	0.668396	1.26332	0.206474	0.365287	Not DEG
ALDH4A1	1482.37	-0.0831718	0.211969	-0.392378	0.694779	0.808244	Not DEG
ALDH5A1	2660.25	-0.0271994	0.0911426	-0.298427	0.765378	0.858134	Not DEG
ALDH6A1	427.935	-0.666312	0.149074	-4.46966	7.83441e-06	9.28994e-05	Down
ALDH7A1	984.756	0.209031	0.104328	2.0036	0.0451131	0.120305	Not DEG
ALDH8A1	2.63575	1.10776	0.777954	1.42394	0.154464	0.297006	Not DEG
ALDOB	252.377	-0.950894	0.16038	-5.92901	3.04771e-09	8.86261e-08	Down
ALDOC	7.53981	-0.934443	0.470821	-1.98471	0.0471768	0.124386	Not DEG
ALG11	76.2156	-0.150232	0.194538	-0.772251	0.439966	0.604334	Not DEG
ALG13	237.641	-0.0255315	0.153797	-0.166008	0.86815	0.923315	Not DEG
ALG14	33.6955	0.0229388	0.229336	0.100022	0.920327	0.954816	Not DEG
ALG2	56.1081	0.116441	0.241721	0.481718	0.630006	0.760992	Not DEG
ALG3	58.0437	0.154968	0.198096	0.782289	0.434045	0.599443	Not DEG
ALG5	72.2099	0.517955	0.161084	3.21543	0.00130248	0.00716464	Not DEG
ALG6	52.5334	-0.157242	0.165394	-0.950714	0.34175	0.514219	Not DEG
ALG8	26.22	-0.0187305	0.238136	-0.0786547	0.937307	0.964356	Not DEG
ALKBH1	74.5195	0.162595	0.157147	1.03467	0.300822	0.472277	Not DEG
ALKBH2	34.1228	-0.208018	0.233748	-0.889925	0.373506	0.545748	Not DEG
ALKBH3	97.3534	0.316125	0.226278	1.39707	0.162394	0.307642	Not DEG
ALKBH4	62.9989	-0.242337	0.189071	-1.28172	0.19994	0.356994	Not DEG
ALKBH5	263.83	-0.034776	0.0911477	-0.381535	0.702807	0.813522	Not DEG
ALKBH6	49.3905	0.286626	0.236138	1.21381	0.224822	0.386562	Not DEG
ALKBH7	304.599	-0.0827915	0.108962	-0.759821	0.447362	0.611104	Not DEG
ALKBH8	60.6229	0.0986418	0.274549	0.359287	0.719381	0.826338	Not DEG
ALMS1	192.27	0.357748	0.093838	3.8124	0.000137623	0.00107269	Not DEG
ALOX12	12.0734	0.546313	0.34654	1.57648	0.114915	0.239644	Not DEG
ALOX15	1.5738	0.795541	1.01387	0.78466	0.432653	NA	Not DEG
ALOX15B	34.6759	-0.141852	0.485661	-0.29208	0.770225	0.861455	Not DEG
ALOX5	5.65736	0.134783	0.479955	0.280824	0.778845	0.866323	Not DEG
ALOX5AP	4.26893	0.366746	0.573028	0.640015	0.522163	0.676092	Not DEG
ALPK1	27.007	-0.971482	0.272537	-3.56458	0.000364437	0.00244213	Down
ALPK2	300.234	0.0582104	0.265393	0.219337	0.826388	0.899731	Not DEG
ALPK3	1254.37	0.343937	0.0720367	4.77447	1.80185e-06	2.59235e-05	Not DEG
ALPL	121.667	-0.970296	0.242096	-4.0079	6.12618e-05	0.000540751	Down
ALS2	441.01	-0.180013	0.106724	-1.68671	0.0916583	0.2037	Not DEG
ALS2CL	266.338	-0.781882	0.144469	-5.41213	6.22801e-08	1.32125e-06	Down
ALX3	2.01759	0.94705	0.892574	1.06103	0.288675	NA	Not DEG
ALYREF	195.028	0.2634	0.136232	1.93347	0.0531778	0.136372	Not DEG
AMACR	268.25	-0.242291	0.104174	-2.32582	0.0200283	0.0641832	Not DEG
AMBN	1.69892	-0.531551	0.827378	-0.642453	0.520579	NA	Not DEG
AMBRA1	174.412	-0.0345466	0.124353	-0.27781	0.781158	0.868367	Not DEG
AMDHD1	1.68697	-0.50443	0.871503	-0.578804	0.562721	NA	Not DEG
AMER1	19.7768	-0.525412	0.303395	-1.73177	0.0833138	0.190802	Not DEG
AMFR	910.26	0.00530488	0.059561	0.0890663	0.929029	0.959848	Not DEG
AMHR2	2.99902	0.740187	0.686892	1.07759	0.281217	0.451059	Not DEG
AMIGO1	54.1348	-0.205659	0.189181	-1.0871	0.276992	0.445846	Not DEG
AMIGO2	20.0523	0.275263	0.273415	1.00676	0.31405	0.486496	Not DEG
AMMECR1	14.2678	0.0188098	0.328645	0.0572344	0.954358	0.974628	Not DEG
AMMECR1L	38.1799	-0.245838	0.224664	-1.09425	0.273847	0.442152	Not DEG
AMN1	66.3031	0.48264	0.235549	2.049	0.0404618	0.11084	Not DEG
AMOT	22.0678	-0.0776149	0.26759	-0.290052	0.771777	0.862574	Not DEG
AMOTL1	106.14	-0.239443	0.17672	-1.35493	0.17544	0.325056	Not DEG
AMOTL2	581.228	-0.135775	0.0886383	-1.53179	0.125575	0.256127	Not DEG
AMPD1	4.1135	-0.867289	0.680308	-1.27485	0.202363	0.360054	Not DEG
AMPD2	59.8497	0.418547	0.212195	1.97246	0.0485566	0.127077	Not DEG
AMPD3	25.9004	0.589072	0.271513	2.16959	0.0300377	0.0881906	Not DEG
AMPH	35.8255	0.158604	0.338927	0.467959	0.639814	0.767595	Not DEG
AMT	185.608	-1.21155	0.122345	-9.90274	4.05016e-23	1.05719e-20	Down
AMZ2	274.767	0.195933	0.134682	1.45478	0.14573	0.284835	Not DEG
ANAPC1	133.062	-0.178608	0.145768	-1.22528	0.220468	0.382106	Not DEG
ANAPC13	95.7321	0.109392	0.144396	0.757585	0.448699	0.61236	Not DEG
ANAPC16	159.7	-0.0373548	0.118287	-0.315799	0.752155	0.84904	Not DEG
ANAPC4	152.259	-0.0916151	0.117128	-0.782178	0.43411	0.599443	Not DEG
ANAPC5	131.637	-0.334331	0.109716	-3.04725	0.00230947	0.0115664	Not DEG
ANAPC7	345.775	-0.155877	0.0864536	-1.80302	0.0713856	0.169339	Not DEG
ANGEL1	30.4465	-0.196995	0.231376	-0.851404	0.394545	0.565337	Not DEG
ANGEL2	193.739	-0.22738	0.105224	-2.16093	0.0307011	0.0897536	Not DEG
ANGPT1	13.3317	-0.850621	0.383582	-2.21757	0.026584	0.0798466	Not DEG
ANGPT2	27.4566	0.739958	0.234824	3.15112	0.00162647	0.00868958	Up
ANGPT4	38.6174	-0.0975753	0.258244	-0.377842	0.705548	0.81592	Not DEG
ANGPTL5	44.644	1.07322	0.351208	3.05579	0.00224469	0.0113195	Up
ANGPTL6	3.07045	-0.237813	0.654312	-0.363455	0.716265	0.824351	Not DEG
ANK1	1755.17	-0.489549	0.137831	-3.55181	0.000382587	0.00254509	Not DEG
ANK2	1380.12	0.161789	0.169132	0.956584	0.338777	0.511009	Not DEG
ANK3	2037.21	-0.519486	0.100949	-5.14602	2.66066e-07	4.93549e-06	Not DEG
ANKAR	16.8071	-0.295098	0.287139	-1.02772	0.304083	0.475904	Not DEG
ANKFN1	2.01452	0.751653	0.792103	0.948934	0.342654	NA	Not DEG
ANKFY1	150.972	-0.266093	0.107535	-2.47447	0.0133434	0.0467211	Not DEG
ANKH	273.93	0.107355	0.151938	0.706573	0.479832	0.63832	Not DEG
ANKIB1	188.225	0.301339	0.132532	2.2737	0.0229838	0.0717663	Not DEG
ANKLE1	2.94155	-0.0610671	0.713717	-0.0855622	0.931814	0.961548	Not DEG
ANKLE2	253.966	-0.0929129	0.102375	-0.907573	0.364104	0.536879	Not DEG
ANKMY2	371.831	-0.125914	0.114995	-1.09495	0.273537	0.441908	Not DEG
ANKRA2	191.242	-0.338675	0.109679	-3.08788	0.00201592	0.0103807	Not DEG
ANKRD1	56013.1	0.96205	0.223739	4.29987	1.709e-05	0.000182255	Up
ANKRD10	385.46	0.0213003	0.0876264	0.243081	0.807943	0.886457	Not DEG
ANKRD11	603.452	0.026214	0.0760326	0.344773	0.730265	0.834295	Not DEG
ANKRD12	446.494	-0.0730762	0.113133	-0.645931	0.518324	0.67287	Not DEG
ANKRD13A	88.7706	-0.895277	0.165392	-5.41306	6.19568e-08	1.3189e-06	Down
ANKRD13B	42.1467	-0.161195	0.205235	-0.78542	0.432207	0.59842	Not DEG
ANKRD13C	78.407	-0.0640452	0.158733	-0.403478	0.686597	0.801487	Not DEG
ANKRD13D	50.5284	-0.00663568	0.212826	-0.0311789	0.975127	0.986282	Not DEG
ANKRD16	53.8596	-0.252003	0.168944	-1.49164	0.135795	0.27107	Not DEG
ANKRD17	526.989	0.0282148	0.116652	0.241872	0.80888	0.887041	Not DEG
ANKRD2	17.4584	1.58349	0.45426	3.48587	0.000490542	0.00314124	Up
ANKRD23	1143.26	-0.0873796	0.196746	-0.444124	0.656953	0.780647	Not DEG
ANKRD24	19.2605	-0.383466	0.262149	-1.46278	0.143529	0.28194	Not DEG
ANKRD27	600.302	-0.63776	0.0921532	-6.92065	4.49576e-12	2.29242e-10	Down
ANKRD28	116.408	0.173671	0.117849	1.47367	0.140571	0.277822	Not DEG
ANKRD29	8.69872	-0.664347	0.399982	-1.66094	0.0967248	0.212036	Not DEG
ANKRD33	2.52327	1.45088	0.790775	1.83475	0.0665423	0.160967	Not DEG
ANKRD33B	11.9608	0.666777	0.457864	1.45628	0.145316	0.284229	Not DEG
ANKRD34A	13.1441	0.142559	0.364974	0.3906	0.696093	0.808625	Not DEG
ANKRD34B	15.5989	-2.08226	0.379634	-5.48492	4.1366e-08	9.40863e-07	Down
ANKRD35	62.9426	1.21592	0.235118	5.17151	2.32216e-07	4.34434e-06	Up
ANKRD37	2.80642	0.371733	0.694413	0.53532	0.592429	0.732386	Not DEG
ANKRD39	42.6734	0.0318044	0.195679	0.162534	0.870885	0.924913	Not DEG
ANKRD40	173.438	0.149385	0.184826	0.808247	0.418949	0.587099	Not DEG
ANKRD44	20.9369	-0.981753	0.294563	-3.33292	0.000859401	0.00505722	Down
ANKRD46	61.8757	0.138041	0.167214	0.825531	0.40907	0.577768	Not DEG
ANKRD49	20.396	-0.220578	0.259304	-0.850652	0.394962	0.56564	Not DEG
ANKRD50	124.269	-0.158055	0.202894	-0.779001	0.435979	0.600786	Not DEG
ANKRD52	234.069	-0.0771661	0.13276	-0.581245	0.561075	0.707507	Not DEG
ANKRD54	53.3634	-0.246776	0.159615	-1.54607	0.122088	0.250661	Not DEG
ANKRD55	6.86598	0.0169482	0.659917	0.0256822	0.979511	0.988164	Not DEG
ANKRD6	186.48	-0.30435	0.15788	-1.92773	0.0538882	0.137806	Not DEG
ANKRD60	1.49973	-1.33528	0.852008	-1.56722	0.117064	NA	Not DEG
ANKRD66	1.67084	-0.713674	0.869178	-0.821091	0.411595	NA	Not DEG
ANKS1A	572.325	-0.769584	0.178628	-4.3083	1.64512e-05	0.000176818	Down
ANKS3	135.28	-0.090388	0.145492	-0.621256	0.534431	0.68566	Not DEG
ANKS4B	7.45762	0.890259	0.607568	1.46528	0.142844	0.280946	Not DEG
ANKS6	21.6813	0.142037	0.255689	0.555507	0.578548	0.721654	Not DEG
ANKZF1	130.322	-0.492452	0.125052	-3.93798	8.2169e-05	0.000693471	Not DEG
ANLN	24.5513	0.743514	0.29795	2.49543	0.0125805	0.0445478	Up
ANO1	51.0638	-0.656471	0.228391	-2.87433	0.00404889	0.0179927	Down
ANO10	561.943	0.25057	0.099731	2.51246	0.0119893	0.0428417	Not DEG
ANO2	226.629	0.0679883	0.128225	0.530226	0.595955	0.734757	Not DEG
ANO3	3.18346	0.20435	0.609482	0.335285	0.73741	0.838434	Not DEG
ANO4	17.8599	0.00390208	0.303858	0.0128418	0.989754	0.993833	Not DEG
ANO5	4.14834	-0.699178	0.70487	-0.991924	0.321235	0.493277	Not DEG
ANO6	139.021	-0.272151	0.163493	-1.6646	0.0959919	0.210809	Not DEG
ANO8	378.874	0.630293	0.0914008	6.89593	5.35145e-12	2.6789e-10	Up
ANOS1	33.888	1.06693	0.35797	2.98051	0.00287769	0.0137945	Up
ANP32E	131.126	0.384673	0.148281	2.59421	0.00948093	0.0356379	Not DEG
ANPEP	2.70144	-0.207054	0.731634	-0.283003	0.777175	0.865783	Not DEG
ANTKMT	120.497	-0.288963	0.172877	-1.6715	0.094623	0.208723	Not DEG
ANTXR1	21.8018	0.485636	0.329493	1.47389	0.140512	0.277755	Not DEG
ANTXR2	1979.56	0.893508	0.200827	4.44915	8.62095e-06	0.000101298	Up
ANXA1	244.485	0.202388	0.128109	1.57981	0.114151	0.238443	Not DEG
ANXA11	29.013	-0.354876	0.227323	-1.56111	0.118498	0.24539	Not DEG
ANXA13	2.43908	0.530555	0.769964	0.689065	0.490782	0.648774	Not DEG
ANXA3	530.667	0.0414241	0.162049	0.255627	0.798239	0.880038	Not DEG
ANXA4	167.104	0.282749	0.135843	2.08144	0.0373938	0.104392	Not DEG
ANXA6	2822.76	0.484729	0.130605	3.71142	0.000206103	0.00151239	Not DEG
ANXA7	287.585	-0.316644	0.100863	-3.13935	0.00169322	0.00899826	Not DEG
ANXA9	175.121	-0.762901	0.117028	-6.51895	7.08015e-11	2.8748e-09	Down
AOAH	6.63242	1.70425	0.590708	2.88509	0.00391298	0.0175308	Up
AOC2	3.29882	1.86266	0.725684	2.56677	0.0102652	0.038002	Up
AOX1	370.043	0.0481264	0.189805	0.253557	0.799838	0.881092	Not DEG
AP1AR	53.4043	-0.0237879	0.169232	-0.140564	0.888214	0.935578	Not DEG
AP1B1	321.36	-0.248757	0.0857393	-2.90132	0.00371595	0.0168478	Not DEG
AP1G1	346.561	-0.114196	0.0974058	-1.17237	0.241047	0.405011	Not DEG
AP1G2	35.1731	-0.134122	0.226243	-0.592825	0.553298	0.701412	Not DEG
AP1M1	156.147	0.0523137	0.113144	0.462362	0.643822	0.770651	Not DEG
AP1M2	1.71085	0.0124022	0.847732	0.0146298	0.988328	NA	Not DEG
AP1S1	38.6536	0.200296	0.229563	0.87251	0.38293	0.554859	Not DEG
AP1S2	297.369	0.427071	0.0811012	5.2659	1.39504e-07	2.74576e-06	Not DEG
AP1S3	59.8809	1.07022	0.192775	5.55168	2.82933e-08	6.65621e-07	Up
AP2A1	458.014	0.067479	0.0797923	0.845683	0.39773	0.567823	Not DEG
AP2B1	1262.89	0.32608	0.0995443	3.27573	0.0010539	0.00600514	Not DEG
AP2S1	159.352	0.141099	0.114996	1.227	0.219824	0.38168	Not DEG
AP3B1	298.699	0.27356	0.0920667	2.97132	0.00296524	0.0140788	Not DEG
AP3B2	1.70764	-0.00962556	0.925194	-0.0104038	0.991699	NA	Not DEG
AP3D1	551.565	0.0142654	0.0626969	0.227529	0.820012	0.895487	Not DEG
AP3M1	397.022	0.0735628	0.130243	0.564813	0.572201	0.716364	Not DEG
AP3M2	23.3563	-0.198001	0.313089	-0.632411	0.527119	0.679928	Not DEG
AP4B1	59.1055	-0.115684	0.229163	-0.504809	0.613693	0.748777	Not DEG
AP4E1	160.728	-0.310751	0.135938	-2.28597	0.022256	0.0698918	Not DEG
AP4M1	66.2106	-0.039939	0.192887	-0.207059	0.835963	0.904336	Not DEG
AP4S1	79.0539	-0.253223	0.149548	-1.69326	0.0904058	0.201898	Not DEG
AP5B1	35.4782	0.315858	0.293305	1.07689	0.281529	0.451294	Not DEG
AP5M1	46.1396	-0.336939	0.196598	-1.71384	0.0865576	0.196465	Not DEG
AP5S1	38.2549	-0.0698284	0.241234	-0.289464	0.772227	0.862901	Not DEG
APAF1	64.1409	0.869601	0.197324	4.40697	1.04826e-05	0.000119959	Up
APBA1	404.422	0.713747	0.196812	3.62655	0.000287233	0.00199785	Up
APBA3	68.9105	0.16546	0.162647	1.0173	0.309012	0.481314	Not DEG
APBB1	406.908	-0.0595788	0.114355	-0.520998	0.602368	0.739917	Not DEG
APBB1IP	25.5897	0.888347	0.355173	2.50117	0.0123784	0.0439601	Up
APBB2	125.743	-0.392467	0.192866	-2.03493	0.0418584	0.113495	Not DEG
APBB3	61.2927	-0.200115	0.161341	-1.24032	0.214858	0.375616	Not DEG
APC2	19.111	0.217959	0.270274	0.806438	0.41999	0.58774	Not DEG
APCDD1	63.2214	0.923224	0.194329	4.75083	2.02579e-06	2.88426e-05	Up
APEH	611.472	-0.052942	0.112365	-0.47116	0.637527	0.766276	Not DEG
APEX2	79.1525	-0.435196	0.146695	-2.96666	0.00301051	0.0142198	Not DEG
APH1A	294.075	0.347769	0.097797	3.55603	0.0003765	0.00251069	Not DEG
APH1B	14.3356	-0.667074	0.321604	-2.07421	0.0380597	0.105896	Not DEG
API5	295.407	-0.251015	0.129003	-1.94581	0.0516773	0.133523	Not DEG
APIP	48.5974	-0.159807	0.191668	-0.833771	0.40441	0.573922	Not DEG
APLF	74.3503	0.256866	0.145858	1.76106	0.0782278	0.182044	Not DEG
APLN	6.95634	0.166119	0.485752	0.341984	0.732363	0.83556	Not DEG
APLNR	5.79871	-0.0562784	0.494615	-0.113782	0.90941	0.948517	Not DEG
APLP1	196.665	-0.271262	0.177193	-1.53089	0.125797	0.256483	Not DEG
APLP2	2082.39	0.19163	0.0828492	2.31299	0.020723	0.0659466	Not DEG
APMAP	223.284	0.153633	0.119133	1.28959	0.197192	0.353723	Not DEG
APOA1	289.26	-1.01546	0.736214	-1.3793	0.167803	0.314897	Not DEG
APOBEC2	1170.94	0.969627	0.151375	6.40548	1.49896e-10	5.64713e-09	Up
APOBEC3F	51.056	0.208709	0.208967	0.998765	0.317909	0.49002	Not DEG
APOD	36.3762	-0.750924	0.275674	-2.72395	0.00645057	0.0263044	Down
APOE	113.138	-0.162086	0.294772	-0.549868	0.58241	0.72474	Not DEG
APOM	27.1259	0.634931	0.280957	2.25988	0.0238284	0.073815	Not DEG
APOO	321.824	-0.202975	0.0935359	-2.17002	0.0300052	0.0881188	Not DEG
APOOL	578.192	0.0210407	0.0685452	0.30696	0.758874	0.854161	Not DEG
APP	6924.57	0.179481	0.112421	1.59652	0.110373	0.233145	Not DEG
APPBP2	131.678	-0.359884	0.131076	-2.74561	0.0060399	0.0249787	Not DEG
APPL1	311.786	-0.058332	0.102498	-0.569104	0.569286	0.714164	Not DEG
APPL2	144.413	-0.495542	0.122675	-4.03948	5.35702e-05	0.000479812	Not DEG
APTX	40.4189	0.245638	0.207662	1.18287	0.23686	0.399827	Not DEG
AQP11	10.1332	-0.0397918	0.410054	-0.0970404	0.922694	0.956615	Not DEG
AQP3	5.32636	-0.8406	0.497013	-1.6913	0.090779	0.202454	Not DEG
AQP4	1.85341	-0.141692	0.782065	-0.181177	0.856228	NA	Not DEG
AQR	256.95	0.017508	0.150355	0.116444	0.907301	0.947489	Not DEG
AR	5.05125	-0.102509	0.517346	-0.198145	0.842932	0.908659	Not DEG
ARAF	726.189	0.059694	0.132911	0.449129	0.653339	0.778031	Not DEG
ARAP1	256.818	0.17144	0.121724	1.40843	0.159004	0.303106	Not DEG
ARAP2	12.9307	-0.56099	0.341531	-1.64258	0.100471	0.217858	Not DEG
ARAP3	283.934	-0.22145	0.143393	-1.54436	0.122501	0.251306	Not DEG
ARCN1	790.241	0.507962	0.0984698	5.15856	2.4886e-07	4.63201e-06	Not DEG
AREL1	191.155	0.0624125	0.109736	0.568753	0.569524	0.714204	Not DEG
ARF1	654.652	0.103253	0.0997801	1.03481	0.300759	0.472277	Not DEG
ARF4	351.472	0.732336	0.120665	6.06915	1.28587e-09	4.08608e-08	Up
ARF5	54.4072	-0.377721	0.170022	-2.22161	0.0263098	0.0791968	Not DEG
ARF6	96.2356	0.418405	0.135414	3.08983	0.00200271	0.0103175	Not DEG
ARFGAP1	216.82	0.308546	0.131858	2.33998	0.0192846	0.0623458	Not DEG
ARFGAP2	275.456	-0.245122	0.104963	-2.33533	0.0195263	0.0628576	Not DEG
ARFGAP3	75.5783	0.342938	0.179685	1.90856	0.0563193	0.142147	Not DEG
ARFGEF1	337.719	-0.0396305	0.0947313	-0.418346	0.675694	0.794803	Not DEG
ARFGEF2	168.662	0.0643334	0.164262	0.391652	0.695315	0.80835	Not DEG
ARFGEF3	61.6436	-0.0532172	0.285759	-0.186231	0.852263	0.913955	Not DEG
ARFIP1	162.716	0.00235202	0.136242	0.0172636	0.986226	0.992109	Not DEG
ARFIP2	76.9336	0.25496	0.147437	1.72928	0.0837589	0.191653	Not DEG
ARG1	2.19078	0.150375	0.828329	0.181541	0.855943	NA	Not DEG
ARG2	70.7675	0.337917	0.153398	2.20287	0.027604	0.0825034	Not DEG
ARGLU1	523.825	-0.145249	0.089069	-1.63075	0.102943	0.221286	Not DEG
ARHGAP1	110.747	0.630249	0.216082	2.91671	0.00353748	0.0162469	Up
ARHGAP10	849.43	0.110097	0.131076	0.839943	0.400941	0.570664	Not DEG
ARHGAP12	108.222	0.315961	0.13659	2.31321	0.0207108	0.065943	Not DEG
ARHGAP17	171.531	-0.224998	0.109548	-2.05388	0.0399875	0.109919	Not DEG
ARHGAP18	358.974	-0.280913	0.0974233	-2.88343	0.00393374	0.0175951	Not DEG
ARHGAP20	8.04886	0.421459	0.413206	1.01997	0.307741	0.479978	Not DEG
ARHGAP21	590.546	-0.311875	0.0858737	-3.63179	0.000281463	0.0019654	Not DEG
ARHGAP22	12.0993	-0.0610569	0.360141	-0.169536	0.865375	0.92225	Not DEG
ARHGAP23	222.625	0.108634	0.146019	0.743969	0.456895	0.620002	Not DEG
ARHGAP24	185.544	-0.0939296	0.139444	-0.673599	0.500566	0.657074	Not DEG
ARHGAP25	31.1759	-0.0430765	0.261872	-0.164494	0.869342	0.924134	Not DEG
ARHGAP26	366.56	-0.17657	0.173644	-1.01685	0.309225	0.481453	Not DEG
ARHGAP28	116.363	-0.976063	0.183958	-5.30589	1.12122e-07	2.25539e-06	Down
ARHGAP29	309.204	-0.47668	0.161495	-2.95166	0.00316066	0.0148459	Not DEG
ARHGAP30	32.569	0.991713	0.291972	3.39661	0.000682271	0.00416235	Up
ARHGAP31	226.913	-0.393429	0.177629	-2.21489	0.0267679	0.080289	Not DEG
ARHGAP32	16.8225	0.0254115	0.35221	0.0721485	0.942484	0.967458	Not DEG
ARHGAP33	4.85739	-0.797328	0.538753	-1.47995	0.138887	0.275437	Not DEG
ARHGAP35	722.469	-0.131007	0.088473	-1.48075	0.138673	0.275202	Not DEG
ARHGAP39	77.6795	-0.325562	0.146821	-2.2174	0.0265959	0.0798604	Not DEG
ARHGAP4	14.4449	0.120087	0.351737	0.341411	0.732794	0.835965	Not DEG
ARHGAP42	125.091	0.153734	0.174846	0.879251	0.379265	0.55137	Not DEG
ARHGAP44	220.13	-0.0561128	0.13575	-0.413355	0.679347	0.796799	Not DEG
ARHGAP5	752.344	-0.31229	0.0915341	-3.41174	0.0006455	0.00397563	Not DEG
ARHGAP6	35.9541	0.0747728	0.227019	0.329368	0.741877	0.841985	Not DEG
ARHGAP9	3.91863	0.0924708	0.682045	0.135579	0.892154	0.937959	Not DEG
ARHGDIA	311.895	0.0128132	0.0971228	0.131928	0.895042	0.939125	Not DEG
ARHGDIB	108.873	-0.154524	0.162577	-0.95047	0.341873	0.514335	Not DEG
ARHGDIG	7.3845	-0.3926	0.514006	-0.763804	0.444984	0.608502	Not DEG
ARHGEF1	93.1563	-0.000185509	0.171905	-0.00107914	0.999139	0.999504	Not DEG
ARHGEF10	139.926	-0.214663	0.132609	-1.61876	0.105498	0.225453	Not DEG
ARHGEF11	206.748	0.334858	0.0930752	3.59771	0.000321026	0.00219141	Not DEG
ARHGEF12	917.626	0.718139	0.115371	6.22458	4.82841e-10	1.65418e-08	Up
ARHGEF15	129.586	-0.350144	0.176187	-1.98734	0.0468844	0.123705	Not DEG
ARHGEF16	1.50805	-0.163839	0.876798	-0.18686	0.85177	NA	Not DEG
ARHGEF17	306.16	-0.113611	0.0800399	-1.41943	0.155773	0.298718	Not DEG
ARHGEF19	4.36812	-0.688709	0.548044	-1.25667	0.208874	0.368742	Not DEG
ARHGEF26	29.44	1.34024	0.408177	3.28348	0.00102532	0.00587284	Up
ARHGEF28	159.007	-0.601095	0.191535	-3.13831	0.00169927	0.00902571	Down
ARHGEF3	97.3455	-0.3723	0.142739	-2.60826	0.00910028	0.0344735	Not DEG
ARHGEF37	442.54	0.404903	0.124734	3.24613	0.00116986	0.0065468	Not DEG
ARHGEF38	1.64739	1.11868	0.981189	1.14012	0.254235	NA	Not DEG
ARHGEF39	5.92556	0.418132	0.58448	0.715391	0.474367	0.634593	Not DEG
ARHGEF4	9.45909	0.154743	0.399722	0.387126	0.698663	0.810351	Not DEG
ARHGEF40	160.26	0.26063	0.165626	1.5736	0.11558	0.240482	Not DEG
ARHGEF5	6.03013	-0.917958	0.585457	-1.56793	0.116897	0.242578	Not DEG
ARHGEF6	122.498	0.773832	0.288247	2.68462	0.00726127	0.0289229	Up
ARHGEF7	298.672	-0.253287	0.119124	-2.12625	0.0334821	0.0959235	Not DEG
ARHGEF9	26.3455	0.121599	0.227284	0.535007	0.592645	0.732488	Not DEG
ARID1A	383.872	-0.00349772	0.116756	-0.0299576	0.976101	0.98663	Not DEG
ARID1B	250.096	-0.265562	0.0993113	-2.67403	0.00749454	0.0296299	Not DEG
ARID2	114.87	-0.27499	0.123467	-2.22723	0.025932	0.0784039	Not DEG
ARID3B	16.4338	0.0241073	0.29402	0.0819923	0.934653	0.963316	Not DEG
ARID3C	2.53248	-1.09412	0.68729	-1.59193	0.111401	0.234322	Not DEG
ARID4A	127.717	-0.204733	0.142122	-1.44055	0.149713	0.290754	Not DEG
ARID4B	159.152	-0.330675	0.116939	-2.82777	0.00468741	0.0203482	Not DEG
ARID5A	93.5496	4.34435	0.565136	7.68726	1.50314e-14	1.18553e-12	Up
ARID5B	251.029	1.35023	0.267624	5.04524	4.52944e-07	7.85701e-06	Up
ARIH1	285.807	-0.222624	0.0913233	-2.43776	0.0147785	0.0505511	Not DEG
ARIH2	364.819	-0.405766	0.0841618	-4.82126	1.42652e-06	2.12197e-05	Not DEG
ARL1	183.162	0.657987	0.111722	5.88949	3.87401e-09	1.09744e-07	Up
ARL10	20.8859	-0.21556	0.261052	-0.825735	0.408955	0.577679	Not DEG
ARL11	3.71446	0.61007	0.676608	0.90166	0.367237	0.53932	Not DEG
ARL13B	57.5772	-0.22767	0.164418	-1.38471	0.166142	0.312797	Not DEG
ARL14EP	196.225	0.19141	0.144018	1.32907	0.183826	0.335601	Not DEG
ARL15	28.5168	0.0600509	0.276973	0.216812	0.828355	0.900276	Not DEG
ARL16	34.8455	-0.200224	0.201732	-0.992528	0.32094	0.492921	Not DEG
ARL2	195.424	-0.206033	0.14009	-1.47072	0.141368	0.278844	Not DEG
ARL2BP	113.937	0.441429	0.123369	3.57813	0.000346062	0.0023347	Not DEG
ARL3	398.153	0.0739273	0.116708	0.633439	0.526447	0.679518	Not DEG
ARL4A	32.6343	-0.410276	0.275669	-1.48829	0.136674	0.272364	Not DEG
ARL4C	16.7645	2.71709	0.484867	5.60377	2.09737e-08	5.07583e-07	Up
ARL4D	6.54439	0.125942	0.575527	0.218829	0.826783	0.899931	Not DEG
ARL5A	79.8255	0.246058	0.230314	1.06836	0.285359	0.455358	Not DEG
ARL5B	8.98871	-0.0968883	0.410907	-0.235791	0.813594	0.890519	Not DEG
ARL6	38.1345	0.204437	0.23808	0.858689	0.390512	0.561393	Not DEG
ARL6IP1	107.945	-0.325119	0.179138	-1.8149	0.0695386	0.166236	Not DEG
ARL6IP4	88.4843	-0.0400012	0.202151	-0.197878	0.84314	0.908794	Not DEG
ARL6IP5	977.563	0.136689	0.103143	1.32524	0.185092	0.336791	Not DEG
ARL6IP6	34.634	0.0979653	0.234964	0.416937	0.676724	0.795425	Not DEG
ARL8B	253.504	0.127811	0.104884	1.2186	0.222997	0.384711	Not DEG
ARMC1	91.7174	0.0059637	0.15619	0.0381823	0.969542	0.983083	Not DEG
ARMC10	127.754	0.14881	0.126207	1.17909	0.238362	0.401593	Not DEG
ARMC12	7.64097	-0.790823	0.481682	-1.64179	0.100633	0.218074	Not DEG
ARMC2	38.9301	0.311734	0.222944	1.39826	0.162034	0.307226	Not DEG
ARMC3	4.51544	-0.912477	0.538054	-1.69588	0.0899082	0.201202	Not DEG
ARMC4	2.82055	0.570622	0.673748	0.846937	0.39703	0.567489	Not DEG
ARMC5	41.3077	0.574212	0.217813	2.63626	0.00838255	0.0322789	Not DEG
ARMC6	52.3289	-0.120213	0.182772	-0.657724	0.510716	0.666227	Not DEG
ARMC7	18.3116	-0.225998	0.268955	-0.840281	0.400751	0.570649	Not DEG
ARMC8	158.39	-0.194563	0.131207	-1.48287	0.13811	0.274491	Not DEG
ARMC9	52.2376	-0.0148095	0.174277	-0.084977	0.93228	0.961937	Not DEG
ARMCX1	92.0193	0.348509	0.1812	1.92333	0.0544381	0.138825	Not DEG
ARMCX2	154.599	0.0679077	0.18744	0.36229	0.717135	0.824882	Not DEG
ARMCX3	499.354	0.622777	0.0978686	6.3634	1.97336e-10	7.25971e-09	Up
ARMH1	27.6403	-0.428745	0.368329	-1.16403	0.244413	0.408987	Not DEG
ARMH3	177.662	-0.241863	0.102684	-2.3554	0.0185026	0.0604063	Not DEG
ARMH4	126.62	-0.023432	0.17317	-0.135312	0.892365	0.937967	Not DEG
ARMT1	13.851	-0.0718957	0.353158	-0.203579	0.838682	0.905859	Not DEG
ARNT	299.365	-0.356907	0.0982875	-3.63126	0.000282045	0.00196821	Not DEG
ARNT2	28.8706	1.70173	0.645154	2.63771	0.00834677	0.0322	Up
ARNTL	26.4403	0.310828	0.335045	0.927721	0.353552	0.526385	Not DEG
ARNTL2	2.22864	1.33365	0.801356	1.66425	0.096063	NA	Not DEG
ARPC1B	267.919	0.170652	0.14829	1.1508	0.249815	0.415272	Not DEG
ARPC3	169.37	0.419094	0.132205	3.17004	0.00152417	0.00821914	Not DEG
ARPC5	116.339	0.639762	0.126172	5.07056	3.96642e-07	6.99097e-06	Up
ARPC5L	91.4296	0.268234	0.124193	2.15981	0.0307874	0.0899819	Not DEG
ARRB1	531.059	-0.805468	0.139138	-5.78899	7.08099e-09	1.88878e-07	Down
ARRB2	26.6621	-0.0578934	0.263774	-0.219481	0.826275	0.899731	Not DEG
ARRDC1	67.1885	-0.143622	0.175261	-0.819472	0.412517	0.580968	Not DEG
ARRDC2	52.9322	-0.678458	0.179734	-3.77479	0.000160144	0.00122175	Down
ARRDC3	180.64	0.234279	0.115914	2.02115	0.0432645	0.116481	Not DEG
ARRDC4	68.4626	0.81894	0.490435	1.66983	0.0949539	0.209216	Not DEG
ARRDC5	11.8142	-0.0654353	0.328706	-0.19907	0.842208	0.908058	Not DEG
ARSA	202.388	0.78304	0.161589	4.84588	1.26053e-06	1.90389e-05	Up
ARSB	263.474	0.0305874	0.243671	0.125527	0.900106	0.942399	Not DEG
ARSD	19.8525	0.224734	0.35939	0.62532	0.531761	0.683836	Not DEG
ARSG	288.313	0.234582	0.124103	1.89022	0.058728	0.14666	Not DEG
ARSH	3.38724	2.27132	0.888242	2.55709	0.0105551	0.0388398	Up
ARSI	7.63677	1.73889	0.466287	3.72923	0.000192068	0.00142081	Up
ARSJ	4.5315	0.668662	0.582456	1.148	0.250967	0.416549	Not DEG
ARSK	67.427	0.306017	0.14995	2.04079	0.0412713	0.112439	Not DEG
ARSL	8.63416	0.146951	0.429199	0.342383	0.732062	0.83544	Not DEG
ART3	3186.71	-0.78827	0.197437	-3.9925	6.53796e-05	0.000571576	Down
ART4	14.5196	-0.197254	0.345225	-0.571377	0.567744	0.713334	Not DEG
ARV1	109.649	0.357272	0.178419	2.00244	0.0452377	0.120491	Not DEG
AS3MT	102.746	-0.0614149	0.212612	-0.288859	0.77269	0.863242	Not DEG
ASAH1	333.423	-0.242496	0.159365	-1.52163	0.128101	0.260213	Not DEG
ASAH2	2.94679	2.10431	0.81337	2.58715	0.0096774	0.0362083	Up
ASAP1	65.9204	0.125435	0.243375	0.515399	0.606274	0.742384	Not DEG
ASAP2	53.4361	0.458477	0.243741	1.881	0.059972	0.148952	Not DEG
ASAP3	24.749	0.1938	0.287979	0.672966	0.500969	0.657425	Not DEG
ASB10	50.3463	-0.949777	0.189199	-5.01998	5.16757e-07	8.78327e-06	Down
ASB11	749.546	0.326742	0.151996	2.14968	0.0315806	0.0916892	Not DEG
ASB13	12.06	-0.293933	0.343265	-0.856287	0.391839	0.562342	Not DEG
ASB14	128.959	-0.391162	0.241162	-1.62199	0.104806	0.224455	Not DEG
ASB15	366.008	-0.637892	0.172174	-3.70493	0.000211446	0.00153719	Down
ASB16	24.9274	-1.04506	0.298088	-3.50588	0.000455097	0.00294176	Down
ASB18	128.184	1.2452	0.473551	2.62949	0.00855136	0.0328251	Up
ASB2	1016.78	-0.472286	0.160115	-2.94967	0.00318116	0.0149191	Not DEG
ASB3	88.1391	-0.379283	0.146727	-2.58495	0.00973922	0.0363662	Not DEG
ASB4	153.609	-0.45238	0.167518	-2.70049	0.00692367	0.0277732	Not DEG
ASB5	33.7063	0.00924721	0.307754	0.0300474	0.976029	0.98663	Not DEG
ASB6	51.6532	-0.328873	0.197024	-1.6692	0.0950773	0.209346	Not DEG
ASB7	25.3353	-0.168789	0.268471	-0.628703	0.529543	0.681783	Not DEG
ASB8	280.752	-0.215183	0.0967635	-2.2238	0.0261619	0.078925	Not DEG
ASB9	9.61885	-0.150608	0.40113	-0.375458	0.70732	0.817021	Not DEG
ASCC1	133.873	0.230346	0.155122	1.48493	0.137561	0.273814	Not DEG
ASCC2	308.376	0.150892	0.0818826	1.84278	0.065361	0.159232	Not DEG
ASCC3	191.08	0.0655217	0.115966	0.56501	0.572067	0.716364	Not DEG
ASH1L	390.406	-0.335924	0.156538	-2.14595	0.0318766	0.0923773	Not DEG
ASH2L	125.793	-0.363793	0.141566	-2.56977	0.0101767	0.0377425	Not DEG
ASIC1	1.67478	0.405483	0.854722	0.474403	0.635212	NA	Not DEG
ASIC4	10.0227	1.21109	0.430254	2.81482	0.00488051	0.0209988	Up
ASMTL	247.292	-0.615212	0.160577	-3.83127	0.000127484	0.00100692	Down
ASNS	34.1633	0.168586	0.216388	0.779094	0.435924	0.600786	Not DEG
ASPA	3.79641	0.197688	0.612491	0.322761	0.746876	0.84517	Not DEG
ASPH	1408.12	0.588433	0.0807169	7.29009	3.09755e-13	1.99755e-11	Up
ASPHD1	1.51989	0.794931	1.01324	0.784547	0.432719	NA	Not DEG
ASPHD2	2.93878	0.0719223	0.655403	0.109738	0.912617	0.950338	Not DEG
ASPM	3.41318	-0.391889	0.688881	-0.568878	0.569439	0.714204	Not DEG
ASPRV1	1.80839	1.04075	0.860019	1.21014	0.226223	NA	Not DEG
ASPSCR1	200.096	-0.0951273	0.109101	-0.871918	0.383253	0.555034	Not DEG
ASRGL1	135.552	-0.256115	0.148936	-1.71963	0.0854999	0.194549	Not DEG
ASS1	153.864	-1.91719	0.607341	-3.1567	0.00159566	0.00856671	Down
ASTE1	27.2597	0.0144427	0.228681	0.0631567	0.949642	0.971621	Not DEG
ASTN1	194.514	-2.49691	0.553267	-4.51302	6.39116e-06	7.85496e-05	Down
ASTN2	41.6448	-2.12175	0.426126	-4.97917	6.3859e-07	1.05118e-05	Down
ASXL1	158.73	-0.599407	0.14699	-4.07788	4.54473e-05	0.000415546	Down
ASXL2	67.3946	-0.462709	0.243114	-1.90326	0.0570073	0.143375	Not DEG
ASXL3	8.94972	-0.188491	0.415633	-0.453504	0.650186	0.775371	Not DEG
ATAD1	776.683	0.176885	0.0883584	2.0019	0.0452953	0.120557	Not DEG
ATAD2	91.3401	1.54853	0.232509	6.66008	2.73669e-11	1.20977e-09	Up
ATAD2B	36.8058	-0.332497	0.239194	-1.39007	0.164507	0.310625	Not DEG
ATAD3A	105.159	0.0689831	0.121276	0.568812	0.569484	0.714204	Not DEG
ATAD5	5.94567	-0.161695	0.599409	-0.269757	0.787347	0.872421	Not DEG
ATAT1	110.923	0.15929	0.163104	0.976618	0.328758	0.501606	Not DEG
ATE1	29.0445	-0.508901	0.233056	-2.1836	0.0289916	0.0857854	Not DEG
ATF1	106.361	0.0424605	0.118535	0.35821	0.720186	0.82683	Not DEG
ATF2	113.147	-0.308992	0.126616	-2.44038	0.014672	0.0502809	Not DEG
ATF3	1536.44	3.34174	0.577192	5.78965	7.05326e-09	1.88597e-07	Up
ATF4	1615.51	0.103461	0.0871883	1.18663	0.235372	0.398269	Not DEG
ATF6	75.7487	-0.0148177	0.181534	-0.0816246	0.934945	0.963509	Not DEG
ATF7IP	107.765	-0.695516	0.220587	-3.15302	0.00161589	0.00865114	Down
ATF7IP2	12.2754	0.249653	0.427764	0.583623	0.559474	0.706412	Not DEG
ATG10	60.0309	-0.113144	0.159423	-0.709711	0.477884	0.636578	Not DEG
ATG101	76.9896	-0.321705	0.163278	-1.97029	0.0488048	0.127574	Not DEG
ATG12	312.064	0.213534	0.0746534	2.86034	0.00423187	0.0186621	Not DEG
ATG13	225.487	-0.235135	0.102454	-2.29503	0.0217314	0.068539	Not DEG
ATG14	45.6764	-0.646294	0.237783	-2.718	0.00656777	0.0266577	Down
ATG16L1	150.077	0.0142697	0.112118	0.127274	0.898723	0.941401	Not DEG
ATG16L2	65.9802	-0.390855	0.212288	-1.84115	0.0655992	0.159654	Not DEG
ATG2A	64.9497	-0.295564	0.148996	-1.98371	0.0472884	0.124621	Not DEG
ATG2B	136.01	-0.15664	0.127867	-1.22502	0.220567	0.382106	Not DEG
ATG3	189.519	0.0995137	0.103719	0.959453	0.337331	0.509741	Not DEG
ATG4A	296.646	-0.565005	0.0849465	-6.65131	2.905e-11	1.2739e-09	Not DEG
ATG4B	124.207	0.0991484	0.115016	0.862043	0.388664	0.559764	Not DEG
ATG4C	68.395	-0.0717158	0.147438	-0.486414	0.626674	0.758387	Not DEG
ATG4D	66.6336	-0.0543443	0.157847	-0.344284	0.730633	0.834628	Not DEG
ATG5	181.769	-0.177511	0.104317	-1.70164	0.0888227	0.199523	Not DEG
ATG7	53.4198	0.205317	0.174207	1.17858	0.238565	0.40175	Not DEG
ATG9B	20.4432	-0.0315928	0.261532	-0.120799	0.90385	0.944761	Not DEG
ATIC	135.129	-0.170601	0.109572	-1.55698	0.119476	0.246715	Not DEG
ATL1	73.1416	-0.6156	0.144427	-4.26236	2.02282e-05	0.00020944	Down
ATL2	277.007	-0.379128	0.0904314	-4.19244	2.75965e-05	0.000272869	Not DEG
ATL3	49.867	-0.582132	0.193739	-3.00473	0.00265821	0.0129118	Down
ATM	143.845	0.478842	0.222153	2.15546	0.0311261	0.0906575	Not DEG
ATN1	376.429	0.0702767	0.124534	0.564319	0.572537	0.716521	Not DEG
ATOH8	12.5741	-0.541667	0.361219	-1.49955	0.13373	0.268219	Not DEG
ATP10A	31.4167	0.606333	0.273218	2.21923	0.0264711	0.079573	Not DEG
ATP10B	1.97883	0.563336	0.853508	0.660024	0.509238	NA	Not DEG
ATP10D	60.4088	0.609713	0.191194	3.18898	0.00142777	0.00777194	Up
ATP11A	104.458	-0.0611439	0.150503	-0.406264	0.684549	0.800587	Not DEG
ATP11B	167.985	0.157396	0.146855	1.07178	0.28382	0.45405	Not DEG
ATP11C	11.0804	0.117263	0.345477	0.339423	0.734291	0.836802	Not DEG
ATP13A1	154.218	0.322734	0.124417	2.59396	0.0094878	0.0356459	Not DEG
ATP13A2	39.781	-0.003188	0.226088	-0.0141007	0.98875	0.993553	Not DEG
ATP13A3	1366.08	0.985337	0.125761	7.83497	4.68936e-15	4.08012e-13	Up
ATP13A5	38.4743	-1.15899	0.441448	-2.62543	0.00865386	0.033149	Down
ATP1A1	8299.48	0.0175742	0.0843429	0.208366	0.834943	0.904024	Not DEG
ATP1A2	62.6071	-0.804748	0.257729	-3.12246	0.00179349	0.0094438	Down
ATP1A4	18.6177	0.699154	0.296252	2.36	0.0182749	0.0597341	Not DEG
ATP1B1	2943.46	-0.115158	0.0926973	-1.2423	0.214124	0.374991	Not DEG
ATP1B2	19.3376	-0.907252	0.289473	-3.13416	0.0017235	0.00911026	Down
ATP1B3	129.471	0.675769	0.135953	4.97062	6.67388e-07	1.08878e-05	Up
ATP1B4	876.986	0.771015	0.127059	6.06816	1.29385e-09	4.09956e-08	Up
ATP23	158.58	0.576388	0.13503	4.26859	1.9671e-05	0.000204605	Not DEG
ATP2A1	33.6613	0.316055	0.275515	1.14714	0.251323	0.416831	Not DEG
ATP2A2	53951.9	-0.619835	0.0946332	-6.54987	5.75883e-11	2.38242e-09	Down
ATP2A3	29.7461	-0.19164	0.241887	-0.792271	0.428203	0.594816	Not DEG
ATP2B1	171.708	0.113325	0.11652	0.972579	0.330763	0.503422	Not DEG
ATP2B2	1.93783	0.890631	0.837135	1.0639	0.287373	NA	Not DEG
ATP2B3	2.22443	1.25275	0.749364	1.67175	0.0945745	NA	Not DEG
ATP2C1	874.064	0.428557	0.0807871	5.30478	1.12811e-07	2.26511e-06	Not DEG
ATP2C2	17.5587	-0.0938158	0.344578	-0.272263	0.78542	0.87125	Not DEG
ATP4A	5.79164	2.17586	0.609373	3.57065	0.000356097	0.00239356	Up
ATP5F1A	13322.5	-0.374185	0.114504	-3.26787	0.0010836	0.00614565	Not DEG
ATP5F1B	21536	-0.34198	0.108425	-3.15407	0.00161008	0.00862724	Not DEG
ATP5F1D	1861.36	-0.446581	0.145638	-3.06639	0.00216661	0.011017	Not DEG
ATP5F1E	829.602	0.132081	0.0694013	1.90316	0.0570203	0.143375	Not DEG
ATP5IF1	982.188	-0.0254601	0.126085	-0.201928	0.839973	0.906215	Not DEG
ATP5MC1	4243.75	-0.0361762	0.106386	-0.340048	0.73382	0.836619	Not DEG
ATP5MC2	1238.67	-0.169403	0.116321	-1.45634	0.145298	0.284229	Not DEG
ATP5MC3	2846.5	-0.218322	0.106819	-2.04386	0.0409678	0.111919	Not DEG
ATP5PB	2648.62	-0.437714	0.0987653	-4.43185	9.3426e-06	0.000108844	Not DEG
ATP5PD	2472.17	-0.222496	0.0893948	-2.48891	0.0128135	0.0451685	Not DEG
ATP5PF	2493.13	-0.028523	0.0957929	-0.297757	0.765889	0.858444	Not DEG
ATP6	12996.9	-0.647991	0.17287	-3.74844	0.00017794	0.0013334	Down
ATP6AP1	371.898	0.134848	0.0791488	1.70373	0.0884314	0.199152	Not DEG
ATP6AP2	243.318	0.171848	0.131745	1.3044	0.192097	0.346488	Not DEG
ATP6V0A1	314.387	0.0951442	0.129319	0.735734	0.461892	0.62446	Not DEG
ATP6V0A2	71.4982	-0.0434534	0.184843	-0.235083	0.814145	0.890854	Not DEG
ATP6V0A4	4.11343	1.94363	0.704379	2.75935	0.00579162	0.0241896	Up
ATP6V0B	549.449	0.101479	0.138038	0.735153	0.462246	0.624628	Not DEG
ATP6V0D1	252.628	0.0217633	0.126028	0.172687	0.862898	0.920855	Not DEG
ATP6V0D2	1.6179	0.658246	0.874801	0.752451	0.45178	NA	Not DEG
ATP6V1A	82.9374	0.0632606	0.189788	0.333323	0.738891	0.839513	Not DEG
ATP6V1B2	564.83	-0.184556	0.0823501	-2.24112	0.0250184	0.0765067	Not DEG
ATP6V1C1	320.934	0.210959	0.104211	2.02435	0.0429345	0.115677	Not DEG
ATP6V1C2	4.34131	0.603111	0.564473	1.06845	0.285317	0.455358	Not DEG
ATP6V1D	76.1755	0.00443032	0.147097	0.0301183	0.975973	0.98663	Not DEG
ATP6V1E1	571.295	0.323739	0.106907	3.02824	0.0024598	0.0121363	Not DEG
ATP6V1E2	10.3649	0.250912	0.365113	0.687217	0.491946	0.649705	Not DEG
ATP6V1F	256.365	0.507665	0.105116	4.82956	1.36835e-06	2.04376e-05	Not DEG
ATP6V1FNB	8.27309	-1.70643	0.485392	-3.51557	0.000438809	0.00285161	Down
ATP6V1G1	370.812	0.182363	0.0874578	2.08516	0.0370549	0.103843	Not DEG
ATP6V1G2-DDX39B	3.11088	0.0583541	0.706333	0.0826157	0.934157	0.963291	Not DEG
ATP6V1H	144.893	0.075067	0.11857	0.633103	0.526667	0.679676	Not DEG
ATP7A	47.2498	0.387485	0.19404	1.99693	0.0458323	0.121602	Not DEG
ATP7B	7.82588	0.126098	0.460425	0.273874	0.784182	0.870173	Not DEG
ATP8	6.19814	-0.579296	0.437707	-1.32348	0.185676	0.337551	Not DEG
ATP8A1	91.7145	-0.831116	0.302661	-2.74603	0.00603209	0.0249768	Down
ATP8A2	2.69191	-0.411825	0.740038	-0.556492	0.577875	0.721061	Not DEG
ATP8B1	44.2982	1.10681	0.295066	3.75105	0.000176094	0.00132318	Up
ATP8B2	163.069	-0.160538	0.11945	-1.34398	0.178954	0.329394	Not DEG
ATP8B3	7.98916	0.19749	0.475133	0.415652	0.677665	0.79563	Not DEG
ATP8B4	16.1852	-0.122527	0.325682	-0.376218	0.706755	0.816721	Not DEG
ATP9A	794.381	1.21547	0.083717	14.5188	9.20573e-48	1.68204e-44	Up
ATP9B	241.711	-0.439118	0.083277	-5.27298	1.34228e-07	2.66583e-06	Not DEG
ATPAF2	187.391	0.0740542	0.0996516	0.743131	0.457402	0.620376	Not DEG
ATPSCKMT	129.298	-0.013026	0.117334	-0.111016	0.911604	0.949746	Not DEG
ATR	124.697	-0.0787318	0.133875	-0.588098	0.556466	0.704044	Not DEG
ATRAID	136.493	0.318615	0.119926	2.65675	0.00788978	0.0308211	Not DEG
ATRN	171.394	0.043597	0.12989	0.335646	0.737138	0.838216	Not DEG
ATRNL1	4.92933	0.30574	0.550322	0.555564	0.578509	0.721654	Not DEG
ATRX	276.446	0.00913339	0.122631	0.0744789	0.940629	0.966338	Not DEG
ATXN1	35.4006	-0.666349	0.231425	-2.87933	0.00398518	0.0177672	Down
ATXN10	695.889	-0.487313	0.0602166	-8.09268	5.83672e-16	5.81708e-14	Not DEG
ATXN1L	62.2717	0.208572	0.213412	0.97732	0.328411	0.501234	Not DEG
ATXN2	327.488	-0.0797638	0.0878171	-0.908295	0.363723	0.536674	Not DEG
ATXN2L	258.237	-0.0611473	0.0926125	-0.660249	0.509094	0.664666	Not DEG
ATXN7L1	20.097	0.289063	0.264055	1.09471	0.273645	0.442017	Not DEG
ATXN7L2	20.7314	-0.406033	0.253296	-1.603	0.108936	0.230864	Not DEG
ATXN7L3	269.01	0.0123135	0.0987021	0.124754	0.900718	0.94286	Not DEG
AUH	239.461	-0.96721	0.153233	-6.31203	2.75401e-10	9.93165e-09	Down
AUNIP	398.595	0.180205	0.0887924	2.02951	0.0424066	0.114508	Not DEG
AUP1	397.167	-0.00639081	0.119548	-0.0534581	0.957367	0.97544	Not DEG
AURKA	304.618	-0.0106515	0.148924	-0.0715231	0.942981	0.967878	Not DEG
AURKAIP1	240.139	-0.149527	0.114418	-1.30685	0.191263	0.345269	Not DEG
AURKB	3.2976	1.4992	0.860128	1.743	0.081334	0.187482	Not DEG
AVIL	4.26386	0.743549	0.609291	1.22035	0.222332	0.384088	Not DEG
AVL9	110.863	0.104166	0.123715	0.84199	0.399794	0.569509	Not DEG
AVPR1A	5.40321	0.903266	0.54051	1.67114	0.0946949	0.208797	Not DEG
AVPR2	18.0654	-0.661652	0.274173	-2.41327	0.0158103	0.0534842	Not DEG
AXIN1	155.061	-0.132165	0.143668	-0.919933	0.357608	0.530508	Not DEG
AXIN2	5.19906	0.849084	0.535161	1.58659	0.112604	0.235948	Not DEG
AXL	98.6829	0.462275	0.246135	1.87813	0.060363	0.149787	Not DEG
AZGP1	1.53296	0.802584	0.870113	0.922391	0.356325	NA	Not DEG
AZI2	421.651	0.275046	0.0840789	3.27128	0.00107062	0.00608147	Not DEG
AZIN1	535.058	0.5752	0.128945	4.46083	8.16415e-06	9.62404e-05	Not DEG
AZIN2	4.11657	-2.00344	0.613224	-3.26706	0.00108672	0.00616011	Down
B2M	2719.83	0.0130489	0.102152	0.12774	0.898355	0.941375	Not DEG
B3GALNT1	53.2475	-0.0441271	0.243784	-0.181009	0.856361	0.916218	Not DEG
B3GALNT2	124.875	0.233887	0.122036	1.91655	0.0552957	0.140358	Not DEG
B3GALT4	113.008	-0.411494	0.175664	-2.3425	0.019155	0.062074	Not DEG
B3GALT6	8.51732	0.64027	0.526677	1.21568	0.224108	0.386	Not DEG
B3GAT1	2.64897	0.253513	0.68495	0.37012	0.711293	0.820574	Not DEG
B3GAT2	2.59968	1.22069	0.804732	1.51689	0.129295	0.261975	Not DEG
B3GLCT	265.909	0.682534	0.18615	3.66658	0.000245818	0.00174994	Up
B3GNT10	1.9913	1.49585	0.986476	1.51635	0.12943	NA	Not DEG
B3GNT2	215.781	-0.723572	0.229498	-3.15284	0.00161691	0.00865114	Down
B3GNT3	9.44879	-1.0694	0.418005	-2.55833	0.0105176	0.0387447	Down
B3GNT7	4.29043	0.165412	0.596433	0.277336	0.781522	0.868418	Not DEG
B3GNT8	46.9809	-0.400634	0.210282	-1.90523	0.0567504	0.142958	Not DEG
B3GNT9	3.25105	0.339712	0.673486	0.504408	0.613974	0.748888	Not DEG
B3GNTL1	14.6138	-0.367562	0.298195	-1.23262	0.217717	0.378922	Not DEG
B4GALNT1	18.1181	-0.00877951	0.309179	-0.0283962	0.977346	0.987343	Not DEG
B4GALNT2	1.77164	0.276765	0.802501	0.344879	0.730186	NA	Not DEG
B4GALNT3	64.1848	-0.445276	0.246314	-1.80776	0.070644	0.168178	Not DEG
B4GALNT4	2.67937	-0.51657	0.679435	-0.760293	0.447079	0.61091	Not DEG
B4GALT1	176.645	1.30332	0.19514	6.6789	2.40744e-11	1.08612e-09	Up
B4GALT2	358.459	0.282975	0.0818086	3.45899	0.000542205	0.00341424	Not DEG
B4GALT3	75.1598	-0.0644727	0.140396	-0.459221	0.646076	0.772571	Not DEG
B4GALT4	54.599	0.416326	0.212063	1.96321	0.0496213	0.129216	Not DEG
B4GALT5	34.0853	0.886782	0.248846	3.56357	0.000365841	0.00244854	Up
B4GALT6	7.59283	1.12498	0.489337	2.29898	0.0215061	0.0679261	Not DEG
B4GALT7	134.91	0.270949	0.142226	1.90506	0.0567723	0.142981	Not DEG
B9D1	45.4128	0.222527	0.194238	1.14564	0.251943	0.417346	Not DEG
B9D2	59.4414	0.0640753	0.182445	0.351204	0.725436	0.830659	Not DEG
BABAM2	219.173	0.163906	0.0984463	1.66493	0.0959274	0.210794	Not DEG
BACE1	302.197	-0.225207	0.103751	-2.17063	0.0299588	0.0880061	Not DEG
BACE2	81.9008	0.837127	0.233895	3.57907	0.000344823	0.0023292	Up
BACH1	144.371	0.239265	0.230014	1.04022	0.298239	0.469513	Not DEG
BACH2	17.469	-0.304366	0.30768	-0.98923	0.322551	0.494571	Not DEG
BAD	69.6314	0.135934	0.152741	0.889962	0.373486	0.545748	Not DEG
BAG1	540.519	0.0977646	0.111754	0.874821	0.381671	0.553913	Not DEG
BAG2	200.58	1.01828	0.172511	5.90267	3.57664e-09	1.02915e-07	Up
BAG4	35.2802	-0.436776	0.190169	-2.29678	0.0216312	0.0682819	Not DEG
BAG5	121.099	0.0924285	0.134064	0.689436	0.490549	0.64872	Not DEG
BAG6	1696.92	-0.0860521	0.0866527	-0.993068	0.320677	0.492652	Not DEG
BAHCC1	32.5773	-0.0598341	0.253004	-0.236495	0.813049	0.890188	Not DEG
BAHD1	202.387	0.0678581	0.0920801	0.736946	0.461155	0.623614	Not DEG
BAIAP2	138.376	0.0366354	0.208086	0.176059	0.860248	0.919459	Not DEG
BAIAP2L1	13.7621	-0.342477	0.390172	-0.877758	0.380075	0.552108	Not DEG
BAIAP2L2	9.15256	0.486304	0.467111	1.04109	0.297834	0.469267	Not DEG
BAK1	53.0466	-0.0822484	0.18179	-0.452436	0.650955	0.776119	Not DEG
BAMBI	31.4086	2.59348	0.79435	3.26491	0.001095	0.00619747	Up
BANF1	610.845	-0.285145	0.0886795	-3.21546	0.00130236	0.00716464	Not DEG
BANK1	6.63395	0.452417	0.462898	0.977357	0.328393	0.501234	Not DEG
BANP	114.745	0.132879	0.241188	0.550937	0.581677	0.724321	Not DEG
BARD1	14.1464	-0.906101	0.311764	-2.90636	0.00365656	0.0166751	Down
BARX1	1.55706	0.246613	0.815574	0.30238	0.762363	NA	Not DEG
BARX2	1.62101	-0.163118	0.85707	-0.190321	0.849058	NA	Not DEG
BATF2	2.08335	-0.343696	0.764598	-0.449512	0.653062	NA	Not DEG
BAX	37.8706	0.789103	0.195429	4.03781	5.39536e-05	0.000482458	Up
BAZ1A	51.9731	0.469557	0.203651	2.30569	0.0211279	0.0669824	Not DEG
BAZ1B	384.769	-0.113131	0.127194	-0.889437	0.373768	0.545985	Not DEG
BAZ2A	315.897	-0.163222	0.183353	-0.890209	0.373354	0.545671	Not DEG
BAZ2B	124.58	-0.252467	0.126327	-1.99853	0.0456597	0.121261	Not DEG
BBOF1	362.132	-0.415336	0.160373	-2.58982	0.00960265	0.0360196	Not DEG
BBS10	41.5801	-0.276038	0.228229	-1.20948	0.226479	0.388438	Not DEG
BBS2	239.038	-0.524629	0.143951	-3.64451	0.000267906	0.00188273	Not DEG
BBS4	173.036	0.0833643	0.0994848	0.83796	0.402053	0.571899	Not DEG
BBS7	54.1089	0.0482812	0.222992	0.216516	0.828586	0.900276	Not DEG
BBS9	56.9367	-0.0462131	0.151466	-0.305105	0.760286	0.854906	Not DEG
BBX	109.285	-0.242871	0.171674	-1.41472	0.15715	0.300475	Not DEG
BCAM	2179.41	-0.670534	0.132476	-5.06157	4.15828e-07	7.27069e-06	Down
BCAN	2.175	1.47799	0.85952	1.71955	0.0855135	NA	Not DEG
BCAP29	603.617	-0.0930755	0.0817808	-1.13811	0.255075	0.420862	Not DEG
BCAP31	784.27	0.322975	0.130075	2.483	0.0130282	0.0457635	Not DEG
BCAR1	201.457	-0.00648605	0.193194	-0.0335728	0.973218	0.985079	Not DEG
BCAR3	35.5914	0.123972	0.283813	0.436809	0.66225	0.784159	Not DEG
BCAS1	6.33628	-0.752175	0.609283	-1.23452	0.217008	0.377988	Not DEG
BCAS3	106.026	-0.495994	0.131189	-3.78077	0.000156345	0.0011961	Not DEG
BCAS4	39.3989	0.334853	0.244206	1.37119	0.170315	0.318032	Not DEG
BCAT2	128.906	0.28981	0.160851	1.80173	0.0715878	0.16969	Not DEG
BCHE	16.4311	-0.261918	0.333858	-0.784519	0.432735	0.598471	Not DEG
BCKDHA	881.798	-0.743066	0.165882	-4.47947	7.48274e-06	8.94583e-05	Down
BCKDHB	372.982	-0.268521	0.094329	-2.84665	0.00441823	0.0193053	Not DEG
BCKDK	338.486	-0.275041	0.105073	-2.61761	0.00885481	0.0337888	Not DEG
BCL10	48.9251	0.128021	0.176879	0.723777	0.469202	0.630376	Not DEG
BCL11A	6.92197	0.163013	0.47664	0.342004	0.732348	0.83556	Not DEG
BCL2	1.65069	-0.361382	0.839334	-0.430558	0.66679	NA	Not DEG
BCL2A1	6.74861	-0.405459	0.480279	-0.844216	0.398549	0.568445	Not DEG
BCL2L11	2.83498	0.551563	0.720489	0.76554	0.44395	0.607847	Not DEG
BCL2L12	120.23	0.379634	0.148468	2.55701	0.0105576	0.0388398	Not DEG
BCL2L13	800.389	0.0384779	0.125106	0.307563	0.758415	0.853908	Not DEG
BCL2L14	8.574	-0.927977	0.39742	-2.335	0.0195432	0.062886	Not DEG
BCL2L15	3.18762	0.173903	0.627003	0.277356	0.781507	0.868418	Not DEG
BCL2L2-PABPN1	973.465	0.174185	0.0839355	2.07522	0.037966	0.105667	Not DEG
BCL3	22.155	0.211838	0.266387	0.795224	0.426483	0.593493	Not DEG
BCL6	85.6024	-1.45202	0.320765	-4.52674	5.99012e-06	7.38691e-05	Down
BCL6B	48.7196	-0.219246	0.287737	-0.761966	0.44608	0.609821	Not DEG
BCL7A	13.6565	-0.810883	0.336015	-2.41324	0.0158116	0.0534842	Not DEG
BCL7B	76.6806	-0.0650381	0.148345	-0.438424	0.661079	0.783419	Not DEG
BCL7C	136.198	0.33792	0.171203	1.9738	0.0484044	0.1268	Not DEG
BCL9	109.349	0.1034	0.161205	0.641422	0.521249	0.675306	Not DEG
BCLAF1	410.149	0.0789373	0.0960298	0.822009	0.411072	0.579774	Not DEG
BCLAF3	67.1845	-0.109377	0.167749	-0.65203	0.514382	0.6691	Not DEG
BCO1	3.58193	-1.0612	0.715166	-1.48384	0.13785	0.274075	Not DEG
BCO2	15.02	-0.134928	0.303013	-0.445287	0.656113	0.780155	Not DEG
BCOR	63.4808	-0.411875	0.214053	-1.92417	0.0543334	0.138718	Not DEG
BCORL1	44.6144	0.05457	0.183049	0.298117	0.765614	0.858312	Not DEG
BCS1L	157.455	-0.47148	0.131505	-3.58525	0.00033675	0.00228877	Not DEG
BDH1	770.175	0.777801	0.179626	4.33012	1.49029e-05	0.000162245	Up
BDH2	125.05	-0.824788	0.186783	-4.41574	1.00663e-05	0.000115799	Down
BDKRB2	15.6054	0.794912	0.319802	2.48563	0.0129321	0.0454988	Up
BDP1	329.989	-0.117543	0.113942	-1.03161	0.302257	0.473952	Not DEG
BECN1	347.905	0.245236	0.0844974	2.90229	0.0037044	0.01683	Not DEG
BEND3	8.90365	0.912747	0.435365	2.09651	0.036037	0.101561	Not DEG
BEND4	2.13524	-0.588823	0.756775	-0.778069	0.436528	NA	Not DEG
BEND5	42.3648	-0.30529	0.222254	-1.37361	0.169564	0.317223	Not DEG
BEND6	9.2348	0.512015	0.501403	1.02116	0.307177	0.479371	Not DEG
BEND7	88.6108	-0.394965	0.133686	-2.95442	0.00313262	0.0147331	Not DEG
BEST3	10.114	-0.500669	0.468781	-1.06802	0.28551	0.455381	Not DEG
BEST4	4.50104	0.574357	0.585739	0.980567	0.326806	0.499416	Not DEG
BET1L	139.655	0.282187	0.13934	2.02518	0.0428494	0.115533	Not DEG
BEX3	98.4222	0.0839164	0.19305	0.434687	0.66379	0.785527	Not DEG
BEX4	41.7189	-0.190878	0.185862	-1.02699	0.304425	0.476228	Not DEG
BEX5	148.506	0.311251	0.693989	0.448495	0.653796	0.778321	Not DEG
BFAR	282.115	0.433274	0.0887679	4.88098	1.05559e-06	1.64148e-05	Not DEG
BFSP1	10.0809	1.51759	0.407553	3.72366	0.000196355	0.00144764	Up
BFSP2	2.5952	0.460562	0.729806	0.631075	0.527991	0.680504	Not DEG
BGN	932.533	1.50508	0.219273	6.86396	6.69783e-12	3.27805e-10	Up
BHLHE40	90.1494	0.523142	0.214504	2.43884	0.0147344	0.0504318	Not DEG
BHMG1	6.56575	-0.491762	0.490454	-1.00267	0.316022	0.488377	Not DEG
BHMT	1.58275	-0.175748	0.84978	-0.206816	0.836153	NA	Not DEG
BICC1	63.0322	0.428729	0.199947	2.14422	0.0320155	0.0926338	Not DEG
BICD1	69.1939	-0.35098	0.169335	-2.07269	0.0382007	0.106131	Not DEG
BICD2	136.165	0.0928927	0.128612	0.722271	0.470128	0.631	Not DEG
BICDL1	57.9798	-0.177599	0.241391	-0.735731	0.461894	0.62446	Not DEG
BICRA	37.4635	0.202665	0.221129	0.916502	0.359404	0.532452	Not DEG
BICRAL	114.928	-0.506994	0.181731	-2.78981	0.00527396	0.0223761	Not DEG
BIN1	34.364	0.599647	0.256093	2.34152	0.0192053	0.0621453	Not DEG
BIN2	9.46724	0.955093	0.41261	2.31476	0.0206262	0.065734	Not DEG
BIN3	38.9248	-0.222289	0.199447	-1.11453	0.265053	0.432729	Not DEG
BIRC3	634.374	-0.365687	0.0634039	-5.76758	8.04193e-09	2.13902e-07	Not DEG
BIRC6	389.175	0.0629422	0.151384	0.415778	0.677572	0.79563	Not DEG
BLCAP	99.177	-0.210753	0.17604	-1.19719	0.231234	0.393724	Not DEG
BLK	3.88314	0.848559	0.642537	1.32064	0.186622	0.338894	Not DEG
BLM	17.264	0.385009	0.318835	1.20755	0.227221	0.389282	Not DEG
BLMH	253.311	-0.08746	0.0902939	-0.968615	0.332737	0.505585	Not DEG
BLNK	5.32064	1.33862	0.589183	2.272	0.0230866	0.0720463	Not DEG
BLOC1S2	93.7064	0.13315	0.160935	0.827351	0.408038	0.576979	Not DEG
BLOC1S3	3.87292	0.510029	0.566261	0.900696	0.36775	0.539728	Not DEG
BLOC1S4	13.9839	-0.0521436	0.359321	-0.145117	0.884618	0.933404	Not DEG
BLOC1S6	82.2451	-0.139236	0.160457	-0.867749	0.385532	0.557156	Not DEG
BLVRB	87.2093	-0.297297	0.13709	-2.16862	0.0301115	0.0882888	Not DEG
BLZF1	532.472	0.318722	0.135401	2.35391	0.0185769	0.0605227	Not DEG
BMERB1	18.0237	0.148307	0.301708	0.491557	0.623032	0.755815	Not DEG
BMF	14.9764	-1.92719	0.331291	-5.8172	5.9842e-09	1.62791e-07	Down
BMP1	140.647	0.7124	0.17788	4.00495	6.20299e-05	0.000546212	Up
BMP10	15.8056	3.5163	0.745362	4.71757	2.38678e-06	3.31638e-05	Up
BMP2	11.7564	-0.405347	0.341739	-1.18613	0.23557	0.398358	Not DEG
BMP3	2.89153	0.329621	0.719098	0.458381	0.646679	0.772914	Not DEG
BMP4	48.5129	0.639918	0.23891	2.67849	0.00739544	0.0293308	Up
BMP5	41.0833	0.964601	0.203617	4.73733	2.16548e-06	3.06325e-05	Up
BMP6	38.5036	1.59935	0.383768	4.1675	3.07953e-05	0.00029983	Up
BMP7	1123.22	0.494421	0.115354	4.28613	1.81816e-05	0.00019184	Not DEG
BMPER	74.8956	0.168432	0.249087	0.676197	0.498916	0.655829	Not DEG
BMPR1A	123.242	-0.408208	0.13736	-2.97181	0.00296052	0.0140625	Not DEG
BMPR1B	2.04794	0.542926	0.780464	0.695646	0.486651	NA	Not DEG
BMPR2	166.88	0.511836	0.20482	2.49895	0.0124562	0.0441647	Not DEG
BMS1	337.176	0.271813	0.105286	2.58166	0.00983277	0.0366531	Not DEG
BMT2	37.3126	-0.515563	0.190327	-2.70883	0.00675219	0.0272248	Not DEG
BNC2	19.8478	-1.33822	0.412135	-3.24705	0.00116607	0.00653464	Down
BNIP1	63.9238	0.0695994	0.174569	0.398693	0.69012	0.804272	Not DEG
BNIP2	499.605	0.166616	0.085585	1.94679	0.0515595	0.133313	Not DEG
BNIP3	376.996	-0.0470211	0.108355	-0.433955	0.664321	0.786072	Not DEG
BNIPL	7.14824	-0.320336	0.424052	-0.755418	0.449998	0.613158	Not DEG
BOC	23.7932	0.317107	0.325776	0.97339	0.330359	0.503041	Not DEG
BOD1L1	250.528	-0.158594	0.137782	-1.15105	0.249712	0.415165	Not DEG
BOK	8.8755	-0.0846325	0.483136	-0.175173	0.860943	0.919754	Not DEG
BOLA1	112.22	-0.0907561	0.136453	-0.665111	0.50598	0.662098	Not DEG
BOLA3	365.171	0.403793	0.103599	3.89765	9.71314e-05	0.000800039	Not DEG
BOLL	1.81803	0.979968	0.91283	1.07355	0.283025	NA	Not DEG
BOP1	93.7251	0.183963	0.156053	1.17885	0.238459	0.401632	Not DEG
BORA	11.4718	-0.0768345	0.371427	-0.206863	0.836117	0.904336	Not DEG
BORCS5	85.8656	0.267408	0.171554	1.55874	0.119058	0.246229	Not DEG
BPGM	145.015	-0.126119	0.100566	-1.2541	0.209807	0.369909	Not DEG
BPIFC	1.58982	0.412677	0.901027	0.458007	0.646947	NA	Not DEG
BPNT1	115.071	-0.306973	0.136245	-2.2531	0.0242528	0.0748755	Not DEG
BPTF	238.387	-0.104653	0.120779	-0.866482	0.386226	0.557352	Not DEG
BRAF	66.7598	-0.0968135	0.162493	-0.595801	0.551308	0.699536	Not DEG
BRAP	108.855	0.0444152	0.124686	0.356216	0.721679	0.827854	Not DEG
BRCA1	8.37659	0.770272	0.540614	1.42481	0.154212	0.29681	Not DEG
BRCA2	12.1272	0.777321	0.360027	2.15906	0.0308454	0.0901034	Not DEG
BRCC3	292.597	0.257088	0.104221	2.46677	0.0136337	0.0474962	Not DEG
BRD2	1094.78	0.0478839	0.150858	0.317409	0.750933	0.847986	Not DEG
BRD4	437.678	-0.0723299	0.0955416	-0.757052	0.449019	0.612458	Not DEG
BRD7	400.462	0.213891	0.0792837	2.69779	0.00698015	0.0279691	Not DEG
BRD8	560.947	-0.368403	0.0598045	-6.16012	7.26878e-10	2.42212e-08	Not DEG
BRDT	2.93035	0.782865	0.655027	1.19517	0.232022	0.394488	Not DEG
BRF1	73.5219	0.0239901	0.14874	0.161289	0.871866	0.925292	Not DEG
BRF2	88.7154	-0.0845645	0.162703	-0.519747	0.60324	0.740308	Not DEG
BRI3	108.215	-0.216273	0.158828	-1.36169	0.173297	0.322119	Not DEG
BRI3BP	210.557	1.67215	0.179867	9.29657	1.45056e-20	2.78991e-18	Up
BRICD5	6.48141	-1.15008	0.462537	-2.48646	0.0129022	0.0454374	Down
BRINP1	2.30239	0.620116	0.752692	0.823865	0.410016	0.578657	Not DEG
BRINP3	1.54656	-0.00160301	0.888658	-0.00180386	0.998561	NA	Not DEG
BRIP1	5.11321	0.748075	0.581732	1.28594	0.198462	0.355142	Not DEG
BRIX1	169.851	-0.0189625	0.124994	-0.151707	0.879418	0.930425	Not DEG
BRMS1L	200.068	0.597234	0.109192	5.46956	4.51145e-08	9.99172e-07	Up
BROX	134.318	-0.276133	0.138108	-1.9994	0.0455652	0.121127	Not DEG
BRPF1	129.189	-0.327599	0.111352	-2.94203	0.00326073	0.0152181	Not DEG
BRPF3	187.911	-0.198781	0.110456	-1.79963	0.0719184	0.170349	Not DEG
BRWD1	542.705	0.080079	0.083022	0.964552	0.334769	0.506986	Not DEG
BRWD3	38.8613	0.0845463	0.215827	0.391732	0.695256	0.80835	Not DEG
BSCL2	188.561	0.16418	0.124024	1.32378	0.185577	0.33745	Not DEG
BSDC1	239.165	-0.559608	0.0864979	-6.46961	9.82531e-11	3.83327e-09	Not DEG
BSN	2.34983	1.30291	0.867586	1.50176	0.133158	0.267289	Not DEG
BSPRY	3.12791	0.407095	0.808395	0.503584	0.614554	0.749261	Not DEG
BST-2A	3.44753	1.27155	0.716052	1.77577	0.0757702	0.177569	Not DEG
BST-2B	3.18242	0.0433152	0.614696	0.0704661	0.943823	0.968379	Not DEG
BTAF1	146.318	0.238338	0.118778	2.00659	0.0447937	0.119745	Not DEG
BTBD1	336.536	0.488722	0.0781619	6.25269	4.03443e-10	1.39967e-08	Not DEG
BTBD10	113.379	0.0212255	0.124298	0.170763	0.86441	0.921751	Not DEG
BTBD11	5.23224	0.310419	0.550618	0.563766	0.572914	0.716741	Not DEG
BTBD19	5.74575	0.732862	0.525599	1.39434	0.163216	0.308666	Not DEG
BTBD2	343.391	-0.276553	0.088813	-3.11388	0.00184642	0.00966679	Not DEG
BTBD3	32.1845	-1.18383	0.329579	-3.59196	0.000328205	0.00223485	Down
BTBD7	56.7023	0.0255298	0.237117	0.107667	0.91426	0.951403	Not DEG
BTBD8	159.156	-0.119817	0.108558	-1.10372	0.269716	0.437749	Not DEG
BTBD9	68.2577	-0.259581	0.153777	-1.68804	0.0914045	0.203259	Not DEG
BTD	64.9447	-0.246451	0.2333	-1.05637	0.2908	0.461432	Not DEG
BTF3L4	298.495	0.240762	0.0933489	2.57916	0.0099041	0.0368688	Not DEG
BTG1	127.126	-0.740459	0.124034	-5.96981	2.37536e-09	7.17384e-08	Down
BTG2	7.2124	1.88298	0.59462	3.1667	0.00154179	0.00830598	Up
BTG3	539.759	-0.314095	0.114781	-2.73646	0.00621039	0.0255572	Not DEG
BTK	7.21872	0.697161	0.437314	1.59419	0.110894	0.23366	Not DEG
BTNL9	99.0853	-2.32423	0.313415	-7.41583	1.20868e-13	8.54885e-12	Down
BTRC	142.971	-0.150503	0.11672	-1.28943	0.197248	0.353723	Not DEG
BUB1	11.6793	1.41342	0.469838	3.00831	0.00262702	0.0127773	Up
BUD13	64.9701	-0.655139	0.155091	-4.22422	2.39766e-05	0.000243159	Down
BUD23	141.986	0.274026	0.117342	2.33528	0.0195287	0.0628576	Not DEG
BVES	851.499	-0.148636	0.0904192	-1.64386	0.100206	0.217612	Not DEG
BYSL	283.697	0.0676977	0.0935113	0.723952	0.469095	0.630309	Not DEG
BZW1	1057.43	0.137933	0.0841843	1.63846	0.101326	0.21897	Not DEG
BZW2	1578.44	-0.206158	0.0622017	-3.31434	0.000918608	0.00534574	Not DEG
C10orf71	403.135	0.745443	0.175057	4.25829	2.05996e-05	0.00021225	Up
C10orf82	1.46015	0.504171	0.963715	0.523154	0.600867	NA	Not DEG
C11orf42	14.0193	-0.230063	0.325138	-0.707586	0.479202	0.637916	Not DEG
C11orf49	126.525	-0.305829	0.135638	-2.25475	0.0241489	0.074597	Not DEG
C11orf52	3.34793	1.29708	0.706191	1.83672	0.0662508	0.160687	Not DEG
C11orf54	88.763	-0.144034	0.124348	-1.15832	0.246735	0.411776	Not DEG
C11orf58	744.129	0.02657	0.0903258	0.294158	0.768637	0.86047	Not DEG
C11orf65	338.049	-0.123293	0.156769	-0.786463	0.431596	0.59765	Not DEG
C11orf68	124.607	-0.0844797	0.132085	-0.639588	0.52244	0.676372	Not DEG
C11orf71	15.6541	0.265747	0.344905	0.770491	0.441008	0.605181	Not DEG
C11orf74	143.538	0.165187	0.117654	1.40401	0.160315	0.30493	Not DEG
C11orf88	1.26503	-0.238903	0.988405	-0.241706	0.809008	NA	Not DEG
C11orf95	17.2382	-0.129646	0.301507	-0.429992	0.667201	0.788119	Not DEG
C11orf96	130.517	3.4818	0.245367	14.1902	1.05398e-45	1.28387e-42	Up
C11orf97	2.39965	2.04544	0.906322	2.25686	0.0240168	0.0742724	Not DEG
C12orf10	169.374	0.0201956	0.187862	0.107503	0.91439	0.951432	Not DEG
C12orf29	63.3198	0.0187752	0.200273	0.093748	0.925309	0.957548	Not DEG
C12orf43	34.6291	-0.15379	0.192843	-0.797485	0.425169	0.592396	Not DEG
C12orf45	22.7042	-0.325613	0.394622	-0.825126	0.4093	0.577944	Not DEG
C12orf49	131.089	0.360433	0.128117	2.8133	0.00490354	0.0210731	Not DEG
C12orf57	175.694	0.311898	0.189959	1.64193	0.100605	0.218058	Not DEG
C12orf60	3.44227	0.0605003	0.624879	0.0968192	0.92287	0.95664	Not DEG
C12orf65	43.9536	-0.314191	0.188117	-1.67019	0.0948815	0.209167	Not DEG
C12orf66	7.63811	0.126894	0.424576	0.298871	0.765038	0.85807	Not DEG
C12orf73	55.3152	0.227018	0.259746	0.873999	0.382119	0.554269	Not DEG
C14orf119	30.3685	0.326266	0.2101	1.55291	0.120445	0.24811	Not DEG
C14orf28	38.7926	-0.386193	0.207712	-1.85927	0.062989	0.154831	Not DEG
C14orf93	18.627	0.231385	0.290699	0.795961	0.426055	0.593055	Not DEG
C15orf39	16.6559	0.15022	0.294133	0.510721	0.609546	0.745477	Not DEG
C15orf41	22.8418	0.0668697	0.25	0.267479	0.789101	0.873709	Not DEG
C15orf61	26.4723	-0.227051	0.246986	-0.919288	0.357945	0.530793	Not DEG
C15orf65	4.95475	-0.349342	0.5454	-0.640525	0.521831	0.675801	Not DEG
C16orf46	3.55594	-0.291855	0.582077	-0.501403	0.616088	0.75044	Not DEG
C16orf58	37.9697	-0.0257665	0.233488	-0.110355	0.912128	0.950086	Not DEG
C16orf70	119.817	-0.0519853	0.13098	-0.396896	0.691444	0.805387	Not DEG
C16orf72	1750.29	0.354167	0.122315	2.89554	0.00378501	0.0170691	Not DEG
C16orf89	1.59121	-0.0122965	0.943571	-0.0130319	0.989602	NA	Not DEG
C16orf90	1.48345	-0.832482	0.910407	-0.914406	0.360504	NA	Not DEG
C16orf96	13.5942	0.24706	0.316634	0.78027	0.435232	0.600352	Not DEG
C17orf58	16.8305	0.703142	0.37336	1.88329	0.0596617	0.148282	Not DEG
C17orf75	120.371	-0.319771	0.14975	-2.13536	0.0327314	0.0941823	Not DEG
C17orf80	113.062	0.0232866	0.147041	0.158369	0.874166	0.926746	Not DEG
C18orf21	83.1342	0.069949	0.14859	0.470753	0.637817	0.766516	Not DEG
C18orf25	169.261	-0.12412	0.108146	-1.14771	0.251088	0.41663	Not DEG
C18orf54	12.0772	0.188739	0.345016	0.547043	0.584349	0.726164	Not DEG
C18orf63	1.88332	0.551243	0.757345	0.727862	0.466698	NA	Not DEG
C19orf25	17.7719	0.00742327	0.282419	0.0262846	0.97903	0.987952	Not DEG
C19orf44	120.076	-0.191193	0.167642	-1.14049	0.254084	0.419695	Not DEG
C19orf47	552.396	-0.381943	0.0870716	-4.38654	1.1517e-05	0.000129632	Not DEG
C19orf53	114.834	-0.0942001	0.162555	-0.579498	0.562253	0.708178	Not DEG
C19orf54	78.089	0.2647	0.1496	1.76939	0.0768295	0.179668	Not DEG
C19orf67	2.25889	-0.200406	0.729546	-0.274699	0.783547	0.8697	Not DEG
C1D	93.9752	0.539634	0.183134	2.94666	0.00321231	0.0150241	Not DEG
C1GALT1	79.9786	-0.169951	0.145236	-1.17017	0.241932	0.405737	Not DEG
C1orf100	2.25524	0.827964	0.812546	1.01898	0.308214	0.480306	Not DEG
C1orf105	3.68652	-0.0785998	0.624284	-0.125904	0.899808	0.942267	Not DEG
C1orf109	12.8403	-0.52272	0.321381	-1.62648	0.103848	0.222752	Not DEG
C1orf112	35.0572	-0.373026	0.216873	-1.72002	0.085429	0.194509	Not DEG
C1orf115	21.8734	-0.769737	0.278998	-2.75893	0.00579908	0.0241915	Down
C1orf116	1.82297	1.38399	0.905792	1.52793	0.12653	NA	Not DEG
C1orf122	34.8068	0.862062	0.207678	4.15096	3.31077e-05	0.000318945	Up
C1orf131	27.4871	-0.0436786	0.226087	-0.193194	0.846807	0.910828	Not DEG
C1orf146	2.58543	0.453806	0.734303	0.618009	0.536569	0.687358	Not DEG
C1orf185	6.39558	-0.259165	0.441916	-0.586458	0.557568	0.704868	Not DEG
C1orf189	49.3012	0.205736	0.192891	1.06659	0.286155	0.456123	Not DEG
C1orf194	5.38959	-0.0140442	0.532681	-0.0263652	0.978966	0.987952	Not DEG
C1orf198	170.568	-0.391272	0.117543	-3.32876	0.000872348	0.00511694	Not DEG
C1orf21	490.706	0.707107	0.138874	5.09172	3.54824e-07	6.36651e-06	Up
C1orf210	2.15063	-0.266421	0.73422	-0.362862	0.716708	NA	Not DEG
C1orf216	7.87794	0.24321	0.434988	0.55912	0.57608	0.719477	Not DEG
C1orf35	89.0816	-0.297158	0.176851	-1.68027	0.092905	0.205797	Not DEG
C1orf50	100.21	0.147252	0.124477	1.18296	0.236824	0.399827	Not DEG
C1orf52	44.4103	-0.287571	0.20833	-1.38036	0.167475	0.314388	Not DEG
C1orf54	28.7407	0.421958	0.266037	1.58609	0.112719	0.236091	Not DEG
C1orf74	47.0033	-0.566356	0.206372	-2.74434	0.00606329	0.0250648	Not DEG
C1orf87	1.22292	-0.625285	0.935338	-0.668512	0.503807	NA	Not DEG
C1QA	50.4371	1.88537	0.355332	5.30594	1.12096e-07	2.25539e-06	Up
C1QB	47.4503	2.48509	0.365378	6.80142	1.03595e-11	4.83282e-10	Up
C1QBP	609.072	-0.185188	0.0881355	-2.10118	0.0356255	0.10062	Not DEG
C1QC	56.1267	1.91313	0.352353	5.42959	5.64837e-08	1.21418e-06	Up
C1QTNF1	40.9245	0.511338	0.242338	2.11002	0.0348564	0.0991001	Not DEG
C1QTNF2	7.02291	1.071	0.49175	2.17794	0.0294102	0.0867197	Not DEG
C1QTNF5	16.8358	0.845211	0.364487	2.31891	0.0204001	0.0651527	Not DEG
C1QTNF6	34.5437	0.198811	0.253233	0.785092	0.4324	0.598471	Not DEG
C1QTNF7	41.8029	0.666171	0.238093	2.79795	0.00514281	0.0219215	Up
C1R	319.006	0.3606	0.111562	3.23227	0.00122812	0.00679652	Not DEG
C1RL	1.44499	1.24763	0.970991	1.28491	0.198824	NA	Not DEG
C1S	206.734	0.372256	0.248123	1.50029	0.133539	0.267934	Not DEG
C20orf194	116.709	0.1227	0.225211	0.544821	0.585877	0.727074	Not DEG
C20orf27	225.908	0.0869672	0.110798	0.784915	0.432504	0.598471	Not DEG
C20orf96	45.8511	0.841306	0.221597	3.79656	0.000146716	0.00112963	Up
C21orf91	23.8726	-0.303703	0.253882	-1.19623	0.231605	0.394081	Not DEG
C22orf23	39.8664	0.147577	0.207043	0.712781	0.475981	0.635513	Not DEG
C2CD2	33.6901	0.39472	0.211528	1.86604	0.0620354	0.153105	Not DEG
C2CD2L	54.942	0.357362	0.197968	1.80515	0.0710514	0.168857	Not DEG
C2CD3	164.215	-0.443085	0.130862	-3.38588	0.000709493	0.00429496	Not DEG
C2CD5	201.207	-0.31943	0.102929	-3.10339	0.00191316	0.00994497	Not DEG
C2CD6	11.6229	0.353656	0.443371	0.797651	0.425073	0.592396	Not DEG
C2orf42	45.273	-0.369161	0.177651	-2.07801	0.0377086	0.105137	Not DEG
C2orf49	52.6848	0.0618261	0.177573	0.348172	0.727711	0.832245	Not DEG
C2orf68	24.885	-0.794426	0.304928	-2.60529	0.00917955	0.0347402	Down
C2orf69	13.2442	-0.325486	0.343598	-0.947287	0.343492	0.515921	Not DEG
C2orf73	19.9812	-0.0105336	0.30499	-0.0345373	0.972449	0.984664	Not DEG
C2orf76	17.7589	0.909082	0.308784	2.94407	0.0032393	0.0151439	Up
C2orf88	15.9642	-0.154711	0.296627	-0.521566	0.601972	0.739597	Not DEG
C3AR1	2.03633	1.16762	0.882763	1.32268	0.185941	NA	Not DEG
C3orf14	3.545	0.865374	0.645761	1.34008	0.180218	0.331127	Not DEG
C3orf18	14.1563	0.569857	0.344262	1.6553	0.0978632	0.213752	Not DEG
C3orf20	8.33923	0.186548	0.403463	0.462366	0.643819	0.770651	Not DEG
C3orf33	66.5008	-0.203745	0.205186	-0.992978	0.320721	0.492652	Not DEG
C3orf38	59.6652	0.0151073	0.161167	0.093737	0.925318	0.957548	Not DEG
C3orf62	30.3425	-0.497268	0.203251	-2.44658	0.014422	0.049626	Not DEG
C3orf67	27.35	-0.520162	0.277453	-1.87478	0.0608233	0.150793	Not DEG
C3orf70	4.18699	-0.753976	0.554588	-1.35953	0.17398	0.322967	Not DEG
C4BPA	3.44922	1.63714	0.853947	1.91715	0.0552194	0.140294	Not DEG
C4orf17	6.5633	0.912073	0.49972	1.82517	0.0679756	0.163637	Not DEG
C4orf45	2.05598	-0.467528	0.77818	-0.600797	0.547975	NA	Not DEG
C4orf46	9.90559	-0.146853	0.371587	-0.395204	0.692692	0.806669	Not DEG
C4orf47	26.3971	0.272831	0.236141	1.15537	0.247937	0.413216	Not DEG
C4orf54	20.316	-0.912958	0.33483	-2.72663	0.00639849	0.0261449	Down
C5	3.05881	1.78041	0.671718	2.65053	0.00803654	0.0312538	Up
C5AR1	9.03524	1.28041	0.516382	2.47958	0.0131537	0.0461452	Up
C5AR2	7.09927	-0.527643	0.43346	-1.21728	0.223497	0.385372	Not DEG
C5orf15	139.141	-0.137988	0.126104	-1.09424	0.273849	0.442152	Not DEG
C5orf22	90.1196	-0.417618	0.13915	-3.00121	0.00268906	0.0130155	Not DEG
C5orf24	41.0567	-0.296704	0.19852	-1.49458	0.135025	0.269927	Not DEG
C5orf30	34.1073	-0.0917526	0.216825	-0.423164	0.672175	0.792117	Not DEG
C5orf34	10.7384	-0.112374	0.389672	-0.28838	0.773056	0.863391	Not DEG
C6orf132	19.1945	-0.602363	0.270324	-2.2283	0.0258607	0.0782099	Not DEG
C6orf136	225.533	-0.200746	0.122414	-1.6399	0.101026	0.218676	Not DEG
C6orf163	1.92333	0.788618	0.868238	0.908297	0.363721	NA	Not DEG
C6orf47	59.5816	-0.312366	0.178624	-1.74873	0.0803375	0.185693	Not DEG
C6orf52	30.3835	0.274287	0.3391	0.808867	0.418592	0.586831	Not DEG
C6orf58	1.47698	-1.2563	0.882153	-1.42413	0.15441	NA	Not DEG
C6orf89	323.362	0.465514	0.118031	3.944	8.01323e-05	0.000678371	Not DEG
C7	267.437	-0.648185	0.422387	-1.53458	0.124888	0.25501	Not DEG
C7orf25	112.614	-0.264356	0.137598	-1.92122	0.0547034	0.139209	Not DEG
C7orf31	14.4736	0.730135	0.544227	1.3416	0.179725	0.330481	Not DEG
C7orf57	13.7638	0.000849722	0.409444	0.00207531	0.998344	0.998891	Not DEG
C8orf33	89.0691	-0.244365	0.178725	-1.36727	0.171542	0.319724	Not DEG
C8orf34	1.88127	0.336845	0.761812	0.442163	0.658371	NA	Not DEG
C8orf37	24.9463	-0.468446	0.238208	-1.96654	0.0492357	0.128395	Not DEG
C8orf48	18.5811	-0.067127	0.312043	-0.215121	0.829673	0.9011	Not DEG
C8orf82	100.443	-0.62288	0.139574	-4.46273	8.09234e-06	9.55995e-05	Down
C8orf88	1.64645	1.25538	0.891911	1.40752	0.159273	NA	Not DEG
C9orf152	1.60678	-0.710747	0.818846	-0.867987	0.385402	NA	Not DEG
C9orf24	8.01763	-0.0234564	0.379339	-0.0618351	0.950694	0.972497	Not DEG
C9orf40	13.1079	-0.180998	0.339545	-0.533059	0.593993	0.733477	Not DEG
C9orf43	3.03096	-0.146023	0.689989	-0.211632	0.832394	0.902725	Not DEG
C9orf64	38.1086	0.459484	0.22632	2.03024	0.0423323	0.114336	Not DEG
C9orf72	88.9031	-0.374844	0.198542	-1.88798	0.0590285	0.147143	Not DEG
C9orf78	279.644	0.222354	0.174817	1.27192	0.203401	0.361398	Not DEG
C9orf85	9.98065	-0.2219	0.384315	-0.577391	0.563675	0.709566	Not DEG
CA10	1.6979	-0.588289	0.835049	-0.704497	0.481123	NA	Not DEG
CA11	15.2276	-0.421902	0.293314	-1.4384	0.150322	0.291523	Not DEG
CA12	2.09561	-0.94112	0.813997	-1.15617	0.247611	NA	Not DEG
CA13	7.97826	0.467547	0.405468	1.15311	0.248867	0.414136	Not DEG
CA14	537.176	-1.4428	0.19921	-7.24261	4.40145e-13	2.77316e-11	Down
CA2	56.8975	-0.989336	0.292784	-3.37906	0.000727334	0.00438842	Down
CA3	3.52054	-2.63472	0.74566	-3.53341	0.00041023	0.00270273	Down
CA4	172.892	-2.25438	0.152621	-14.7711	2.24934e-49	4.9319e-46	Down
CA5A	2.68742	0.380367	1.17157	0.324664	0.745435	0.844326	Not DEG
CA5B	18.6665	-1.35193	0.35847	-3.77139	0.000162344	0.00123681	Down
CA8	2.14182	-0.0330192	0.880764	-0.0374893	0.970095	NA	Not DEG
CA9	2.27089	1.14777	0.804263	1.42711	0.153549	0.295805	Not DEG
CAAP1	32.4175	0.0113728	0.242308	0.0469355	0.962565	0.978794	Not DEG
CAB39	477.265	0.294093	0.0764	3.84939	0.000118412	0.000950327	Not DEG
CAB39L	721.023	0.537455	0.069787	7.70136	1.34628e-14	1.08524e-12	Not DEG
CABLES1	14.8623	0.125543	0.361639	0.347151	0.728478	0.832967	Not DEG
CABLES2	22.406	-0.157489	0.26038	-0.604844	0.545283	0.694624	Not DEG
CABP7	2.83411	0.356896	0.664166	0.537361	0.591019	0.731302	Not DEG
CABYR	31.251	-0.193307	0.255359	-0.756999	0.44905	0.612458	Not DEG
CACHD1	69.9009	0.0631751	0.147168	0.429271	0.667726	0.788481	Not DEG
CACNA1A	14.6799	-2.86919	0.646414	-4.43862	9.05382e-06	0.000105818	Down
CACNA1C	878.368	-0.704971	0.202616	-3.47934	0.00050265	0.00319823	Down
CACNA1D	23.2247	0.406491	0.279696	1.45333	0.146132	0.285366	Not DEG
CACNA1E	5.34586	0.0770622	0.475867	0.161941	0.871353	0.925007	Not DEG
CACNA1I	3.3057	-0.679206	0.63429	-1.07081	0.284254	0.454394	Not DEG
CACNA1S	3.6091	1.95932	0.836222	2.34306	0.0191261	0.0620355	Not DEG
CACNA2D1	301.281	0.154044	0.128657	1.19732	0.23118	0.393724	Not DEG
CACNA2D2	5.6574	-0.80869	0.555042	-1.45699	0.14512	0.284136	Not DEG
CACNA2D3	8.05029	-1.21238	0.565207	-2.14502	0.0319513	0.0925203	Not DEG
CACNB1	109.967	0.623266	0.168045	3.70892	0.000208149	0.0015223	Up
CACNB2	236.696	-0.0356587	0.239658	-0.14879	0.88172	0.932209	Not DEG
CACNB3	29.7499	0.30408	0.280856	1.08269	0.278946	0.448531	Not DEG
CACNG1	1.79005	1.25948	0.89206	1.41188	0.157985	NA	Not DEG
CACNG2	2.57341	2.29079	0.926888	2.47149	0.0134553	0.0470227	Up
CACNG3	54.1335	-0.111229	0.210395	-0.528666	0.597037	0.735478	Not DEG
CACNG4	5.77079	-0.938767	0.620412	-1.51313	0.130246	0.263301	Not DEG
CACNG5	1.97583	0.12576	0.778241	0.161595	0.871625	NA	Not DEG
CACNG6	3.91672	-3.04916	0.728699	-4.18439	2.85938e-05	0.000280644	Down
CACNG7	4.64756	0.434948	0.564509	0.770489	0.44101	0.605181	Not DEG
CACUL1	33.9313	-0.392367	0.231129	-1.69761	0.089581	0.200751	Not DEG
CACYBP	331.211	0.29841	0.104395	2.85847	0.00425694	0.0187651	Not DEG
CAD	103.638	0.0244802	0.146758	0.166807	0.867522	0.922826	Not DEG
CADM1	28.6348	-1.25088	0.37672	-3.32045	0.000898726	0.0052464	Down
CADM2	2.53101	-0.520051	0.658829	-0.789356	0.429904	0.596601	Not DEG
CADM3	37.5235	-0.557109	0.279334	-1.99441	0.0461067	0.122271	Not DEG
CADM4	57.4936	-1.00169	0.209969	-4.77066	1.83619e-06	2.63484e-05	Down
CADPS2	22.6771	-0.0665838	0.292298	-0.227794	0.819806	0.895351	Not DEG
CAGE1	33.0939	-0.381905	0.243563	-1.568	0.116882	0.242578	Not DEG
CALB1	3.60991	-0.0307597	0.626114	-0.049128	0.960817	0.97774	Not DEG
CALB2	1.54049	0.385146	1.09032	0.353241	0.723908	NA	Not DEG
CALCOCO1	846.043	-0.556259	0.122634	-4.53593	5.73501e-06	7.10428e-05	Not DEG
CALCOCO2	1018.27	-0.297804	0.0896516	-3.32179	0.000894409	0.00523513	Not DEG
CALCRL	38.7707	-0.483309	0.254895	-1.89611	0.0579452	0.145168	Not DEG
CALD1	1323.78	0.7283	0.0950184	7.66483	1.79071e-14	1.40225e-12	Up
CALHM2	35.2951	0.800453	0.23264	3.44074	0.000580135	0.00361365	Up
CALM1	710.237	0.164519	0.101457	1.62155	0.104899	0.22461	Not DEG
CALM3	1023.68	-0.0381066	0.0791698	-0.481327	0.630284	0.761243	Not DEG
CALML4	48.3416	0.378838	0.236101	1.60456	0.108592	0.230245	Not DEG
CALN1	5.30465	0.30512	0.586156	0.520544	0.602684	0.740011	Not DEG
CALR	2627.57	0.369272	0.131651	2.80493	0.00503279	0.0215462	Not DEG
CALR3	1.77515	-0.212631	0.857222	-0.248046	0.804098	NA	Not DEG
CALU	1932.38	0.809972	0.100413	8.0664	7.24017e-16	7.15081e-14	Up
CAMK1	443.76	1.34424	0.350001	3.84069	0.000122689	0.000978209	Up
CAMK1D	20.4158	-0.839742	0.458597	-1.83111	0.0670839	0.162027	Not DEG
CAMK1G	16.1	1.43655	0.350299	4.10093	4.11501e-05	0.000382312	Up
CAMK2A	153.416	-0.277249	0.138269	-2.00514	0.0449476	0.119981	Not DEG
CAMK2B	437.693	-0.0313795	0.0835301	-0.375667	0.707164	0.816928	Not DEG
CAMK2G	63.6759	-0.633149	0.190229	-3.32836	0.0008736	0.00512154	Down
CAMK4	6.55836	0.696915	0.465198	1.4981	0.134106	0.268679	Not DEG
CAMKK1	19.0441	-1.10182	0.416364	-2.6463	0.00813784	0.0316029	Down
CAMKK2	160.423	0.191787	0.179178	1.07037	0.284455	0.454463	Not DEG
CAMKMT	12.3226	0.0537736	0.372929	0.144192	0.885348	0.933809	Not DEG
CAMKV	3.60565	-1.19698	0.64229	-1.86362	0.062375	0.153874	Not DEG
CAMLG	132.885	0.204216	0.128073	1.59453	0.110817	0.233587	Not DEG
CAMSAP2	153.625	0.127329	0.142923	0.89089	0.372988	0.545282	Not DEG
CAMSAP3	24.3966	-0.583976	0.286354	-2.03935	0.0414154	0.112636	Not DEG
CAMTA1	78.0088	-0.329418	0.294842	-1.11727	0.263878	0.431068	Not DEG
CAMTA2	402.481	-0.248892	0.0930775	-2.67403	0.00749463	0.0296299	Not DEG
CAND1	239.64	0.13409	0.109971	1.21932	0.222724	0.384505	Not DEG
CAND2	201.631	0.140752	0.123311	1.14144	0.253688	0.419177	Not DEG
CANT1	71.6484	0.319438	0.142204	2.24633	0.0246829	0.0758829	Not DEG
CANX	3066.7	0.537639	0.1173	4.58347	4.57328e-06	5.84467e-05	Not DEG
CAP1	211.179	0.0561985	0.134236	0.418655	0.675468	0.794715	Not DEG
CAP2	1333.74	0.0459946	0.0980653	0.46902	0.639055	0.767356	Not DEG
CAPG	13.3336	0.510422	0.345095	1.47907	0.13912	0.275731	Not DEG
CAPN1	749.335	-0.141801	0.0733011	-1.9345	0.053052	0.136176	Not DEG
CAPN13	1.8443	1.0743	0.906592	1.18499	0.236021	NA	Not DEG
CAPN15	47.3985	-0.141289	0.193639	-0.729651	0.465604	0.627155	Not DEG
CAPN2	924.708	0.0903091	0.0533997	1.69119	0.0908005	0.202454	Not DEG
CAPN5	69.7761	0.0140966	0.176972	0.0796542	0.936512	0.9642	Not DEG
CAPN6	13.0708	-0.42195	0.515381	-0.818716	0.412949	0.581374	Not DEG
CAPN7	259.777	0.0341517	0.0832801	0.410083	0.681745	0.798672	Not DEG
CAPN8	1.69629	0.26601	0.84817	0.313627	0.753804	NA	Not DEG
CAPNS1	1033.34	0.0130482	0.0858706	0.151952	0.879225	0.93031	Not DEG
CAPRIN1	943.288	0.00974046	0.0786672	0.123819	0.901459	0.943275	Not DEG
CAPRIN2	232.254	-0.180724	0.118428	-1.52602	0.127005	0.25837	Not DEG
CAPS2	4.33334	-0.325644	0.520399	-0.625759	0.531473	0.683545	Not DEG
CAPZB	485.299	0.0706424	0.0763794	0.924889	0.355024	0.527602	Not DEG
CARD10	107.968	-0.518625	0.16131	-3.21509	0.00130404	0.00716962	Not DEG
CARD11	59.5059	1.25574	0.318853	3.93832	8.20548e-05	0.000693041	Up
CARD14	22.8637	1.24639	0.339533	3.6709	0.000241696	0.00172508	Up
CARD6	23.9583	-0.471408	0.235816	-1.99905	0.0456032	0.12117	Not DEG
CARD9	17.8142	0.402596	0.284203	1.41658	0.156607	0.29984	Not DEG
CARF	23.709	-0.270667	0.261777	-1.03396	0.301154	0.472494	Not DEG
CARHSP1	33.6687	-0.154392	0.266248	-0.579879	0.561996	0.708082	Not DEG
CARM1	250.01	-0.0660917	0.0824732	-0.801371	0.422917	0.590505	Not DEG
CARMIL1	87.9373	0.615073	0.351144	1.75163	0.0798378	0.184978	Not DEG
CARMIL2	11.0528	-0.895235	0.359233	-2.49207	0.0127	0.044884	Down
CARMIL3	2.32488	-1.80057	0.789017	-2.28205	0.0224866	0.0704749	Not DEG
CARNMT1	165.854	-0.346168	0.129606	-2.67094	0.00756399	0.0298395	Not DEG
CARS2	169.68	-0.275141	0.219597	-1.25294	0.210229	0.370263	Not DEG
CASC1	33.5679	-0.598771	0.216123	-2.77051	0.00559681	0.0235088	Down
CASC3	212.885	-0.412984	0.111299	-3.71058	0.000206785	0.00151638	Not DEG
CASC4	286.146	0.0823415	0.110226	0.747024	0.455049	0.618102	Not DEG
CASD1	244.628	-0.201882	0.109257	-1.84778	0.0646346	0.15785	Not DEG
CASK	105.438	0.704788	0.155086	4.54449	5.50689e-06	6.8791e-05	Up
CASKIN2	302.681	-0.654325	0.114789	-5.70024	1.19638e-08	3.05022e-07	Down
CASP2	41.7111	-0.646125	0.192441	-3.35753	0.000786413	0.00468302	Down
CASP3	80.7278	1.89797	0.202284	9.38272	6.42926e-21	1.28153e-18	Up
CASP6	68.9853	0.321591	0.143265	2.24473	0.0247852	0.0760907	Not DEG
CASP7	65.1003	-0.041029	0.173314	-0.236732	0.812865	0.890165	Not DEG
CASP8	41.7436	-0.224328	0.197433	-1.13622	0.255864	0.42181	Not DEG
CASP8AP2	92.2187	-0.59026	0.2428	-2.43106	0.0150549	0.0512885	Not DEG
CASP9	36.8733	0.200825	0.207545	0.967623	0.333233	0.505988	Not DEG
CASQ1	83.3829	1.14163	0.334082	3.41721	0.000632661	0.00390973	Up
CASQ2	7151.59	0.0150836	0.060484	0.249382	0.803065	0.884025	Not DEG
CASS4	38.1162	-0.0347993	0.258847	-0.13444	0.893055	0.938332	Not DEG
CAST	11427.9	-0.38075	0.0626387	-6.0785	1.2131e-09	3.86605e-08	Not DEG
CASTOR1	58.3633	-0.45049	0.161918	-2.7822	0.00539913	0.0228624	Not DEG
CASZ1	203.412	0.478965	0.129403	3.70135	0.000214457	0.00155496	Not DEG
CAT	877.911	-0.375051	0.0965817	-3.88325	0.000103068	0.000841978	Not DEG
CATSPER1	4.69253	-0.736456	0.513116	-1.43526	0.151212	0.292628	Not DEG
CATSPER2	19.1814	0.518489	0.29882	1.73512	0.0827198	0.189798	Not DEG
CATSPER3	8.76144	0.176538	0.4652	0.379488	0.704325	0.814678	Not DEG
CATSPER4	5.6522	0.104022	0.476223	0.218431	0.827093	0.899931	Not DEG
CATSPERB	18.0054	0.0619099	0.383454	0.161453	0.871736	0.925244	Not DEG
CATSPERE	26.2019	0.0146787	0.731236	0.0200738	0.983985	0.991104	Not DEG
CATSPERG	1.99243	0.945284	0.930924	1.01543	0.309903	NA	Not DEG
CAV1	1239.48	-0.155857	0.0910412	-1.71194	0.0869081	0.196976	Not DEG
CAV2	268.716	-0.636275	0.123684	-5.14436	2.68439e-07	4.96273e-06	Down
CAV3	465.452	0.344149	0.2076	1.65775	0.0973672	0.213061	Not DEG
CAVIN1	1386.43	-0.0533105	0.145059	-0.36751	0.713239	0.822218	Not DEG
CAVIN2	1093.5	0.668287	0.185027	3.61183	0.000304038	0.00209765	Up
CAVIN4	2.23272	1.66244	0.8284	2.00681	0.0447703	NA	Not DEG
CBFA2T3	96.1269	-0.373618	0.234329	-1.59442	0.110843	0.233596	Not DEG
CBFB	79.1046	0.56359	0.158954	3.54561	0.000391699	0.0025939	Not DEG
CBL	46.5929	-0.62197	0.271213	-2.29329	0.0218315	0.0688151	Not DEG
CBLB	32.7057	-0.149953	0.319431	-0.469439	0.638756	0.767316	Not DEG
CBLC	2.89496	-1.36801	0.672262	-2.03493	0.0418579	0.113495	Not DEG
CBLN3	3.96934	-0.408097	0.609955	-0.669061	0.503457	0.659426	Not DEG
CBR3	16.0058	-0.288795	0.312001	-0.925622	0.354643	0.527322	Not DEG
CBR4	98.8677	-0.392849	0.203727	-1.92831	0.0538161	0.137686	Not DEG
CBX2	11.2959	-0.0469229	0.406838	-0.115336	0.908179	0.947955	Not DEG
CBX4	31.0459	-0.352151	0.241284	-1.45949	0.144432	0.283054	Not DEG
CBX5	65.0986	0.0673056	0.163944	0.410541	0.681409	0.798449	Not DEG
CBX7	49.9767	-0.0583506	0.199746	-0.292124	0.770192	0.861455	Not DEG
CBX8	10.1482	0.84789	0.398928	2.12542	0.0335517	0.0960385	Not DEG
CBY1	123.652	-0.0331232	0.1492	-0.222005	0.82431	0.898461	Not DEG
CC2D1A	274.304	-0.277072	0.0839658	-3.29982	0.000967454	0.00558809	Not DEG
CC2D1B	180.025	0.14006	0.10349	1.35336	0.175939	0.325701	Not DEG
CC2D2A	86.5646	-0.307774	0.187096	-1.64501	0.0999679	0.217191	Not DEG
CCAR1	341.524	0.0667725	0.114278	0.5843	0.559018	0.706077	Not DEG
CCAR2	535.227	-0.0928635	0.0889058	-1.04452	0.296247	0.467584	Not DEG
CCBE1	12.2336	1.24848	0.540796	2.3086	0.0209657	0.0666415	Not DEG
CCDC102A	33.0926	-0.566119	0.269953	-2.0971	0.0359847	0.10144	Not DEG
CCDC103	2.17746	0.0490449	0.744267	0.0658969	0.94746	NA	Not DEG
CCDC107	145.821	0.244243	0.180167	1.35564	0.175212	0.324743	Not DEG
CCDC112	280.448	0.892596	0.291146	3.0658	0.00217089	0.0110336	Up
CCDC117	51.9748	-0.141069	0.170988	-0.825023	0.409359	0.577952	Not DEG
CCDC12	97.49	-0.0762472	0.124018	-0.614808	0.538681	0.689166	Not DEG
CCDC120	15.8387	-0.378708	0.295262	-1.28261	0.199627	0.35661	Not DEG
CCDC122	2.4542	1.29089	0.791108	1.63175	0.102732	0.221006	Not DEG
CCDC125	25.5038	-0.165977	0.24049	-0.69016	0.490093	0.648274	Not DEG
CCDC126	28.5665	0.168765	0.232917	0.724569	0.468717	0.629878	Not DEG
CCDC130	48.1768	0.239758	0.199751	1.20028	0.230029	0.392621	Not DEG
CCDC134	49.7616	0.368748	0.209668	1.75873	0.0786236	0.182617	Not DEG
CCDC136	39.9066	0.655059	0.258977	2.52941	0.0114255	0.0413118	Up
CCDC137	31.77	0.133833	0.211298	0.633385	0.526482	0.679518	Not DEG
CCDC138	95.5239	-0.273259	0.184056	-1.48465	0.137636	0.273848	Not DEG
CCDC14	19.2891	0.223815	0.324842	0.688995	0.490826	0.648774	Not DEG
CCDC142	23.9031	-0.450147	0.284533	-1.58205	0.113637	0.237707	Not DEG
CCDC146	16.3683	-1.00796	0.287798	-3.50231	0.00046125	0.00297802	Down
CCDC148	5.27636	-0.239883	0.488504	-0.491056	0.623387	0.755995	Not DEG
CCDC149	193.488	1.2074	0.251022	4.80993	1.50981e-06	2.2346e-05	Up
CCDC15	35.8763	-0.0273173	0.204804	-0.133382	0.893891	0.938761	Not DEG
CCDC150	28.46	0.112758	0.253787	0.444303	0.656824	0.780647	Not DEG
CCDC151	4.15017	-0.212666	0.567938	-0.374453	0.708067	0.817798	Not DEG
CCDC152	4.63036	0.749374	0.628758	1.19183	0.233327	0.396338	Not DEG
CCDC153	1.84019	1.11494	0.966558	1.15352	0.248698	NA	Not DEG
CCDC154	8.621	-0.0790104	0.387705	-0.20379	0.838518	0.905859	Not DEG
CCDC155	4.6239	0.191593	0.594365	0.32235	0.747188	0.845435	Not DEG
CCDC157	9.99958	0.280011	0.375215	0.746268	0.455506	0.618493	Not DEG
CCDC158	133.041	1.1105	0.138593	8.01271	1.12212e-15	1.07911e-13	Up
CCDC159	6.21384	-0.216992	0.487318	-0.445279	0.656118	0.780155	Not DEG
CCDC160	6.09248	-0.923218	0.538639	-1.71398	0.0865323	0.19646	Not DEG
CCDC167	168.986	0.219987	0.129375	1.70039	0.089058	0.199827	Not DEG
CCDC17	42.1214	-0.244394	0.199218	-1.22677	0.219909	0.38174	Not DEG
CCDC170	17.9605	-0.211933	0.266441	-0.79542	0.426369	0.593409	Not DEG
CCDC171	34.3561	-0.66614	0.219039	-3.0412	0.0023564	0.0117094	Down
CCDC173	6.09176	0.1671	0.557608	0.299673	0.764427	0.85777	Not DEG
CCDC174	112.358	0.0250528	0.113447	0.220833	0.825223	0.899117	Not DEG
CCDC178	3.02615	-0.370991	0.689097	-0.538373	0.590319	0.730835	Not DEG
CCDC18	15.7561	-0.0489398	0.289836	-0.168853	0.865912	0.922274	Not DEG
CCDC181	12.0106	0.621777	0.383545	1.62113	0.104989	0.224671	Not DEG
CCDC183	5.23379	-0.216343	0.482875	-0.448032	0.65413	0.778466	Not DEG
CCDC186	163.097	-0.0166964	0.157086	-0.106289	0.915353	0.951734	Not DEG
CCDC189	3.79113	0.614524	0.637677	0.963692	0.3352	0.507448	Not DEG
CCDC190	60.4483	-0.97848	0.314718	-3.10907	0.00187676	0.00978784	Down
CCDC191	19.0061	-0.668525	0.363624	-1.83851	0.0659876	0.16012	Not DEG
CCDC192	7.63008	-1.35406	0.535192	-2.53004	0.0114049	0.0412648	Down
CCDC197	42.3284	-0.470778	0.268905	-1.75072	0.0799934	0.185132	Not DEG
CCDC22	104.243	0.00758828	0.133982	0.0566366	0.954835	0.974751	Not DEG
CCDC28A	59.8855	-0.366622	0.169592	-2.16179	0.0306343	0.0895823	Not DEG
CCDC3	10.3344	0.11664	0.405974	0.287309	0.773876	0.864127	Not DEG
CCDC30	15.5616	0.577828	0.335917	1.72015	0.0854046	0.194509	Not DEG
CCDC32	67.5336	-0.20691	0.158994	-1.30137	0.193133	0.347956	Not DEG
CCDC33	3.22637	2.38533	0.796313	2.99547	0.00274022	0.013234	Up
CCDC34	47.0063	-0.10742	0.251328	-0.42741	0.669081	0.789543	Not DEG
CCDC36	75.4607	0.300723	0.188326	1.59682	0.110306	0.233107	Not DEG
CCDC38	31.1143	-0.402282	0.246303	-1.63328	0.102411	0.220573	Not DEG
CCDC39	2.43281	0.064455	0.717966	0.0897744	0.928466	0.959447	Not DEG
CCDC40	62.1247	2.03433	0.213648	9.52187	1.70084e-21	3.58584e-19	Up
CCDC42	1.85246	1.50195	0.931001	1.61326	0.106688	NA	Not DEG
CCDC43	89.628	-0.247753	0.133733	-1.85259	0.063941	0.156512	Not DEG
CCDC47	390.757	-0.256455	0.0974709	-2.63109	0.00851117	0.0327052	Not DEG
CCDC50	44.2677	0.270884	0.217696	1.24432	0.213382	0.373989	Not DEG
CCDC58	81.5971	0.0167571	0.133344	0.125668	0.899995	0.942373	Not DEG
CCDC59	110.959	-0.0797184	0.135588	-0.587945	0.556569	0.704065	Not DEG
CCDC6	141.889	-0.592919	0.111874	-5.2999	1.15865e-07	2.32217e-06	Down
CCDC60	1.38778	0.483451	0.911597	0.530334	0.595881	NA	Not DEG
CCDC61	38.1835	-0.223388	0.195582	-1.14217	0.253383	0.419043	Not DEG
CCDC62	73.2677	-0.792231	0.176319	-4.49316	7.01752e-06	8.5103e-05	Down
CCDC63	575.952	3.24784	0.61884	5.24828	1.5353e-07	2.9896e-06	Up
CCDC66	157.549	-0.246114	0.125873	-1.95525	0.0505535	0.131238	Not DEG
CCDC68	22.0473	-1.06942	0.28683	-3.72841	0.000192694	0.00142352	Down
CCDC69	259.351	0.0729056	0.148346	0.491455	0.623105	0.75582	Not DEG
CCDC71	116.145	-0.452599	0.116801	-3.87496	0.000106644	0.000867957	Not DEG
CCDC73	22.2896	-0.637915	0.41974	-1.51979	0.128565	0.260962	Not DEG
CCDC77	46.0821	-0.186592	0.233009	-0.800795	0.42325	0.590718	Not DEG
CCDC8	118.55	-0.468612	0.236061	-1.98513	0.0471299	0.124293	Not DEG
CCDC80	653.699	1.17163	0.333862	3.50934	0.000449222	0.00291237	Up
CCDC81	4.33794	1.22494	0.545137	2.24704	0.0246378	0.0758443	Not DEG
CCDC82	63.3756	-0.37445	0.162312	-2.30698	0.0210561	0.0667935	Not DEG
CCDC83	2.26685	0.729594	0.758177	0.9623	0.335899	0.508136	Not DEG
CCDC84	34.6861	-0.513787	0.200503	-2.56249	0.0103925	0.0383743	Not DEG
CCDC85A	48.2264	-0.478388	0.237008	-2.01844	0.0435452	0.117137	Not DEG
CCDC85C	13.6123	-0.252661	0.342844	-0.736956	0.461149	0.623614	Not DEG
CCDC87	1.62895	-1.00433	0.875981	-1.14652	0.251582	NA	Not DEG
CCDC88A	97.9188	0.350392	0.166721	2.10166	0.0355831	0.100567	Not DEG
CCDC88B	4.96447	0.484662	0.511573	0.947395	0.343437	0.51592	Not DEG
CCDC88C	51.0472	-1.20419	0.246878	-4.87767	1.07344e-06	1.66688e-05	Down
CCDC89	26.0367	-0.486089	0.262297	-1.8532	0.0638537	0.156394	Not DEG
CCDC9	77.7684	0.130931	0.149742	0.874378	0.381913	0.554117	Not DEG
CCDC90B	103.279	-0.0276206	0.144136	-0.191628	0.848034	0.911214	Not DEG
CCDC91	98.3247	0.21813	0.141787	1.53844	0.123942	0.253644	Not DEG
CCDC92	41.1182	-0.359896	0.237974	-1.51233	0.13045	0.263569	Not DEG
CCDC93	527.869	-0.191624	0.154095	-1.24354	0.213668	0.374312	Not DEG
CCDC97	81.0609	0.087284	0.179175	0.487143	0.626157	0.757845	Not DEG
CCDC9B	576.377	-0.115093	0.0907645	-1.26804	0.204783	0.363099	Not DEG
CCER2	5.1488	0.0852241	0.534395	0.159478	0.873292	0.926178	Not DEG
CCHCR1	36.6106	0.0463815	0.211415	0.219386	0.82635	0.899731	Not DEG
CCIN	2.98226	0.596174	0.661273	0.901555	0.367293	0.53933	Not DEG
CCL11	1.69186	0.0300755	0.888261	0.0338589	0.97299	NA	Not DEG
CCL14	168.648	-0.829514	0.153272	-5.41205	6.23086e-08	1.32125e-06	Down
CCL16	3.37394	-0.367572	0.740799	-0.496183	0.619765	0.753186	Not DEG
CCL19	5.92018	1.00368	0.500405	2.00574	0.0448844	0.119841	Not DEG
CCL2	16.8257	2.10374	0.351998	5.97655	2.27912e-09	6.92131e-08	Up
CCL21	22.5092	-0.324546	0.76572	-0.423845	0.671679	0.791702	Not DEG
CCL24	1.88139	1.16567	0.88535	1.31662	0.187968	NA	Not DEG
CCL25	4.69198	0.219796	0.48652	0.451772	0.651433	0.776405	Not DEG
CCL28	1.84829	0.225476	0.762475	0.295715	0.767447	NA	Not DEG
CCL5	5.22851	1.18045	0.593933	1.98751	0.0468656	0.123685	Not DEG
CCL8	5.48548	1.79719	0.631278	2.84691	0.00441452	0.0192968	Up
CCM2	176.958	0.266547	0.101283	2.6317	0.00849591	0.0326695	Not DEG
CCN1	328.525	1.77559	0.482393	3.6808	0.000232501	0.00166269	Up
CCN2	3292.64	2.57486	0.3384	7.60891	2.7642e-14	2.13408e-12	Up
CCN3	227.431	1.08069	0.225625	4.78975	1.66993e-06	2.42482e-05	Up
CCN5	141.414	1.66392	0.229285	7.25699	3.95801e-13	2.50819e-11	Up
CCN6	1.46887	0.617458	1.03527	0.596423	0.550892	NA	Not DEG
CCNA1	2.36925	-0.390592	0.812966	-0.480454	0.630905	0.761657	Not DEG
CCNA2	7.0107	0.425635	0.580136	0.733681	0.463143	0.6253	Not DEG
CCNB1IP1	4.51494	-1.09472	0.534367	-2.04863	0.0404988	0.110865	Not DEG
CCNB2	4.39319	1.3938	0.776497	1.79498	0.0726564	0.171815	Not DEG
CCNC	73.4004	0.0388772	0.151442	0.256714	0.7974	0.879331	Not DEG
CCND2	497.193	2.20983	0.207202	10.6651	1.48225e-26	4.92422e-24	Up
CCND3	130.153	-0.360325	0.160355	-2.24705	0.0246369	0.0758443	Not DEG
CCNDBP1	269.346	-0.0431985	0.0916103	-0.471546	0.637251	0.766179	Not DEG
CCNE1	17.8713	0.0288707	0.35221	0.0819702	0.93467	0.963316	Not DEG
CCNE2	12.4221	-0.756493	0.358766	-2.1086	0.0349792	0.0993276	Not DEG
CCNF	8.08288	-0.296653	0.487819	-0.608121	0.543107	0.692899	Not DEG
CCNG1	7963.13	-0.286014	0.0994613	-2.87563	0.00403222	0.0179393	Not DEG
CCNG2	103	0.645401	0.15514	4.16013	3.1807e-05	0.000308584	Up
CCNH	119.391	0.0632101	0.127493	0.495794	0.62004	0.753352	Not DEG
CCNI	928.802	0.116204	0.122565	0.948099	0.343079	0.515683	Not DEG
CCNI2	40.7499	0.426683	0.225196	1.89472	0.0581297	0.14553	Not DEG
CCNJ	12.0122	-0.255911	0.381185	-0.671355	0.501994	0.658455	Not DEG
CCNJL	2.76292	0.166812	0.701648	0.237743	0.81208	0.889572	Not DEG
CCNK	98.4348	-0.234624	0.123025	-1.90712	0.0565048	0.142471	Not DEG
CCNL1	194.893	0.401724	0.179116	2.24281	0.0249089	0.0762782	Not DEG
CCNL2	397.351	0.0630659	0.103989	0.60647	0.544203	0.693893	Not DEG
CCNO	2.37215	-0.618377	0.713214	-0.867029	0.385926	0.557285	Not DEG
CCNQ	85.0219	0.216497	0.147181	1.47096	0.141302	0.278825	Not DEG
CCNT1	63.0681	-0.0346379	0.169838	-0.203947	0.838395	0.905859	Not DEG
CCNT2	137.124	-0.504784	0.183406	-2.75228	0.00591819	0.0245669	Not DEG
CCNY	1174.22	0.577098	0.107738	5.35649	8.48525e-08	1.75848e-06	Not DEG
CCNYL1	99.6491	-0.201252	0.131728	-1.52778	0.126568	0.257576	Not DEG
CCP110	34.458	-0.0307354	0.251011	-0.122446	0.902546	0.943872	Not DEG
CCPG1	1120.52	0.397623	0.0956665	4.15635	3.23376e-05	0.000313455	Not DEG
CCR1	2.6229	2.42512	0.966339	2.5096	0.0120869	0.0430641	Up
CCR10	2.43992	-1.20381	0.712175	-1.69032	0.0909661	0.202654	Not DEG
CCR2	1.66207	1.19979	0.902376	1.32958	0.183655	NA	Not DEG
CCR4	1.94245	0.899817	0.837318	1.07464	0.282535	NA	Not DEG
CCR5	2.21631	1.39973	0.877648	1.59487	0.110742	NA	Not DEG
CCR7	1.4545	0.972785	1.00243	0.970429	0.331833	NA	Not DEG
CCR8	2.28638	-0.311972	0.785491	-0.397168	0.691243	0.805239	Not DEG
CCR9	1.56079	-0.535538	0.864225	-0.619674	0.535473	NA	Not DEG
CCRL2	23.9826	-1.65195	0.340895	-4.84593	1.26021e-06	1.90389e-05	Down
CCS	199.142	-0.164139	0.123154	-1.3328	0.182598	0.334082	Not DEG
CCSER1	20.5765	-0.924374	0.33271	-2.77831	0.00546418	0.0230754	Down
CCSER2	349.276	0.376451	0.101521	3.70812	0.000208806	0.00152356	Not DEG
CCT3	1552.59	0.427583	0.107457	3.97909	6.91798e-05	0.000600489	Not DEG
CCT5	275.269	0.312204	0.0964026	3.23854	0.00120142	0.00669266	Not DEG
CCT6B	4.63432	-0.104909	0.572635	-0.183203	0.854638	0.915299	Not DEG
CCT7	1368.69	0.0536837	0.079495	0.675309	0.499479	0.656255	Not DEG
CCT8	1247.48	0.187915	0.0958205	1.96111	0.0498656	0.129729	Not DEG
CD101	16.8399	1.93915	0.368046	5.26877	1.3734e-07	2.7178e-06	Up
CD109	109.254	0.223587	0.224107	0.997681	0.318434	0.490257	Not DEG
CD14	30.4968	1.61196	0.391148	4.12109	3.77077e-05	0.000354837	Up
CD163	57.408	2.27668	0.606655	3.75284	0.000174842	0.00131467	Up
CD164	1999.91	0.0791043	0.115303	0.686058	0.492676	0.650435	Not DEG
CD164L2	1.40026	0.234054	0.926691	0.25257	0.800601	NA	Not DEG
CD180	2.2676	0.755593	0.815937	0.926043	0.354423	0.527139	Not DEG
CD19	10.8262	-1.0322	0.48965	-2.10803	0.0350283	0.0993571	Not DEG
CD1E	6.24112	1.70638	0.683411	2.49687	0.0125297	0.0443821	Up
CD2	10.5092	1.27886	0.478615	2.672	0.00754006	0.0297773	Up
CD200	25.4613	-1.05091	0.360198	-2.91758	0.00352756	0.0162116	Down
CD22	3.35789	0.864107	0.706523	1.22304	0.221314	0.382994	Not DEG
CD226	2.93625	1.21078	0.762895	1.58708	0.112494	0.235898	Not DEG
CD244	9.37055	-0.107233	0.505605	-0.212088	0.832038	0.902604	Not DEG
CD247	5.47537	0.271814	0.552038	0.492382	0.622449	0.755358	Not DEG
CD248	17.4968	1.79677	0.433815	4.1418	3.44594e-05	0.000330515	Up
CD27	2.41768	1.34676	0.796401	1.69106	0.0908253	0.202464	Not DEG
CD274	8.17203	0.641331	0.498745	1.28589	0.198482	0.355142	Not DEG
CD276	62.1153	0.307054	0.154819	1.98331	0.047333	0.124678	Not DEG
CD2AP	214.741	-0.158983	0.12966	-1.22615	0.220141	0.381899	Not DEG
CD2BP2	197.949	0.0834853	0.125461	0.66543	0.505775	0.661909	Not DEG
CD300E	1.60879	1.27123	0.969197	1.31163	0.189645	NA	Not DEG
CD34	382.711	-0.117724	0.164227	-0.716838	0.473474	0.633986	Not DEG
CD37	8.30691	0.49775	0.40103	1.24118	0.214539	0.375246	Not DEG
CD3D	2.95016	0.338261	0.765933	0.441633	0.658755	0.781848	Not DEG
CD3E	6.85163	0.80971	0.478984	1.69047	0.0909373	0.202631	Not DEG
CD3EAP	110.028	-0.216171	0.140628	-1.53719	0.124247	0.254078	Not DEG
CD3G	3.78049	0.663637	0.665752	0.996824	0.31885	0.490676	Not DEG
CD4	6.288	1.80843	0.558674	3.23699	0.00120796	0.00671543	Up
CD40	6.89313	0.585097	0.457253	1.27959	0.20069	0.357849	Not DEG
CD44	196.692	1.96886	0.280977	7.0072	2.43133e-12	1.30897e-10	Up
CD47	227.458	0.0445012	0.109309	0.407115	0.683924	0.800089	Not DEG
CD5	4.17715	0.70209	0.673401	1.0426	0.297132	0.468564	Not DEG
CD52	5.31131	0.891936	0.602814	1.47962	0.138974	0.275511	Not DEG
CD53	13.5925	1.92955	0.468595	4.11774	3.82613e-05	0.000358854	Up
CD6	7.90546	1.17724	0.511607	2.30107	0.0213879	0.0676111	Not DEG
CD68	30.994	0.689619	0.26905	2.56317	0.0103723	0.0383123	Up
CD69	2.09853	0.659368	0.794079	0.830356	0.406337	NA	Not DEG
CD72	23.4118	-0.0187559	0.265334	-0.0706879	0.943646	0.968288	Not DEG
CD74	160.445	0.767691	0.27697	2.77175	0.00557556	0.0234375	Up
CD79A	3.07138	0.807537	0.714846	1.12967	0.258617	0.424752	Not DEG
CD79B	1.65397	0.341851	0.908011	0.376483	0.706558	NA	Not DEG
CD80	2.29847	0.0206893	0.713415	0.0290003	0.976864	0.987129	Not DEG
CD82	386.207	-0.885328	0.138621	-6.38667	1.69532e-10	6.32168e-09	Down
CD83	1.62419	0.889705	0.879077	1.01209	0.311495	NA	Not DEG
CD84	3.32723	1.68114	0.751575	2.23683	0.0252977	0.0769942	Not DEG
CD86	3.92739	1.38602	0.681177	2.03475	0.0418761	0.113495	Not DEG
CD8A	2.04465	0.883151	0.856061	1.03164	0.302239	NA	Not DEG
CD9	323.718	-0.209682	0.130167	-1.61088	0.107207	0.227906	Not DEG
CD93	237.034	0.0015875	0.231591	0.00685476	0.994531	0.997442	Not DEG
CD96	3.44359	0.638816	0.619271	1.03156	0.302278	0.473952	Not DEG
CD99	391.636	-0.061088	0.146027	-0.418334	0.675703	0.794803	Not DEG
CD99L2	67.8822	0.295336	0.162942	1.81253	0.0699051	0.166815	Not DEG
CDA	1.55013	-0.31585	0.847764	-0.372568	0.70947	NA	Not DEG
CDADC1	212.019	0.312754	0.129919	2.40729	0.0160712	0.0541517	Not DEG
CDAN1	44.9578	-0.60655	0.192681	-3.14795	0.00164417	0.00876705	Down
CDC123	310.715	-0.158227	0.107401	-1.47323	0.140688	0.278003	Not DEG
CDC14A	10.0071	-0.906676	0.3773	-2.40306	0.0162583	0.0545436	Not DEG
CDC16	157.539	-0.182651	0.124386	-1.46843	0.141989	0.279666	Not DEG
CDC20	4.32937	1.45748	0.738592	1.97332	0.0484591	0.126883	Not DEG
CDC20B	66.7673	0.473402	0.200167	2.36503	0.0180286	0.0591404	Not DEG
CDC23	289.057	-0.388066	0.101265	-3.83219	0.000127009	0.00100389	Not DEG
CDC25A	4.09972	0.521397	0.614138	0.848989	0.395888	0.566379	Not DEG
CDC25B	72.3325	1.08356	0.302579	3.58108	0.000342173	0.00231701	Up
CDC25C	2.31811	0.469461	0.949334	0.494516	0.620942	0.753947	Not DEG
CDC27	124.099	0.0895012	0.133496	0.670443	0.502576	0.658902	Not DEG
CDC34	261.701	-0.377509	0.0901933	-4.18555	2.84471e-05	0.0002797	Not DEG
CDC37	676.73	-0.0598602	0.105069	-0.569725	0.568864	0.713962	Not DEG
CDC40	115.137	-0.00685353	0.129838	-0.0527854	0.957903	0.975703	Not DEG
CDC42	296.844	0.0895588	0.117905	0.759588	0.447501	0.611182	Not DEG
CDC42BPA	323.491	-0.0715159	0.146733	-0.487389	0.625983	0.757801	Not DEG
CDC42BPB	770.539	-0.0901973	0.0843567	-1.06924	0.284963	0.454871	Not DEG
CDC42BPG	8.85072	0.845471	0.428477	1.9732	0.0484729	0.126888	Not DEG
CDC42EP1	188.97	0.310547	0.158129	1.96388	0.0495438	0.129062	Not DEG
CDC42EP3	102.22	-0.240658	0.159714	-1.5068	0.131861	0.265538	Not DEG
CDC42EP4	72.2809	-0.300976	0.203763	-1.47709	0.139651	0.276396	Not DEG
CDC42SE1	77.4433	0.184805	0.181755	1.01678	0.309258	0.481453	Not DEG
CDC42SE2	27.8859	0.281058	0.248582	1.13064	0.258205	0.424329	Not DEG
CDC5L	537.124	0.395595	0.0762759	5.18638	2.14425e-07	4.04603e-06	Not DEG
CDC6	3.42878	1.12605	0.939032	1.19916	0.230467	0.392965	Not DEG
CDC7	85.6139	-0.0313577	0.189467	-0.165505	0.868547	0.923557	Not DEG
CDC73	513.866	-0.100021	0.15276	-0.654759	0.512623	0.667445	Not DEG
CDCA2	2.6503	1.14608	0.784461	1.46098	0.144021	0.282654	Not DEG
CDCA3	4.85194	0.570967	0.657019	0.869026	0.384833	0.556472	Not DEG
CDCA7	6.51823	1.46917	0.555275	2.64583	0.00814896	0.0316349	Up
CDCA7L	84.4208	0.18329	0.154273	1.18809	0.234798	0.397789	Not DEG
CDCA8	1.72416	1.37913	0.952683	1.44763	0.147721	NA	Not DEG
CDCP1	1.55794	0.388823	1.03803	0.374577	0.707975	NA	Not DEG
CDH11	41.5874	0.547777	0.262942	2.08326	0.0372278	0.104139	Not DEG
CDH13	3843.17	0.0194033	0.114146	0.169987	0.86502	0.92225	Not DEG
CDH15	2.93365	1.33389	0.757629	1.76061	0.0783044	0.182145	Not DEG
CDH16	29.3701	0.922984	0.453714	2.03429	0.0419225	0.113565	Not DEG
CDH17	1.70551	-0.452604	0.800068	-0.565707	0.571593	NA	Not DEG
CDH18	3.53027	0.147782	0.632317	0.233715	0.815206	0.891521	Not DEG
CDH19	31.9766	-1.40774	0.333819	-4.21707	2.47501e-05	0.000250772	Down
CDH2	3776.75	0.13198	0.0576022	2.29123	0.0219503	0.06911	Not DEG
CDH20	1.6343	-0.0108759	0.94607	-0.0114958	0.990828	NA	Not DEG
CDH23	229.921	-0.638308	0.166323	-3.83776	0.000124161	0.000984932	Down
CDH24	23.063	0.183618	0.257579	0.712862	0.475931	0.635513	Not DEG
CDH26	1.71153	1.38833	0.881392	1.57516	0.11522	NA	Not DEG
CDH3	11.6751	-0.464517	0.353627	-1.31358	0.188988	0.342241	Not DEG
CDH4	3.12293	0.319986	0.646996	0.494571	0.620903	0.753947	Not DEG
CDH5	549.28	-0.373097	0.174988	-2.13213	0.0329964	0.0947543	Not DEG
CDH6	4.07328	-2.00267	0.619387	-3.23331	0.00122365	0.00677864	Down
CDH7	8.75165	1.77681	0.477382	3.72199	0.000197656	0.00145555	Up
CDH8	26.6586	0.0825533	0.257374	0.320753	0.748398	0.84628	Not DEG
CDHR1	5.29869	-3.28056	0.948919	-3.45716	0.000545901	0.00342786	Down
CDHR3	3.3564	0.224156	0.675045	0.332061	0.739843	0.840159	Not DEG
CDIP1	180.792	-0.272196	0.147227	-1.84882	0.064484	0.157606	Not DEG
CDIPT	85.6122	0.0737117	0.125063	0.589398	0.555594	0.703265	Not DEG
CDK1	3.69535	1.53081	0.759235	2.01626	0.043773	0.11759	Not DEG
CDK10	34.5735	0.0710234	0.211357	0.336035	0.736845	0.838216	Not DEG
CDK12	103.865	-0.0908236	0.170484	-0.532738	0.594215	0.733477	Not DEG
CDK13	175.146	-0.0864604	0.106419	-0.812456	0.41653	0.584913	Not DEG
CDK14	41.304	0.615733	0.271389	2.26882	0.0232792	0.0724616	Not DEG
CDK15	4.84563	0.97778	0.595119	1.643	0.100383	0.217791	Not DEG
CDK16	587.622	-0.0665232	0.0818607	-0.812639	0.416425	0.584841	Not DEG
CDK17	105.578	-0.0627227	0.153271	-0.409227	0.682373	0.799104	Not DEG
CDK19	146.395	-0.154986	0.119796	-1.29374	0.195755	0.351524	Not DEG
CDK2	18.4369	-0.463343	0.305008	-1.51911	0.128734	0.261208	Not DEG
CDK20	16.6111	0.0478433	0.311399	0.15364	0.877894	0.92926	Not DEG
CDK2AP1	97.6186	0.789315	0.203112	3.88611	0.000101865	0.000834918	Up
CDK2AP2	220.96	0.121778	0.141441	0.860982	0.389248	0.56009	Not DEG
CDK3	52.3126	0.156408	0.207234	0.75474	0.450405	0.613418	Not DEG
CDK5	92.8811	0.297188	0.17591	1.68943	0.0911375	0.20283	Not DEG
CDK5R1	4.02033	0.88956	0.572773	1.55308	0.120405	0.24811	Not DEG
CDK5RAP1	351.388	0.00321126	0.0935665	0.0343206	0.972622	0.984748	Not DEG
CDK5RAP2	160.217	-0.38403	0.133705	-2.87222	0.004076	0.0180902	Not DEG
CDK5RAP3	255.75	0.088406	0.116779	0.757039	0.449027	0.612458	Not DEG
CDK6	160.847	-0.0476249	0.120618	-0.394842	0.69296	0.806895	Not DEG
CDK7	58.7223	-0.0440111	0.189892	-0.231769	0.816717	0.892778	Not DEG
CDK8	69.6563	1.01746	0.203636	4.99646	5.83922e-07	9.80328e-06	Up
CDK9	278.275	0.267269	0.10703	2.49713	0.0125203	0.0443636	Not DEG
CDKAL1	80.2471	-0.0720648	0.142417	-0.506014	0.612847	0.748178	Not DEG
CDKL1	6.63934	-0.561548	0.493875	-1.13702	0.255528	0.421344	Not DEG
CDKL2	11.7918	-0.157842	0.39041	-0.404298	0.685993	0.801251	Not DEG
CDKL3	1157.4	0.35178	0.124572	2.82392	0.00474397	0.0205566	Not DEG
CDKL4	5.97472	0.955512	0.618038	1.54604	0.122095	0.250661	Not DEG
CDKL5	25.6146	-0.380754	0.257027	-1.48138	0.138506	0.27508	Not DEG
CDKN1A	121.363	0.916613	0.236688	3.87266	0.000107653	0.00087228	Up
CDKN1B	332.405	-0.125805	0.082805	-1.5193	0.128688	0.261164	Not DEG
CDKN2AIP	89.3801	-0.222658	0.135316	-1.64547	0.0998736	0.217037	Not DEG
CDKN2AIPNL	227.73	-0.0581302	0.0922219	-0.63033	0.528479	0.680972	Not DEG
CDKN2C	43.8133	-0.305735	0.216313	-1.41339	0.15754	0.300942	Not DEG
CDKN2D	16.0799	-0.0452123	0.301416	-0.15	0.880765	0.93149	Not DEG
CDKN3	8.87233	1.46	0.503071	2.90217	0.00370588	0.01683	Up
CDNF	90.7696	-0.281036	0.159463	-1.76239	0.0780038	0.181639	Not DEG
CDO1	4.72021	-0.689913	0.601	-1.14794	0.250993	0.416549	Not DEG
CDON	643.419	-0.324252	0.199145	-1.62822	0.103479	0.22217	Not DEG
CDPF1	111.915	0.094088	0.145864	0.645039	0.518902	0.673301	Not DEG
CDR2L	22.985	0.288711	0.331816	0.870094	0.384249	0.555815	Not DEG
CDS1	175.752	0.115638	0.114099	1.01349	0.310826	0.482935	Not DEG
CDS2	317.72	0.0580067	0.0802214	0.723082	0.469629	0.630717	Not DEG
CDT1	30.9527	0.541461	0.236904	2.28557	0.0222797	0.0699174	Not DEG
CDV3	424.844	0.630086	0.0962084	6.54918	5.7853e-11	2.38437e-09	Up
CDYL	50.5749	-0.312395	0.174369	-1.79157	0.0732024	0.172882	Not DEG
CDYL2	2.9869	-0.0596774	0.640042	-0.0932398	0.925713	0.957776	Not DEG
CEACAM16	1.91745	0.055073	0.803423	0.068548	0.945349	NA	Not DEG
CEACAM19	1.46841	-0.567673	0.926929	-0.612423	0.540258	NA	Not DEG
CEACAM20	6.14996	0.240935	0.772251	0.311991	0.755047	0.851428	Not DEG
CEBPG	32.6457	0.991497	0.207853	4.77018	1.84064e-06	2.63778e-05	Up
CEBPZ	479.114	-0.0128003	0.0814732	-0.157111	0.875158	0.92726	Not DEG
CECR2	46.4006	-0.652978	0.246588	-2.64805	0.00809564	0.0314614	Down
CELA1	3.24127	0.647989	0.693628	0.934203	0.350199	0.523082	Not DEG
CELF2	139.026	-0.0494346	0.200339	-0.246755	0.805098	0.885018	Not DEG
CELF4	1.42828	-0.223165	0.919637	-0.242666	0.808264	NA	Not DEG
CELSR1	46.5348	-0.0281839	0.29699	-0.0948984	0.924396	0.957316	Not DEG
CELSR2	35.6576	-0.816343	0.208877	-3.90824	9.29724e-05	0.000769831	Down
CELSR3	3.20617	1.49511	0.726849	2.05697	0.039689	0.109269	Not DEG
CEMIP	2.41117	0.192291	0.69763	0.275634	0.782829	0.86919	Not DEG
CEMIP2	103.356	1.13176	0.189755	5.96432	2.45662e-09	7.35845e-08	Up
CENPB	447.18	0.0589515	0.131012	0.449972	0.652731	0.77756	Not DEG
CENPC	95.5484	-0.26732	0.190579	-1.40267	0.160714	0.305304	Not DEG
CENPF	13.9764	1.28078	0.655248	1.95465	0.0506246	0.131392	Not DEG
CENPH	8.99499	2.48581	0.635764	3.90996	9.23125e-05	0.000764945	Up
CENPI	43.329	0.22679	0.249245	0.909908	0.362871	0.536129	Not DEG
CENPJ	30.7792	-0.171411	0.233314	-0.734682	0.462533	0.624862	Not DEG
CENPK	9.24319	0.84214	0.490162	1.71808	0.0857814	0.195027	Not DEG
CENPL	5.65167	-0.169078	0.521111	-0.324457	0.745592	0.844326	Not DEG
CENPM	9.03205	-0.0137397	0.424561	-0.0323622	0.974183	0.985601	Not DEG
CENPN	8.83709	0.172015	0.432543	0.397682	0.690865	0.804907	Not DEG
CENPP	576.394	0.594086	0.141532	4.19755	2.69816e-05	0.000268177	Up
CENPQ	9.86469	-0.225504	0.389119	-0.579526	0.562234	0.708178	Not DEG
CENPS	14.4021	0.545546	0.317291	1.71939	0.0855437	0.194608	Not DEG
CENPT	4.059	0.998242	0.731888	1.36393	0.17259	0.321241	Not DEG
CENPU	33.2049	0.891194	0.27468	3.24448	0.00117665	0.00657809	Up
CENPW	3.00933	1.54252	0.765341	2.01547	0.0438556	0.117754	Not DEG
CEP104	142.318	0.109619	0.137467	0.797417	0.425209	0.592396	Not DEG
CEP112	43.6318	0.280799	0.207618	1.35248	0.176221	0.326007	Not DEG
CEP120	221.784	-0.390769	0.107756	-3.62641	0.000287385	0.00199785	Not DEG
CEP126	16.7779	-1.46668	0.313101	-4.68436	2.80834e-06	3.84848e-05	Down
CEP128	20.5443	0.0355014	0.258091	0.137554	0.890593	0.937138	Not DEG
CEP131	66.9352	-0.371617	0.150122	-2.47543	0.0133077	0.0466257	Not DEG
CEP135	14.5088	-0.106639	0.328451	-0.324674	0.745428	0.844326	Not DEG
CEP152	16.2024	-0.115102	0.277017	-0.415505	0.677772	0.795633	Not DEG
CEP162	145.746	-0.0851739	0.122829	-0.693435	0.488037	0.646385	Not DEG
CEP164	67.9286	-0.10062	0.176994	-0.568495	0.569699	0.714204	Not DEG
CEP170	191.232	-0.138907	0.16485	-0.842626	0.399438	0.569223	Not DEG
CEP19	26.2966	0.0739838	0.253224	0.292167	0.770159	0.861455	Not DEG
CEP192	954.456	0.468829	0.0860405	5.44894	5.06709e-08	1.10658e-06	Not DEG
CEP250	117.903	-0.310988	0.110681	-2.80976	0.00495784	0.0212815	Not DEG
CEP290	142.244	-0.221665	0.146899	-1.50896	0.13131	0.264764	Not DEG
CEP295	288.297	-0.0626136	0.0851649	-0.735204	0.462215	0.624628	Not DEG
CEP350	347.131	-0.282846	0.134571	-2.10184	0.0355676	0.100567	Not DEG
CEP41	50.9615	-0.228638	0.190149	-1.20242	0.229202	0.391697	Not DEG
CEP44	91.8479	-0.335727	0.139221	-2.41147	0.0158884	0.0536866	Not DEG
CEP55	2.38252	0.919288	0.894498	1.02771	0.304084	0.475904	Not DEG
CEP57	38.1392	0.285231	0.207154	1.3769	0.168543	0.31579	Not DEG
CEP57L1	68.7942	0.0777393	0.144406	0.538341	0.590342	0.730835	Not DEG
CEP63	72.8272	-0.586219	0.198303	-2.95618	0.00311471	0.0146762	Down
CEP68	101.782	-0.478131	0.173141	-2.76151	0.0057534	0.0240651	Not DEG
CEP70	69.3905	0.146601	0.211194	0.694155	0.487585	0.645939	Not DEG
CEP76	82.6458	0.0632519	0.133506	0.473776	0.63566	0.765039	Not DEG
CEP78	15.9243	-0.207233	0.325124	-0.637396	0.523867	0.677019	Not DEG
CEP83	219.617	0.177455	0.108377	1.63739	0.101549	0.219322	Not DEG
CEP85	157.83	-1.02757	0.205828	-4.99239	5.96368e-07	9.93614e-06	Down
CEP85L	32093	-0.410147	0.110867	-3.69944	0.000216076	0.00156463	Not DEG
CEP89	75.8788	0.0988745	0.203941	0.484818	0.627806	0.759253	Not DEG
CEP95	114.742	-0.27527	0.12519	-2.19882	0.0278907	0.083179	Not DEG
CEP97	74.4256	0.0307766	0.187566	0.164084	0.869665	0.924388	Not DEG
CEPT1	88.6178	-0.0638389	0.142519	-0.447933	0.654202	0.778467	Not DEG
CERCAM	73.4798	-0.539948	0.169759	-3.18067	0.00146933	0.00797835	Not DEG
CERKL	9.40505	0.178834	0.432575	0.413417	0.679301	0.796799	Not DEG
CERS2	241.005	-0.111017	0.134509	-0.825348	0.409174	0.577841	Not DEG
CERS3	106.382	-0.0695247	0.131852	-0.527294	0.597989	0.736106	Not DEG
CERS6	5.81374	2.67483	0.697857	3.83292	0.00012663	0.00100173	Up
CERT1	465.851	-0.182306	0.095119	-1.91661	0.0552876	0.140358	Not DEG
CES2	37.67	0.110592	0.572618	0.193133	0.846855	0.910828	Not DEG
CES5A	3.22887	0.430572	0.657547	0.654815	0.512587	0.667445	Not DEG
CETN2	278.053	-0.0998205	0.101783	-0.980721	0.32673	0.499416	Not DEG
CETN3	118.045	0.0226898	0.116938	0.194033	0.84615	0.910731	Not DEG
CFAP100	21.3102	0.198334	0.254503	0.7793	0.435803	0.600743	Not DEG
CFAP126	32.9215	-0.348787	0.262798	-1.3272	0.184442	0.336278	Not DEG
CFAP157	15.8781	0.326431	0.298894	1.09213	0.274776	0.443322	Not DEG
CFAP20	107.666	-0.127639	0.136643	-0.934107	0.350249	0.523082	Not DEG
CFAP300	5.20785	-0.711891	0.575008	-1.23805	0.215696	0.376481	Not DEG
CFAP43	2.7021	0.0682605	0.710701	0.0960468	0.923483	0.957004	Not DEG
CFAP44	3.51226	1.07588	0.701895	1.53282	0.12532	0.255701	Not DEG
CFAP45	4.83705	0.600703	0.525829	1.14239	0.253291	0.418956	Not DEG
CFAP52	1.99436	-0.0349094	0.783995	-0.0445276	0.964484	NA	Not DEG
CFAP53	78.1872	0.171996	0.143671	1.19715	0.231249	0.393724	Not DEG
CFAP58	5.83468	-0.299093	0.954936	-0.313207	0.754123	0.850648	Not DEG
CFAP61	14.1796	0.611983	0.34245	1.78707	0.0739258	0.174365	Not DEG
CFAP69	22.8075	0.278761	0.298967	0.932414	0.351122	0.523864	Not DEG
CFAP70	73.5015	0.0743284	0.169707	0.43798	0.661401	0.783546	Not DEG
CFAP73	15.9996	0.307017	0.313365	0.979744	0.327213	0.499963	Not DEG
CFAP97	54.0929	-0.27182	0.199376	-1.36335	0.172772	0.321524	Not DEG
CFD	35.5798	0.100431	0.286236	0.350867	0.725688	0.830711	Not DEG
CFDP1	420.191	0.123533	0.116637	1.05912	0.289543	0.460105	Not DEG
CFLAR	271.817	0.0173302	0.132331	0.130961	0.895806	0.939602	Not DEG
CFP	13.2208	0.851016	0.342216	2.48678	0.0128905	0.0454107	Up
CGGBP1	68.904	-0.134438	0.154997	-0.867358	0.385746	0.557172	Not DEG
CGNL1	141.969	0.348674	0.268355	1.2993	0.193841	0.348908	Not DEG
CGREF1	12.8705	0.034862	0.345905	0.100785	0.919721	0.954369	Not DEG
CGRRF1	27.7539	-0.220683	0.214259	-1.02998	0.303018	0.474773	Not DEG
CH25H	7.06098	0.362622	0.482791	0.751095	0.452595	0.615608	Not DEG
CHAF1A	30.3483	-0.426846	0.266003	-1.60467	0.108567	0.230245	Not DEG
CHAF1B	13.9987	0.107985	0.322162	0.335189	0.737483	0.838434	Not DEG
CHAMP1	166.173	-0.160812	0.123173	-1.30558	0.191695	0.345878	Not DEG
CHCHD1	147.749	-0.0971459	0.119761	-0.811162	0.417273	0.585652	Not DEG
CHCHD3	1134.53	-0.26172	0.107402	-2.43684	0.0148163	0.0506332	Not DEG
CHCHD4	53.8256	-0.220458	0.194865	-1.13134	0.257912	0.424031	Not DEG
CHCHD5	189.182	0.207284	0.122326	1.69452	0.0901675	0.201571	Not DEG
CHCHD7	137.402	0.328911	0.126628	2.59745	0.00939184	0.0353824	Not DEG
CHD1	168.641	-0.105599	0.132998	-0.793988	0.427202	0.594041	Not DEG
CHD1L	223.024	0.349771	0.134893	2.59295	0.00951563	0.035726	Not DEG
CHD3	332.512	-0.0253712	0.136578	-0.185763	0.85263	0.914127	Not DEG
CHD5	3.14838	0.721752	0.650912	1.10883	0.267502	0.435431	Not DEG
CHD6	174.907	-0.386144	0.146402	-2.63757	0.00835033	0.0322	Not DEG
CHD7	222.267	0.786413	0.195703	4.01841	5.85933e-05	0.000519287	Up
CHD8	289.092	-0.391897	0.126585	-3.09593	0.00196199	0.0101555	Not DEG
CHD9	326.397	-0.737686	0.171323	-4.30582	1.66366e-05	0.000178636	Down
CHDH	91.5077	-0.630896	0.190894	-3.30495	0.000949942	0.00551017	Down
CHEK1	3.7353	0.64376	0.689526	0.933627	0.350497	0.523266	Not DEG
CHEK2	13.4375	0.607705	0.354563	1.71395	0.0865372	0.19646	Not DEG
CHERP	133.204	-0.219497	0.112884	-1.94445	0.051841	0.133851	Not DEG
CHGA	47.2257	-0.957264	0.340763	-2.80918	0.00496678	0.0213115	Down
CHI3L1	16.1559	-0.244514	0.457282	-0.534712	0.592849	0.732493	Not DEG
CHIC1	88.1377	-0.0905646	0.132607	-0.682954	0.494636	0.652472	Not DEG
CHIC2	39.0218	0.00508777	0.192003	0.0264984	0.97886	0.987952	Not DEG
CHKA	146.032	0.752094	0.245664	3.06148	0.00220244	0.0111526	Up
CHL1	21.5819	-1.53589	0.301452	-5.09498	3.48782e-07	6.27864e-06	Down
CHM	45.3326	-0.272912	0.185691	-1.46971	0.14164	0.279231	Not DEG
CHML	16.7552	-0.630572	0.340213	-1.85346	0.0638159	0.156338	Not DEG
CHMP1A	110.584	0.044493	0.114283	0.389322	0.697038	0.809151	Not DEG
CHMP2A	617.353	0.182943	0.13388	1.36647	0.17179	0.319969	Not DEG
CHMP2B	107.168	0.370515	0.128209	2.88993	0.00385329	0.0172917	Not DEG
CHMP4B	519.446	0.2119	0.0790258	2.6814	0.00733154	0.0291322	Not DEG
CHMP4C	19.8913	-0.283493	0.259627	-1.09192	0.274866	0.443336	Not DEG
CHMP6	74.53	-0.100628	0.167213	-0.601795	0.547311	0.696317	Not DEG
CHMP7	246.484	0.034306	0.104576	0.328048	0.742875	0.842646	Not DEG
CHN1	95.2241	0.948287	0.176651	5.36814	7.95509e-08	1.66117e-06	Up
CHODL	1.9544	1.39087	0.878087	1.58398	0.113198	NA	Not DEG
CHORDC1	166.534	0.763762	0.119143	6.41048	1.45066e-10	5.50296e-09	Up
CHP1	695.232	0.691893	0.0893253	7.74577	9.50077e-15	7.95092e-13	Up
CHP2	10.8074	-0.216288	0.34355	-0.629568	0.528977	0.68143	Not DEG
CHPF	349.131	1.1026	0.142978	7.71168	1.24173e-14	1.01591e-12	Up
CHPF2	84.0277	0.431558	0.18578	2.32295	0.0201817	0.0645802	Not DEG
CHPT1	727.924	-0.447402	0.131133	-3.41181	0.000645336	0.00397563	Not DEG
CHRD	32.5806	1.63985	0.252669	6.49011	8.57742e-11	3.40704e-09	Up
CHRDL1	112.149	-0.0501326	0.337926	-0.148354	0.882064	0.932324	Not DEG
CHRDL2	1.62287	0.489049	0.956722	0.511172	0.609231	NA	Not DEG
CHRM2	101.508	0.0248873	0.232	0.107273	0.914573	0.951432	Not DEG
CHRM3	2.78486	-0.10363	0.669991	-0.154674	0.877078	0.928666	Not DEG
CHRNA5	2.48811	0.991831	0.794229	1.2488	0.211739	0.371824	Not DEG
CHRNA6	26.2409	2.46012	0.363939	6.75971	1.38266e-11	6.31589e-10	Up
CHRNB1	16.3967	0.509456	0.340294	1.4971	0.134366	0.269005	Not DEG
CHRNB4	2.39651	-1.28741	0.748641	-1.71966	0.0854935	0.194549	Not DEG
CHRNE	305.007	0.31074	0.47312	0.656789	0.511317	0.666774	Not DEG
CHST1	16.7756	1.15646	0.297759	3.88388	0.000102802	0.000840629	Up
CHST10	191.993	0.40038	0.141747	2.8246	0.00473397	0.0205376	Not DEG
CHST11	5.06924	0.441161	0.531455	0.8301	0.406482	0.575447	Not DEG
CHST12	104.157	0.55204	0.174598	3.16177	0.00156814	0.00843964	Not DEG
CHST14	29.4628	0.184891	0.222332	0.831601	0.405634	0.574915	Not DEG
CHST15	37.8608	-0.00545706	0.24853	-0.0219574	0.982482	0.990432	Not DEG
CHST2	94.8862	-1.00079	0.242814	-4.12165	3.76176e-05	0.000354297	Down
CHST7	9.64117	-0.306298	0.4479	-0.683853	0.494068	0.651958	Not DEG
CHST9	1.99262	-0.00476824	0.820206	-0.00581347	0.995362	NA	Not DEG
CHSY1	63.0979	0.437691	0.149494	2.92781	0.00341358	0.0157903	Not DEG
CHSY3	6.58472	0.304916	0.474424	0.642707	0.520414	0.674784	Not DEG
CHTF18	16.086	0.543648	0.320092	1.69841	0.0894298	0.200495	Not DEG
CHTF8	50.6045	-0.11088	0.186013	-0.596086	0.551117	0.699456	Not DEG
CHTOP	626.587	0.155239	0.0848194	1.83022	0.0672165	0.162169	Not DEG
CHUK	294.903	-0.0747422	0.110048	-0.679177	0.497026	0.654399	Not DEG
CHURC1	73.8613	-0.124571	0.15285	-0.814993	0.415077	0.583686	Not DEG
CIAO1	248.194	0.124396	0.0970215	1.28215	0.199789	0.356782	Not DEG
CIAO2B	148.306	0.752927	0.137412	5.47933	4.2695e-08	9.57188e-07	Up
CIAO3	232.857	-0.221358	0.090372	-2.44941	0.0143091	0.0493304	Not DEG
CIAPIN1	221.424	0.0586031	0.0996852	0.587882	0.556611	0.704065	Not DEG
CIART	27.9598	-1.52389	0.333142	-4.5743	4.77825e-06	6.07703e-05	Down
CIB1	106.475	0.950354	0.229385	4.14304	3.42726e-05	0.000329299	Up
CIB2	154.553	0.279605	0.175312	1.5949	0.110735	0.233581	Not DEG
CIB4	202.619	-0.533589	0.516156	-1.03377	0.301242	0.472531	Not DEG
CIC	213.362	-0.000941769	0.14042	-0.0067068	0.994649	0.997469	Not DEG
CIDEA	10.4688	0.938664	0.370895	2.53081	0.0113801	0.0412382	Up
CIDEB	1.83591	0.806104	0.990125	0.814144	0.415563	NA	Not DEG
CIDEC	3.5742	0.347264	0.636967	0.545183	0.585627	0.726929	Not DEG
CIITA	6.36524	-0.0513007	0.49764	-0.103088	0.917893	0.953103	Not DEG
CILP	150.353	0.792437	0.423539	1.87099	0.0613463	0.151849	Not DEG
CINP	127.468	-0.197113	0.136652	-1.44244	0.149177	0.289918	Not DEG
CIP2A	40.2644	-0.307534	0.209923	-1.46499	0.142924	0.281055	Not DEG
CIPC	106.179	-0.0449208	0.157207	-0.285742	0.775075	0.864762	Not DEG
CIR1	340.697	-0.150829	0.0861491	-1.75079	0.0799815	0.185132	Not DEG
CIRBP	538.157	-0.267228	0.140316	-1.90448	0.0568478	0.143072	Not DEG
CISD1	624.535	-0.169896	0.0873577	-1.94483	0.0517958	0.133798	Not DEG
CISD2	143.114	0.219507	0.141919	1.5467	0.121935	0.250613	Not DEG
CISD3	365.163	-0.0532215	0.135001	-0.39423	0.693411	0.807163	Not DEG
CISH	55.7126	1.32212	0.382302	3.45832	0.000543547	0.00341876	Up
CIT	11.2135	1.81705	0.461642	3.93606	8.2829e-05	0.00069743	Up
CITED1	159.158	0.198869	0.416132	0.477899	0.632722	0.763095	Not DEG
CITED2	335.633	-0.576565	0.216133	-2.66763	0.00763872	0.0300263	Not DEG
CITED4	7.23534	1.36065	0.472947	2.87697	0.00401514	0.0178789	Up
CIZ1	691.555	0.20199	0.114592	1.7627	0.0779516	0.181633	Not DEG
CKAP2	11.3043	0.680475	0.484645	1.40407	0.160298	0.30493	Not DEG
CKAP5	608.38	0.0921191	0.0880164	1.04661	0.295278	0.466648	Not DEG
CKM	18268.7	-0.524071	0.196186	-2.67129	0.00755601	0.0298243	Not DEG
[truncated: 9,643 more rows]

## Sheet: RAA_TvS
Symbol	baseMean	log2FoldChange	lfcSE	stat	pvalue	padj	Type
5_8S_rRNA	3.62058	-1.15598	0.549827	-2.10244	0.0355151	0.131483	Not DEG
5S_rRNA	71.7847	-0.104401	0.290248	-0.359695	0.719075	0.844832	Not DEG
7SK	19.2317	-1.42585	0.309748	-4.60325	4.15942e-06	0.000144263	Down
A1BG	8.81156	-0.474977	0.388736	-1.22185	0.221764	0.427106	Not DEG
A1CF	6.22459	1.46558	0.652884	2.24478	0.024782	0.102415	Not DEG
A2M	340.193	-1.92574	0.261451	-7.3656	1.76354e-13	5.03062e-11	Down
A2ML1	3.39159	0.0223369	0.612744	0.0364538	0.970921	0.986077	Not DEG
A4GALT	45.1043	-0.0129179	0.319675	-0.0404094	0.967767	0.9852	Not DEG
A4GNT	2.2003	-0.637459	0.813917	-0.783199	0.43351	NA	Not DEG
AAAS	99.2592	0.14306	0.168136	0.850863	0.394846	0.604633	Not DEG
AACS	120.878	-0.179088	0.133531	-1.34117	0.179866	0.373322	Not DEG
AADACL3	11.9449	-0.428556	0.324197	-1.3219	0.186202	0.381703	Not DEG
AAGAB	84.8546	0.335634	0.17018	1.97222	0.048584	0.162465	Not DEG
AAK1	101.075	0.829361	0.283318	2.92732	0.003419	0.0263284	Up
AAMP	510.26	-0.135423	0.141027	-0.960264	0.336923	0.548649	Not DEG
AAR2	71.2866	-0.00548836	0.161785	-0.0339239	0.972938	0.987152	Not DEG
AARS1	1009.52	0.0981644	0.12582	0.780195	0.435276	0.638761	Not DEG
AARS2	184.095	-0.241802	0.201379	-1.20073	0.229856	0.436374	Not DEG
AASDH	73.6392	-0.125978	0.138328	-0.910719	0.362443	0.572753	Not DEG
AASDHPPT	224.429	0.215161	0.131961	1.63049	0.102998	0.263712	Not DEG
AASS	342.475	0.447306	0.0954136	4.68807	2.75796e-06	0.000105203	Not DEG
AATF	103.77	-0.096954	0.158955	-0.609947	0.541897	0.723822	Not DEG
AATK	15.1834	-1.38762	0.292011	-4.75195	2.01468e-06	7.98928e-05	Down
ABAT	5.22362	0.269994	0.544948	0.495449	0.620283	0.77904	Not DEG
ABCA1	99.2266	-0.49688	0.2597	-1.91328	0.0557118	0.178014	Not DEG
ABCA10	44.3427	-0.185941	0.316299	-0.587865	0.556623	0.735531	Not DEG
ABCA13	1.77157	-0.196927	0.89166	-0.220854	0.825206	NA	Not DEG
ABCA2	18.6341	-0.138936	0.271352	-0.512014	0.608641	0.771287	Not DEG
ABCA3	63.3822	-0.387483	0.245072	-1.5811	0.113855	0.282164	Not DEG
ABCA4	3.83497	0.215315	0.520265	0.413856	0.678979	0.819258	Not DEG
ABCA5	50.6739	-0.14051	0.205617	-0.683358	0.494381	0.686212	Not DEG
ABCA6	144.668	-0.425185	0.207853	-2.04561	0.0407949	0.144444	Not DEG
ABCA7	9.52491	-0.545913	0.455169	-1.19936	0.230387	0.436845	Not DEG
ABCB1	2.15871	-1.06019	0.716517	-1.47964	0.138968	NA	Not DEG
ABCB10	213.317	0.254462	0.162518	1.56575	0.117408	0.28771	Not DEG
ABCB11	2.06546	0.62603	0.841267	0.744152	0.456785	NA	Not DEG
ABCB4	2.84628	0.335215	0.777165	0.431331	0.666228	0.811006	Not DEG
ABCB6	303.457	0.0326026	0.145988	0.223323	0.823284	0.913893	Not DEG
ABCB7	217.444	0.239235	0.111491	2.14578	0.0318903	0.122846	Not DEG
ABCB8	161.687	0.162438	0.115438	1.40714	0.159385	0.347679	Not DEG
ABCB9	12.9256	-0.679479	0.367558	-1.84863	0.0645115	0.19609	Not DEG
ABCC1	276.742	-0.145974	0.10427	-1.39996	0.161524	0.35081	Not DEG
ABCC10	117.008	-0.25277	0.195262	-1.29452	0.195486	0.393912	Not DEG
ABCC2	2.06257	-0.559663	0.902977	-0.619798	0.535391	NA	Not DEG
ABCC3	158.84	-0.516052	0.218675	-2.3599	0.0182797	0.0833449	Not DEG
ABCC5	340.301	0.0870432	0.0949223	0.916994	0.359146	0.570218	Not DEG
ABCC6	3.46333	-1.56253	0.65905	-2.37089	0.0177455	0.0816792	Not DEG
ABCC8	317.652	-0.101513	0.267001	-0.380198	0.703798	0.834907	Not DEG
ABCC9	421.453	0.344257	0.213499	1.61245	0.106864	0.27028	Not DEG
ABCD1	99.3468	-0.566181	0.164882	-3.43386	0.000595054	0.0074215	Not DEG
ABCD2	2.27409	-0.287851	0.824074	-0.349303	0.726862	NA	Not DEG
ABCD3	361.261	0.0695888	0.135667	0.512937	0.607996	0.770956	Not DEG
ABCD4	91.2386	-0.337955	0.20725	-1.63066	0.102962	0.263712	Not DEG
ABCE1	372.009	0.258795	0.121575	2.12868	0.0332809	0.126021	Not DEG
ABCF1	634.916	0.310725	0.113275	2.74311	0.00608608	0.0394567	Not DEG
ABCF3	674.08	0.048877	0.10924	0.447428	0.654566	0.802976	Not DEG
ABCG1	49.3702	-0.427625	0.372948	-1.14661	0.251544	0.460571	Not DEG
ABCG2	223.099	-0.0192741	0.100338	-0.192092	0.84767	0.926176	Not DEG
ABCG4	2.37886	-2.13187	0.762888	-2.79448	0.00519839	NA	Not DEG
ABCG5	1.82618	0.900149	0.922378	0.9759	0.329114	NA	Not DEG
ABHD1	11.7483	-0.837444	0.334859	-2.50089	0.0123883	0.0644019	Not DEG
ABHD10	241.266	-0.095762	0.17124	-0.559226	0.576008	0.748521	Not DEG
ABHD11	235.765	-0.232844	0.192916	-1.20697	0.227445	0.433498	Not DEG
ABHD12	83.7626	-0.000981739	0.135313	-0.0072553	0.994211	0.997799	Not DEG
ABHD12B	185.983	-0.182346	0.103316	-1.76493	0.0775756	0.22061	Not DEG
ABHD13	35.3254	0.208375	0.241889	0.861452	0.388989	0.599377	Not DEG
ABHD14A	67.133	-0.115551	0.237482	-0.486567	0.626565	0.783559	Not DEG
ABHD14B	84.5592	-0.457918	0.299115	-1.53091	0.125792	0.300437	Not DEG
ABHD15	2.28468	0.940689	0.844702	1.11363	0.265436	NA	Not DEG
ABHD16A	374.139	-0.146573	0.150497	-0.973929	0.330092	0.543539	Not DEG
ABHD16B	7.02953	0.397749	0.413328	0.962308	0.335895	0.548003	Not DEG
ABHD17A	212.966	0.161389	0.148326	1.08807	0.276564	0.489244	Not DEG
ABHD17B	43.91	0.22659	0.198162	1.14346	0.252849	0.461743	Not DEG
ABHD2	294.932	0.0900986	0.159988	0.563157	0.573328	0.746346	Not DEG
ABHD4	387.985	-0.0788042	0.211562	-0.372487	0.70953	0.838113	Not DEG
ABHD5	73.1367	0.248977	0.165818	1.50151	0.133225	0.312355	Not DEG
ABHD6	36.6738	0.025774	0.208511	0.12361	0.901624	0.953926	Not DEG
ABHD8	46.3159	-0.0455744	0.241044	-0.189071	0.850038	0.927364	Not DEG
ABI1	269.429	0.0115156	0.0929887	0.123838	0.901443	0.95392	Not DEG
ABI2	156.726	0.195758	0.143667	1.36258	0.173016	0.364725	Not DEG
ABI3	25.3596	-1.54154	0.250539	-6.15287	7.60919e-10	9.84329e-08	Down
ABI3BP	148.166	-0.856117	0.13709	-6.2449	4.24059e-10	5.82427e-08	Down
ABITRAM	93.3316	-0.0328181	0.133887	-0.245118	0.806365	0.902496	Not DEG
ABL1	969.314	-0.490226	0.135832	-3.60906	0.000307312	0.00444025	Not DEG
ABL2	32.7809	1.00875	0.392073	2.57287	0.010086	0.0559636	Not DEG
ABLIM1	2618.81	0.00727201	0.136858	0.0531353	0.957624	0.98139	Not DEG
ABLIM3	336.08	-0.762414	0.100901	-7.55603	4.15546e-14	1.40089e-11	Down
ABR	880.919	0.401431	0.168841	2.37757	0.0174272	0.0806956	Not DEG
ABRA	934.702	0.238584	0.456922	0.522155	0.601562	0.766385	Not DEG
ABRACL	6.20936	-0.838419	0.449506	-1.8652	0.0621532	0.191698	Not DEG
ABRAXAS1	68.9775	0.0778005	0.15574	0.499553	0.61739	0.777415	Not DEG
ABRAXAS2	85.323	-0.118148	0.16027	-0.737183	0.461011	0.658799	Not DEG
ABT1	105.028	-0.088692	0.118427	-0.748916	0.453908	0.654448	Not DEG
ABTB2	188.624	0.528708	0.234131	2.25818	0.0239347	0.100481	Not DEG
ACAA1	134.299	-0.407001	0.151747	-2.68211	0.00731602	0.0444515	Not DEG
ACACA	175.925	0.0362323	0.163266	0.221922	0.824375	0.914738	Not DEG
ACACB	610.479	-0.256227	0.0945227	-2.71075	0.00671319	0.0420756	Not DEG
ACAD11	161.267	0.482008	0.202917	2.3754	0.01753	0.0809555	Not DEG
ACAD8	167.602	-0.126747	0.185443	-0.68348	0.494304	0.68619	Not DEG
ACADL	278.021	0.414603	0.280729	1.47688	0.139708	0.320162	Not DEG
ACADS	349.222	-0.0868268	0.186233	-0.466228	0.641053	0.79328	Not DEG
ACADSB	535.589	0.245325	0.165213	1.4849	0.13757	0.318052	Not DEG
ACADVL	3374.19	-0.127729	0.279073	-0.457692	0.647174	0.797763	Not DEG
ACAN	9.53847	-1.1419	0.365513	-3.12411	0.00178342	0.0164379	Down
ACAP1	165.282	-1.34324	0.259871	-5.16887	2.35516e-07	1.33001e-05	Down
ACAP2	132.156	-0.0749105	0.150678	-0.497156	0.619079	0.778435	Not DEG
ACAP3	120.287	-0.766668	0.214982	-3.56619	0.000362203	0.00499939	Down
ACAT1	1786.65	0.36846	0.155485	2.36975	0.0177999	0.0818958	Not DEG
ACAT2	31.1003	-0.311295	0.223724	-1.39143	0.164096	0.353879	Not DEG
ACBD3	253.57	0.391419	0.122672	3.19077	0.00141895	0.0141577	Not DEG
ACBD4	96.4344	0.0617146	0.154174	0.400293	0.688941	0.825112	Not DEG
ACBD5	92.4314	0.395506	0.225621	1.75297	0.0796076	0.224382	Not DEG
ACBD6	80.3648	0.0380531	0.200695	0.189607	0.849617	0.927302	Not DEG
ACCS	96.5527	0.452806	0.194447	2.32869	0.0198756	0.0881993	Not DEG
ACD	88.7589	-0.562024	0.222526	-2.52565	0.0115483	0.06153	Not DEG
ACE	256.552	-1.0713	0.183272	-5.84543	5.05253e-09	4.84563e-07	Down
ACE2	4.46894	0.226413	0.636005	0.355993	0.721846	0.846746	Not DEG
ACER1	2.34213	-0.415147	0.730402	-0.568382	0.569776	NA	Not DEG
ACER2	14.3473	0.12434	0.304162	0.408794	0.682691	0.820985	Not DEG
ACER3	28.21	-0.424124	0.219349	-1.93355	0.0531681	0.1728	Not DEG
ACHE	3.48628	-0.905759	0.92689	-0.977202	0.328469	0.542008	Not DEG
ACIN1	806.006	-0.225883	0.0952511	-2.37144	0.0177188	0.0816237	Not DEG
ACKR1	18.4344	-1.53793	0.468753	-3.28091	0.00103474	0.0112917	Down
ACKR3	110.109	-0.428564	0.233959	-1.83179	0.0669829	0.200534	Not DEG
ACLY	150.448	0.138537	0.13897	0.99688	0.318823	0.532968	Not DEG
ACMSD	1.90137	-0.230391	0.782706	-0.294352	0.768489	NA	Not DEG
ACO1	298.406	0.0869425	0.104425	0.832584	0.40508	0.613214	Not DEG
ACO2	13744.7	-0.000725239	0.131526	-0.00551404	0.9956	0.998125	Not DEG
ACOT11	186.27	0.280313	0.147304	1.90296	0.0570452	0.18096	Not DEG
ACOT12	15.2425	-0.40214	0.290122	-1.38611	0.165714	0.355901	Not DEG
ACOT7	69.9315	-0.37994	0.220611	-1.72222	0.0850306	0.233976	Not DEG
ACOT8	217.577	0.127278	0.219877	0.578859	0.562684	0.7393	Not DEG
ACOT9	491.406	0.51008	0.201592	2.53026	0.0113979	0.0609623	Not DEG
ACOX1	1028.49	0.28077	0.1223	2.29575	0.0216901	0.0935641	Not DEG
ACOX2	172.193	-0.250675	0.166852	-1.50238	0.132999	0.312021	Not DEG
ACP1	241.904	0.0147266	0.134984	0.109099	0.913124	0.960444	Not DEG
ACP2	58.0875	0.0174029	0.183953	0.0946055	0.924628	0.965868	Not DEG
ACP4	1.50113	-0.196629	0.900324	-0.218399	0.827119	NA	Not DEG
ACP5	72.0048	-1.04137	0.193342	-5.38617	7.19746e-08	4.76617e-06	Down
ACP6	79.1077	-0.512239	0.208065	-2.46192	0.0138196	0.0696934	Not DEG
ACSBG1	5.4027	-1.43451	0.57135	-2.51074	0.0120479	0.0635226	Not DEG
ACSBG2	2.59771	0.0625983	0.819653	0.0763717	0.939123	0.972514	Not DEG
ACSF2	1088.3	0.143711	0.167475	0.858108	0.390833	0.601136	Not DEG
ACSL1	1270.71	0.198868	0.183826	1.08183	0.27933	0.491623	Not DEG
ACSL3	196.263	-0.443696	0.11093	-3.9998	6.33967e-05	0.00131094	Not DEG
ACSL4	704.637	0.306161	0.131293	2.33189	0.0197064	0.0877285	Not DEG
ACSL5	53.5067	-0.277022	0.207533	-1.33484	0.18193	0.376063	Not DEG
ACSM1	27.708	-0.839758	0.268621	-3.12619	0.00177089	0.0163903	Down
ACSM3	67.4512	-1.1845	0.417822	-2.83494	0.00458336	0.0321297	Down
ACSM4	1.76959	-0.517208	0.855255	-0.604741	0.545351	NA	Not DEG
ACSM5	33.3005	-3.20747	0.240679	-13.3268	1.61744e-40	5.998e-37	Down
ACSS1	1101.08	1.43621	0.12567	11.4284	3.01666e-30	6.71208e-27	Up
ACSS2	463.451	0.222991	0.113603	1.96289	0.0496586	0.164947	Not DEG
ACSS3	16.0286	-0.47896	0.34607	-1.384	0.166359	0.356736	Not DEG
ACTA1	12380.8	0.523887	0.432106	1.2124	0.225358	0.431071	Not DEG
ACTA2	716.726	-0.615868	0.275862	-2.23253	0.0255802	0.104548	Not DEG
ACTBL2	9.3643	2.35512	0.91705	2.56815	0.0102243	0.0565334	Not DEG
ACTC1	69580.8	-0.78532	0.165274	-4.75162	2.01797e-06	7.98928e-05	Down
ACTG1	2234.42	-0.794062	0.199541	-3.97944	6.90763e-05	0.00139723	Down
ACTG2	26.1419	-0.926383	0.263116	-3.52082	0.000430218	0.0057804	Down
ACTL6A	95.5837	0.0463011	0.133723	0.346245	0.729158	0.851552	Not DEG
ACTN1	875.986	-0.256183	0.204375	-1.25349	0.210026	0.412063	Not DEG
ACTN2	27403.5	0.0551332	0.0812316	0.678716	0.497318	0.688516	Not DEG
ACTN3	5.23582	0.0443612	0.494364	0.089734	0.928499	0.968119	Not DEG
ACTR10	498.32	0.158806	0.109777	1.44663	0.148002	0.331959	Not DEG
ACTR1A	378.743	0.437076	0.148391	2.94544	0.00322496	0.0252127	Not DEG
ACTR1B	856.238	0.779021	0.213387	3.65074	0.000261491	0.00390481	Up
ACTR2	316.019	0.223624	0.117004	1.91126	0.0559711	0.178418	Not DEG
ACTR3	261.34	0.234323	0.158232	1.48089	0.138637	0.319655	Not DEG
ACTR5	57.9034	-0.380073	0.171481	-2.21642	0.0266628	0.107902	Not DEG
ACTR6	154.598	0.280883	0.120643	2.32823	0.0199	0.0882424	Not DEG
ACTR8	263.868	0.195847	0.112461	1.74146	0.0816022	0.228057	Not DEG
ACTRT3	2.29403	-0.57347	0.805225	-0.712186	0.476349	NA	Not DEG
ACVR1	477.064	0.463666	0.205274	2.25876	0.023898	0.100365	Not DEG
ACVR1B	44.2487	0.414762	0.213255	1.94491	0.0517857	0.16953	Not DEG
ACVR1C	2.01847	-0.0756305	0.900651	-0.0839732	0.933078	NA	Not DEG
ACVR2A	60.6875	0.00821129	0.169268	0.0485107	0.961309	0.982866	Not DEG
ACVR2B	18.1847	-0.35864	0.329727	-1.08769	0.276733	0.489244	Not DEG
ACVRL1	225.877	-0.819043	0.202813	-4.03842	5.38125e-05	0.00115572	Down
ADA	47.8724	-0.521517	0.273881	-1.90417	0.0568876	0.180615	Not DEG
ADA2	4.94965	-0.39201	0.540359	-0.725464	0.468168	0.663986	Not DEG
ADAL	144.462	0.308486	0.173578	1.77721	0.0755332	0.217021	Not DEG
ADAM11	3.60699	-0.889544	0.683859	-1.30077	0.193337	0.39121	Not DEG
ADAM12	4.71615	0.0183383	0.552136	0.0332133	0.973504	0.987152	Not DEG
ADAM15	521.376	-1.03916	0.233601	-4.44846	8.64869e-06	0.000261541	Down
ADAM17	151.732	-0.0973534	0.116155	-0.838136	0.401954	0.610582	Not DEG
ADAM18	32.7635	-0.94954	0.305763	-3.10547	0.00189975	0.0172669	Down
ADAM19	813.216	-0.083321	0.545829	-0.15265	0.878674	0.941739	Not DEG
ADAM20	4.28337	-0.226488	0.581997	-0.389157	0.69716	0.830219	Not DEG
ADAM21	2.37914	-1.55674	0.741237	-2.10019	0.0357118	NA	Not DEG
ADAM22	25.1228	0.353482	0.550741	0.641831	0.520983	0.708095	Not DEG
ADAM23	23.6595	-1.57671	0.255293	-6.17607	6.5716e-10	8.70346e-08	Down
ADAM32	11.8839	-0.793961	0.401566	-1.97716	0.0480234	0.161116	Not DEG
ADAM33	291.284	-0.844255	0.307945	-2.74158	0.00611448	0.0395256	Down
ADAM9	173.949	0.203474	0.120759	1.68496	0.0919962	0.246319	Not DEG
ADAMTS1	429.329	-0.154883	0.330686	-0.46837	0.63952	0.792597	Not DEG
ADAMTS10	58.0325	-0.575706	0.246145	-2.33889	0.0193411	0.0865065	Not DEG
ADAMTS12	19.0214	-0.0647358	0.265086	-0.244206	0.807071	0.902832	Not DEG
ADAMTS14	10.745	0.630058	0.482285	1.3064	0.191416	0.388524	Not DEG
ADAMTS15	107.901	-0.527768	0.255049	-2.06928	0.0385202	0.139407	Not DEG
ADAMTS16	3.37632	0.660663	0.947155	0.697524	0.485475	0.678165	Not DEG
ADAMTS17	11.7527	-0.248067	0.348436	-0.711945	0.476499	0.6705	Not DEG
ADAMTS18	15.9439	-0.407641	0.299519	-1.36099	0.173518	0.365224	Not DEG
ADAMTS19	425.595	1.07739	0.496466	2.17011	0.0299985	0.117595	Not DEG
ADAMTS20	6.89011	-1.97005	0.419841	-4.69238	2.70045e-06	0.000103595	Down
ADAMTS3	4.08358	0.528631	0.580963	0.909922	0.362864	0.573061	Not DEG
ADAMTS4	38.5113	-1.90141	0.425261	-4.47115	7.78003e-06	0.000243811	Down
ADAMTS5	16.149	0.00163403	0.300026	0.00544628	0.995655	0.998125	Not DEG
ADAMTS6	16.9268	0.871302	0.329213	2.64662	0.00813007	0.0481358	Up
ADAMTS7	763.483	-0.0531858	0.229379	-0.231868	0.81664	0.910016	Not DEG
ADAMTS9	123.206	-0.820877	0.203425	-4.03528	5.45364e-05	0.00116229	Down
ADAMTSL1	276.733	0.341048	0.129503	2.63351	0.00845064	0.0494318	Not DEG
ADAMTSL4	598.583	-0.715772	0.221909	-3.22552	0.00125743	0.0129647	Down
ADAMTSL5	355.175	0.476288	0.136452	3.49053	0.000482067	0.00632913	Not DEG
ADAP1	42.1528	0.926107	0.335787	2.75802	0.00581525	0.038168	Up
ADAP2	77.8904	-0.447757	0.238126	-1.88033	0.0600626	0.187275	Not DEG
ADAR	178.674	-0.0708141	0.175388	-0.403758	0.686391	0.824009	Not DEG
ADARB1	140.007	0.111922	0.167605	0.667772	0.504279	0.694529	Not DEG
ADARB2	1.80188	1.48555	0.899448	1.65162	0.0986121	NA	Not DEG
ADAT1	31.3784	0.228773	0.233887	0.978133	0.328008	0.541529	Not DEG
ADAT2	24.6777	-0.0872659	0.237139	-0.367995	0.712877	0.8403	Not DEG
ADCK1	29.8271	0.236308	0.300807	0.785579	0.432114	0.63674	Not DEG
ADCK2	101.689	0.213116	0.16772	1.27066	0.203849	0.404245	Not DEG
ADCK5	122.112	-0.564567	0.207339	-2.72291	0.00647087	0.0409258	Not DEG
ADCY1	1.54961	-0.680376	0.879338	-0.773737	0.439087	NA	Not DEG
ADCY10	2.48233	-0.665599	0.696074	-0.956219	0.338962	0.550423	Not DEG
ADCY2	56.2642	-0.767537	0.166121	-4.62036	3.83074e-06	0.000136156	Down
ADCY3	72.2249	-0.121946	0.155748	-0.78297	0.433645	0.637583	Not DEG
ADCY4	248.13	-0.703035	0.190743	-3.68577	0.000228012	0.00356268	Down
ADCY5	2135.5	-0.204236	0.120414	-1.69611	0.0898648	0.24248	Not DEG
ADCY6	1031.45	-0.215046	0.123795	-1.73712	0.0823658	0.229481	Not DEG
ADCY7	36.7969	0.212643	0.263153	0.80806	0.419056	0.624933	Not DEG
ADCY8	2.47948	-0.271426	0.800835	-0.338929	0.734663	0.855781	Not DEG
ADCY9	462.841	0.526187	0.228028	2.30755	0.0210241	0.0915315	Not DEG
ADCYAP1R1	23.9499	-0.848379	0.351425	-2.41411	0.0157736	0.0757736	Not DEG
ADD1	825.238	-0.0405734	0.062257	-0.651709	0.514589	0.702602	Not DEG
ADD2	1.65097	-0.185753	1.01917	-0.182259	0.855379	NA	Not DEG
ADD3	381.625	0.194762	0.167775	1.16086	0.2457	0.454397	Not DEG
ADGB	2.10536	0.00945616	0.72871	0.0129766	0.989646	NA	Not DEG
ADGRA2	164.087	-0.593877	0.232	-2.55981	0.010473	0.0575083	Not DEG
ADGRB1	166.563	0.217733	0.187941	1.15852	0.246653	0.45491	Not DEG
ADGRB2	12.1133	0.0623329	0.352662	0.17675	0.859705	0.932466	Not DEG
ADGRB3	5.24457	1.16556	0.564167	2.06599	0.0388299	0.140028	Not DEG
ADGRD1	216.967	0.567985	0.21232	2.67513	0.00747	0.0451406	Not DEG
ADGRE5	284.267	0.222235	0.219279	1.01348	0.31083	0.524733	Not DEG
ADGRF1	2.37053	0.55617	0.891615	0.623779	0.532773	NA	Not DEG
ADGRF2	3.41184	-0.329627	0.710514	-0.463928	0.6427	0.794407	Not DEG
ADGRF3	4.46531	0.446505	0.581775	0.767487	0.442792	0.645533	Not DEG
ADGRF5	590.204	-0.357479	0.160448	-2.22801	0.0258799	0.105347	Not DEG
ADGRG1	130.049	-0.691786	0.318102	-2.17473	0.0296502	0.116709	Not DEG
ADGRG2	3.55826	-0.620086	0.52092	-1.19037	0.233902	0.440266	Not DEG
ADGRG3	2.48486	-0.995324	0.635124	-1.56713	0.117083	0.287454	Not DEG
ADGRG5	4.34923	-0.657507	0.574783	-1.14392	0.252656	0.461583	Not DEG
ADGRG6	123.007	1.39522	0.276987	5.03713	4.72555e-07	2.41155e-05	Up
ADGRG7	1.53582	-0.426611	0.887435	-0.480724	0.630713	NA	Not DEG
ADGRL2	818.624	0.336699	0.137088	2.45608	0.0140461	0.0704602	Not DEG
ADGRL3	8.8542	-0.236576	0.359303	-0.658432	0.510261	0.699353	Not DEG
ADGRL4	82.743	-0.0556193	0.181421	-0.306575	0.759167	0.872583	Not DEG
ADGRV1	31.8951	-1.02803	0.269321	-3.81711	0.000135022	0.00237677	Down
ADH5	1147.5	-0.145223	0.0946473	-1.53436	0.124941	0.29911	Not DEG
ADI1	441.699	-0.559369	0.201994	-2.76924	0.00561875	0.0370817	Not DEG
ADIG	5.32708	0.706966	0.642964	1.09954	0.271532	0.48274	Not DEG
ADIPOQ	51.1821	0.124789	0.852682	0.146349	0.883646	0.943919	Not DEG
ADIPOR1	328.852	0.258374	0.0766555	3.37059	0.000750065	0.0088771	Not DEG
ADIPOR2	719.962	-0.269995	0.191693	-1.40847	0.158991	0.347303	Not DEG
ADK	190.121	0.263566	0.106746	2.46911	0.0135451	0.0687765	Not DEG
ADM	412.804	-0.15906	0.539117	-0.295038	0.767965	0.877644	Not DEG
ADNP	404.931	0.240611	0.124683	1.92977	0.053635	0.174165	Not DEG
ADNP2	128.389	-0.14435	0.127168	-1.13512	0.256326	0.466069	Not DEG
ADO	23.6786	0.43056	0.272618	1.57935	0.114255	0.282755	Not DEG
ADORA1	7.49695	-1.23023	0.518815	-2.37123	0.0177289	0.0816364	Not DEG
ADORA2A	14.4164	-0.31608	0.397353	-0.795462	0.426345	0.631065	Not DEG
ADORA2B	28.5419	-0.252419	0.22132	-1.14051	0.254072	0.463141	Not DEG
ADORA3	5.95536	-0.604226	0.45998	-1.31359	0.188983	0.384992	Not DEG
ADPGK	52.7866	0.0935656	0.187283	0.499594	0.617361	0.777415	Not DEG
ADPRH	15.2649	0.475759	0.326037	1.45922	0.144505	0.327075	Not DEG
ADPRHL2	112.762	-0.150565	0.166134	-0.906287	0.364784	0.575064	Not DEG
ADPRM	19.1384	0.886238	0.282324	3.13908	0.0016948	0.0160486	Up
ADRA1A	25.7427	0.840474	0.581794	1.44463	0.148563	0.332782	Not DEG
ADRA1B	87.0073	0.0753418	0.203671	0.369919	0.711443	0.8395	Not DEG
ADRA1D	38.9882	0.386254	0.333593	1.15786	0.246922	0.455002	Not DEG
ADRA2A	4.33366	-0.292577	0.607647	-0.481492	0.630167	0.786825	Not DEG
ADRB1	203.747	1.02783	0.209746	4.90035	9.5666e-07	4.36182e-05	Up
ADRM1	395.907	0.00771899	0.134895	0.0572221	0.954368	0.980364	Not DEG
ADSL	326.156	0.0581534	0.118541	0.490576	0.623727	0.781855	Not DEG
ADSS2	116.598	0.82913	0.245656	3.37517	0.000737704	0.0087775	Up
ADTRP	25.2994	-1.41155	0.391802	-3.60273	0.000314896	0.00452028	Down
AEBP1	908.535	0.131604	0.22721	0.579217	0.562442	0.7393	Not DEG
AEBP2	86.5193	0.1436	0.169343	0.847984	0.396447	0.60625	Not DEG
AEN	39.2701	0.415679	0.243372	1.708	0.0876366	0.23845	Not DEG
AFAP1L1	530.113	-0.321384	0.167017	-1.92426	0.0543215	0.175422	Not DEG
AFAP1L2	75.2539	-0.521421	0.150826	-3.45709	0.00054604	0.00695841	Not DEG
AFF1	173.337	-0.0946369	0.342573	-0.276253	0.782354	0.887588	Not DEG
AFF2	1.81984	0.124349	0.760177	0.163579	0.870063	NA	Not DEG
AFF4	291.572	0.507518	0.22706	2.23518	0.0254058	0.104103	Not DEG
AFG1L	32.6555	0.145243	0.218282	0.665393	0.505799	0.695724	Not DEG
AFG3L2	1643.08	-0.183834	0.130724	-1.40628	0.159641	0.347955	Not DEG
AFTPH	170.204	0.177839	0.157564	1.12868	0.259033	0.468957	Not DEG
AGA	112.726	-0.00219165	0.12967	-0.0169017	0.986515	0.994065	Not DEG
AGAP1	234.935	0.323471	0.107501	3.009	0.00262106	0.0218909	Not DEG
AGAP2	25.8498	-0.642261	0.269324	-2.38471	0.0170925	0.079856	Not DEG
AGAP3	36.1369	0.22726	0.194722	1.1671	0.243169	0.451906	Not DEG
AGBL1	2.61375	-0.709944	0.69098	-1.02744	0.304211	0.516346	Not DEG
AGBL2	12.9084	0.111465	0.346386	0.321792	0.74761	0.863493	Not DEG
AGBL3	39.873	0.0877041	0.195366	0.448921	0.653489	0.802533	Not DEG
AGBL5	55.3505	-0.329412	0.184396	-1.78644	0.0740281	0.214116	Not DEG
AGFG1	261.71	0.11935	0.0956879	1.24729	0.212293	0.414853	Not DEG
AGFG2	73.2358	-0.110176	0.19	-0.579871	0.562002	0.7393	Not DEG
AGK	92.4332	-0.162111	0.178491	-0.908228	0.363758	0.574015	Not DEG
AGL	1233.8	0.847543	0.2165	3.91474	9.05017e-05	0.00173293	Up
AGMO	7.58836	-0.357716	0.389481	-0.918442	0.358387	0.569254	Not DEG
AGO1	158.659	0.358983	0.150937	2.37836	0.0173899	0.0806096	Not DEG
AGO2	66.3604	0.235871	0.216921	1.08736	0.276879	0.489244	Not DEG
AGO3	62.739	0.094191	0.249823	0.377031	0.70615	0.835914	Not DEG
AGO4	122.717	0.587129	0.203686	2.88252	0.00394507	0.0288364	Up
AGPAT3	96.834	-0.0526427	0.146432	-0.359503	0.719219	0.844911	Not DEG
AGPAT4	23.7111	0.300197	0.350473	0.856547	0.391695	0.602046	Not DEG
AGPAT5	253.987	0.551499	0.137604	4.00786	6.12707e-05	0.00127409	Not DEG
AGPS	181.992	0.49057	0.112194	4.3725	1.22829e-05	0.000343727	Not DEG
AGR2	1.89491	-0.389012	0.812363	-0.478865	0.632035	NA	Not DEG
AGT	97.6689	-1.66609	0.384584	-4.33218	1.47642e-05	0.000403567	Down
AGTPBP1	180.999	0.125593	0.204438	0.614334	0.538995	0.722345	Not DEG
AGTR1	139.958	0.546264	0.889229	0.614312	0.539009	0.722345	Not DEG
AGTR2	3.44665	-0.670084	0.63945	-1.04791	0.294681	0.506854	Not DEG
AGTRAP	41.971	-0.439806	0.216267	-2.03363	0.0419894	0.146897	Not DEG
AHCTF1	252.739	-0.0977651	0.148287	-0.659295	0.509706	0.698851	Not DEG
AHCY	54.8076	-0.450745	0.300008	-1.50244	0.132983	0.312021	Not DEG
AHCYL1	293.515	0.0465058	0.172003	0.270379	0.786869	0.889888	Not DEG
AHCYL2	210.087	0.319663	0.168087	1.90177	0.0572006	0.18135	Not DEG
AHDC1	151.656	0.196136	0.138412	1.41704	0.156471	0.34368	Not DEG
AHI1	56.2785	-0.0742083	0.179616	-0.413151	0.679496	0.819447	Not DEG
AHNAK	2382.18	-0.538491	0.0928326	-5.80067	6.60519e-09	6.12356e-07	Not DEG
AHNAK2	33.067	-0.584136	0.241608	-2.4177	0.0156188	0.0751553	Not DEG
AHSA1	880.623	0.0883165	0.152663	0.578508	0.562921	0.7393	Not DEG
AHSG	1.56519	-0.425971	0.896509	-0.475145	0.634684	NA	Not DEG
AHSP	2.25473	1.48153	1.02677	1.44291	0.149046	NA	Not DEG
AIDA	284.643	0.115792	0.106949	1.08268	0.278952	0.491346	Not DEG
AIF1	29.0887	-1.44818	0.308924	-4.68782	2.76127e-06	0.000105203	Down
AIFM1	1965	-0.103628	0.140869	-0.735638	0.461951	0.65921	Not DEG
AIFM2	274.495	0.166936	0.162308	1.02852	0.303706	0.515679	Not DEG
AIG1	190.3	0.383841	0.222844	1.72247	0.0849848	0.233929	Not DEG
AIMP2	187.862	0.139433	0.138171	1.00913	0.31291	0.526646	Not DEG
AIP	255.827	-0.216713	0.134155	-1.61539	0.106226	0.269347	Not DEG
AJAP1	1.61976	0.17739	0.914719	0.193929	0.846232	NA	Not DEG
AJUBA	233.986	0.530353	0.16448	3.22441	0.00126231	0.013003	Not DEG
AK1	381.301	-0.37834	0.228018	-1.65925	0.0970648	0.254742	Not DEG
AK2	751.759	-0.533032	0.169777	-3.13961	0.00169174	0.0160486	Not DEG
AK4	22.6403	0.448999	0.408366	1.0995	0.271549	0.48274	Not DEG
AK5	3.92999	0.118137	0.59533	0.198439	0.842702	0.924197	Not DEG
AK6	176.153	0.270225	0.141971	1.90338	0.0569904	0.18089	Not DEG
AK8	14.0243	-0.468865	0.322878	-1.45214	0.146462	0.329635	Not DEG
AK9	1.87004	0.447462	0.819122	0.54627	0.58488	NA	Not DEG
AKAP1	527.147	0.239506	0.132573	1.8066	0.0708246	0.208159	Not DEG
AKAP10	121.95	-0.065596	0.143439	-0.457309	0.647449	0.797925	Not DEG
AKAP11	908.227	0.305385	0.275353	1.10907	0.267401	0.478193	Not DEG
AKAP12	512.915	-1.09305	0.273818	-3.99187	6.55552e-05	0.00134558	Down
AKAP13	961.129	0.308012	0.209176	1.4725	0.140885	0.321639	Not DEG
AKAP3	7.32381	0.821095	0.799875	1.02653	0.304643	0.516717	Not DEG
AKAP4	19.6279	-1.23294	0.359024	-3.43415	0.000594408	0.0074215	Down
AKAP5	3.39372	-0.407646	0.591236	-0.689482	0.49052	0.683183	Not DEG
AKAP6	948.913	0.643747	0.266198	2.4183	0.0155931	0.0750966	Not DEG
AKAP7	48.7437	0.189582	0.291483	0.650404	0.515431	0.70332	Not DEG
AKAP8	204.172	0.0350653	0.148413	0.236269	0.813224	0.907616	Not DEG
AKAP8L	369.268	-0.263471	0.15359	-1.71542	0.0862681	0.236181	Not DEG
AKAP9	490.917	0.0436337	0.143131	0.304852	0.760479	0.873226	Not DEG
AKIP1	85.7904	0.0722601	0.170454	0.423927	0.671619	0.814627	Not DEG
AKIRIN1	52.6738	0.0110461	0.198243	0.05572	0.955565	0.980779	Not DEG
AKIRIN2	92.8513	0.110449	0.147885	0.746857	0.45515	0.655002	Not DEG
AKNA	45.2545	-0.289443	0.39788	-0.727462	0.466943	0.663147	Not DEG
AKNAD1	1.93578	-0.371563	0.775184	-0.479322	0.631709	NA	Not DEG
AKR1A1	264.497	-0.285774	0.176584	-1.61834	0.105589	0.268314	Not DEG
AKR1D1	1.44448	-0.0358792	0.92715	-0.0386984	0.969131	NA	Not DEG
AKR1E2	80.5199	-0.51004	0.332869	-1.53225	0.12546	0.299902	Not DEG
AKT1S1	59.871	0.00929029	0.197329	0.0470803	0.962449	0.98327	Not DEG
AKT2	357.355	0.224072	0.0926476	2.41854	0.0155827	0.0750792	Not DEG
AKT3	116.239	-0.165266	0.186241	-0.887375	0.374877	0.585663	Not DEG
AKTIP	1227.75	0.319795	0.250438	1.27694	0.201623	0.401765	Not DEG
ALAD	105.591	-0.5966	0.180693	-3.30174	0.000960867	0.0106625	Down
ALAS1	2098.62	0.0740515	0.0929694	0.796514	0.425733	0.630638	Not DEG
ALCAM	2488.71	0.948217	0.309242	3.06627	0.00216751	0.0189832	Up
ALDH16A1	55.7821	-0.346023	0.229794	-1.5058	0.132119	0.310547	Not DEG
ALDH18A1	475.385	0.506583	0.129622	3.90815	9.30073e-05	0.00176873	Not DEG
ALDH1A1	316.409	-1.02394	0.259318	-3.94858	7.86163e-05	0.00154524	Down
ALDH1A2	64.7969	-0.160162	0.386506	-0.414385	0.678592	0.819011	Not DEG
ALDH1A3	24.9319	0.193047	0.276815	0.697386	0.485562	0.678201	Not DEG
ALDH1L1	264.897	0.946855	0.187702	5.04445	4.54831e-07	2.33191e-05	Up
ALDH1L2	78.6023	-0.615022	0.172483	-3.56569	0.000362904	0.00500286	Down
ALDH3B2	5.62704	-0.430102	0.592781	-0.725565	0.468105	0.663986	Not DEG
ALDH4A1	1239.5	0.874823	0.0713545	12.2602	1.48069e-34	4.11816e-31	Up
ALDH5A1	2759.73	0.538391	0.173278	3.1071	0.00188932	0.0172002	Not DEG
ALDH6A1	448.484	0.621872	0.151719	4.09885	4.15212e-05	0.000933179	Up
ALDH7A1	1009.54	0.340446	0.124283	2.73928	0.00615748	0.0396754	Not DEG
ALDH8A1	2.88065	0.35181	0.629938	0.558483	0.576515	0.748897	Not DEG
ALDOB	373.477	-0.245686	0.24464	-1.00427	0.315247	0.529376	Not DEG
ALDOC	16.0495	-0.0274567	0.395355	-0.0694481	0.944633	0.975165	Not DEG
ALG11	83.9258	-0.0468759	0.13686	-0.342509	0.731968	0.853758	Not DEG
ALG13	268.301	-0.150456	0.130397	-1.15383	0.248571	0.457159	Not DEG
ALG14	34.1742	-0.28777	0.261396	-1.10089	0.270943	0.482201	Not DEG
ALG2	54.0045	0.536136	0.231708	2.31384	0.0206763	0.0906676	Not DEG
ALG3	56.4053	-0.159182	0.203634	-0.781708	0.434386	0.637966	Not DEG
ALG5	64.1261	0.268206	0.157979	1.69774	0.0895577	0.241827	Not DEG
ALG6	55.7401	0.347708	0.209598	1.65893	0.0971303	0.254792	Not DEG
ALG8	27.6398	0.349311	0.279194	1.25114	0.210884	0.412888	Not DEG
ALKBH1	80.8002	-0.0634636	0.140433	-0.451915	0.65133	0.801111	Not DEG
ALKBH2	33.3436	0.247051	0.202843	1.21794	0.223245	0.428651	Not DEG
ALKBH3	103.754	-0.0558173	0.273141	-0.204353	0.838078	0.921488	Not DEG
ALKBH4	71.4124	-0.167165	0.217695	-0.767885	0.442556	0.645273	Not DEG
ALKBH5	293.327	0.261648	0.0968373	2.70194	0.00689371	0.0426429	Not DEG
ALKBH6	58.2104	0.0343038	0.19761	0.173594	0.862185	0.9336	Not DEG
ALKBH7	315.913	-0.131597	0.21496	-0.612191	0.540411	0.723108	Not DEG
ALKBH8	67.7894	0.554366	0.304892	1.81824	0.0690278	0.204735	Not DEG
ALMS1	233.736	0.00490194	0.11945	0.0410375	0.967266	0.985177	Not DEG
ALOX12	14.2877	-0.213288	0.296216	-0.720042	0.471499	0.666509	Not DEG
ALOX12B	1.66577	-1.63849	0.845689	-1.93746	0.0526895	NA	Not DEG
ALOX15	3.18895	-0.984394	0.670135	-1.46895	0.141846	0.323104	Not DEG
ALOX15B	35.3123	-1.44524	0.4562	-3.16801	0.00153488	0.0149523	Down
ALOX5	10.3247	-2.00117	0.396558	-5.04634	4.50347e-07	2.33029e-05	Down
ALOX5AP	6.20208	-0.886495	0.501874	-1.76637	0.077334	0.220149	Not DEG
ALPK1	44.2862	-0.838125	0.239637	-3.49747	0.00046969	0.00622801	Down
ALPK2	328.657	-0.249451	0.211282	-1.18066	0.237739	0.445186	Not DEG
ALPK3	1185.96	0.358209	0.138847	2.57988	0.00988346	0.0552793	Not DEG
ALPL	114.955	0.0492209	0.383883	0.128218	0.897976	0.952179	Not DEG
ALS2	417.9	0.230936	0.131423	1.7572	0.0788839	0.223189	Not DEG
ALS2CL	291.439	-0.550625	0.184368	-2.98655	0.00282144	0.0229784	Not DEG
ALX1	2.26274	-1.87196	0.771812	-2.4254	0.0152914	NA	Not DEG
ALX3	3.9892	0.245034	0.594668	0.412052	0.680301	0.819978	Not DEG
ALX4	2.19793	-1.17509	0.755468	-1.55544	0.119841	NA	Not DEG
ALYREF	205.536	-0.210035	0.16105	-1.30416	0.192179	0.389646	Not DEG
AMACR	273.401	0.101044	0.111895	0.903029	0.366511	0.576723	Not DEG
AMBN	2.54631	-0.697065	0.703921	-0.99026	0.322047	0.535762	Not DEG
AMBRA1	226.985	-0.256325	0.110948	-2.31032	0.0208705	0.0912314	Not DEG
AMDHD1	1.71957	0.518514	0.922776	0.561907	0.574179	NA	Not DEG
AMER1	24.7204	0.410552	0.266271	1.54186	0.123108	0.296381	Not DEG
AMFR	950.351	0.128747	0.0923705	1.39381	0.163376	0.353268	Not DEG
AMHR2	4.00821	-0.519583	0.569851	-0.911788	0.36188	0.572189	Not DEG
AMIGO1	65.7336	0.95036	0.199616	4.76095	1.92686e-06	7.82349e-05	Up
AMIGO2	30.4288	0.422513	0.345726	1.2221	0.221668	0.427097	Not DEG
AMMECR1	16.0249	0.137343	0.299922	0.457929	0.647004	0.79773	Not DEG
AMMECR1L	42.8687	-0.251314	0.187285	-1.34188	0.179635	0.372983	Not DEG
AMN1	77.997	0.481318	0.155281	3.09966	0.00193743	0.017495	Not DEG
AMOT	38.3917	0.0408203	0.257136	0.15875	0.873866	0.939668	Not DEG
AMOTL1	137.925	0.271872	0.134045	2.02821	0.0425385	0.148295	Not DEG
AMOTL2	615.529	0.114642	0.140152	0.817983	0.413367	0.619521	Not DEG
AMPD1	3.17145	0.693633	0.652288	1.06339	0.287607	0.500725	Not DEG
AMPD2	84.2593	-0.418327	0.153588	-2.7237	0.00645546	0.0408934	Not DEG
AMPD3	62.3888	1.06164	0.295532	3.59229	0.000327785	0.00465723	Up
AMPH	61.4472	0.624141	0.271271	2.3008	0.0214029	0.0926489	Not DEG
AMT	223.26	-0.625208	0.206957	-3.02096	0.00251974	0.0212781	Down
AMZ2	277.407	-0.030478	0.089415	-0.34086	0.733209	0.854668	Not DEG
ANAPC1	156.113	0.0221297	0.201429	0.109864	0.912518	0.96025	Not DEG
ANAPC13	91.346	0.161716	0.17744	0.911385	0.362093	0.572361	Not DEG
ANAPC16	169.989	-0.21237	0.121042	-1.75452	0.0793423	0.223918	Not DEG
ANAPC4	170.047	0.223341	0.124358	1.79596	0.0725012	0.211311	Not DEG
ANAPC5	156.937	-0.138732	0.14395	-0.963755	0.335169	0.547425	Not DEG
ANAPC7	371.026	0.0291423	0.0992567	0.293605	0.769059	0.878327	Not DEG
ANGEL1	36.976	0.0597729	0.202614	0.295008	0.767988	0.877644	Not DEG
ANGEL2	237.852	-0.343322	0.116769	-2.94018	0.00328024	0.0255551	Not DEG
ANGPT1	9.05771	0.0330307	0.429547	0.0768965	0.938706	0.972514	Not DEG
ANGPT2	50.5804	-0.708446	0.165006	-4.29345	1.75916e-05	0.000461573	Down
ANGPT4	119.117	-0.372092	0.18531	-2.00795	0.0446491	0.153451	Not DEG
ANGPTL5	62.7678	-0.832004	0.213484	-3.89727	9.72823e-05	0.001822	Down
ANGPTL6	4.45761	-1.75627	0.640409	-2.74242	0.0060989	0.0395037	Down
ANK1	1601.06	-0.128245	0.137334	-0.933813	0.3504	0.561936	Not DEG
ANK2	1476.16	0.484051	0.164331	2.94559	0.00322336	0.0252127	Not DEG
ANK3	1851.74	0.0658577	0.218015	0.302079	0.762592	0.874657	Not DEG
ANKAR	22.6486	-0.624955	0.2655	-2.35388	0.0185788	0.084191	Not DEG
ANKEF1	1.63055	-0.665166	0.861362	-0.772226	0.439981	NA	Not DEG
ANKFN1	5.67644	0.197064	1.01497	0.194158	0.846052	0.925318	Not DEG
ANKFY1	164.243	0.104522	0.155868	0.670582	0.502487	0.693053	Not DEG
ANKH	261.355	0.315458	0.177792	1.77431	0.0760116	0.21789	Not DEG
ANKIB1	195.454	0.655542	0.168762	3.88441	0.000102578	0.00190197	Up
ANKLE1	2.27082	-0.55224	0.631027	-0.875145	0.381495	NA	Not DEG
ANKLE2	270.356	0.217846	0.0951475	2.28956	0.0220468	0.0946259	Not DEG
ANKMY2	395.734	0.0665901	0.124461	0.535028	0.59263	0.759826	Not DEG
ANKRA2	215.955	-0.141657	0.160649	-0.881775	0.377898	0.588318	Not DEG
ANKRD1	46176.1	-0.298379	0.30177	-0.988763	0.322779	0.536342	Not DEG
ANKRD10	530.217	-0.229102	0.143805	-1.59314	0.111129	0.276889	Not DEG
ANKRD11	710.413	-0.0358612	0.0933868	-0.384008	0.700973	0.83262	Not DEG
ANKRD12	506.247	0.0748407	0.13423	0.557555	0.577148	0.749114	Not DEG
ANKRD13A	107.258	-0.297684	0.135773	-2.19251	0.0283428	0.113137	Not DEG
ANKRD13B	39.6877	-0.596976	0.208185	-2.86753	0.00413691	0.0298077	Down
ANKRD13C	86.5629	0.264153	0.169972	1.55409	0.120162	0.291943	Not DEG
ANKRD13D	55.9853	-0.0774807	0.195318	-0.396691	0.691595	0.826758	Not DEG
ANKRD16	59.5676	-0.0607305	0.18292	-0.332006	0.739885	0.858671	Not DEG
ANKRD17	604.462	0.392122	0.164952	2.3772	0.0174448	0.0806956	Not DEG
ANKRD2	23.8469	0.0277859	0.339486	0.0818469	0.934768	0.971311	Not DEG
ANKRD23	1434.76	-0.905887	0.25263	-3.58583	0.000336012	0.00473782	Down
ANKRD24	29.2278	-0.511649	0.213395	-2.39766	0.0165002	0.0781206	Not DEG
ANKRD27	588.991	-0.2828	0.156595	-1.80594	0.0709284	0.208159	Not DEG
ANKRD28	107.472	0.437705	0.154055	2.84122	0.00449408	0.0317098	Not DEG
ANKRD29	10.3888	0.253329	0.388183	0.652601	0.514013	0.702247	Not DEG
ANKRD33	4.18624	-1.45758	0.58241	-2.50267	0.0123261	0.0642313	Not DEG
ANKRD33B	14.2719	-1.01025	0.339151	-2.97875	0.00289424	0.0234341	Down
ANKRD34A	13.8973	0.77799	0.321118	2.42275	0.0154035	0.0747333	Not DEG
ANKRD34B	11.0974	-0.398141	0.576117	-0.691078	0.489517	0.682098	Not DEG
ANKRD35	100.205	1.01254	0.741283	1.36593	0.17196	0.363769	Not DEG
ANKRD37	4.45797	-0.347196	0.59639	-0.582163	0.560457	0.738646	Not DEG
ANKRD39	47.8946	0.302848	0.230448	1.31417	0.18879	0.384667	Not DEG
ANKRD40	180.861	0.342915	0.206601	1.6598	0.0969555	0.254735	Not DEG
ANKRD40CL	1.75661	-1.33897	0.726802	-1.84228	0.0654345	NA	Not DEG
ANKRD44	29.6601	-0.56276	0.21482	-2.61968	0.00880128	0.0507328	Not DEG
ANKRD46	74.2899	0.0465062	0.150147	0.309738	0.75676	0.870986	Not DEG
ANKRD49	23.6208	0.561553	0.273116	2.0561	0.0397732	0.142184	Not DEG
ANKRD50	170.269	0.684327	0.220475	3.10387	0.00191005	0.017304	Up
ANKRD52	289.373	0.409054	0.196488	2.08182	0.0373588	0.136205	Not DEG
ANKRD54	59.4456	-0.185812	0.151825	-1.22386	0.221006	0.426037	Not DEG
ANKRD55	8.20962	2.47907	0.774051	3.20272	0.00136135	0.0137563	Up
ANKRD6	192.137	-0.0147991	0.209267	-0.0707184	0.943622	0.974816	Not DEG
ANKS1A	759.435	-0.482428	0.164994	-2.92392	0.00345659	0.0264292	Not DEG
ANKS3	150.335	0.0132746	0.191457	0.0693344	0.944723	0.975165	Not DEG
ANKS4B	16.5838	0.730519	0.527341	1.38529	0.165965	0.356302	Not DEG
ANKS6	33.5153	-0.0760153	0.224927	-0.337956	0.735397	0.856276	Not DEG
ANKZF1	163.018	-0.501415	0.235679	-2.12754	0.0333756	0.126165	Not DEG
ANLN	13.8788	0.450602	0.381032	1.18258	0.236975	0.444203	Not DEG
ANO1	58.1532	-0.360662	0.158849	-2.27047	0.0231789	0.0982716	Not DEG
ANO10	564.271	-0.0739065	0.0965988	-0.765087	0.44422	0.646682	Not DEG
ANO2	202.61	0.352533	0.128134	2.75129	0.00593619	0.0387332	Not DEG
ANO3	7.39149	0.708839	0.444593	1.59435	0.110857	0.276617	Not DEG
ANO4	20.2047	0.0397807	0.265076	0.150073	0.880707	0.942919	Not DEG
ANO5	7.25496	0.192459	0.538026	0.357713	0.720558	0.845949	Not DEG
ANO6	152.758	-0.0236485	0.194002	-0.121898	0.90298	0.954819	Not DEG
ANO8	405.976	0.172554	0.148293	1.1636	0.244585	0.453274	Not DEG
ANOS1	21.8792	0.173039	0.338044	0.511883	0.608733	0.771316	Not DEG
ANP32E	146.878	0.550116	0.14689	3.7451	0.000180325	0.00297845	Not DEG
ANPEP	7.71581	-1.4078	0.53142	-2.64914	0.00806971	0.0478803	Down
ANTKMT	140.027	-0.0501595	0.269027	-0.186448	0.852094	0.928344	Not DEG
ANTXR1	46.5151	-0.0611964	0.187539	-0.326313	0.744188	0.860702	Not DEG
ANTXR2	1348.4	0.741137	0.526496	1.40768	0.159227	0.347537	Not DEG
ANXA1	338.022	-0.418161	0.151221	-2.76524	0.00568817	0.0375109	Not DEG
ANXA11	31.6539	0.551844	0.210284	2.62428	0.00868319	0.0503915	Not DEG
ANXA13	2.30834	-0.628892	0.705366	-0.891583	0.372617	NA	Not DEG
ANXA3	571.204	-0.344368	0.158181	-2.17705	0.0294765	0.116368	Not DEG
ANXA4	167.867	0.158753	0.138676	1.14478	0.252301	0.461273	Not DEG
ANXA6	3127.67	0.311137	0.106873	2.91128	0.00359956	0.0271677	Not DEG
ANXA7	325.238	0.0482252	0.131339	0.367182	0.713483	0.84081	Not DEG
ANXA9	181.205	-0.298508	0.138041	-2.16246	0.030583	0.119381	Not DEG
AOAH	15.3309	-0.185047	0.33285	-0.555946	0.578248	0.749855	Not DEG
AOC2	4.38779	-0.530807	0.565194	-0.939159	0.347649	0.559386	Not DEG
AOX1	823.084	-0.354282	0.165777	-2.1371	0.0325898	0.124378	Not DEG
AP1AR	56.7851	-0.0694503	0.167121	-0.415569	0.677726	0.818643	Not DEG
AP1B1	368.979	-0.0684003	0.110354	-0.619827	0.535372	0.720541	Not DEG
AP1G1	399.193	0.146418	0.120719	1.21288	0.225177	0.430947	Not DEG
AP1G2	49.8498	-0.403433	0.226762	-1.77911	0.0752224	0.216408	Not DEG
AP1M1	195.946	-0.15344	0.11568	-1.32641	0.184703	0.379753	Not DEG
AP1S1	40.2053	-0.27223	0.19971	-1.36313	0.172841	0.364475	Not DEG
AP1S2	287.305	0.375938	0.125606	2.99298	0.00276265	0.0227158	Not DEG
AP1S3	64.9317	0.959089	0.257402	3.72603	0.000194519	0.00316841	Up
AP2A1	533.505	0.195354	0.0809968	2.41187	0.015871	0.0761385	Not DEG
AP2B1	1393.87	0.580632	0.116089	5.00161	5.68531e-07	2.82362e-05	Up
AP2S1	177.126	-0.0129795	0.159376	-0.081439	0.935093	0.971311	Not DEG
AP3B1	313.964	0.379125	0.144547	2.62285	0.00871973	0.050429	Not DEG
AP3B2	1.86435	-0.565647	0.869698	-0.650395	0.515437	NA	Not DEG
AP3D1	615.06	-0.00611061	0.0775606	-0.078785	0.937204	0.9721	Not DEG
AP3M1	424.066	0.383742	0.138314	2.77442	0.00553	0.0368611	Not DEG
AP3M2	24.166	0.233756	0.314802	0.74255	0.457754	0.656792	Not DEG
AP4B1	71.4323	0.291401	0.175577	1.65968	0.0969794	0.254735	Not DEG
AP4E1	164.183	0.476394	0.17109	2.78447	0.00536154	0.0360406	Not DEG
AP4M1	67.8462	0.04431	0.190572	0.23251	0.816142	0.909806	Not DEG
AP4S1	75.6416	0.00149263	0.150359	0.00992705	0.992079	0.99661	Not DEG
AP5B1	44.1919	-0.0623943	0.231603	-0.269402	0.787621	0.890555	Not DEG
AP5M1	51.2172	0.62192	0.234362	2.65367	0.00796205	0.0473425	Up
AP5S1	42.9507	-0.122105	0.223383	-0.546618	0.584642	0.754365	Not DEG
APAF1	56.9706	0.471593	0.360273	1.30899	0.190538	0.38745	Not DEG
APBA1	332.873	0.796632	0.227133	3.50734	0.000452611	0.00605204	Up
APBA2	3.38002	0.309701	1.00193	0.309104	0.757243	0.87123	Not DEG
APBA3	86.6133	-0.309914	0.174789	-1.77307	0.0762163	0.217977	Not DEG
APBB1	437.503	0.014566	0.139265	0.104592	0.916699	0.961877	Not DEG
APBB1IP	38.6919	-0.561571	0.228779	-2.45465	0.0141023	0.070622	Not DEG
APBB2	153.414	-0.137081	0.234623	-0.584261	0.559045	0.73733	Not DEG
APBB3	73.2898	-0.192314	0.222367	-0.864847	0.387123	0.597246	Not DEG
APC2	22.1091	-0.00688469	0.279304	-0.0246494	0.980335	0.990407	Not DEG
APCDD1	73.2965	-0.0517888	0.157232	-0.329379	0.74187	0.859423	Not DEG
APEH	690.387	-0.0824439	0.157602	-0.523114	0.600895	0.765836	Not DEG
APEX2	91.73	-0.36951	0.169789	-2.17629	0.0295335	0.116457	Not DEG
APH1A	344.401	0.0147719	0.122608	0.120481	0.904102	0.955461	Not DEG
APH1B	17.141	0.11491	0.303124	0.379086	0.704624	0.835016	Not DEG
API5	304.529	0.254527	0.186869	1.36206	0.17318	0.364822	Not DEG
APIP	52.2634	0.119166	0.216145	0.551325	0.581411	0.752164	Not DEG
APLF	80.0135	0.218273	0.145686	1.49824	0.13407	0.313544	Not DEG
APLN	9.18726	-0.653199	0.363526	-1.79684	0.0723604	0.211012	Not DEG
APLNR	11.4727	-0.54556	0.339273	-1.60803	0.107829	0.271771	Not DEG
APLP1	232.17	0.0398301	0.336271	0.118446	0.905714	0.956437	Not DEG
APLP2	2483.18	0.0303629	0.087897	0.345437	0.729766	0.851904	Not DEG
APMAP	253.031	0.27263	0.113642	2.39902	0.0164392	0.0779567	Not DEG
APOA1	345.085	-0.650826	0.807566	-0.80591	0.420295	0.626444	Not DEG
APOBEC2	990.608	0.702998	0.214016	3.28479	0.0010206	0.0111754	Up
APOBEC3F	57.4124	0.103788	0.215449	0.481729	0.629999	0.786703	Not DEG
APOD	35.4637	-0.120326	0.475038	-0.253298	0.800038	0.898528	Not DEG
APOE	205.981	0.227127	0.29854	0.760794	0.44678	0.648289	Not DEG
APOM	28.5683	-0.0112447	0.304881	-0.0368823	0.970579	0.986077	Not DEG
APOO	321.743	0.0688811	0.127754	0.539169	0.58977	0.757994	Not DEG
APOOL	601.782	0.302226	0.102856	2.93833	0.00329983	0.0256157	Not DEG
APP	7491.63	0.0540068	0.158021	0.34177	0.732524	0.85397	Not DEG
APPBP2	147.627	-0.014514	0.168525	-0.0861238	0.931368	0.97025	Not DEG
APPL1	340.76	0.291844	0.17666	1.65201	0.0985318	0.256328	Not DEG
APPL2	168.962	0.102943	0.159018	0.647369	0.517393	0.705392	Not DEG
APTX	48.2244	-0.239377	0.230381	-1.03905	0.298783	0.510986	Not DEG
AQP10	1.78418	-0.715639	1.0109	-0.707926	0.478991	NA	Not DEG
AQP11	11.4453	-0.769147	0.328967	-2.33807	0.0193838	0.0866044	Not DEG
AQP3	4.68035	-1.49009	0.515871	-2.88849	0.00387091	0.0284814	Down
AQP4	2.55853	-1.36902	0.715501	-1.91337	0.0557008	0.178014	Not DEG
AQP8	1.98074	-2.51887	0.765692	-3.28967	0.00100306	NA	Not DEG
AQR	274.218	0.291373	0.101749	2.86363	0.00418812	0.0301377	Not DEG
AR	5.4119	-1.56476	0.483993	-3.23303	0.00122485	0.0127113	Down
ARAF	779.322	0.0341884	0.104636	0.326738	0.743866	0.860598	Not DEG
ARAP1	356.993	-0.16124	0.193549	-0.833074	0.404803	0.613037	Not DEG
ARAP2	20.3327	-0.716713	0.28266	-2.5356	0.0112255	0.0604085	Not DEG
ARAP3	388.396	-0.509325	0.189064	-2.69393	0.00706153	0.043427	Not DEG
ARCN1	819.122	0.404757	0.174187	2.3237	0.0201418	0.0889551	Not DEG
AREL1	226.756	0.111381	0.16503	0.67491	0.499733	0.690624	Not DEG
ARF1	663.769	0.234466	0.0981112	2.3898	0.0168576	0.0792456	Not DEG
ARF4	355.979	0.616961	0.126332	4.88363	1.04149e-06	4.67202e-05	Up
ARF5	60.6375	-0.0867427	0.184618	-0.469849	0.638463	0.792203	Not DEG
ARF6	114.451	-0.274017	0.160012	-1.71247	0.0868094	0.237173	Not DEG
ARFGAP1	237.261	-0.277033	0.186067	-1.48889	0.136516	0.317207	Not DEG
ARFGAP2	325.395	-0.191106	0.154688	-1.23543	0.216672	0.42053	Not DEG
ARFGAP3	116.963	-0.0121315	0.12704	-0.095494	0.923922	0.965584	Not DEG
ARFGEF1	372.362	0.211941	0.157936	1.34194	0.179617	0.372983	Not DEG
ARFGEF2	196.147	0.298863	0.189492	1.57719	0.114753	0.283695	Not DEG
ARFGEF3	63.5328	0.925007	0.270827	3.4155	0.000636661	0.00776628	Up
ARFIP1	196.375	0.0219736	0.13684	0.160579	0.872425	0.939022	Not DEG
ARFIP2	84.2234	-0.170649	0.177044	-0.963876	0.335108	0.547425	Not DEG
ARG1	3.90187	-0.514977	0.622543	-0.827215	0.408115	0.615631	Not DEG
ARG2	86.9132	0.220959	0.175481	1.25916	0.207973	0.409537	Not DEG
ARGLU1	753.226	-0.235872	0.0747144	-3.15698	0.00159412	0.0153946	Not DEG
ARHGAP1	118.053	0.242334	0.14532	1.66759	0.0953975	0.252991	Not DEG
ARHGAP10	841.745	0.108398	0.0982785	1.10297	0.270042	0.481137	Not DEG
ARHGAP12	123.054	0.198908	0.147892	1.34495	0.17864	0.372028	Not DEG
ARHGAP17	217.833	-0.148906	0.105369	-1.41318	0.157603	0.345273	Not DEG
ARHGAP18	343.644	-0.128816	0.112155	-1.14855	0.25074	0.45978	Not DEG
ARHGAP20	13.1511	1.33466	0.577142	2.31253	0.0207483	0.0909476	Not DEG
ARHGAP21	756.704	-0.281376	0.107913	-2.60744	0.00912217	0.0521233	Not DEG
ARHGAP22	16.0356	-1.09888	0.387275	-2.83747	0.00454733	0.0319712	Down
ARHGAP23	240.88	-0.362781	0.197296	-1.83877	0.0659495	0.198558	Not DEG
ARHGAP24	201.937	-0.148919	0.209667	-0.710266	0.477539	0.671114	Not DEG
ARHGAP25	48.485	-0.500767	0.169142	-2.96063	0.00307014	0.0243098	Not DEG
ARHGAP26	401.374	0.171936	0.207062	0.830364	0.406333	0.614354	Not DEG
ARHGAP28	96.6957	-0.211567	0.198786	-1.0643	0.287194	0.500319	Not DEG
ARHGAP29	348.676	-0.340496	0.122138	-2.78779	0.00530684	0.0358329	Not DEG
ARHGAP30	51.9412	-0.634732	0.201883	-3.14406	0.00166622	0.0158841	Down
ARHGAP31	273.701	-0.310992	0.137196	-2.26677	0.0234043	0.0989844	Not DEG
ARHGAP32	25.5627	0.221665	0.235967	0.939388	0.347532	0.559278	Not DEG
ARHGAP33	9.29851	-0.6534	0.408717	-1.59866	0.109895	0.27511	Not DEG
ARHGAP35	827.908	0.275689	0.164596	1.67494	0.0939455	0.250281	Not DEG
ARHGAP39	92.6722	-0.38325	0.14839	-2.58271	0.00980268	0.0549361	Not DEG
ARHGAP4	19.5256	-0.455573	0.330658	-1.37778	0.168272	0.358832	Not DEG
ARHGAP42	116.053	-0.284759	0.1256	-2.26719	0.0233784	0.0989669	Not DEG
ARHGAP44	231.267	1.00069	0.119325	8.38628	5.01779e-17	3.10128e-14	Up
ARHGAP5	809.218	0.262401	0.219383	1.19608	0.231663	0.438085	Not DEG
ARHGAP6	34.5651	-0.726295	0.250756	-2.89642	0.00377443	0.0280306	Down
ARHGAP9	5.56716	-0.624343	0.486148	-1.28427	0.199049	0.398779	Not DEG
ARHGDIA	393.661	-0.375193	0.115497	-3.24849	0.00116018	0.0122616	Not DEG
ARHGDIB	183.864	-0.565166	0.199504	-2.83285	0.00461348	0.0323205	Not DEG
ARHGDIG	15.4129	-0.0917988	0.420827	-0.218139	0.827321	0.916513	Not DEG
ARHGEF1	126.436	-0.50825	0.130073	-3.90743	9.32817e-05	0.00177092	Not DEG
ARHGEF10	172.976	-0.115235	0.116109	-0.992477	0.320965	0.534942	Not DEG
ARHGEF11	242.012	0.0435503	0.10266	0.42422	0.671406	0.814501	Not DEG
ARHGEF12	1023.96	0.7007	0.261101	2.68364	0.00728264	0.0443213	Up
ARHGEF15	149.476	-0.722536	0.210863	-3.42657	0.000611267	0.00755594	Down
ARHGEF17	384.853	0.164243	0.0742646	2.21159	0.0269951	0.108891	Not DEG
ARHGEF19	4.25447	-1.60477	0.574968	-2.79106	0.00525349	0.0355939	Down
ARHGEF26	89.7	1.4163	0.63469	2.23148	0.0256492	0.104753	Not DEG
ARHGEF28	187.868	-0.410763	0.168642	-2.43571	0.0148627	0.0730014	Not DEG
ARHGEF3	108.922	0.579935	0.16213	3.57698	0.000347589	0.00485185	Not DEG
ARHGEF37	465.361	0.0656663	0.189285	0.346918	0.728653	0.851371	Not DEG
ARHGEF38	2.01118	-0.654391	0.873193	-0.749424	0.453602	NA	Not DEG
ARHGEF39	6.03914	-0.594793	0.474805	-1.25271	0.210311	0.412212	Not DEG
ARHGEF4	11.5798	0.197923	0.447692	0.442095	0.65842	0.805291	Not DEG
ARHGEF40	227.78	-0.549749	0.177749	-3.09284	0.00198249	0.0177681	Not DEG
ARHGEF5	3.61667	-0.619778	0.599562	-1.03372	0.301268	0.513348	Not DEG
ARHGEF6	155.458	0.257447	0.359089	0.716945	0.473408	0.668104	Not DEG
ARHGEF7	389.851	-0.13487	0.115943	-1.16324	0.244733	0.453473	Not DEG
ARHGEF9	30.3234	0.0398828	0.236356	0.16874	0.866001	0.935561	Not DEG
ARID1A	442.245	-0.105955	0.0707635	-1.49731	0.134313	0.313783	Not DEG
ARID1B	275.569	-0.236323	0.105169	-2.24707	0.0246358	0.102114	Not DEG
ARID2	130.012	0.133478	0.116502	1.14572	0.251912	0.460985	Not DEG
ARID3B	17.8152	0.25867	0.274116	0.943654	0.345347	0.556406	Not DEG
ARID3C	2.38906	-0.930372	0.653333	-1.42404	0.154435	0.340802	Not DEG
ARID4A	154.687	0.196477	0.126496	1.55323	0.120369	0.292316	Not DEG
ARID4B	194.549	0.22979	0.138466	1.65953	0.0970081	0.254735	Not DEG
ARID5A	43.647	0.803174	0.512786	1.56629	0.11728	0.287634	Not DEG
ARID5B	251.284	0.849641	0.26408	3.21737	0.00129373	0.0132521	Up
ARIH1	292.581	0.264729	0.111196	2.38074	0.0172778	0.080324	Not DEG
ARIH2	409.975	0.0314801	0.0810872	0.388225	0.69785	0.830773	Not DEG
ARL1	183.827	0.34584	0.133241	2.5956	0.00944258	0.0534519	Not DEG
ARL10	19.9837	0.4305	0.297309	1.44799	0.147621	0.331506	Not DEG
ARL11	3.6388	0.859366	0.678824	1.26596	0.205526	0.406557	Not DEG
ARL13B	65.7425	0.176546	0.193106	0.914243	0.360589	0.571446	Not DEG
ARL14EP	208.02	0.198583	0.146447	1.35601	0.175096	0.367605	Not DEG
ARL15	34.2664	-0.0735755	0.190631	-0.385958	0.699528	0.831805	Not DEG
ARL16	43.4391	-0.0389819	0.255087	-0.152818	0.878542	0.941688	Not DEG
ARL2	230.276	-0.323803	0.198807	-1.62873	0.103371	0.264308	Not DEG
ARL2BP	121.613	0.077455	0.124704	0.621112	0.534526	0.720135	Not DEG
ARL3	381.247	0.175529	0.149442	1.17457	0.240169	0.44785	Not DEG
ARL4A	34.7677	-0.235558	0.189627	-1.24222	0.214156	0.417321	Not DEG
ARL4C	13.1539	1.25478	0.455249	2.75625	0.00584686	0.0383302	Up
ARL4D	20.2613	-0.832854	0.366931	-2.26978	0.0232207	0.0984116	Not DEG
ARL5A	87.2316	0.81476	0.297275	2.74077	0.0061296	0.0396003	Up
ARL5B	12.5571	0.0735552	0.334002	0.220224	0.825697	0.915492	Not DEG
ARL6	43.2725	0.429283	0.190371	2.25498	0.0241349	0.10094	Not DEG
ARL6IP1	142.139	-0.285587	0.154012	-1.85431	0.0636949	0.194459	Not DEG
ARL6IP4	111.145	-0.31191	0.209082	-1.49181	0.13575	0.316208	Not DEG
ARL6IP5	929.024	0.319544	0.110374	2.89511	0.00379023	0.0280734	Not DEG
ARL6IP6	37.4734	-0.113041	0.203815	-0.554624	0.579152	0.750678	Not DEG
ARL8B	266.598	0.506505	0.126599	4.00085	6.31144e-05	0.00130754	Not DEG
ARL9	1.28265	-0.568465	0.930632	-0.610837	0.541307	NA	Not DEG
ARMC1	96.568	0.121695	0.166659	0.730208	0.465263	0.662069	Not DEG
ARMC10	161.06	-0.0945503	0.134732	-0.701766	0.482825	0.675651	Not DEG
ARMC12	22.2084	-0.982578	0.350868	-2.80042	0.00510362	0.0348545	Down
ARMC2	42.3298	0.321253	0.215916	1.48786	0.136787	0.317551	Not DEG
ARMC3	2.81029	0.236805	0.629978	0.375894	0.706996	0.83625	Not DEG
ARMC4	3.01693	-0.862631	0.713787	-1.20853	0.226845	0.433091	Not DEG
ARMC5	50.1057	0.339729	0.175064	1.9406	0.0523062	0.170597	Not DEG
ARMC6	52.5035	0.0757975	0.193517	0.391684	0.695292	0.828792	Not DEG
ARMC7	24.5127	-0.56155	0.256572	-2.18866	0.0286212	0.113922	Not DEG
ARMC8	163.842	-0.00891815	0.127937	-0.0697074	0.944427	0.975165	Not DEG
ARMC9	62.8911	0.280548	0.174925	1.60382	0.108754	0.273175	Not DEG
ARMCX1	99.6538	-0.110773	0.142737	-0.776063	0.437712	0.641238	Not DEG
ARMCX2	140.977	0.0116005	0.121006	0.0958668	0.923626	0.965365	Not DEG
ARMCX3	456.178	0.734762	0.177026	4.15058	3.31636e-05	0.000776726	Up
ARMH1	33.9566	-0.903981	0.392559	-2.30279	0.0212906	0.0922703	Not DEG
ARMH3	183.591	0.0466384	0.120702	0.386392	0.699206	0.831676	Not DEG
ARMH4	126.814	0.228014	0.142373	1.60153	0.109259	0.274138	Not DEG
ARMT1	13.0195	-0.0260258	0.297345	-0.0875272	0.930252	0.969376	Not DEG
ARNT	353.89	-0.0673483	0.0990588	-0.679882	0.496579	0.688061	Not DEG
ARNT2	33.5594	2.26609	0.408588	5.54614	2.92041e-08	2.16597e-06	Up
ARNTL	37.647	0.266892	0.237568	1.12343	0.261255	0.471598	Not DEG
ARNTL2	3.13531	-0.490615	0.672241	-0.729819	0.465501	0.662134	Not DEG
ARPC1B	338.261	-0.476943	0.219072	-2.17711	0.0294726	0.116368	Not DEG
ARPC3	216.025	-0.278772	0.147842	-1.88561	0.059348	0.185985	Not DEG
ARPC5	142.219	-0.105984	0.156184	-0.678582	0.497403	0.688516	Not DEG
ARPC5L	112.88	0.0163115	0.156364	0.104318	0.916917	0.961877	Not DEG
ARR3	1.82604	-0.170292	0.910256	-0.187081	0.851597	NA	Not DEG
ARRB1	562.819	0.0286707	0.103159	0.277928	0.781068	0.8864	Not DEG
ARRB2	41.8384	-0.647224	0.227022	-2.85093	0.0043592	0.0310077	Down
ARRDC1	86.4326	-0.28415	0.201346	-1.41125	0.158171	0.345912	Not DEG
ARRDC2	66.1612	-0.833884	0.261609	-3.18752	0.001435	0.0142539	Down
ARRDC3	241.429	0.147311	0.169131	0.870987	0.383761	0.594202	Not DEG
ARRDC4	84.1168	0.318834	0.324025	0.983981	0.325125	0.538486	Not DEG
ARRDC5	16.2943	-0.802095	0.351857	-2.27961	0.0226311	0.0965379	Not DEG
ARSA	205.989	0.404753	0.122594	3.30159	0.000961399	0.0106625	Not DEG
ARSB	200.202	1.06607	0.231711	4.60088	4.20717e-06	0.000144906	Up
ARSD	29.9101	0.823663	0.271218	3.03691	0.00239019	0.0204702	Up
ARSG	311.884	0.211135	0.130411	1.619	0.105448	0.268121	Not DEG
ARSH	3.31459	0.718431	0.655291	1.09635	0.272924	0.484508	Not DEG
ARSI	11.4947	-0.522725	0.327357	-1.5968	0.110309	0.275711	Not DEG
ARSJ	8.57356	0.342123	0.383672	0.891708	0.37255	0.583255	Not DEG
ARSK	73.2205	-0.0474555	0.245933	-0.192961	0.846989	0.925888	Not DEG
ARSL	15.6456	-1.27971	0.350431	-3.65181	0.000260401	0.00389376	Down
ART3	3056.48	-0.29784	0.192445	-1.54766	0.121703	0.2944	Not DEG
ART4	26.5603	-0.0386594	0.261375	-0.147908	0.882416	0.943567	Not DEG
ARV1	114.792	0.289573	0.172532	1.67837	0.093275	0.248785	Not DEG
AS3MT	108.445	-0.155071	0.169834	-0.913074	0.361203	0.571687	Not DEG
ASAH1	318.258	-0.137977	0.14714	-0.93773	0.348383	0.560081	Not DEG
ASAH2	3.54762	-0.488539	0.557296	-0.876624	0.380691	0.591258	Not DEG
ASAP1	79.7773	-0.282155	0.193813	-1.45581	0.145446	0.328213	Not DEG
ASAP2	62.3337	-0.00779208	0.164249	-0.0474407	0.962162	0.983234	Not DEG
ASAP3	82.7251	-2.02786	0.330023	-6.1446	8.01629e-10	1.02507e-07	Down
ASB10	52.2999	-0.201987	0.215697	-0.936437	0.349048	0.560745	Not DEG
ASB11	821.173	0.652558	0.143503	4.54733	5.433e-06	0.000181141	Up
ASB13	13.8356	0.071547	0.297729	0.240309	0.81009	0.90539	Not DEG
ASB14	124.538	0.103348	0.263535	0.392158	0.694941	0.828616	Not DEG
ASB15	415.787	0.0296204	0.24061	0.123106	0.902023	0.95408	Not DEG
ASB16	30.5906	-0.287832	0.269428	-1.06831	0.285383	0.498568	Not DEG
ASB18	121.179	2.3577	0.455157	5.17998	2.21909e-07	1.27255e-05	Up
ASB2	932.923	-0.725999	0.359118	-2.02162	0.0432156	0.150034	Not DEG
ASB3	99.3367	0.00589695	0.177091	0.0332989	0.973436	0.987152	Not DEG
ASB4	135.88	0.43433	0.114077	3.80735	0.000140462	0.00244545	Not DEG
ASB5	67.286	1.75787	0.630654	2.78738	0.00531369	0.0358329	Up
ASB6	60.9004	-0.376857	0.176137	-2.13957	0.0323897	0.12396	Not DEG
ASB7	29.2952	0.360957	0.31145	1.15896	0.246474	0.454761	Not DEG
ASB8	302.836	0.0626035	0.132933	0.470941	0.637683	0.791589	Not DEG
ASB9	14.3936	0.0807963	0.35242	0.229261	0.818666	0.911209	Not DEG
ASCC1	152.278	0.351248	0.182107	1.9288	0.0537561	0.174232	Not DEG
ASCC2	328.916	0.0939569	0.114222	0.82258	0.410747	0.617842	Not DEG
ASCC3	207.712	0.407832	0.140815	2.89622	0.00377689	0.0280306	Not DEG
ASGR1	4.08129	-1.63077	0.788061	-2.06935	0.0385136	0.139407	Not DEG
ASGR2	1.44526	-0.480269	0.902227	-0.532315	0.594508	NA	Not DEG
ASH1L	474.71	0.186433	0.162137	1.14985	0.250204	0.459327	Not DEG
ASH2L	145.281	0.213105	0.111839	1.90547	0.0567191	0.180183	Not DEG
ASIC1	1.89212	-0.885533	0.769405	-1.15093	0.24976	NA	Not DEG
ASIC3	1.56714	-0.128017	0.869269	-0.147269	0.882919	NA	Not DEG
ASIC4	13.0106	-0.556933	0.400268	-1.3914	0.164104	0.353879	Not DEG
ASMTL	271.629	-0.308745	0.178474	-1.72992	0.0836445	0.231825	Not DEG
ASNS	39.4255	-0.366071	0.219695	-1.66627	0.0956602	0.25313	Not DEG
ASPA	5.99557	-0.998453	0.64189	-1.55549	0.119829	0.291388	Not DEG
ASPH	1301.59	0.375046	0.139329	2.6918	0.00710684	0.0436574	Not DEG
ASPHD1	2.34822	-0.830958	0.731802	-1.13549	0.256168	NA	Not DEG
ASPHD2	4.9339	-0.850028	0.489755	-1.73562	0.0826311	0.229933	Not DEG
ASPM	3.71568	-1.16257	0.595105	-1.95356	0.0507532	0.167347	Not DEG
ASPRV1	2.11209	0.612535	0.868597	0.705201	0.480685	NA	Not DEG
ASPSCR1	228.953	-0.174974	0.171707	-1.01903	0.308189	0.521144	Not DEG
ASRGL1	146.637	0.0446048	0.179331	0.248729	0.803571	0.900365	Not DEG
ASS1	217.002	0.886993	0.82003	1.08166	0.279403	0.491632	Not DEG
ASTE1	33.3297	0.18813	0.203379	0.925021	0.354955	0.566066	Not DEG
ASTL	1.33442	0.18844	0.910111	0.207052	0.835969	NA	Not DEG
ASTN1	307.733	-1.90165	0.204264	-9.30978	1.28097e-20	1.78135e-17	Down
ASTN2	47.8945	-1.10834	0.310075	-3.57442	0.000351004	0.00488726	Down
ASXL1	197.275	-0.308148	0.134007	-2.29949	0.021477	0.0927892	Not DEG
ASXL2	77.0949	0.393499	0.199746	1.96999	0.048839	0.163016	Not DEG
ASXL3	10.501	1.65905	0.442702	3.74755	0.00017857	0.00297394	Up
ATAD1	753.471	0.280817	0.0867119	3.2385	0.0012016	0.0125284	Not DEG
ATAD2	97.53	1.15106	0.341478	3.37083	0.000749415	0.0088771	Up
ATAD2B	47.5037	0.201932	0.216033	0.934725	0.34993	0.561697	Not DEG
ATAD3A	112.97	-0.0399032	0.167403	-0.238366	0.811597	0.906346	Not DEG
ATAD5	8.10878	0.738185	0.481725	1.53238	0.12543	0.299893	Not DEG
ATAT1	141.027	-0.202195	0.1291	-1.56619	0.117303	0.287634	Not DEG
ATE1	29.4715	0.434707	0.227639	1.90964	0.0561801	0.178894	Not DEG
ATF1	125.144	0.284487	0.199531	1.42577	0.153933	0.340231	Not DEG
ATF2	133.062	-0.155376	0.125098	-1.24204	0.214223	0.417369	Not DEG
ATF3	1017.32	-0.494949	0.746523	-0.663005	0.507327	0.696724	Not DEG
ATF4	1751.45	-0.491642	0.0771085	-6.37599	1.81789e-10	2.93102e-08	Not DEG
ATF6	80.0779	0.667212	0.219042	3.04605	0.00231872	0.0200433	Up
ATF7IP	138.024	0.170093	0.251591	0.676069	0.498997	0.690122	Not DEG
ATF7IP2	8.82739	-0.529477	0.512195	-1.03374	0.301257	0.513348	Not DEG
ATG10	52.9757	-0.158782	0.190321	-0.834284	0.404121	0.612847	Not DEG
ATG101	92.3706	-0.430761	0.160149	-2.68975	0.00715064	0.0438297	Not DEG
ATG12	331.91	0.301806	0.121226	2.48961	0.0127882	0.0660025	Not DEG
ATG13	248.787	0.108031	0.0962172	1.12279	0.261528	0.471709	Not DEG
ATG14	53.394	0.064449	0.18372	0.3508	0.725738	0.849341	Not DEG
ATG16L1	180.631	0.00913629	0.144588	0.0631886	0.949616	0.97765	Not DEG
ATG16L2	87.6295	-0.438733	0.233655	-1.8777	0.0604225	0.187975	Not DEG
ATG2A	81.677	-0.493245	0.191753	-2.57229	0.0101029	0.056029	Not DEG
ATG2B	165.368	0.254564	0.138508	1.83791	0.0660764	0.198729	Not DEG
ATG3	184.738	0.0367295	0.118556	0.309807	0.756708	0.870986	Not DEG
ATG4A	290.69	0.0159205	0.0966683	0.164692	0.869186	0.936895	Not DEG
ATG4B	147.127	-0.100387	0.176411	-0.569053	0.56932	0.743478	Not DEG
ATG4C	85.4566	-0.158995	0.139757	-1.13765	0.255265	0.464631	Not DEG
ATG4D	74.9504	0.0130567	0.17346	0.0752719	0.939998	0.972618	Not DEG
ATG5	207.519	0.224277	0.128245	1.74882	0.0803223	0.225976	Not DEG
ATG7	60.093	0.00776245	0.202436	0.0383453	0.969412	0.985638	Not DEG
ATG9B	41.6678	-0.54793	0.332965	-1.64561	0.0998437	0.258919	Not DEG
ATIC	155.887	-0.0409137	0.112338	-0.364203	0.715706	0.842422	Not DEG
ATL1	92.99	-0.281031	0.142999	-1.96526	0.0493837	0.164194	Not DEG
ATL2	315.272	0.045284	0.106674	0.42451	0.671194	0.814378	Not DEG
ATL3	68.6278	0.0202781	0.187799	0.107978	0.914013	0.96084	Not DEG
ATM	147.439	0.377577	0.228371	1.65335	0.0982604	0.256006	Not DEG
ATN1	460.322	0.0845765	0.104054	0.81281	0.416327	0.622364	Not DEG
ATOH8	20.3862	0.486496	0.301635	1.61286	0.106775	0.270155	Not DEG
ATP10A	32.1365	0.0608067	0.285434	0.213032	0.831302	0.917891	Not DEG
ATP10B	2.38289	-0.727484	0.705475	-1.0312	0.302448	0.514561	Not DEG
ATP10D	66.8891	0.458459	0.151442	3.02729	0.00246761	0.0209912	Not DEG
ATP11A	118.377	0.280654	0.117063	2.39747	0.0165089	0.0781206	Not DEG
ATP11B	187.709	0.0169847	0.143237	0.118578	0.90561	0.956418	Not DEG
ATP11C	19.614	-0.153717	0.288189	-0.533389	0.593764	0.760579	Not DEG
ATP13A1	180.34	-0.160695	0.167191	-0.961148	0.336478	0.548518	Not DEG
ATP13A2	45.8247	-0.257255	0.281866	-0.912687	0.361407	0.571845	Not DEG
ATP13A3	1548.03	1.14754	0.246941	4.64704	3.36731e-06	0.000123635	Up
ATP13A5	27.121	-1.34039	0.330755	-4.05251	5.06721e-05	0.00110752	Down
ATP1A1	8923.63	0.289947	0.107497	2.69725	0.00699143	0.0431151	Not DEG
ATP1A2	72.5427	-0.59018	0.271704	-2.17214	0.0298452	0.117245	Not DEG
ATP1A4	22.558	0.0837972	0.359629	0.23301	0.815753	0.909618	Not DEG
ATP1B1	3019.57	0.449144	0.0779987	5.75836	8.49364e-09	7.55934e-07	Not DEG
ATP1B2	32.1468	-0.450949	0.250764	-1.7983	0.0721288	0.210668	Not DEG
ATP1B3	129.204	0.409347	0.166618	2.45681	0.0140178	0.0704057	Not DEG
ATP1B4	822.434	0.475432	0.282199	1.68474	0.0920392	0.246375	Not DEG
ATP23	167.134	-0.0113156	0.135092	-0.0837621	0.933246	0.970704	Not DEG
ATP2A1	42.3537	-0.244502	0.196352	-1.24522	0.21305	0.415675	Not DEG
ATP2A2	45731.1	-0.0114874	0.119041	-0.0964989	0.923124	0.965068	Not DEG
ATP2A3	55.205	-0.74135	0.219595	-3.37598	0.00073552	0.00877027	Down
ATP2B1	189.886	0.793155	0.164709	4.8155	1.46834e-06	6.25873e-05	Up
ATP2B2	1.67729	0.301595	0.838146	0.359836	0.71897	NA	Not DEG
ATP2B3	4.36457	0.414211	0.80894	0.512041	0.608622	0.771287	Not DEG
ATP2C1	896.152	0.594721	0.135143	4.40067	1.07915e-05	0.00031022	Up
ATP2C2	23.2076	0.0474686	0.254488	0.186526	0.852032	0.928344	Not DEG
ATP4A	7.50524	1.92177	0.564329	3.40541	0.000660647	0.00801494	Up
ATP5F1A	13642.2	0.15814	0.147585	1.07152	0.283937	0.497136	Not DEG
ATP5F1B	22478	-0.0606909	0.160087	-0.379111	0.704605	0.835016	Not DEG
ATP5F1D	2054.06	-0.139709	0.203019	-0.688161	0.491351	0.683627	Not DEG
ATP5F1E	837.113	-0.181558	0.181131	-1.00236	0.316169	0.529957	Not DEG
ATP5IF1	1051.03	-0.237802	0.225523	-1.05445	0.291678	0.504245	Not DEG
ATP5MC1	4765.05	-0.222747	0.223545	-0.99643	0.319041	0.533013	Not DEG
ATP5MC2	1271.35	-0.184745	0.192303	-0.960699	0.336704	0.548518	Not DEG
ATP5MC3	2956.05	-0.13502	0.161603	-0.835509	0.403431	0.612218	Not DEG
ATP5PB	2729.94	-0.157938	0.141232	-1.11828	0.263447	0.47394	Not DEG
ATP5PD	2529.18	-0.187282	0.21648	-0.865126	0.386969	0.597092	Not DEG
ATP5PF	2494.99	-0.173898	0.140461	-1.23805	0.215697	0.419225	Not DEG
ATP6	13863.5	0.17097	0.0768812	2.22383	0.0261601	0.106216	Not DEG
ATP6AP1	389.033	0.348251	0.103228	3.37361	0.000741892	0.00880848	Not DEG
ATP6AP2	259.439	-0.0619755	0.107619	-0.575877	0.564699	0.740834	Not DEG
ATP6V0A1	345.184	0.0903962	0.116847	0.773627	0.439152	0.642552	Not DEG
ATP6V0A2	75.9488	0.486063	0.179885	2.70207	0.00689092	0.0426429	Not DEG
ATP6V0A4	7.01089	2.02034	0.772247	2.61619	0.0088917	0.0511215	Not DEG
ATP6V0B	570.278	-0.0858142	0.157974	-0.543216	0.586981	0.756037	Not DEG
ATP6V0D1	267.484	-0.129413	0.151322	-0.855214	0.392433	0.60265	Not DEG
ATP6V0D2	1.58673	-0.182103	0.825895	-0.220491	0.825488	NA	Not DEG
ATP6V1A	103.494	0.444594	0.193554	2.297	0.0216187	0.0933286	Not DEG
ATP6V1B2	592.645	0.189385	0.0722118	2.62264	0.00872519	0.050429	Not DEG
ATP6V1C1	327.7	0.14608	0.111904	1.3054	0.191756	0.389144	Not DEG
ATP6V1C2	4.5446	-0.168219	0.524566	-0.320683	0.748451	0.864284	Not DEG
ATP6V1D	85.9296	0.237803	0.155852	1.52582	0.127054	0.301896	Not DEG
ATP6V1E1	606.212	0.0606341	0.0968879	0.625817	0.531435	0.717414	Not DEG
ATP6V1E2	8.68296	0.150946	0.355423	0.424694	0.67106	0.814378	Not DEG
ATP6V1F	265.67	-0.149094	0.141446	-1.05407	0.291851	0.504303	Not DEG
ATP6V1FNB	9.10101	-1.34146	0.597988	-2.24329	0.0248779	0.102725	Not DEG
ATP6V1G1	399.105	0.0618696	0.101105	0.611936	0.54058	0.723179	Not DEG
ATP6V1G2-DDX39B	2.66679	-0.102571	0.615457	-0.166658	0.867639	0.936135	Not DEG
ATP6V1H	169.762	0.161714	0.13317	1.21434	0.224616	0.430392	Not DEG
ATP7A	51.019	0.642771	0.30305	2.12101	0.0339212	0.12775	Not DEG
ATP7B	10.7331	0.0330424	0.38609	0.0855819	0.931799	0.970417	Not DEG
ATP8	6.55278	0.135234	0.441644	0.306207	0.759447	0.872815	Not DEG
ATP8A1	88.8157	-0.520081	0.244409	-2.12791	0.0333442	0.126132	Not DEG
ATP8A2	2.5273	-0.397128	0.719095	-0.552261	0.58077	0.751811	Not DEG
ATP8B1	54.5545	-0.0771931	0.172378	-0.447813	0.654288	0.802976	Not DEG
ATP8B2	210.253	-0.279709	0.11235	-2.48961	0.0127882	0.0660025	Not DEG
ATP8B3	14.9767	-0.982412	0.306217	-3.20822	0.00133559	0.0135694	Down
ATP8B4	32.5792	-0.312339	0.208942	-1.49486	0.13495	0.315006	Not DEG
ATP9A	856.648	1.23632	0.168076	7.3557	1.89929e-13	5.2824e-11	Up
ATP9B	274.379	-0.432846	0.107198	-4.03783	5.39486e-05	0.00115641	Not DEG
ATPAF2	206.081	-0.0375025	0.167303	-0.22416	0.822633	0.913641	Not DEG
ATPSCKMT	131.375	0.408418	0.141619	2.88392	0.00392764	0.0287846	Not DEG
ATR	130.566	0.337019	0.134426	2.5071	0.0121727	0.063818	Not DEG
ATRAID	146.582	0.0586721	0.121075	0.484593	0.627965	0.784868	Not DEG
ATRN	206.663	0.148559	0.189162	0.785356	0.432245	0.63674	Not DEG
ATRNL1	6.90594	-0.760675	0.424169	-1.79333	0.0729203	0.212033	Not DEG
ATRX	296.183	0.296672	0.14621	2.02908	0.0424501	0.148136	Not DEG
ATXN1	38.9708	-0.144171	0.295027	-0.48867	0.625075	0.782534	Not DEG
ATXN10	734.174	-0.0675154	0.0693298	-0.973829	0.330142	0.543539	Not DEG
ATXN1L	71.6226	0.289797	0.239562	1.2097	0.226395	0.432386	Not DEG
ATXN2	357.445	0.144846	0.0915964	1.58135	0.113799	0.282088	Not DEG
ATXN2L	318.052	-0.302881	0.101413	-2.98661	0.00282091	0.0229784	Not DEG
ATXN7L1	24.2902	0.57883	0.330053	1.75375	0.0794735	0.224231	Not DEG
ATXN7L2	24.8136	-0.30045	0.216987	-1.38465	0.166161	0.356451	Not DEG
ATXN7L3	308.954	-0.198694	0.114501	-1.7353	0.0826877	0.230033	Not DEG
AUH	252.925	-0.329787	0.162856	-2.02503	0.0428645	0.149068	Not DEG
AUNIP	385.631	0.0913257	0.101413	0.900537	0.367835	0.578397	Not DEG
AUP1	430.291	-0.299421	0.17976	-1.66567	0.095779	0.25313	Not DEG
AURKA	330.506	-0.0731955	0.166864	-0.438653	0.660913	0.807275	Not DEG
AURKAIP1	251.185	-0.421303	0.225801	-1.86582	0.0620665	0.191484	Not DEG
AURKB	2.54315	-0.305604	0.679891	-0.449489	0.653079	0.802374	Not DEG
AVIL	5.71589	0.0304518	0.4768	0.063867	0.949076	0.977405	Not DEG
AVL9	131.345	0.649727	0.300167	2.16455	0.030422	0.118836	Not DEG
AVPR1A	15.45	-0.899842	0.436116	-2.06331	0.0390834	0.140485	Not DEG
AVPR2	15.2689	-1.11231	0.300396	-3.70281	0.000213227	0.00340825	Down
AXIN1	194.532	-0.145373	0.239108	-0.607983	0.543199	0.724678	Not DEG
AXIN2	8.53255	0.35043	0.428799	0.817238	0.413793	0.619742	Not DEG
AXL	154.555	-0.317945	0.139805	-2.2742	0.0229542	0.0975423	Not DEG
AZI2	443.65	0.399952	0.0819946	4.87778	1.07287e-06	4.79344e-05	Not DEG
AZIN1	488.866	0.591033	0.242823	2.43401	0.0149327	0.0732156	Not DEG
AZIN2	4.40191	-2.01386	0.614729	-3.27602	0.00105282	0.0114047	Down
B2M	3552.31	-0.343325	0.148759	-2.30793	0.021003	0.0914871	Not DEG
B3GALNT1	41.8022	0.755882	0.479684	1.57579	0.115074	0.284102	Not DEG
B3GALNT2	147.57	-0.0608475	0.109196	-0.557233	0.577368	0.749175	Not DEG
B3GALT4	117.032	-0.110654	0.237927	-0.465075	0.641878	0.793608	Not DEG
B3GALT6	9.38642	0.750945	0.39259	1.9128	0.0557741	0.178041	Not DEG
B3GAT1	3.75576	-0.050657	0.670329	-0.0755704	0.939761	0.972543	Not DEG
B3GAT2	2.7547	0.492721	0.664639	0.741336	0.45849	0.657378	Not DEG
B3GLCT	215.658	0.403164	0.191859	2.10135	0.0356099	0.131746	Not DEG
B3GNT10	1.94407	0.634492	1.00775	0.629614	0.528947	NA	Not DEG
B3GNT2	388.787	-0.0075489	0.311726	-0.0242165	0.98068	0.990563	Not DEG
B3GNT3	11.8797	-1.23333	0.356042	-3.46401	0.000532197	0.00679757	Down
B3GNT7	8.38676	-0.749833	0.516087	-1.45292	0.146246	0.329492	Not DEG
B3GNT8	38.6584	0.010476	0.270187	0.0387731	0.969071	0.985638	Not DEG
B3GNT9	4.26283	0.155114	0.516192	0.300496	0.763799	0.875104	Not DEG
B3GNTL1	19.5293	-0.255328	0.303771	-0.84053	0.400611	0.609131	Not DEG
B4GALNT1	34.6458	-0.87678	0.228124	-3.84344	0.000121323	0.00218755	Down
B4GALNT2	1.68547	-0.357676	0.834931	-0.42839	0.668367	NA	Not DEG
B4GALNT3	47.9764	-0.74477	0.258361	-2.88267	0.00394324	0.0288364	Down
B4GALNT4	5.73847	-1.14567	0.511784	-2.23858	0.0251831	0.103495	Not DEG
B4GALT1	132.415	0.804944	0.259299	3.1043	0.00190727	0.0172949	Up
B4GALT2	350.574	0.0517386	0.124863	0.414363	0.678608	0.819011	Not DEG
B4GALT3	82.4178	-0.089074	0.131155	-0.679149	0.497044	0.68846	Not DEG
B4GALT4	52.3631	-0.00317623	0.225982	-0.0140552	0.988786	0.995175	Not DEG
B4GALT5	41.3858	0.672341	0.254636	2.64039	0.00828095	0.0487437	Up
B4GALT6	8.32834	-0.227078	0.44934	-0.505358	0.613307	0.774554	Not DEG
B4GALT7	135.049	-0.145958	0.1486	-0.982219	0.325992	0.539371	Not DEG
B9D1	50.5739	-0.306143	0.209943	-1.45822	0.14478	0.32724	Not DEG
B9D2	55.9871	-0.25357	0.174699	-1.45147	0.146649	0.329791	Not DEG
BABAM2	253.025	0.268624	0.107243	2.50481	0.0122519	0.0640516	Not DEG
BACE1	343.417	-0.0693973	0.112185	-0.618595	0.536183	0.721025	Not DEG
BACE2	112.9	-0.251894	0.208936	-1.2056	0.22797	0.434101	Not DEG
BACH1	140.85	-0.548616	0.175364	-3.12844	0.00175739	0.0163197	Not DEG
BACH2	17.9371	-0.122933	0.315614	-0.389506	0.696902	0.830001	Not DEG
BAD	82.2269	0.208123	0.169457	1.22818	0.21938	0.424232	Not DEG
BAG1	563.988	0.0326816	0.135256	0.241629	0.809068	0.90452	Not DEG
BAG2	224.453	0.430223	0.177701	2.42105	0.0154757	0.0747571	Not DEG
BAG4	45.2737	0.145075	0.181594	0.798899	0.424349	0.629601	Not DEG
BAG5	124.653	0.10808	0.157236	0.687376	0.491846	0.683973	Not DEG
BAG6	1922.05	0.0812189	0.135997	0.597209	0.550368	0.730126	Not DEG
BAHCC1	38.3774	0.050031	0.263252	0.19005	0.84927	0.927196	Not DEG
BAHD1	242.864	-0.0335772	0.0969031	-0.346503	0.728965	0.851466	Not DEG
BAIAP2	148.016	-0.147732	0.150833	-0.979439	0.327363	0.540905	Not DEG
BAIAP2L1	78.0292	0.363471	0.367102	0.990108	0.322121	0.535762	Not DEG
BAIAP2L2	8.01044	-0.274409	0.50679	-0.541464	0.588188	0.756834	Not DEG
BAK1	59.3082	-0.336425	0.206789	-1.6269	0.103758	0.265047	Not DEG
BAMBI	16.9438	-0.180644	0.603665	-0.299246	0.764753	0.875755	Not DEG
BANF1	595.325	-0.456354	0.134549	-3.39174	0.000694511	0.00838008	Not DEG
BANK1	9.41894	-0.294996	0.4079	-0.723208	0.469552	0.664549	Not DEG
BANP	117.38	0.0392294	0.234894	0.167009	0.867363	0.936118	Not DEG
BARD1	14.1683	0.544129	0.356366	1.52688	0.12679	0.301654	Not DEG
BARX1	1.6688	-0.392198	0.830296	-0.472359	0.63667	NA	Not DEG
BATF	1.70842	-0.429105	0.785383	-0.546363	0.584816	NA	Not DEG
BATF2	1.9604	-0.143768	0.78126	-0.18402	0.853998	NA	Not DEG
BATF3	2.30424	0.142035	0.716107	0.198343	0.842777	NA	Not DEG
BAX	47.0625	-0.115708	0.196187	-0.589785	0.555335	0.734526	Not DEG
BAZ1A	65.281	-0.183299	0.296363	-0.618497	0.536248	0.721025	Not DEG
BAZ1B	453.26	0.0873263	0.0791939	1.10269	0.270162	0.481196	Not DEG
BAZ2A	378.872	0.31924	0.149219	2.13941	0.0324022	0.12396	Not DEG
BAZ2B	172.052	-0.304788	0.102452	-2.97495	0.00293035	0.0236196	Not DEG
BBOF1	360.128	0.0183776	0.135046	0.136084	0.891755	0.949265	Not DEG
BBOX1	1.50806	-0.316758	0.883078	-0.358697	0.719821	NA	Not DEG
BBS10	53.5602	0.300263	0.275629	1.08938	0.275988	0.488757	Not DEG
BBS2	298.907	0.0129875	0.125746	0.103284	0.917738	0.962295	Not DEG
BBS4	192.527	0.0348111	0.105941	0.328589	0.742466	0.859777	Not DEG
BBS7	54.0268	-0.189162	0.207756	-0.9105	0.362559	0.572854	Not DEG
BBS9	57.2867	-0.0643982	0.184637	-0.348782	0.727253	0.85034	Not DEG
BBX	139.266	0.640738	0.218208	2.93637	0.00332083	0.0257272	Up
BCAM	1988.49	-0.342601	0.238206	-1.43826	0.150362	0.335427	Not DEG
BCAN	2.95361	-0.127298	0.712355	-0.1787	0.858173	0.931796	Not DEG
BCAP29	546.403	0.188269	0.123265	1.52735	0.126674	0.301508	Not DEG
BCAP31	794.945	0.0522049	0.109764	0.475612	0.634351	0.789568	Not DEG
BCAR1	224.718	-0.0417971	0.222049	-0.188234	0.850693	0.927476	Not DEG
BCAR3	34.556	-0.329714	0.313162	-1.05285	0.292408	0.504927	Not DEG
BCAS1	8.06093	-1.09379	0.514819	-2.1246	0.0336198	0.126916	Not DEG
BCAS3	117.059	0.0972205	0.111374	0.872922	0.382706	0.593146	Not DEG
BCAS4	38.6022	0.0100966	0.256959	0.0392928	0.968657	0.985638	Not DEG
BCAT1	2.1747	-0.00976901	0.867719	-0.0112583	0.991017	NA	Not DEG
BCAT2	132.99	0.178168	0.152681	1.16693	0.243237	0.451906	Not DEG
BCHE	12.8513	-1.46699	0.346576	-4.23282	2.30782e-05	0.000579273	Down
BCKDHA	943.589	-0.396771	0.215416	-1.84188	0.0654923	0.19799	Not DEG
BCKDHB	366.837	0.187277	0.120555	1.55346	0.120313	0.292246	Not DEG
BCKDK	366.398	-0.0248527	0.12376	-0.200814	0.840844	0.922888	Not DEG
BCL10	57.3075	-0.289628	0.178902	-1.61892	0.105465	0.268121	Not DEG
BCL11A	7.53381	0.759934	0.414666	1.83264	0.0668557	0.200369	Not DEG
BCL11B	1.5574	0.996781	0.917355	1.08658	0.277222	NA	Not DEG
BCL2	3.37662	-0.510123	0.590656	-0.863655	0.387778	0.597842	Not DEG
BCL2A1	8.58992	-0.0409576	0.423557	-0.0966992	0.922965	0.965037	Not DEG
BCL2L11	3.76676	0.0432634	0.556457	0.0777479	0.938029	0.972514	Not DEG
BCL2L12	130.164	0.169365	0.162542	1.04198	0.297422	0.509598	Not DEG
BCL2L13	813.348	0.307715	0.0993753	3.09649	0.00195826	0.0176402	Not DEG
BCL2L14	24.5906	-0.661443	0.428406	-1.54396	0.122598	0.2956	Not DEG
BCL2L15	4.2651	-0.0840644	0.496099	-0.169451	0.865442	0.935537	Not DEG
BCL2L2-PABPN1	1057.19	0.00305302	0.0847194	0.0360368	0.971253	0.986325	Not DEG
BCL3	22.9369	-0.536783	0.301413	-1.78089	0.0749312	0.215849	Not DEG
BCL6	112.956	-0.747266	0.178285	-4.19142	2.7722e-05	0.000664671	Down
BCL6B	71.2801	-1.19588	0.203995	-5.86233	4.56416e-09	4.5336e-07	Down
BCL7A	18.7758	0.386817	0.265483	1.45703	0.145108	0.327655	Not DEG
BCL7B	78.4543	-0.22591	0.160864	-1.40436	0.160213	0.348869	Not DEG
BCL7C	148.525	-0.128655	0.220864	-0.582508	0.560225	0.738448	Not DEG
BCL9	133.502	0.791116	0.242171	3.26677	0.00108781	0.011738	Up
BCLAF1	450.484	0.421725	0.122311	3.44798	0.000564785	0.00716447	Not DEG
BCLAF3	71.5898	-0.154066	0.209101	-0.736802	0.461243	0.658882	Not DEG
BCO1	1.73974	-0.748564	0.773548	-0.967703	0.333193	NA	Not DEG
BCO2	19.4466	-0.458364	0.283444	-1.61712	0.105851	0.268735	Not DEG
BCOR	89.3785	0.323733	0.17862	1.81241	0.0699233	0.206613	Not DEG
BCORL1	67.2657	-0.0561833	0.147393	-0.381181	0.703069	0.834598	Not DEG
BCS1L	171.017	-0.164127	0.169636	-0.967526	0.333281	0.546142	Not DEG
BDH1	667.301	2.44218	0.243542	10.0278	1.15064e-23	1.8287e-20	Up
BDH2	126.262	-0.574356	0.160319	-3.58259	0.00034021	0.00478162	Not DEG
BDKRB2	9.00906	-0.203528	0.435389	-0.467462	0.640169	0.792994	Not DEG
BDP1	352.322	0.263032	0.147143	1.7876	0.0738404	0.213748	Not DEG
BEAN1	1.31642	0.271174	0.977707	0.277357	0.781506	NA	Not DEG
BECN1	347.619	0.339546	0.119494	2.84152	0.00448986	0.0317098	Not DEG
BEND3	10.174	0.879283	0.406336	2.16393	0.0304695	0.11898	Not DEG
BEND5	50.3876	0.0779668	0.170404	0.45754	0.647283	0.797809	Not DEG
BEND6	15.0057	0.461078	0.417309	1.10488	0.269211	0.479963	Not DEG
BEND7	83.3782	0.175528	0.183729	0.955364	0.339393	0.550696	Not DEG
BEST3	12.0829	-0.461142	0.323555	-1.42524	0.154089	0.340424	Not DEG
BEST4	6.79555	0.793319	0.520111	1.52529	0.127187	0.302083	Not DEG
BET1L	153.474	-0.191687	0.188096	-1.01909	0.308161	0.521144	Not DEG
BEX3	93.9491	-0.34341	0.191717	-1.79123	0.0732568	0.212714	Not DEG
BEX4	39.5488	-0.0930723	0.286722	-0.324608	0.745478	0.861656	Not DEG
BEX5	126.172	-0.799504	0.52174	-1.53238	0.125428	0.299893	Not DEG
BFAR	291.655	0.38052	0.114637	3.31934	0.000902303	0.0101806	Not DEG
BFSP1	20.5012	0.660516	0.395333	1.67079	0.0947641	0.251731	Not DEG
BFSP2	2.59046	0.219834	0.657949	0.334121	0.738288	0.857781	Not DEG
BGN	1151.14	0.395521	0.158015	2.50306	0.0123125	0.0642313	Not DEG
BHLHE40	99.3291	0.384786	0.27027	1.42371	0.15453	0.340831	Not DEG
BHMG1	5.39772	-0.330479	0.471874	-0.700354	0.483706	0.676629	Not DEG
BICC1	107.681	-0.225079	0.183401	-1.22725	0.219728	0.424577	Not DEG
BICD1	80.7937	0.153465	0.193154	0.794521	0.426892	0.631599	Not DEG
BICD2	143.976	0.402705	0.135875	2.96379	0.00303878	0.0241993	Not DEG
BICDL1	62.2599	-0.884607	0.384621	-2.29994	0.0214514	0.0927503	Not DEG
BICRA	49.3932	-0.194766	0.195862	-0.994405	0.320026	0.534176	Not DEG
BICRAL	158.029	-0.219197	0.117478	-1.86586	0.0620616	0.191484	Not DEG
BIN1	55.9772	-0.86581	0.21266	-4.07134	4.67435e-05	0.00103233	Down
BIN2	14.593	-0.947509	0.355195	-2.66757	0.00764011	0.0459156	Down
BIN3	48.4996	-0.414544	0.225612	-1.83742	0.0661478	0.198783	Not DEG
BIRC3	713.044	-0.0465066	0.0984256	-0.472505	0.636566	0.790733	Not DEG
BIRC6	445.237	0.416214	0.169864	2.45028	0.0142746	0.0712132	Not DEG
BLCAP	95.0684	-0.0875938	0.171564	-0.510559	0.60966	0.771978	Not DEG
BLK	3.01975	-1.64151	0.665691	-2.46588	0.0136678	0.0692601	Not DEG
BLM	15.9624	0.659921	0.332311	1.98585	0.0470496	0.159019	Not DEG
BLMH	246.923	0.191302	0.0951934	2.00961	0.0444725	0.153081	Not DEG
BLNK	9.10507	-0.151035	0.359667	-0.41993	0.674536	0.816741	Not DEG
BLOC1S2	87.8527	0.0774218	0.134605	0.575179	0.56517	0.741046	Not DEG
BLOC1S3	3.93661	-0.403925	0.540863	-0.746817	0.455174	0.655002	Not DEG
BLOC1S4	12.903	-0.0420432	0.348187	-0.120749	0.90389	0.955327	Not DEG
BLOC1S6	83.1221	0.307039	0.222708	1.37866	0.167998	0.358578	Not DEG
BLVRB	88.8276	-0.565494	0.248301	-2.27745	0.0227594	0.096852	Not DEG
BLZF1	501.257	0.383857	0.122082	3.14426	0.00166509	0.0158841	Not DEG
BMERB1	7.26192	0.155919	0.512163	0.304433	0.760798	0.873285	Not DEG
BMF	26.4288	-0.443616	0.242537	-1.82907	0.0673898	0.201481	Not DEG
BMP1	197.209	-0.680488	0.168177	-4.04626	5.20425e-05	0.0011268	Down
BMP10	12559.4	0.423287	0.285416	1.48305	0.13806	0.318722	Not DEG
BMP2	15.497	-0.170912	0.279598	-0.611279	0.541015	0.723495	Not DEG
BMP3	1.8729	0.538957	0.884458	0.609364	0.542283	NA	Not DEG
BMP4	38.6219	0.0444919	0.223362	0.199192	0.842113	0.923733	Not DEG
BMP5	42.4488	0.535298	0.678502	0.788941	0.430146	0.634918	Not DEG
BMP6	43.789	0.307181	0.371833	0.826126	0.408732	0.616084	Not DEG
BMP7	936.334	0.571415	0.0742525	7.69556	1.40876e-14	5.22416e-12	Not DEG
BMPER	15.5566	-1.31217	0.454161	-2.88921	0.00386211	0.0284579	Down
BMPR1A	117.048	0.0237721	0.211053	0.112636	0.910319	0.959334	Not DEG
BMPR1B	3.46999	0.369221	0.642506	0.574658	0.565523	0.741129	Not DEG
BMPR2	226.779	0.564556	0.256378	2.20205	0.027662	0.111057	Not DEG
BMS1	363.01	0.116713	0.0736895	1.58385	0.113227	0.281047	Not DEG
BMT2	41.475	0.0355078	0.241665	0.14693	0.883187	0.943919	Not DEG
BNC2	19.1687	0.0687481	0.266805	0.257672	0.79666	0.896011	Not DEG
BNIP1	63.9995	-0.222402	0.169123	-1.31503	0.1885	0.38443	Not DEG
BNIP2	556.043	0.199497	0.117054	1.70431	0.0883233	0.239658	Not DEG
BNIP3	478.74	0.0454015	0.158863	0.28579	0.775039	0.882981	Not DEG
BNIPL	8.12824	0.0205842	0.479164	0.0429586	0.965735	0.984879	Not DEG
BOC	41.2994	-0.27865	0.318127	-0.87591	0.381079	0.591449	Not DEG
BOD1L1	299.061	-0.009319	0.114093	-0.0816789	0.934902	0.971311	Not DEG
BOK	16.872	-0.284209	0.354844	-0.800941	0.423166	0.628794	Not DEG
BOLA1	108.815	-0.0985267	0.183118	-0.53805	0.590542	0.758548	Not DEG
BOLA3	330.91	0.15588	0.148817	1.04746	0.29489	0.50693	Not DEG
BOLL	2.01183	-0.455332	0.860153	-0.529362	0.596554	NA	Not DEG
BOP1	98.1942	0.104394	0.143894	0.725494	0.468149	0.663986	Not DEG
BORA	12.3804	0.158534	0.314181	0.504593	0.613845	0.77488	Not DEG
BORCS5	82.8882	0.237449	0.199899	1.18784	0.234895	0.441495	Not DEG
BPGM	166.942	0.492166	0.178391	2.75892	0.00579931	0.038107	Not DEG
BPI	1.97385	-0.0064298	0.801521	-0.008022	0.993599	NA	Not DEG
BPIFC	1.64114	-0.649282	0.835014	-0.77757	0.436822	NA	Not DEG
BPNT1	125.85	0.0510706	0.113422	0.450271	0.652515	0.802036	Not DEG
BPTF	273.804	0.00928217	0.142303	0.0652283	0.947992	0.976972	Not DEG
BRAF	66.2359	0.171099	0.166062	1.03033	0.302856	0.514943	Not DEG
BRAP	123.973	0.1547	0.116473	1.3282	0.184112	0.378813	Not DEG
BRCA1	6.78048	0.265943	0.453374	0.586586	0.557482	0.73608	Not DEG
BRCA2	15.2336	-0.165052	0.292755	-0.563789	0.572898	0.746039	Not DEG
BRCC3	282.004	0.89026	0.109268	8.14748	3.71597e-16	1.70663e-13	Up
BRD2	1169.92	-0.516737	0.122585	-4.21534	2.494e-05	0.000611141	Not DEG
BRD4	488.353	-0.0704163	0.101234	-0.695578	0.486693	0.67927	Not DEG
BRD7	438.698	0.109257	0.0841708	1.29804	0.194273	0.392533	Not DEG
BRD8	635.068	-0.16898	0.0922192	-1.83238	0.0668952	0.200433	Not DEG
BRDT	3.61145	0.206963	0.697194	0.296851	0.76658	0.876936	Not DEG
BRF1	92.0455	-0.2024	0.171707	-1.17875	0.238497	0.44623	Not DEG
BRF2	123.816	-0.669444	0.158402	-4.22624	2.37627e-05	0.000588774	Down
BRI3	126.223	-0.170255	0.227015	-0.749973	0.453271	0.653898	Not DEG
BRI3BP	229.559	0.316267	0.407954	0.77525	0.438192	0.641573	Not DEG
BRICD5	7.04404	-1.36803	0.380287	-3.59736	0.000321464	0.00459012	Down
BRINP1	2.21334	-0.841991	0.702011	-1.1994	0.230373	NA	Not DEG
BRINP2	2.76636	-0.23352	0.708148	-0.329761	0.74158	0.859423	Not DEG
BRIP1	4.18414	0.0989781	0.562599	0.17593	0.860349	0.932701	Not DEG
BRIX1	190.243	-0.143083	0.112224	-1.27498	0.202318	0.402429	Not DEG
BRMS1L	225.141	0.344002	0.203937	1.68681	0.0916403	0.245662	Not DEG
BROX	144.817	0.443841	0.127906	3.47005	0.000520368	0.00670086	Not DEG
BRPF1	164.418	-0.438734	0.175789	-2.49579	0.0125675	0.0651206	Not DEG
BRPF3	206.273	0.261188	0.140855	1.85431	0.0636953	0.194459	Not DEG
BRWD1	586.99	0.226095	0.152787	1.47981	0.138924	0.319851	Not DEG
BRWD3	39.0684	0.571461	0.239323	2.38783	0.0169482	0.0795231	Not DEG
BSCL2	219.975	0.148218	0.113834	1.30205	0.192898	0.390695	Not DEG
BSDC1	275.948	-0.246901	0.0907619	-2.72032	0.00652193	0.0411343	Not DEG
BSN	2.77223	0.0469029	0.71103	0.0659647	0.947406	0.976715	Not DEG
BSPRY	3.14611	-1.02908	0.602722	-1.70739	0.0877493	0.238566	Not DEG
BST-2A	6.56414	-0.591219	0.51232	-1.154	0.248499	0.457101	Not DEG
BST-2B	5.66552	-1.04671	0.495304	-2.11328	0.0345771	0.129506	Not DEG
BTAF1	151.272	0.0168747	0.173629	0.0971883	0.922577	0.964721	Not DEG
BTBD1	329.183	0.552669	0.145221	3.80571	0.000141397	0.00245595	Not DEG
BTBD10	112.434	0.335103	0.209116	1.60247	0.109051	0.273737	Not DEG
BTBD11	5.7987	-0.031484	0.53981	-0.0583242	0.95349	0.98001	Not DEG
BTBD19	6.73205	-0.0167968	0.440871	-0.038099	0.969609	0.985645	Not DEG
BTBD2	381.732	-0.171332	0.113265	-1.51267	0.130363	0.307655	Not DEG
BTBD3	39.9355	0.147434	0.226953	0.649622	0.515936	0.703924	Not DEG
BTBD7	71.0564	-0.0192289	0.207053	-0.0928697	0.926007	0.966915	Not DEG
BTBD8	172.546	0.382212	0.13693	2.79129	0.00524984	0.0355908	Not DEG
BTBD9	72.5202	0.0581792	0.146241	0.397832	0.690754	0.826305	Not DEG
BTC	1.92895	0.515447	0.832558	0.619113	0.535842	NA	Not DEG
BTD	74.1248	-0.12532	0.18562	-0.675142	0.499586	0.690593	Not DEG
BTF3L4	316.132	0.0310736	0.100546	0.309048	0.757285	0.87123	Not DEG
BTG1	156.493	-0.560557	0.118521	-4.72961	2.24956e-06	8.71998e-05	Not DEG
BTG2	7.06266	-0.311409	0.581522	-0.535507	0.592299	0.759665	Not DEG
BTG3	527.982	-0.154436	0.139919	-1.10375	0.2697	0.480604	Not DEG
BTK	10.8683	-0.493039	0.43954	-1.12172	0.261983	0.472147	Not DEG
BTLA	1.23303	0.363406	0.998907	0.363804	0.716005	NA	Not DEG
BTNL9	155.883	-1.07137	0.357534	-2.99656	0.00273048	0.022568	Down
BTRC	155.576	0.296987	0.143925	2.06348	0.0390667	0.140485	Not DEG
BUB1	7.53836	0.264506	0.476486	0.555118	0.578814	0.750414	Not DEG
BUD13	70.731	-0.444396	0.175314	-2.53486	0.0112492	0.0604133	Not DEG
BUD23	163.928	0.30094	0.183184	1.64283	0.100417	0.259854	Not DEG
BVES	835.942	0.588058	0.141317	4.16127	3.16479e-05	0.000749112	Up
BYSL	319.763	-0.204308	0.122999	-1.66105	0.0967029	0.254331	Not DEG
BZW1	1226.08	0.152122	0.103499	1.46978	0.141621	0.322819	Not DEG
BZW2	1516.84	0.0129482	0.042626	0.303763	0.761308	0.87369	Not DEG
C10orf71	377.816	1.01454	0.122495	8.28223	1.20892e-16	6.11328e-14	Up
C10orf82	1.61252	0.579386	0.956016	0.606042	0.544487	NA	Not DEG
C11orf1	1.70277	0.277579	0.910116	0.304993	0.760372	NA	Not DEG
C11orf42	19.9579	-0.583843	0.267153	-2.18542	0.0288579	0.114618	Not DEG
C11orf49	138.231	-0.353626	0.189021	-1.87083	0.0613688	0.18991	Not DEG
C11orf52	1.75308	0.63036	0.856704	0.735797	0.461855	NA	Not DEG
C11orf54	94.7423	0.213012	0.151447	1.40651	0.159572	0.347955	Not DEG
C11orf58	787.2	0.0415446	0.0778496	0.533652	0.593582	0.760464	Not DEG
C11orf65	412.887	-0.718452	0.268662	-2.67418	0.00749119	0.0451856	Down
C11orf68	136.112	-0.0394259	0.136779	-0.288244	0.77316	0.881382	Not DEG
C11orf71	18.718	-0.328257	0.274583	-1.19548	0.231901	0.438311	Not DEG
C11orf74	137.213	0.0765754	0.146373	0.523152	0.600869	0.765836	Not DEG
C11orf88	1.51261	-1.62937	0.923486	-1.76437	0.077669	NA	Not DEG
C11orf95	21.8602	-0.346346	0.256097	-1.3524	0.176246	0.368906	Not DEG
C11orf96	106.863	1.11247	0.53293	2.08745	0.0368473	0.134755	Not DEG
C11orf97	2.70292	-0.141663	0.828518	-0.170984	0.864237	0.934867	Not DEG
C12orf10	184.42	-0.252256	0.242639	-1.03964	0.298509	0.510893	Not DEG
C12orf29	66.6569	0.0350097	0.17561	0.199361	0.841981	0.923733	Not DEG
C12orf40	2.24408	0.344536	0.810066	0.425318	0.670605	NA	Not DEG
C12orf43	39.904	-0.239915	0.184995	-1.29687	0.194675	0.392918	Not DEG
C12orf45	20.4692	0.496184	0.340377	1.45775	0.14491	0.327402	Not DEG
C12orf49	128.824	0.0313753	0.125044	0.250914	0.801881	0.899377	Not DEG
C12orf57	195.778	-0.182096	0.275611	-0.660698	0.508806	0.698232	Not DEG
C12orf60	4.19219	0.0290287	0.558773	0.0519509	0.958568	0.981675	Not DEG
C12orf65	43.0762	-0.277517	0.268784	-1.03249	0.301843	0.513928	Not DEG
C12orf66	10.3124	0.254978	0.406658	0.627008	0.530654	0.716882	Not DEG
C12orf73	55.4912	-0.256629	0.219608	-1.16858	0.242574	0.451125	Not DEG
C14orf119	35.6854	-0.308761	0.22889	-1.34895	0.177353	0.370387	Not DEG
C14orf28	42.3685	-0.463869	0.221106	-2.09794	0.0359101	0.132373	Not DEG
C14orf93	25.231	-0.182751	0.239016	-0.764598	0.444511	0.646774	Not DEG
C15orf39	16.8802	-0.905932	0.365113	-2.48124	0.0130927	0.0672777	Not DEG
C15orf41	24.9934	-0.178303	0.272272	-0.654873	0.512549	0.700936	Not DEG
C15orf61	31.2227	-0.182436	0.222452	-0.820113	0.412151	0.618533	Not DEG
C15orf65	6.40286	-0.0518221	0.50603	-0.102409	0.918432	0.962552	Not DEG
C16orf46	3.97727	0.562655	0.568297	0.990072	0.322139	0.535762	Not DEG
C16orf58	48.5314	-0.286269	0.20885	-1.37069	0.170471	0.361788	Not DEG
C16orf70	150.45	-0.1142	0.110332	-1.03506	0.300642	0.512904	Not DEG
C16orf72	1794.31	-0.0189306	0.105287	-0.1798	0.85731	0.931088	Not DEG
C16orf86	1.22674	-0.421761	0.909716	-0.463619	0.642921	NA	Not DEG
C16orf89	2.09826	-1.45111	0.813354	-1.78411	0.0744056	NA	Not DEG
C16orf90	1.93953	-1.07116	0.830644	-1.28955	0.197206	NA	Not DEG
C16orf96	15.6543	-0.560384	0.291443	-1.92279	0.0545065	0.175713	Not DEG
C17orf50	1.47389	0.523895	0.978992	0.535137	0.592555	NA	Not DEG
C17orf58	16.7143	1.36653	0.410191	3.33145	0.000863953	0.00986805	Up
C17orf75	132.025	0.268515	0.165215	1.62524	0.104111	0.265649	Not DEG
C17orf80	135.627	-0.411535	0.195326	-2.10692	0.0351246	0.130384	Not DEG
C18orf21	84.6079	-0.269965	0.195438	-1.38133	0.167177	0.357357	Not DEG
C18orf25	170.008	0.0786929	0.127582	0.6168	0.537366	0.721458	Not DEG
C18orf54	15.4013	-0.0989999	0.299959	-0.330044	0.741367	0.859315	Not DEG
C19orf25	16.2259	-0.202238	0.281765	-0.717754	0.472909	0.667779	Not DEG
C19orf38	1.71052	-0.423664	0.86112	-0.491992	0.622725	NA	Not DEG
C19orf44	133.567	-0.288815	0.151397	-1.90767	0.0564343	0.179534	Not DEG
C19orf47	571.243	-0.0923484	0.112563	-0.820414	0.41198	0.618533	Not DEG
C19orf53	122.143	-0.0615589	0.195534	-0.314825	0.752894	0.868154	Not DEG
C19orf54	88.0866	0.378387	0.192986	1.9607	0.0499145	0.165317	Not DEG
C19orf67	3.58053	0.191489	0.687668	0.278462	0.780658	0.886296	Not DEG
C1D	91.5484	0.408873	0.190944	2.14133	0.0322473	0.123707	Not DEG
C1GALT1	82.43	0.376122	0.25286	1.48747	0.13689	0.317579	Not DEG
C1orf100	1.88894	1.06909	0.882607	1.21129	0.225786	NA	Not DEG
C1orf105	2.62399	-0.369228	0.641689	-0.575401	0.56502	0.740994	Not DEG
C1orf109	16.8474	-0.0159923	0.314958	-0.0507759	0.959504	0.981923	Not DEG
C1orf112	39.0506	0.0490562	0.208986	0.234735	0.814415	0.908489	Not DEG
C1orf115	26.9665	-0.450327	0.246615	-1.82603	0.0678457	0.202572	Not DEG
C1orf116	2.06472	1.23907	1.00162	1.23707	0.216061	NA	Not DEG
C1orf122	32.2617	0.143645	0.255273	0.562712	0.573631	0.746385	Not DEG
C1orf131	33.2002	0.0191337	0.234081	0.0817397	0.934854	0.971311	Not DEG
C1orf146	2.49458	-1.0338	0.801479	-1.28986	0.197098	0.396056	Not DEG
C1orf185	8.19533	0.136149	0.436283	0.312065	0.754991	0.869564	Not DEG
C1orf189	53.8971	-0.0760124	0.230881	-0.329228	0.741983	0.859423	Not DEG
C1orf194	5.82096	-0.64364	0.495254	-1.29962	0.193732	0.391786	Not DEG
C1orf198	187.456	-0.086469	0.182179	-0.474638	0.635045	0.78999	Not DEG
C1orf21	377.579	0.690992	0.132429	5.21784	1.81022e-07	1.06554e-05	Up
C1orf210	1.85413	-0.120939	0.852476	-0.141868	0.887184	NA	Not DEG
C1orf216	8.79269	0.557953	0.399873	1.39532	0.162919	0.352618	Not DEG
C1orf35	114.737	-0.422056	0.184795	-2.28391	0.0223766	0.0957388	Not DEG
C1orf50	96.7076	0.0739345	0.15689	0.471251	0.637462	0.791491	Not DEG
C1orf52	54.9956	-0.347875	0.162553	-2.14007	0.0323492	0.12396	Not DEG
C1orf54	44.5369	-0.703871	0.246452	-2.85602	0.00428987	0.0306714	Down
C1orf74	51.0129	-0.0151246	0.189476	-0.0798231	0.936378	0.971663	Not DEG
C1QA	105.848	-0.422011	0.564919	-0.747029	0.455046	0.655002	Not DEG
C1QB	121.318	-0.688322	0.518786	-1.32679	0.184577	0.379629	Not DEG
C1QBP	636.86	-0.115901	0.150887	-0.768132	0.442409	0.645143	Not DEG
C1QC	137.026	-0.703443	0.578415	-1.21616	0.223926	0.429439	Not DEG
C1QTNF1	166.412	-0.14974	0.294116	-0.50912	0.610668	0.772536	Not DEG
C1QTNF12	2.36735	-1.06184	0.671846	-1.58048	0.113996	NA	Not DEG
C1QTNF2	9.36551	0.136258	0.401067	0.339739	0.734053	0.855383	Not DEG
C1QTNF5	21.6775	-0.21493	0.398484	-0.539369	0.589632	0.757941	Not DEG
C1QTNF6	49.3073	0.181748	0.348977	0.520802	0.602505	0.766911	Not DEG
C1QTNF7	59.7318	0.0634741	0.194663	0.326072	0.74437	0.860823	Not DEG
C1R	601.749	-0.183824	0.25271	-0.72741	0.466975	0.663147	Not DEG
C1RL	2.34444	1.0874	0.950431	1.14412	0.252575	NA	Not DEG
C1S	565.22	-0.461451	0.226431	-2.03793	0.0415569	0.14598	Not DEG
C20orf194	141.559	0.41118	0.238539	1.72374	0.0847543	0.233519	Not DEG
C20orf27	258.658	-0.0300166	0.0911149	-0.329437	0.741826	0.859423	Not DEG
C20orf96	37.397	0.318514	0.283203	1.12468	0.260723	0.471098	Not DEG
C21orf91	27.7023	0.257853	0.314275	0.820469	0.411949	0.618533	Not DEG
C22orf23	40.0208	-0.0612893	0.314567	-0.194837	0.845521	0.925009	Not DEG
C22orf31	1.71438	-0.96536	0.765065	-1.2618	0.20702	NA	Not DEG
C2CD2	35.1619	0.639654	0.216143	2.9594	0.00308242	0.0243598	Up
C2CD2L	66.279	-0.16191	0.203648	-0.795048	0.426586	0.631338	Not DEG
C2CD3	194.135	0.0464308	0.102685	0.452167	0.651149	0.800976	Not DEG
C2CD5	209.749	-0.00909355	0.10229	-0.0888999	0.929161	0.968511	Not DEG
C2CD6	13.9187	0.706494	0.384473	1.83757	0.0661263	0.198772	Not DEG
C2orf42	51.1374	0.0152802	0.181757	0.0840694	0.933001	0.970704	Not DEG
C2orf49	59.6682	0.230831	0.176394	1.30861	0.190667	0.387641	Not DEG
C2orf68	32.3807	-0.113528	0.272294	-0.41693	0.676729	0.817794	Not DEG
C2orf69	16.1429	0.767996	0.315772	2.43212	0.0150108	0.0733721	Not DEG
C2orf73	31.2445	-0.0987084	0.444131	-0.22225	0.824119	0.914546	Not DEG
C2orf76	19.8546	0.249035	0.284394	0.87567	0.381209	0.591486	Not DEG
C2orf88	18.7593	0.0998816	0.268925	0.37141	0.710332	0.838545	Not DEG
C3AR1	3.11261	-0.270078	0.676475	-0.399243	0.689714	0.825694	Not DEG
C3orf14	3.85295	0.673256	0.60872	1.10602	0.268718	0.479546	Not DEG
C3orf18	15.4251	0.342848	0.322755	1.06226	0.288119	0.501236	Not DEG
C3orf20	9.16027	0.309648	0.412449	0.750754	0.452801	0.653699	Not DEG
C3orf33	62.5212	-0.0260659	0.170177	-0.153169	0.878265	0.941572	Not DEG
C3orf38	59.8843	0.206234	0.152111	1.35581	0.175159	0.367668	Not DEG
C3orf62	38.2965	-0.233763	0.221214	-1.05673	0.290636	0.503335	Not DEG
C3orf67	35.2949	-0.0275229	0.256369	-0.107357	0.914506	0.961251	Not DEG
C3orf70	4.00586	0.403317	0.658301	0.612664	0.540098	0.723028	Not DEG
C4BPA	4.23184	0.630008	0.663527	0.949483	0.342375	0.553462	Not DEG
C4orf17	6.47571	-0.432684	0.441845	-0.979267	0.327448	0.540966	Not DEG
C4orf45	2.65686	0.324338	0.694463	0.467034	0.640476	0.793082	Not DEG
C4orf46	10.6871	0.491337	0.345064	1.4239	0.154475	0.340802	Not DEG
C4orf47	38.3408	-0.483091	0.205576	-2.34993	0.0187767	0.0847083	Not DEG
C4orf54	17.7728	-1.08265	0.267808	-4.04262	5.28575e-05	0.00113961	Down
C5	5.43372	0.397474	0.704327	0.564332	0.572528	0.745829	Not DEG
C5AR1	13.5161	-0.734944	0.42312	-1.73696	0.0823936	0.229502	Not DEG
C5AR2	9.93375	0.29652	0.375085	0.790542	0.429211	0.633874	Not DEG
C5orf15	158.665	0.293924	0.158992	1.84867	0.0645054	0.19609	Not DEG
C5orf22	95.3901	0.192089	0.129951	1.47816	0.139364	0.319918	Not DEG
C5orf24	54.8017	0.292546	0.331655	0.882077	0.377735	0.588178	Not DEG
C5orf30	43.2856	-0.322608	0.216281	-1.49162	0.1358	0.316208	Not DEG
C5orf34	11.9791	0.087436	0.331284	0.26393	0.791834	0.892876	Not DEG
C5orf49	2.33231	-1.30681	0.690883	-1.89151	0.0585564	NA	Not DEG
C6	2.41713	0.511449	0.733777	0.697008	0.485798	0.678286	Not DEG
C6orf132	27.2023	-0.493	0.24994	-1.97247	0.048556	0.162465	Not DEG
C6orf136	258.329	-0.187381	0.128223	-1.46136	0.143916	0.326414	Not DEG
C6orf163	2.39414	-0.554876	0.72593	-0.764366	0.444649	0.646799	Not DEG
C6orf47	68.1467	-0.104694	0.194486	-0.538312	0.590362	0.758491	Not DEG
C6orf52	28.1247	-0.649095	0.287973	-2.25401	0.0241953	0.101079	Not DEG
C6orf89	370.446	0.420456	0.13977	3.0082	0.00262803	0.0219166	Not DEG
C7	400.065	-0.57949	0.320907	-1.80579	0.0709519	0.208159	Not DEG
C7orf25	119.647	0.274838	0.152512	1.80207	0.0715338	0.209432	Not DEG
C7orf31	20.0286	0.367995	0.353371	1.04138	0.297697	0.509834	Not DEG
C7orf57	15.9569	0.0351317	0.31263	0.112375	0.910526	0.959334	Not DEG
C8A	1.48918	0.719262	0.98093	0.733245	0.463409	NA	Not DEG
C8orf33	90.2176	0.0160192	0.257063	0.0623161	0.950311	0.977982	Not DEG
C8orf37	28.2018	0.267649	0.218134	1.22699	0.219826	0.424577	Not DEG
C8orf48	24.9186	-0.220611	0.280963	-0.785196	0.432338	0.63674	Not DEG
C8orf82	111.826	-0.031857	0.180784	-0.176216	0.860124	0.932621	Not DEG
C8orf88	2.96876	0.960697	0.892438	1.07649	0.28171	0.494092	Not DEG
C9orf152	2.01938	0.0942282	0.89067	0.105795	0.915745	NA	Not DEG
C9orf24	9.54763	-0.0934483	0.374563	-0.249486	0.802985	0.89998	Not DEG
C9orf40	13.217	-0.0533478	0.307239	-0.173636	0.862151	0.9336	Not DEG
C9orf43	3.25952	-0.299006	0.692892	-0.431533	0.666081	0.811006	Not DEG
C9orf64	44.0104	0.308522	0.227037	1.3589	0.174177	0.366238	Not DEG
C9orf72	104.192	0.268073	0.210708	1.27225	0.203283	0.4037	Not DEG
C9orf78	283.216	0.0755534	0.16401	0.460662	0.645041	0.795846	Not DEG
C9orf85	12.7765	0.342724	0.317553	1.07926	0.28047	0.492693	Not DEG
CA10	2.34019	-0.177239	0.7099	-0.249667	0.802845	NA	Not DEG
CA11	21.2197	-0.719454	0.273683	-2.62879	0.00856903	0.0499636	Down
CA12	3.66589	-0.853182	0.559648	-1.5245	0.127385	0.302423	Not DEG
CA13	6.6586	0.225428	0.41647	0.541283	0.588313	0.756864	Not DEG
CA14	533.562	-0.553972	0.2551	-2.17159	0.0298869	0.117322	Not DEG
CA2	52.0889	-0.370892	0.259303	-1.43034	0.152618	0.338413	Not DEG
CA3	5.2454	-0.924204	0.554486	-1.66678	0.0955589	0.253024	Not DEG
CA4	36.2312	-2.08593	0.407667	-5.11676	3.10828e-07	1.69038e-05	Down
CA5A	9.99128	1.64673	0.870113	1.89254	0.0584184	0.183915	Not DEG
CA5B	18.1876	-0.77716	0.515974	-1.5062	0.132016	0.310503	Not DEG
CA8	1.81462	0.352789	0.966678	0.364949	0.715149	NA	Not DEG
CA9	2.75945	-0.890902	0.665258	-1.33918	0.180512	0.374104	Not DEG
CAAP1	34.6858	-0.0567415	0.209894	-0.270334	0.786903	0.889888	Not DEG
CAB39	436.581	0.589681	0.120316	4.90112	9.5293e-07	4.36182e-05	Up
CAB39L	831.407	0.256968	0.190878	1.34624	0.178225	0.37172	Not DEG
CABLES1	28.7017	0.824546	0.381725	2.16005	0.0307684	0.119894	Not DEG
CABLES2	27.7371	-0.166825	0.233245	-0.715236	0.474463	0.668829	Not DEG
CABP7	3.44109	0.960326	0.663034	1.44838	0.14751	0.331392	Not DEG
CABYR	28.6191	0.290126	0.276934	1.04764	0.294806	0.50693	Not DEG
CACHD1	65.9917	-0.0819637	0.249518	-0.328488	0.742542	0.859777	Not DEG
CACNA1A	32.4989	-2.03541	0.273796	-7.43403	1.05335e-13	3.25513e-11	Down
CACNA1C	893.897	-0.110607	0.113144	-0.977579	0.328282	0.54178	Not DEG
CACNA1D	76.8815	0.741325	0.406787	1.82239	0.068396	0.203342	Not DEG
CACNA1E	5.09537	0.335018	0.530635	0.631353	0.527809	0.714146	Not DEG
CACNA1F	1.26662	-0.377751	0.915412	-0.412657	0.679858	NA	Not DEG
CACNA1I	5.23351	-1.04607	0.597426	-1.75096	0.0799536	0.225186	Not DEG
CACNA1S	6.499	1.38753	0.54179	2.561	0.0104371	0.0574248	Not DEG
CACNA2D1	303.774	0.676679	0.235239	2.87656	0.0040204	0.0292702	Up
CACNA2D2	14.8737	-1.29794	0.429933	-3.01893	0.00253671	0.0213795	Down
CACNA2D3	10.7137	-0.745444	0.447481	-1.66587	0.0957403	0.25313	Not DEG
CACNA2D4	1.46509	-0.721313	0.842643	-0.856013	0.391991	NA	Not DEG
CACNB1	86.9867	0.0807689	0.17238	0.468552	0.63939	0.792597	Not DEG
CACNB2	279.896	-0.499507	0.187293	-2.66699	0.00765345	0.0459496	Not DEG
CACNB3	42.7021	-0.499696	0.206129	-2.42419	0.0153424	0.0745239	Not DEG
CACNG1	2.03584	0.334804	0.832762	0.402041	0.687654	NA	Not DEG
CACNG2	2.39942	0.409018	0.991721	0.412433	0.680022	0.819814	Not DEG
CACNG3	50.2305	-0.146247	0.175482	-0.833401	0.404618	0.613037	Not DEG
CACNG4	7.63439	-2.31228	0.452564	-5.10928	3.23387e-07	1.74645e-05	Down
CACNG5	2.0068	-0.757314	0.737841	-1.02639	0.304707	NA	Not DEG
CACNG6	2.03158	-1.23205	0.861317	-1.43043	0.152594	NA	Not DEG
CACNG7	7.41228	-0.678217	0.368848	-1.83874	0.0659528	0.198558	Not DEG
CACUL1	40.6006	0.266372	0.331511	0.803509	0.421681	0.627501	Not DEG
CACYBP	344.229	0.140504	0.120602	1.16502	0.244012	0.452816	Not DEG
CAD	140.027	-0.153642	0.145139	-1.05859	0.289787	0.5027	Not DEG
CADM1	38.2183	-0.402385	0.260029	-1.54746	0.121752	0.294455	Not DEG
CADM2	2.54455	-0.824752	0.716382	-1.15127	0.249619	0.458556	Not DEG
CADM3	78.1147	-0.977724	0.215723	-4.53231	5.83424e-06	0.00018923	Down
CADM4	58.5745	-0.789629	0.266137	-2.967	0.00300721	0.0240512	Down
CADPS2	25.0719	0.122443	0.245449	0.498851	0.617884	0.777861	Not DEG
CAGE1	39.9951	-0.43149	0.188277	-2.29178	0.0219183	0.0942929	Not DEG
CALB1	3.38404	0.154616	0.619371	0.249633	0.802871	0.899944	Not DEG
CALCOCO1	910.305	-0.00293568	0.130927	-0.0224222	0.982111	0.991413	Not DEG
CALCOCO2	1146.9	0.00962705	0.129968	0.0740724	0.940953	0.972781	Not DEG
CALCRL	73.9392	0.489676	0.210421	2.32713	0.0199586	0.0883563	Not DEG
CALD1	1607.75	0.348301	0.198006	1.75904	0.0785699	0.222585	Not DEG
CALHM2	59.4531	0.202181	0.371398	0.544377	0.586182	0.755564	Not DEG
CALHM3	1.87035	0.547199	0.878356	0.622981	0.533297	NA	Not DEG
CALM1	765.276	-0.209102	0.0799558	-2.61522	0.00891689	0.051187	Not DEG
CALM3	1145.04	0.18172	0.116447	1.56054	0.118632	0.289935	Not DEG
CALML4	54.8545	-0.136544	0.239749	-0.569531	0.568996	0.74331	Not DEG
CALN1	6.46684	-0.481532	0.459292	-1.04842	0.294444	0.506681	Not DEG
CALR	2650.39	0.0641073	0.189702	0.337936	0.735411	0.856276	Not DEG
CALR3	1.57665	0.765997	0.861313	0.889336	0.373823	NA	Not DEG
CALU	1853.77	0.95511	0.249076	3.83462	0.000125761	0.00225659	Up
CALY	2.31953	-1.26711	0.87569	-1.44698	0.147902	NA	Not DEG
CAMK1	303.112	1.15665	0.262956	4.39865	1.08924e-05	0.000312315	Up
CAMK1D	8.29624	-0.2261	0.478903	-0.472121	0.636841	0.790908	Not DEG
CAMK1G	14.2705	0.12224	0.30627	0.399126	0.6898	0.825697	Not DEG
CAMK2A	147.387	0.14541	0.152157	0.955659	0.339245	0.550642	Not DEG
CAMK2B	457.021	0.18227	0.125955	1.4471	0.147868	0.33186	Not DEG
CAMK2G	94.8856	-0.278496	0.159859	-1.74214	0.0814846	0.227947	Not DEG
CAMK4	7.04973	-0.792195	0.525802	-1.50664	0.131903	0.310302	Not DEG
CAMKK1	19.1775	-0.916276	0.354794	-2.58256	0.00980701	0.0549361	Not DEG
CAMKK2	178.565	0.418675	0.122181	3.42669	0.000610986	0.00755594	Not DEG
CAMKMT	14.0694	-0.345594	0.285856	-1.20898	0.226671	0.432838	Not DEG
CAMKV	4.34582	-0.96125	0.494899	-1.94231	0.0520992	0.170071	Not DEG
CAMLG	141.629	0.214593	0.14112	1.52064	0.12835	0.304263	Not DEG
CAMSAP2	195.702	0.0367703	0.125811	0.292266	0.770083	0.879052	Not DEG
CAMSAP3	22.4386	-0.155312	0.250795	-0.619278	0.535733	0.720681	Not DEG
CAMTA1	81.1332	-0.781012	0.23596	-3.30993	0.000933177	0.0104548	Down
CAMTA2	460.787	0.116298	0.0806498	1.44201	0.1493	0.333732	Not DEG
CAND1	275.84	0.355277	0.115422	3.07807	0.00208344	0.0184352	Not DEG
CAND2	217.869	0.214321	0.148903	1.43933	0.150058	0.334884	Not DEG
CANT1	82.1943	0.116099	0.131437	0.88331	0.377069	0.587673	Not DEG
CANX	2710.72	0.572323	0.132291	4.32624	1.5168e-05	0.000410614	Not DEG
CAP1	265.554	-0.300272	0.0948008	-3.1674	0.0015381	0.0149575	Not DEG
CAP2	1227.5	0.614895	0.137816	4.46171	8.13077e-06	0.000253348	Up
CAPG	19.8037	-0.461441	0.26815	-1.72083	0.0852816	0.234493	Not DEG
CAPN1	854.806	-0.237207	0.0920437	-2.57711	0.00996312	0.0555031	Not DEG
CAPN13	1.96049	0.862566	0.986174	0.874659	0.38176	NA	Not DEG
CAPN15	59.3273	0.0893783	0.293228	0.304808	0.760512	0.873226	Not DEG
CAPN2	1018.6	0.218513	0.0713235	3.06369	0.00218627	0.0191063	Not DEG
CAPN5	134.212	-1.03561	0.162822	-6.36039	2.0124e-10	3.15802e-08	Down
CAPN6	46.4764	-0.601974	0.378617	-1.58993	0.111851	0.278438	Not DEG
CAPN7	318.105	-0.328481	0.104524	-3.14265	0.00167428	0.0159336	Not DEG
CAPN8	3.19291	0.734765	0.804285	0.913562	0.360947	0.571606	Not DEG
CAPNS1	1064.36	-0.240703	0.0809826	-2.97229	0.0029559	0.0237327	Not DEG
CAPRIN1	1049.8	0.420429	0.123323	3.40918	0.000651584	0.00792227	Not DEG
CAPRIN2	310.397	0.332057	0.118585	2.80015	0.00510784	0.0348618	Not DEG
CAPS2	3.15529	0.0160132	0.643384	0.024889	0.980144	0.990407	Not DEG
CAPZB	550.976	-0.0221115	0.0756376	-0.292335	0.770031	0.879052	Not DEG
CARD10	160.912	-0.924396	0.215933	-4.28094	1.86108e-05	0.000486022	Down
CARD11	108.597	-0.885042	0.347159	-2.54939	0.0107913	0.0587056	Not DEG
CARD14	24.4692	0.200364	0.300734	0.666249	0.505252	0.695315	Not DEG
CARD6	40.6035	-0.181254	0.207018	-0.875546	0.381277	0.591508	Not DEG
CARD9	30.4654	-1.25321	0.324795	-3.85848	0.000114095	0.00208424	Down
CARF	31.7915	-0.0826603	0.206119	-0.401032	0.688397	0.824957	Not DEG
CARHSP1	42.8055	-0.634089	0.218652	-2.89999	0.00373175	0.0278069	Down
CARM1	294.895	-0.126502	0.0991573	-1.27577	0.202038	0.40216	Not DEG
CARMIL1	95.0463	0.048334	0.315779	0.153063	0.878349	0.941572	Not DEG
CARMIL2	16.0768	-1.06251	0.321431	-3.30556	0.000947883	0.0105769	Down
CARMIL3	6.11757	-1.34657	0.518623	-2.59643	0.00941972	0.053412	Not DEG
CARNMT1	161.481	0.177916	0.216484	0.821842	0.411167	0.618106	Not DEG
CARS2	174.384	-0.360157	0.191234	-1.88333	0.0596555	0.186528	Not DEG
CASC1	38.1048	0.13499	0.193504	0.697607	0.485423	0.678165	Not DEG
CASC3	250.209	0.0175333	0.106737	0.164267	0.869521	0.936984	Not DEG
CASC4	291.546	0.087928	0.151616	0.579939	0.561956	0.7393	Not DEG
CASD1	244.353	0.476782	0.154404	3.08789	0.00201584	0.0180275	Not DEG
CASK	107.508	0.250066	0.254606	0.982169	0.326017	0.539371	Not DEG
CASKIN2	372.349	-0.171669	0.157415	-1.09055	0.27547	0.488244	Not DEG
CASP2	48.7334	0.571331	0.199002	2.87098	0.00409198	0.0296183	Not DEG
CASP3	63.2454	0.408299	0.302314	1.35058	0.17683	0.369711	Not DEG
CASP6	78.6861	-0.067055	0.140209	-0.478252	0.632471	0.788448	Not DEG
CASP7	78.0101	0.160848	0.171578	0.937467	0.348518	0.560218	Not DEG
CASP8	56.9946	-0.154758	0.187871	-0.823748	0.410083	0.617094	Not DEG
CASP8AP2	111.514	0.0251213	0.198417	0.126608	0.89925	0.952777	Not DEG
CASP9	44.9604	0.921887	0.248888	3.70402	0.000212206	0.00340652	Up
CASQ1	69.9908	-0.0236233	0.30846	-0.0765847	0.938954	0.972514	Not DEG
CASQ2	6735.42	-0.0336357	0.104233	-0.322697	0.746925	0.86297	Not DEG
CASS4	46.8484	1.4976	0.271342	5.51924	3.40477e-08	2.49198e-06	Up
CAST	11047.8	0.204961	0.123106	1.66491	0.0959304	0.2533	Not DEG
CASTOR1	69.4486	-0.533193	0.16371	-3.25694	0.00112621	0.0120125	Not DEG
CASZ1	202.908	0.456835	0.150372	3.03804	0.00238125	0.0204251	Not DEG
CAT	901.782	0.53267	0.122753	4.33937	1.42892e-05	0.000394459	Not DEG
CATSPER1	5.47023	-0.364238	0.472876	-0.770261	0.441145	0.644568	Not DEG
CATSPER2	24.9094	-0.234182	0.256771	-0.912027	0.361754	0.572071	Not DEG
CATSPER3	9.33214	-0.389751	0.389675	-1.0002	0.317216	0.53108	Not DEG
CATSPER4	4.53747	-0.652008	0.560291	-1.1637	0.244547	0.453274	Not DEG
CATSPERB	22.3417	-0.630212	0.279674	-2.25338	0.0242352	0.101144	Not DEG
CATSPERE	22.6193	-0.796525	0.616962	-1.29104	0.196689	0.39548	Not DEG
CATSPERG	5.02118	-1.16979	0.550397	-2.12535	0.0335572	0.126722	Not DEG
CAV1	1257.75	0.197741	0.133569	1.48044	0.138755	0.319851	Not DEG
CAV2	280.314	-0.136086	0.165635	-0.8216	0.411304	0.618106	Not DEG
CAV3	389.271	0.135419	0.162571	0.832987	0.404852	0.613037	Not DEG
CAVIN1	1488.31	-0.0115601	0.103969	-0.111188	0.911467	0.959529	Not DEG
CAVIN2	1215.08	0.615775	0.257116	2.39493	0.0166235	0.0785958	Not DEG
CAVIN4	2.75567	-0.099326	0.723396	-0.137305	0.89079	0.948937	Not DEG
CBFA2T3	152.515	-0.557703	0.268678	-2.07573	0.0379192	0.137725	Not DEG
CBFB	91.938	0.566017	0.229403	2.46735	0.0136117	0.06902	Not DEG
CBL	49.9537	0.0746297	0.275846	0.270548	0.786739	0.889888	Not DEG
CBLB	35.1668	0.604989	0.235072	2.57364	0.0100636	0.0558949	Not DEG
CBLC	3.00469	-1.06892	0.615609	-1.73636	0.0825011	0.229743	Not DEG
CBLN3	7.00095	-0.215946	0.469127	-0.460314	0.645291	0.796059	Not DEG
CBR3	23.5403	-0.559737	0.343218	-1.63085	0.102922	0.263712	Not DEG
CBR4	91.435	0.259117	0.17106	1.51477	0.12983	0.306527	Not DEG
CBX2	19.0289	-0.518695	0.281921	-1.83986	0.0657895	0.198349	Not DEG
CBX4	36.9185	0.546467	0.242515	2.25333	0.0242381	0.101144	Not DEG
CBX5	78.0846	0.206125	0.163162	1.26331	0.206476	0.407495	Not DEG
CBX7	61.5602	0.0214822	0.159764	0.134462	0.893037	0.95011	Not DEG
CBX8	14.8406	0.564395	0.337099	1.67427	0.0940772	0.250455	Not DEG
CBY1	131.576	-0.202952	0.172337	-1.17765	0.238938	0.446753	Not DEG
CC2D1A	321.937	0.0799164	0.139991	0.570867	0.56809	0.743005	Not DEG
CC2D1B	194.109	0.305031	0.106654	2.86	0.00423645	0.0304068	Not DEG
CC2D2A	107.655	-0.0944232	0.259754	-0.363511	0.716224	0.842816	Not DEG
CCAR1	372.725	0.26538	0.138775	1.91231	0.0558366	0.178041	Not DEG
CCAR2	649.297	-0.141283	0.103969	-1.35889	0.174181	0.366238	Not DEG
CCBE1	16.4817	0.0957548	0.567875	0.16862	0.866096	0.935561	Not DEG
CCDC102A	46.4305	-0.237606	0.248807	-0.954981	0.339587	0.550796	Not DEG
CCDC103	2.04032	-0.176349	0.706659	-0.249554	0.802932	NA	Not DEG
CCDC107	137.975	-0.511388	0.267834	-1.90935	0.0562168	0.178894	Not DEG
CCDC112	237.281	-0.00582678	0.217204	-0.0268263	0.978598	0.989899	Not DEG
CCDC113	1.59679	-0.91215	0.88641	-1.02904	0.303461	NA	Not DEG
CCDC117	58.4907	0.188549	0.187252	1.00692	0.313972	0.528033	Not DEG
CCDC12	102.91	0.0511655	0.138796	0.368639	0.712397	0.839912	Not DEG
CCDC120	18.432	-0.0892589	0.266491	-0.334942	0.737669	0.857531	Not DEG
CCDC122	3.17945	-0.047451	0.679601	-0.0698218	0.944336	0.975165	Not DEG
CCDC125	26.67	-0.21549	0.20695	-1.04127	0.297752	0.509849	Not DEG
CCDC126	27.893	0.0260481	0.249304	0.104484	0.916786	0.961877	Not DEG
CCDC130	56.7098	0.0803321	0.271353	0.296043	0.767197	0.87703	Not DEG
CCDC134	55.2856	0.248473	0.265216	0.93687	0.348825	0.560549	Not DEG
CCDC136	45.4324	-0.447721	0.191317	-2.3402	0.0192733	0.0863206	Not DEG
CCDC137	42.51	0.0259286	0.179373	0.144552	0.885065	0.944856	Not DEG
CCDC138	116.654	-0.255287	0.204712	-1.24706	0.212377	0.414945	Not DEG
CCDC14	21.5459	-0.0741414	0.251888	-0.294342	0.768496	0.877865	Not DEG
CCDC142	30.7032	-0.00912328	0.226219	-0.0403295	0.96783	0.9852	Not DEG
CCDC146	65.7956	-1.33486	0.233664	-5.71273	1.11178e-08	9.51427e-07	Down
CCDC148	6.38964	0.394008	0.442365	0.890685	0.373098	0.583868	Not DEG
CCDC149	171.069	0.809849	0.232532	3.48274	0.000496318	0.00645039	Up
CCDC15	44.9823	0.300604	0.197357	1.52315	0.127722	0.30303	Not DEG
CCDC150	32.6252	-0.299203	0.280897	-1.06517	0.286798	0.499838	Not DEG
CCDC151	4.84474	0.322883	0.57256	0.563929	0.572803	0.746012	Not DEG
CCDC152	6.8048	0.377582	0.540755	0.69825	0.485021	0.677799	Not DEG
CCDC153	3.19149	-1.70661	0.607109	-2.81105	0.004938	0.0339735	Down
CCDC154	11.9361	-0.707331	0.413315	-1.71136	0.0870148	0.237429	Not DEG
CCDC155	5.44394	-0.974218	0.485827	-2.00528	0.0449333	0.154047	Not DEG
CCDC157	13.0663	0.0569541	0.363311	0.156764	0.875431	0.940336	Not DEG
CCDC158	122.651	0.223455	0.264461	0.844945	0.398142	0.607078	Not DEG
CCDC159	6.33559	-0.613418	0.44362	-1.38276	0.166739	0.357034	Not DEG
CCDC160	8.85992	1.36949	0.458045	2.98986	0.00279106	0.0228145	Up
CCDC167	153.189	-0.157835	0.239633	-0.658654	0.510118	0.69933	Not DEG
CCDC17	60.8467	-0.606333	0.229868	-2.63774	0.0083461	0.0490493	Down
CCDC170	24.3223	-0.0993648	0.262133	-0.379063	0.704641	0.835016	Not DEG
CCDC171	32.7458	-0.390793	0.230644	-1.69435	0.0901981	0.24311	Not DEG
CCDC173	6.54437	0.0336799	0.473539	0.0711237	0.943299	0.974573	Not DEG
CCDC174	120.472	-0.160617	0.110247	-1.45688	0.145149	0.327674	Not DEG
CCDC178	3.43151	-0.110495	0.569805	-0.193918	0.84624	0.925347	Not DEG
CCDC18	18.8589	0.173579	0.289104	0.600405	0.548236	0.728551	Not DEG
CCDC180	1.42414	0.103946	1.02902	0.101015	0.919539	NA	Not DEG
CCDC181	11.5275	0.077527	0.354109	0.218935	0.826701	0.916291	Not DEG
CCDC183	7.24944	-0.695865	0.509723	-1.36518	0.172196	0.363875	Not DEG
CCDC184	1.97332	-0.226057	0.787392	-0.287096	0.774039	NA	Not DEG
CCDC186	191.877	0.439842	0.184776	2.3804	0.0172936	0.0803641	Not DEG
CCDC189	5.33004	-0.452113	0.468259	-0.965518	0.334285	0.54666	Not DEG
CCDC190	48.1289	-1.03384	0.228455	-4.52536	6.02916e-06	0.000193298	Down
CCDC191	21.5992	0.635894	0.313522	2.02823	0.0425371	0.148295	Not DEG
CCDC192	12.4971	0.362549	0.352262	1.0292	0.303384	0.515582	Not DEG
CCDC197	58.9931	-0.190161	0.354936	-0.535761	0.592124	0.759527	Not DEG
CCDC22	122.229	0.0356123	0.25045	0.142193	0.886927	0.946028	Not DEG
CCDC28A	61.23	-0.0173154	0.153978	-0.112454	0.910464	0.959334	Not DEG
CCDC3	13.2456	0.247449	0.315865	0.783402	0.433391	0.637583	Not DEG
CCDC30	17.1827	0.228393	0.302045	0.756154	0.449557	0.650705	Not DEG
CCDC32	77.4729	-0.0352489	0.16634	-0.211909	0.832178	0.918268	Not DEG
CCDC33	3.21024	0.404122	0.697494	0.57939	0.562326	0.7393	Not DEG
CCDC34	46.9142	0.245934	0.196382	1.25232	0.210452	0.412343	Not DEG
CCDC36	82.4288	0.173004	0.154686	1.11842	0.263386	0.47394	Not DEG
CCDC38	37.6308	-0.775844	0.200345	-3.87254	0.000107709	0.00197733	Down
CCDC39	3.44622	-0.429796	0.595336	-0.721939	0.470332	0.665293	Not DEG
CCDC40	57.1651	1.59589	0.262616	6.07689	1.22538e-09	1.42004e-07	Up
CCDC43	91.6969	0.100698	0.155443	0.64781	0.517108	0.705173	Not DEG
CCDC47	406.852	0.281823	0.0980278	2.87493	0.00404115	0.0293425	Not DEG
CCDC50	54.4421	0.622726	0.185044	3.36529	0.000764634	0.0089637	Up
CCDC58	79.5607	-0.14007	0.150377	-0.931461	0.351615	0.56308	Not DEG
CCDC59	113.34	-0.112599	0.19783	-0.569172	0.56924	0.74346	Not DEG
CCDC6	159.912	0.00594128	0.110151	0.0539376	0.956985	0.981353	Not DEG
CCDC60	3.41112	1.11931	0.829032	1.35014	0.176969	0.369794	Not DEG
CCDC61	44.6644	-0.221704	0.242037	-0.915993	0.35967	0.570803	Not DEG
CCDC62	81.7608	0.602119	0.143417	4.19837	2.68842e-05	0.000648779	Up
CCDC63	606.227	0.781695	0.655036	1.19336	0.232727	0.439201	Not DEG
CCDC66	178.184	0.0656921	0.114263	0.57492	0.565345	0.74107	Not DEG
CCDC68	30.559	-0.756217	0.373521	-2.02457	0.042912	0.149148	Not DEG
CCDC69	224.709	-0.181461	0.176626	-1.02737	0.304245	0.516346	Not DEG
CCDC71	137.253	-0.326156	0.163229	-1.99815	0.0457004	0.155956	Not DEG
CCDC73	26.0729	-0.879657	0.329466	-2.66995	0.00758624	0.0456693	Down
CCDC77	52.9303	-0.0894644	0.171971	-0.520228	0.602905	0.767073	Not DEG
CCDC8	122.81	0.0353968	0.17638	0.200685	0.840945	0.922908	Not DEG
CCDC80	1119.99	-0.42682	0.14149	-3.01661	0.00255616	0.0215271	Not DEG
CCDC81	4.19607	0.681717	0.666295	1.02315	0.306239	0.518555	Not DEG
CCDC82	83.4728	-0.121796	0.17128	-0.711094	0.477026	0.670827	Not DEG
CCDC83	3.10257	1.48085	0.745142	1.98734	0.0468845	0.158794	Not DEG
CCDC84	42.6682	-0.322146	0.190194	-1.69377	0.0903088	0.243265	Not DEG
CCDC85A	61.0648	-1.01217	0.227535	-4.44839	8.65144e-06	0.000261541	Down
CCDC85C	21.6539	0.448034	0.321834	1.39213	0.163883	0.353745	Not DEG
CCDC88A	103.047	0.400829	0.232332	1.72524	0.084484	0.233106	Not DEG
CCDC88B	6.78314	-0.16733	0.475867	-0.351632	0.725115	0.848969	Not DEG
CCDC88C	48.3716	-0.755459	0.27281	-2.76918	0.00561975	0.0370817	Down
CCDC89	33.6023	0.261161	0.242493	1.07699	0.281486	0.493912	Not DEG
CCDC9	99.1518	-0.314008	0.193635	-1.62165	0.104879	0.267119	Not DEG
CCDC90B	108.25	0.0506606	0.158338	0.319951	0.749005	0.864566	Not DEG
CCDC91	92.6947	0.222165	0.17319	1.28279	0.199567	0.399604	Not DEG
CCDC92	47.714	0.0356145	0.181324	0.196413	0.844287	0.924569	Not DEG
CCDC93	636.053	-0.146881	0.184432	-0.796397	0.425801	0.630638	Not DEG
CCDC97	91.1052	0.245765	0.140774	1.74581	0.0808438	0.226675	Not DEG
CCDC9B	677.894	0.0302282	0.163428	0.184963	0.853258	0.928724	Not DEG
CCER2	6.70482	-1.18315	0.516644	-2.29007	0.0220174	0.0945361	Not DEG
CCHCR1	48.7013	-0.261163	0.242497	-1.07697	0.281492	0.493912	Not DEG
CCIN	3.25326	-0.56532	0.540715	-1.04551	0.295789	0.507974	Not DEG
CCK	1.99129	-0.197082	0.988743	-0.199326	0.842008	NA	Not DEG
CCL14	187.172	-0.683897	0.19085	-3.58342	0.000339125	0.00477565	Down
CCL16	5.51063	-2.01686	0.845438	-2.38558	0.0170522	0.0797784	Not DEG
CCL19	5.10838	0.174504	0.64804	0.26928	0.787714	0.890555	Not DEG
CCL2	9.41053	0.412521	0.498403	0.827686	0.407848	0.615378	Not DEG
CCL21	2.5118	-0.493703	1.00461	-0.491439	0.623116	0.781353	Not DEG
CCL24	4.35103	-1.83799	0.550131	-3.34101	0.000834749	0.0096234	Down
CCL25	5.87269	-1.04128	0.451762	-2.30494	0.0211701	0.0918911	Not DEG
CCL28	1.56014	-0.650556	0.839584	-0.774856	0.438425	NA	Not DEG
CCL5	9.34611	-0.40379	0.428963	-0.941317	0.346542	0.558009	Not DEG
CCL8	7.74626	-0.923754	0.473557	-1.95067	0.0510962	0.168129	Not DEG
CCM2	185.99	0.0458051	0.14635	0.312983	0.754293	0.869099	Not DEG
CCN1	247.65	-0.792153	0.585554	-1.35283	0.176111	0.368763	Not DEG
CCN2	1577.92	0.390764	0.6517	0.599606	0.548769	0.729049	Not DEG
CCN3	307.649	0.208782	0.161885	1.2897	0.197156	0.396056	Not DEG
CCN5	97.7327	1.76383	0.372695	4.73263	2.21626e-06	8.62095e-05	Up
CCN6	2.39062	0.255015	0.763419	0.334043	0.738347	0.857781	Not DEG
CCNA1	2.49839	-0.59731	0.669663	-0.891956	0.372417	0.58313	Not DEG
CCNA2	5.52688	0.0823976	0.54397	0.151475	0.879601	0.942279	Not DEG
CCNB1IP1	4.25146	-0.0855188	0.583122	-0.146657	0.883403	0.943919	Not DEG
CCNB2	4.52298	-0.415222	0.484033	-0.857839	0.390982	0.601281	Not DEG
CCNC	76.5022	-0.210951	0.144149	-1.46342	0.143352	0.3256	Not DEG
CCND2	509.058	2.28419	0.159922	14.2831	2.78756e-46	1.55058e-42	Up
CCND3	162.539	-0.470187	0.122695	-3.83215	0.00012703	0.00227448	Not DEG
CCNDBP1	282.051	0.33795	0.118356	2.85538	0.0042986	0.0306944	Not DEG
CCNE1	21.6401	0.875462	0.297744	2.94032	0.00327876	0.0255551	Up
CCNE2	11.5334	-0.115127	0.336415	-0.342218	0.732187	0.853924	Not DEG
CCNF	11.4256	0.276181	0.330156	0.836515	0.402866	0.611694	Not DEG
CCNG1	7080.06	0.205763	0.125486	1.63973	0.101062	0.261042	Not DEG
CCNG2	121.205	0.852942	0.219706	3.8822	0.000103516	0.00191616	Up
CCNH	132.123	-0.228845	0.122182	-1.87299	0.0610697	0.189324	Not DEG
CCNI	1065.1	0.00358787	0.100771	0.0356041	0.971598	0.986405	Not DEG
CCNI2	61.2229	-0.482707	0.195049	-2.4748	0.013331	0.0679683	Not DEG
CCNJ	15.3435	0.292228	0.295631	0.988487	0.322914	0.536342	Not DEG
CCNJL	2.60902	0.59884	0.861709	0.694944	0.48709	0.679654	Not DEG
CCNK	107.317	-0.211289	0.117563	-1.79724	0.0722981	0.210885	Not DEG
CCNL1	219.376	-0.4764	0.170337	-2.7968	0.00516112	0.0351177	Not DEG
CCNL2	469.046	-0.365681	0.138811	-2.63439	0.00842898	0.0493539	Not DEG
CCNO	2.69451	-0.619311	0.673974	-0.918894	0.358151	0.569041	Not DEG
CCNQ	89.2699	-0.148312	0.175076	-0.847129	0.396923	0.60661	Not DEG
CCNT1	68.6986	0.315324	0.20365	1.54836	0.121536	0.294123	Not DEG
CCNT2	154.72	0.168134	0.152472	1.10272	0.270148	0.481196	Not DEG
CCNY	1015.38	0.989639	0.155878	6.34882	2.1698e-10	3.26203e-08	Up
CCNYL1	111.174	0.159164	0.149244	1.06647	0.28621	0.499544	Not DEG
CCP110	48.6382	-0.032796	0.234622	-0.139782	0.888832	0.947242	Not DEG
CCPG1	1171.72	0.502406	0.137757	3.64705	0.000265272	0.00394539	Not DEG
CCR1	3.55549	-0.594231	0.592986	-1.0021	0.316295	0.530017	Not DEG
CCR10	2.03449	-0.0239101	0.784071	-0.0304947	0.975672	NA	Not DEG
CCR2	2.62571	-0.0789549	0.716211	-0.11024	0.912219	0.960107	Not DEG
CCR3	2.41535	-0.317523	0.817431	-0.38844	0.69769	0.830673	Not DEG
CCR4	2.17438	0.233581	0.840245	0.277991	0.781019	NA	Not DEG
CCR5	3.59918	0.744918	0.719441	1.03541	0.300476	0.512699	Not DEG
CCR6	2.32397	-0.407058	0.730679	-0.557096	0.577462	NA	Not DEG
CCR7	1.77303	-0.42425	0.886046	-0.478813	0.632072	NA	Not DEG
CCR8	1.79395	-0.644708	0.784278	-0.822041	0.411054	NA	Not DEG
CCR9	2.38677	0.307697	0.749578	0.410494	0.681444	0.820284	Not DEG
CCRL2	51.4129	-0.430203	0.237505	-1.81134	0.0700876	0.206878	Not DEG
CCS	241.498	-0.361697	0.209616	-1.72552	0.0844333	0.233024	Not DEG
CCSER1	20.1656	-0.185925	0.33708	-0.551575	0.581239	0.752156	Not DEG
CCSER2	357.541	0.604478	0.0965446	6.26113	3.82206e-10	5.45134e-08	Up
CCT3	1532.1	0.247996	0.137565	1.80276	0.0714265	0.209276	Not DEG
CCT5	286.683	0.288612	0.11295	2.55522	0.010612	0.05798	Not DEG
CCT6B	5.51516	0.20373	0.490396	0.415441	0.677819	0.818667	Not DEG
CCT7	1462.5	0.0653405	0.132798	0.492028	0.6227	0.781007	Not DEG
CCT8	1302.4	0.144839	0.117164	1.23621	0.21638	0.420109	Not DEG
CD101	17.9731	1.2722	0.561258	2.26669	0.0234093	0.0989844	Not DEG
CD109	172.899	0.448929	0.226215	1.98453	0.0471972	0.159402	Not DEG
CD14	53.7157	-0.81142	0.219872	-3.69042	0.000223884	0.00354298	Down
CD163	119.148	-1.05281	0.263415	-3.99678	6.42105e-05	0.00132531	Down
CD164	1986.07	0.183472	0.102781	1.78509	0.0742474	0.214379	Not DEG
CD180	2.92917	-1.14732	0.719848	-1.59383	0.110973	0.276749	Not DEG
CD19	12.9549	-0.0468794	0.313777	-0.149404	0.881235	0.942957	Not DEG
CD1E	7.90151	-0.21941	0.446963	-0.49089	0.623504	0.781664	Not DEG
CD2	18.1189	0.182667	0.424375	0.430438	0.666877	0.811377	Not DEG
CD200	30.2058	0.00751304	0.290534	0.0258594	0.979369	0.990308	Not DEG
CD22	6.46678	-1.49288	0.566597	-2.63482	0.00841822	0.0493169	Down
CD226	3.97783	-0.173089	0.622368	-0.278114	0.780925	0.8864	Not DEG
CD244	12.2225	-1.01434	0.548115	-1.8506	0.064227	0.195707	Not DEG
CD247	7.191	-0.590487	0.404722	-1.45899	0.144567	0.327075	Not DEG
CD248	21.4598	-0.655955	0.392849	-1.66974	0.0949713	0.252101	Not DEG
CD27	2.68254	0.204396	0.638114	0.320312	0.748732	0.864339	Not DEG
CD274	12.7565	0.104022	0.384678	0.270414	0.786842	0.889888	Not DEG
CD276	73.1523	0.148423	0.154378	0.961426	0.336338	0.548518	Not DEG
CD2AP	449.5	-0.429381	0.115159	-3.7286	0.000192548	0.00314091	Not DEG
CD2BP2	215.548	0.0108845	0.186614	0.0583262	0.953489	0.98001	Not DEG
CD34	474.67	-0.704981	0.153158	-4.60298	4.16493e-06	0.000144263	Down
CD37	14.7863	-0.999658	0.312739	-3.19646	0.00139124	0.0139689	Down
CD3D	4.23789	0.167777	0.620743	0.270285	0.786941	0.889888	Not DEG
CD3E	10.5757	-0.22022	0.361677	-0.608887	0.5426	0.724399	Not DEG
CD3EAP	126.752	-0.739424	0.245943	-3.00648	0.00264291	0.0219913	Down
CD3G	6.53693	-0.983959	0.517811	-1.90023	0.0574032	0.181786	Not DEG
CD4	7.04942	-0.094246	0.498872	-0.188918	0.850157	0.927364	Not DEG
CD40	14.1337	-0.857396	0.359721	-2.38351	0.0171486	0.0799713	Not DEG
CD40LG	2.28829	-1.34572	0.805518	-1.67063	0.0947952	NA	Not DEG
CD44	114.667	0.139562	0.251624	0.554646	0.579137	0.750678	Not DEG
CD47	248.456	0.489083	0.163745	2.98686	0.00281856	0.0229784	Not DEG
CD5	5.27069	0.240243	0.491704	0.488593	0.62513	0.782534	Not DEG
CD52	6.30028	-0.47097	0.40719	-1.15663	0.247422	0.455648	Not DEG
CD53	24.3412	-0.984038	0.299941	-3.28077	0.00103522	0.0112917	Down
CD6	11.3299	-0.0972596	0.362508	-0.268297	0.788471	0.890574	Not DEG
CD68	49.8682	-0.955587	0.225803	-4.23195	2.31678e-05	0.000579273	Down
CD69	2.22339	-0.30326	0.730941	-0.41489	0.678222	NA	Not DEG
CD72	27.7702	-0.548907	0.273248	-2.00883	0.0445556	0.153312	Not DEG
CD74	296.248	-1.07798	0.399881	-2.69576	0.00702281	0.0432377	Down
CD79A	4.90126	-0.251043	0.583616	-0.430152	0.667085	0.811377	Not DEG
CD79B	1.76997	-0.732866	0.784762	-0.933871	0.350371	NA	Not DEG
CD80	2.46008	0.609565	0.746892	0.816135	0.414423	0.620352	Not DEG
CD82	462.898	-0.811232	0.183574	-4.4191	9.91144e-06	0.000291706	Down
CD83	2.22417	0.374725	0.737405	0.508167	0.611336	NA	Not DEG
CD84	4.86352	-0.108533	0.536977	-0.202119	0.839824	0.922041	Not DEG
CD86	9.14918	-0.18741	0.421529	-0.444596	0.656612	0.804085	Not DEG
CD8A	3.1399	-0.502024	0.7149	-0.70223	0.482536	0.675416	Not DEG
CD9	377.354	-0.362578	0.158278	-2.29077	0.0219768	0.0944349	Not DEG
CD93	348.099	-0.679798	0.197349	-3.44464	0.000571813	0.00722889	Down
CD96	5.48318	-0.529022	0.539195	-0.981133	0.326527	0.539764	Not DEG
CD99	479.633	-0.48249	0.119437	-4.03971	5.35175e-05	0.00115161	Not DEG
CD99L2	83.2202	0.409869	0.219889	1.86398	0.0623244	0.19182	Not DEG
CDADC1	205.749	0.192535	0.197188	0.976404	0.328864	0.542294	Not DEG
CDAN1	64.0376	-0.123024	0.198748	-0.618993	0.535921	0.720759	Not DEG
CDC123	311.451	-0.161571	0.137498	-1.17507	0.239965	0.44779	Not DEG
CDC14A	11.8986	-0.589103	0.367138	-1.60458	0.108585	0.272935	Not DEG
CDC16	167.392	-0.282051	0.105026	-2.68553	0.00724147	0.0441432	Not DEG
CDC20	3.72524	-0.990768	0.595533	-1.66367	0.0961793	0.253553	Not DEG
CDC20B	60.2472	-0.138247	0.20704	-0.667728	0.504307	0.694529	Not DEG
CDC23	298.117	0.217641	0.104802	2.07669	0.0378299	0.137556	Not DEG
CDC25A	5.70196	1.00567	0.524488	1.91744	0.0551823	0.177148	Not DEG
CDC25B	71.322	0.19075	0.267139	0.714046	0.475199	0.669334	Not DEG
CDC25C	2.21995	-1.01624	0.796915	-1.27521	0.202234	NA	Not DEG
CDC27	143.299	0.687203	0.216423	3.17527	0.00149697	0.0146988	Up
CDC34	258.501	-0.0816764	0.166886	-0.489415	0.624548	0.782267	Not DEG
CDC37	750.335	-0.0343268	0.167296	-0.205186	0.837427	0.921228	Not DEG
CDC40	139.556	0.315104	0.149752	2.10417	0.0353633	0.131008	Not DEG
CDC42	296.287	0.136734	0.121461	1.12575	0.260271	0.47051	Not DEG
CDC42BPA	336.584	0.157394	0.166311	0.946386	0.343952	0.555195	Not DEG
CDC42BPB	919.515	-0.186477	0.101101	-1.84447	0.0651144	0.197491	Not DEG
CDC42BPG	9.20509	-0.363507	0.409625	-0.887416	0.374855	0.585663	Not DEG
CDC42EP1	292.161	-0.441402	0.22427	-1.96817	0.0490489	0.163448	Not DEG
CDC42EP3	103.744	0.479569	0.184783	2.5953	0.00945078	0.0534519	Not DEG
CDC42EP4	89.5331	-0.175743	0.251278	-0.699396	0.484305	0.677211	Not DEG
CDC42SE1	102.969	0.286001	0.13534	2.1132	0.0345836	0.129506	Not DEG
CDC42SE2	26.8981	-0.0916805	0.212189	-0.432069	0.665691	0.810974	Not DEG
CDC5L	571.95	0.496316	0.0768842	6.45537	1.07956e-10	1.8477e-08	Not DEG
CDC6	1.90216	-0.244209	0.778973	-0.313502	0.753899	NA	Not DEG
CDC7	94.1287	0.482313	0.166939	2.88917	0.00386265	0.0284579	Not DEG
CDC73	528.621	0.257784	0.143707	1.79381	0.0728439	0.211912	Not DEG
CDCA2	2.13935	-0.763684	0.719475	-1.06145	0.288488	NA	Not DEG
CDCA3	4.04396	0.603042	0.623554	0.967104	0.333492	0.546326	Not DEG
CDCA7	15.803	-0.667414	0.372618	-1.79115	0.0732693	0.212714	Not DEG
CDCA7L	136.531	-0.225715	0.256384	-0.88038	0.378654	0.588999	Not DEG
CDCP1	2.24495	0.640278	0.784657	0.815997	0.414502	NA	Not DEG
CDH10	1.9768	0.222863	0.858758	0.259518	0.795236	NA	Not DEG
CDH11	77.0479	1.61249	0.309709	5.20647	1.92465e-07	1.12103e-05	Up
CDH12	2.38487	1.49172	0.97177	1.53505	0.12477	0.299009	Not DEG
CDH13	4005.54	0.269625	0.200518	1.34464	0.178741	0.372167	Not DEG
CDH15	3.10775	0.684319	0.632256	1.08235	0.279099	0.491501	Not DEG
CDH16	30.4797	0.519886	0.293233	1.77294	0.0762381	0.217977	Not DEG
CDH17	1.91843	0.307055	0.823232	0.372987	0.709158	NA	Not DEG
CDH18	3.92005	-0.243155	0.577775	-0.420848	0.673866	0.816196	Not DEG
CDH19	39.1716	-1.31958	0.245824	-5.36798	7.96242e-08	5.2107e-06	Down
CDH2	3993.49	0.376537	0.133773	2.81474	0.00488171	0.0336948	Not DEG
CDH20	1.91661	-0.274448	0.822986	-0.333478	0.738773	NA	Not DEG
CDH23	260.22	-0.521609	0.141148	-3.69549	0.000219466	0.00348297	Not DEG
CDH24	37.9986	-0.261646	0.217129	-1.20502	0.228194	0.43433	Not DEG
CDH26	1.9617	-0.259968	0.833797	-0.311787	0.755202	NA	Not DEG
CDH3	13.7851	-1.21502	0.310824	-3.90905	9.26609e-05	0.00176516	Down
CDH4	4.25987	-0.518145	0.520651	-0.995187	0.319645	0.533622	Not DEG
CDH5	730.251	-0.702744	0.10609	-6.62406	3.49469e-11	6.58956e-09	Down
CDH6	3.92317	-1.20907	0.524322	-2.30597	0.0211121	0.0917468	Not DEG
CDH7	9.80608	0.188833	0.684504	0.275868	0.78265	0.887652	Not DEG
CDH8	67.1921	-0.597376	0.197052	-3.03157	0.00243287	0.02074	Down
CDHR1	7.00242	-1.2832	0.705387	-1.81915	0.0688893	0.20459	Not DEG
CDHR3	2.9574	0.419754	0.640548	0.655305	0.512271	0.700863	Not DEG
CDIP1	187.416	0.0316881	0.165851	0.191064	0.848475	0.926692	Not DEG
CDIPT	91.0459	-0.0640137	0.137263	-0.466357	0.64096	0.79328	Not DEG
CDK1	3.66242	0.238338	0.564422	0.422269	0.672828	0.815383	Not DEG
CDK10	43.4866	-0.256694	0.179454	-1.43042	0.152596	0.338413	Not DEG
CDK12	117.326	0.34163	0.143303	2.38396	0.0171273	0.0799251	Not DEG
CDK13	201.312	0.0601195	0.136602	0.440108	0.659859	0.806253	Not DEG
CDK14	53.7971	0.182141	0.230836	0.789052	0.430082	0.634907	Not DEG
CDK15	3.96233	-0.971861	0.561402	-1.73113	0.083428	0.231535	Not DEG
CDK16	670.181	0.242028	0.0913868	2.6484	0.00808746	0.0479467	Not DEG
CDK17	114.926	0.318332	0.129846	2.45162	0.0142217	0.0710444	Not DEG
CDK19	171.91	0.428611	0.141824	3.02214	0.00250991	0.0212697	Not DEG
CDK2	22.5123	-0.066239	0.235019	-0.281845	0.778062	0.884794	Not DEG
CDK20	20.633	-0.293042	0.244393	-1.19906	0.230505	0.436845	Not DEG
CDK2AP1	84.6213	-0.0367788	0.206328	-0.178254	0.858523	0.932085	Not DEG
CDK2AP2	206.694	0.1715	0.105379	1.62747	0.103638	0.264868	Not DEG
CDK3	70.7274	-0.36543	0.367829	-0.993477	0.320478	0.53461	Not DEG
CDK5	103.174	0.0982308	0.166138	0.59126	0.554346	0.733829	Not DEG
CDK5R1	3.96297	0.024757	0.600586	0.0412214	0.967119	0.985177	Not DEG
CDK5RAP1	352.352	-0.110367	0.096061	-1.14892	0.250587	0.459754	Not DEG
CDK5RAP2	211.315	-0.336762	0.168721	-1.99597	0.0459376	0.156574	Not DEG
CDK5RAP3	277.696	-0.0390902	0.1521	-0.257004	0.797176	0.89636	Not DEG
CDK6	171.45	-0.210689	0.214556	-0.981978	0.326111	0.539397	Not DEG
CDK7	63.3023	0.173228	0.166672	1.03934	0.298648	0.510893	Not DEG
CDK8	69.623	-0.00900797	0.184214	-0.0488994	0.960999	0.982718	Not DEG
CDK9	319.064	-0.0654803	0.128788	-0.508436	0.611148	0.772703	Not DEG
CDKAL1	88.5326	-0.178395	0.130652	-1.36543	0.172119	0.363875	Not DEG
CDKL1	10.6935	0.0178739	0.520914	0.0343125	0.972628	0.987091	Not DEG
CDKL2	10.8957	0.275021	0.376874	0.729743	0.465547	0.662134	Not DEG
CDKL3	1209.7	0.344806	0.117816	2.92664	0.00342643	0.0263435	Not DEG
CDKL4	6.31479	0.272524	0.439138	0.62059	0.534869	0.720397	Not DEG
CDKL5	31.0027	-0.0184497	0.27889	-0.0661538	0.947255	0.976715	Not DEG
CDKN1A	155.555	0.891372	0.240685	3.70347	0.000212666	0.00340652	Up
CDKN1B	384.945	-0.176947	0.0968329	-1.82735	0.0676473	0.202142	Not DEG
CDKN2AIP	103.421	0.000954746	0.154623	0.00617469	0.995073	0.998125	Not DEG
CDKN2AIPNL	238.431	-0.105634	0.116048	-0.910268	0.362681	0.572966	Not DEG
CDKN2C	56.8718	0.521918	0.197509	2.6425	0.00822955	0.0485288	Not DEG
CDKN2D	16.1116	-0.206761	0.289483	-0.714242	0.475078	0.669334	Not DEG
CDKN3	7.69597	0.564052	0.420734	1.34064	0.180038	0.37347	Not DEG
CDNF	87.5859	0.489691	0.143236	3.41876	0.000629064	0.00769894	Not DEG
CDO1	12.7291	-1.46861	0.369557	-3.97398	7.06828e-05	0.00142196	Down
CDON	760.16	0.549776	0.210386	2.61318	0.00897037	0.0514409	Not DEG
CDPF1	125.285	-0.249091	0.233401	-1.06723	0.285869	0.499108	Not DEG
CDR2L	24.7717	0.282986	0.250391	1.13017	0.258403	0.46835	Not DEG
CDS1	190.692	-0.0886858	0.109688	-0.80853	0.418786	0.624697	Not DEG
CDS2	360.191	0.520084	0.12398	4.19492	2.72972e-05	0.000655899	Not DEG
CDT1	44.1633	-0.733158	0.232857	-3.14854	0.00164089	0.0157506	Down
CDV3	434.793	0.672416	0.164409	4.0899	4.31564e-05	0.000967973	Up
CDYL	62.6454	0.167319	0.165413	1.01152	0.311768	0.525882	Not DEG
CDYL2	5.29246	-0.313511	0.459537	-0.682233	0.495091	0.687015	Not DEG
CEACAM16	3.66801	-0.441306	0.572492	-0.770852	0.440795	0.644247	Not DEG
CEACAM20	7.85788	0.197149	0.479263	0.411358	0.68081	0.820053	Not DEG
CEBPG	32.7822	0.165975	0.283115	0.586247	0.557709	0.736179	Not DEG
CEBPZ	536.414	-0.234856	0.114519	-2.0508	0.0402863	0.143465	Not DEG
CECR2	48.9213	0.120962	0.199421	0.606564	0.54414	0.725412	Not DEG
CELA1	5.1062	0.629815	0.543979	1.15779	0.246948	0.455002	Not DEG
CELF2	148.5	0.234969	0.172986	1.35831	0.174366	0.366488	Not DEG
CELF4	1.84101	-0.417248	0.794667	-0.52506	0.599541	NA	Not DEG
[truncated: 9,974 more rows]

## Sheet: RAA_CvS
Symbol	baseMean	log2FoldChange	lfcSE	stat	pvalue	padj	Type
[truncated: 11,812 more rows]

[truncated: 4 more sheets: cmLAA_TvS, cmLAA_CvS, cmRAA_TvS, cmRAA_CvS]
