# Supplementary material for: The combination of decitabine with multi-omics confirms the regulatory pattern of the correlation between DNA methylation of the CACNA1C gene and atrial fibrillation
Source: Front Pharmacol. 2024 Dec 13;15:1497977. doi: 10.3389/fphar.2024.1497977 (PMC11681619; doi:10.3389/fphar.2024.1497977)
Supplement: Supplementary file 10 [file Table7.xlsx]

## Sheet: EpiPathway50_LAA_TvS
X	logFC	AveExpr	t	P.Value	adj.P.Val	B	Type
GOMF_CCR5_CHEMOKINE_RECEPTOR_BINDING	0.846108	0.0474554	10.0055	2.07594e-08	0.000171985	9.43386	Up
HP_ABNORMALITY_OF_RADIAL_EPIPHYSES	1.14048	0.0187335	9.42622	4.8274e-08	0.000171985	8.67493	Up
GOBP_MEMBRANE_REPOLARIZATION_DURING_ATRIAL_CARDIAC_MUSCLE_CELL_ACTION_POTENTIAL	-1.17772	-0.0960846	-9.23444	6.43564e-08	0.000171985	8.41404	Down
GOBP_SPINDLE_MIDZONE_ASSEMBLY	0.801734	0.0401955	8.32646	2.6615e-07	0.000284514	7.11057	Up
GOBP_REGULATION_OF_CDC42_PROTEIN_SIGNAL_TRANSDUCTION	-0.867785	-0.0424647	-8.22185	3.15463e-07	0.000290758	6.95291	Down
HP_FRONTAL_HIRSUTISM	-0.924497	-0.0995888	-8.01883	4.40489e-07	0.000319535	6.64234	Down
HP_SHORTENED_QT_INTERVAL	-0.660518	-0.0289543	-6.91032	2.99757e-06	0.000875945	4.83771	Down
GOBP_IMP_METABOLIC_PROCESS	0.617873	-0.0266537	6.32198	8.87244e-06	0.00145851	3.80371	Up
GOMF_CHANNEL_ACTIVATOR_ACTIVITY	1.4666	0.0809828	6.23369	1.04841e-05	0.00153689	3.64402	Up
GOMF_POTASSIUM_CHANNEL_ACTIVATOR_ACTIVITY	1.4666	0.0809828	6.23369	1.04841e-05	0.00153689	3.64402	Up
GOMF_ANAPHASE_PROMOTING_COMPLEX_BINDING	0.917189	0.0716804	6.12998	1.27725e-05	0.00166325	3.45493	Up
GOBP_REGULATION_OF_ENDODEOXYRIBONUCLEASE_ACTIVITY	-0.971032	0.00903762	-6.11595	1.31199e-05	0.00166325	3.42921	Down
GOBP_GROWTH_INVOLVED_IN_HEART_MORPHOGENESIS	-1.2835	-0.00366163	-6.05842	1.46491e-05	0.00171114	3.32352	Down
GOBP_XYLULOSE_5_PHOSPHATE_METABOLIC_PROCESS	-0.703814	-0.0061193	-5.62287	3.42398e-05	0.0025962	2.50778	Down
GOBP_NEGATIVE_REGULATION_OF_ATP_DEPENDENT_ACTIVITY	-0.626741	-0.0220336	-5.58262	3.70805e-05	0.00269193	2.43106	Down
GOMF_STAT_FAMILY_PROTEIN_BINDING	-0.775055	0.00712788	-5.57995	3.72778e-05	0.00269193	2.42595	Down
GOBP_ATRIAL_CARDIAC_MUSCLE_CELL_TO_AV_NODE_CELL_COMMUNICATION	-0.581332	-0.0209326	-5.54127	4.02533e-05	0.00285512	2.35201	Down
GOBP_IMP_SALVAGE	0.959259	0.0369711	5.52997	4.11685e-05	0.00289431	2.33036	Up
GOMF_GAP_JUNCTION_CHANNEL_ACTIVITY_INVOLVED_IN_CARDIAC_CONDUCTION_ELECTRICAL_COUPLING	0.778205	-0.00374808	5.4699	4.6406e-05	0.00312487	2.21501	Up
GOBP_NEGATIVE_REGULATION_OF_TRANSCRIPTION_FROM_RNA_POLYMERASE_II_PROMOTER_IN_RESPONSE_TO_STRESS	-0.771222	-0.0357316	-5.46341	4.70112e-05	0.00313913	2.20252	Down
GOBP_NEURON_GLIAL_CELL_SIGNALING	-0.948036	0.00857981	-5.38754	5.47258e-05	0.00334624	2.0561	Down
GOBP_INTERLEUKIN_17_MEDIATED_SIGNALING_PATHWAY	-0.920688	-0.0019322	-5.32686	6.18292e-05	0.00361441	1.93845	Down
GOMF_OLEATE_TRANSMEMBRANE_TRANSPORTER_ACTIVITY	-1.08284	-0.0427356	-5.3131	6.35683e-05	0.00366241	1.9117	Down
HP_SMALL_INTESTINAL_POLYPOSIS	-0.822985	-0.0585696	-5.24985	7.22334e-05	0.00385673	1.78847	Down
GOBP_POSITIVE_REGULATION_OF_PEROXISOME_PROLIFERATOR_ACTIVATED_RECEPTOR_SIGNALING_PATHWAY	-0.650157	-0.0296886	-5.24726	7.26123e-05	0.00386273	1.78343	Down
HP_RECTAL_POLYPOSIS	-0.998649	-0.050404	-5.20138	7.96898e-05	0.00410248	1.69372	Down
GOMF_LEUCINE_ZIPPER_DOMAIN_BINDING	-0.752404	0.00743009	-5.19477	8.07658e-05	0.00414451	1.68078	Down
GOBP_PERICENTRIC_HETEROCHROMATIN_FORMATION	1.19176	0.0454449	5.13758	9.07298e-05	0.00437449	1.56854	Up
HP_ABNORMAL_JEJUNUM_MORPHOLOGY	0.620357	0.0358063	5.12203	9.36503e-05	0.00444811	1.53797	Up
GOBP_OVULATION_FROM_OVARIAN_FOLLICLE	-0.964051	-0.0310467	-5.09472	9.90179e-05	0.00460707	1.48419	Down
GOMF_BENZODIAZEPINE_RECEPTOR_BINDING	1.17732	0.0176313	5.08188	0.000101651	0.00467507	1.45887	Up
GOBP_DETERMINATION_OF_DIGESTIVE_TRACT_LEFT_RIGHT_ASYMMETRY	0.717005	0.0791165	5.05943	0.000106425	0.00479786	1.41457	Up
GOBP_ANTEROGRADE_AXONAL_TRANSPORT_OF_MITOCHONDRION	-0.874714	-0.0620719	-5.02564	0.000114051	0.00495769	1.34779	Down
GOBP_ANTIGEN_PROCESSING_AND_PRESENTATION_OF_PEPTIDE_ANTIGEN_VIA_MHC_CLASS_IB	-1.02327	0.0207349	-5.00596	0.000118749	0.00505765	1.30882	Down
HP_LONG_THUMB	-0.683471	-0.0658139	-4.97762	0.000125866	0.00522013	1.25264	Down
GOBP_POSITIVE_REGULATION_OF_SKELETAL_MUSCLE_TISSUE_GROWTH	0.910731	-0.0228595	4.97736	0.000125932	0.00522013	1.25214	Up
HP_RENAL_TUBULAR_EPITHELIAL_NECROSIS	0.77149	-0.0542864	4.95953	0.000130635	0.00534566	1.21674	Up
GOBP_NEGATIVE_REGULATION_OF_CELL_FATE_COMMITMENT	0.86118	0.126657	4.89012	0.000150725	0.00570384	1.07866	Up
HP_APNEIC_EPISODES_PRECIPITATED_BY_ILLNESS_FATIGUE_STRESS	0.938067	0.0614873	4.81792	0.000175001	0.00626197	0.934493	Up
GOBP_ATRIAL_CARDIAC_MUSCLE_CELL_MEMBRANE_REPOLARIZATION	-0.759058	-0.0456983	-4.8021	0.000180836	0.00638487	0.902829	Down
GOBP_REGULATION_OF_NODAL_SIGNALING_PATHWAY	1.17312	0.0895542	4.78972	0.00018554	0.00643703	0.878038	Up
HP_CHRONIC_MYELOGENOUS_LEUKEMIA	-0.865251	0.0692099	-4.75313	0.000200188	0.0067749	0.804683	Down
GOBP_POSITIVE_REGULATION_OF_CELLULAR_SENESCENCE	-0.651261	-0.0133493	-4.72727	0.000211249	0.00693687	0.752766	Down
GOCC_COMPLEX_OF_COLLAGEN_TRIMERS	0.90103	0.0201835	4.70803	0.00021988	0.00707115	0.714109	Up
GOMF_LONG_CHAIN_FATTY_ACID_TRANSPORTER_ACTIVITY	-0.602444	0.0157377	-4.70731	0.000220212	0.00707115	0.712652	Down
GOBP_MITOCHONDRIAL_RIBOSOME_ASSEMBLY	-0.669371	-0.014076	-4.69851	0.000224286	0.00717175	0.694958	Down
GOBP_PEPTIDE_MODIFICATION	0.952324	0.016013	4.6691	0.000238472	0.007508	0.635755	Up
GOBP_NEGATIVE_REGULATION_OF_AMYLOID_BETA_CLEARANCE	-0.929778	-0.0378505	-4.64075	0.000253016	0.00773606	0.578612	Down
GOBP_REGULATION_OF_MESODERMAL_CELL_DIFFERENTIATION	0.74701	0.046693	4.6382	0.000254362	0.00773606	0.573488	Up
GOCC_RIBOSE_PHOSPHATE_DIPHOSPHOKINASE_COMPLEX	-0.638281	0.0317854	-4.63803	0.000254454	0.00773606	0.573141	Down

## Sheet: EpiPathway50_LAA_CvS
X	logFC	AveExpr	t	P.Value	adj.P.Val	B	Type
HP_EXUDATIVE_RETINAL_DETACHMENT	1.76955	0.0335023	15.4943	3.0197e-11	4.81913e-07	15.2604	Up
GOBP_FATTY_ACID_BETA_OXIDATION_USING_ACYL_COA_OXIDASE	-0.980936	-0.0696875	-12.8935	5.00202e-10	3.99136e-06	12.9028	Down
HP_CORONARY_ARTERY_ANEURYSM	1.08085	0.101293	10.0048	2.07794e-08	5.52698e-05	9.55888	Up
GOBP_MICROGLIAL_CELL_MIGRATION	1.36775	0.0664845	9.70011	3.22441e-08	5.88484e-05	9.1518	Up
GOBP_CORTISOL_SECRETION	1.27809	-0.0445082	9.57295	3.88487e-08	5.88484e-05	8.97847	Up
HP_FRONTAL_HIRSUTISM	-1.09978	-0.0995888	-9.53915	4.08334e-08	5.88484e-05	8.93205	Down
HP_PREMATURE_LOSS_OF_PERMANENT_TEETH	-1.12746	0.0117312	-9.38122	5.16246e-08	5.88484e-05	8.71323	Down
HP_ABNORMAL_CIRCULATING_CARNITINE_CONCENTRATION	-0.980682	-0.0149286	-9.11115	7.75939e-08	6.79032e-05	8.33152	Down
GOCC_MITOCHONDRIAL_PYRUVATE_DEHYDROGENASE_COMPLEX	-1.22681	0.0160214	-9.08427	8.08422e-08	6.79032e-05	8.29301	Down
GOCC_RIBOSE_PHOSPHATE_DIPHOSPHOKINASE_COMPLEX	-1.23869	0.0317854	-9.00084	9.18662e-08	6.98139e-05	8.17285	Down
GOMF_RIBOSE_PHOSPHATE_DIPHOSPHOKINASE_ACTIVITY	-1.23869	0.0317854	-9.00084	9.18662e-08	6.98139e-05	8.17285	Down
HP_METAPHYSEAL_CUPPING	-0.918153	-0.00116403	-8.92199	1.03742e-07	7.52555e-05	8.05841	Down
GOCC_NSL_COMPLEX	-1.06394	-0.0418194	-8.66217	1.55661e-07	9.53676e-05	7.6754	Down
GOCC_BOX_H_ACA_RNP_COMPLEX	1.04689	0.0288246	8.6052	1.70329e-07	9.70815e-05	7.59019	Up
GOMF_GLUCOSIDASE_ACTIVITY	0.724819	0.0549462	8.34839	2.56878e-07	0.000130486	7.20042	Up
HP_FATIGABLE_WEAKNESS_OF_DISTAL_LIMB_MUSCLES	1.08917	0.00903554	8.15985	3.4913e-07	0.000159193	6.90836	Up
GOMF_HISTONE_H4K5_ACETYLTRANSFERASE_ACTIVITY	-1.11112	-0.0359229	-7.98836	4.6333e-07	0.000190889	6.6383	Down
GOMF_STRUCTURAL_CONSTITUENT_OF_EYE_LENS	0.898988	0.0110727	7.76496	6.73679e-07	0.000195996	6.28009	Up
HP_ELEVATED_CIRCULATING_LONG_CHAIN_FATTY_ACID_CONCENTRATION	-1.11542	-0.029535	-7.76407	6.74694e-07	0.000195996	6.27865	Down
GOMF_HISTONE_H4K12_ACETYLTRANSFERASE_ACTIVITY	-1.04388	-0.0423047	-7.74227	7.00029e-07	0.000195996	6.24332	Down
GOBP_THERMOCEPTION	0.999161	0.104493	7.63626	8.3827e-07	0.000215287	6.07043	Up
GOMF_DIPHOSPHOTRANSFERASE_ACTIVITY	-1.16151	-0.00425937	-7.62821	8.49869e-07	0.000215287	6.05723	Down
HP_REDUCED_HEMOLYTIC_COMPLEMENT_ACTIVITY	1.42531	-0.0297598	7.60344	8.86631e-07	0.000217688	6.01657	Up
GOMF_HISTONE_H3_ACETYLTRANSFERASE_ACTIVITY	-0.941151	-0.0216529	-7.54244	9.84421e-07	0.000227687	5.91605	Down
GOBP_POSITIVE_REGULATION_OF_B_CELL_RECEPTOR_SIGNALING_PATHWAY	1.14545	0.0469988	7.45975	1.13531e-06	0.000244844	5.7789	Up
GOBP_REGULATION_OF_CDC42_PROTEIN_SIGNAL_TRANSDUCTION	-0.777221	-0.0424647	-7.3638	1.34117e-06	0.000267547	5.61848	Down
GOMF_UNMETHYLATED_CPG_BINDING	-0.919228	-0.0176316	-7.31155	1.46931e-06	0.000279093	5.53056	Down
HP_SPINOCEREBELLAR_TRACT_DEGENERATION	-0.840218	-0.0192287	-7.24601	1.64835e-06	0.000295696	5.41969	Down
GOMF_HISTONE_H3K4ME_H3K4ME2_H3K4ME3_DEMETHYLASE_ACTIVITY	-1.16522	0.062247	-7.22413	1.71306e-06	0.000296331	5.38254	Down
GOCC_TRANSCRIPTION_FACTOR_AP_1_COMPLEX	1.02473	-0.0276283	7.19388	1.80695e-06	0.000296331	5.33105	Up
GOMF_PROTEIN_DISULFIDE_ISOMERASE_ACTIVITY	0.856628	0.0410086	7.17284	1.8754e-06	0.000296331	5.29516	Up
GOBP_HISTONE_H3_K4_METHYLATION	-0.999972	-0.0254263	-7.1651	1.90125e-06	0.000297471	5.28195	Down
GOCC_SPERM_PLASMA_MEMBRANE	0.94058	0.0329104	7.15505	1.93538e-06	0.000299871	5.26477	Up
HP_ABNORMALITY_OF_THE_SPINOCEREBELLAR_TRACTS	-0.832403	-0.0142563	-7.14073	1.98514e-06	0.000300198	5.24025	Down
GOBP_MEMBRANE_REPOLARIZATION_DURING_ATRIAL_CARDIAC_MUSCLE_CELL_ACTION_POTENTIAL	-0.893899	-0.0960846	-7.00903	2.51018e-06	0.000339605	5.01346	Down
GOBP_REGULATION_OF_GLUTAMATE_RECEPTOR_CLUSTERING	1.05617	0.00707173	7.00497	2.52852e-06	0.000339605	5.00642	Up
GOBP_REGULATION_OF_EPITHELIAL_TO_MESENCHYMAL_TRANSITION_INVOLVED_IN_ENDOCARDIAL_CUSHION_FORMATION	1.12325	-0.0104777	6.99586	2.57015e-06	0.000339605	4.99063	Up
GOBP_REGULATION_OF_G2_MI_TRANSITION_OF_MEIOTIC_CELL_CYCLE	0.980244	0.140111	6.97315	2.67701e-06	0.000340989	4.95122	Up
HP_NEUROMUSCULAR_DYSPHAGIA	0.902158	0.00532352	6.94343	2.82394e-06	0.000349359	4.89951	Up
GOBP_AGGRESOME_ASSEMBLY	-0.994767	-0.0891356	-6.93871	2.84801e-06	0.000349627	4.8913	Down
GOMF_HISTONE_H3K14_ACETYLTRANSFERASE_ACTIVITY	-1.11021	-0.0128718	-6.9093	3.00306e-06	0.000360926	4.83999	Down
HP_DECREASED_CERVICAL_SPINE_MOBILITY	0.810021	0.100252	6.90648	3.01842e-06	0.000360926	4.83505	Up
GOMF_UBIQUITIN_MODIFICATION_DEPENDENT_HISTONE_BINDING	-0.952258	0.0090185	-6.89973	3.05539e-06	0.000360926	4.82326	Down
HP_AMBIGUOUS_GENITALIA_FEMALE	1.1391	0.0231097	6.84439	3.37718e-06	0.000383455	4.72628	Up
GOMF_AMINO_ACID_SODIUM_SYMPORTER_ACTIVITY	0.869039	0.122866	6.81766	3.54508e-06	0.000386843	4.67927	Up
GOCC_ATG1_ULK1_KINASE_COMPLEX	-0.782146	0.0223128	-6.80308	3.64029e-06	0.000386843	4.65359	Down
GOCC_EXTERNAL_SIDE_OF_APICAL_PLASMA_MEMBRANE	1.12148	0.0311046	6.80094	3.65449e-06	0.000386843	4.64982	Up
GOBP_EGG_ACTIVATION	0.950922	-0.0243909	6.79951	3.66401e-06	0.000386843	4.64729	Up
GOBP_REGULATION_OF_HISTONE_H3_K4_METHYLATION	-0.93626	-0.0325088	-6.79592	3.68802e-06	0.000386843	4.64096	Down
GOBP_DETERMINATION_OF_PANCREATIC_LEFT_RIGHT_ASYMMETRY	1.36254	0.0728687	6.78927	3.73292e-06	0.000386843	4.62923	Up

## Sheet: EpiPathway50_RAA_TvS
X	logFC	AveExpr	t	P.Value	adj.P.Val	B	Type
HP_SCLERODACTYLY	1.04436	-0.0418024	8.0189	5.36793e-07	0.000387005	6.45773	Up
HP_MIGRAINE_WITHOUT_AURA	-1.18484	-0.0526078	-6.68094	5.27091e-06	0.00149581	4.31242	Down
GOMF_INSULIN_LIKE_GROWTH_FACTOR_I_BINDING	0.670031	-0.0342263	6.6734	5.34284e-06	0.00149581	4.29955	Up
GOBP_L_GLUTAMINE_IMPORT_ACROSS_PLASMA_MEMBRANE	0.946231	0.048275	6.06217	1.64536e-05	0.00273507	3.22751	Up
GOMF_LONG_CHAIN_FATTY_ACID_TRANSPORTER_ACTIVITY	-0.812267	0.0423933	-6.0049	1.83299e-05	0.00282104	3.12417	Down
GOCC_PLATELET_DENSE_TUBULAR_NETWORK_MEMBRANE	-0.894122	-0.034209	-5.98828	1.89153e-05	0.00282104	3.09408	Down
GOBP_PROTEIN_UFMYLATION	0.939909	-0.000232491	5.90589	2.2116e-05	0.00306893	2.94436	Up
GOBP_VESICLE_FUSION_WITH_GOLGI_APPARATUS	0.827709	-0.0227223	5.77812	2.82343e-05	0.00354774	2.7102	Up
GOCC_GEMINI_OF_COILED_BODIES	0.627802	-0.00795696	5.66861	3.48696e-05	0.00391866	2.50761	Up
GOBP_MAST_CELL_CYTOKINE_PRODUCTION	-1.07452	0.00330625	-5.57585	4.17465e-05	0.00433796	2.33471	Down
GOBP_PROTEIN_POLYUFMYLATION	1.01995	0.0187482	5.55852	4.31798e-05	0.00433796	2.30227	Up
GOMF_LOW_DENSITY_LIPOPROTEIN_PARTICLE_BINDING	-0.596933	0.00806179	-5.4578	5.25796e-05	0.00487829	2.11292	Down
GOMF_CCR5_CHEMOKINE_RECEPTOR_BINDING	0.85883	-0.00166461	5.32732	6.79918e-05	0.00547987	1.86559	Up
HP_ABNORMAL_RAPID_EYE_MOVEMENT_SLEEP	-0.650091	-0.00360273	-5.31717	6.93713e-05	0.00553513	1.84626	Down
HP_PARIETAL_CORTICAL_ATROPHY	0.895945	-0.0487908	5.29031	7.31619e-05	0.00575131	1.79504	Up
GOBP_LEUKOCYTE_ADHESION_TO_ARTERIAL_ENDOTHELIAL_CELL	-0.718497	-0.00743691	-5.27367	7.56175e-05	0.00583887	1.76326	Down
GOBP_POSITIVE_REGULATION_OF_SARCOMERE_ORGANIZATION	0.819033	0.0126521	5.22671	8.30169e-05	0.00619058	1.67336	Up
HP_SHORT_CORPUS_CALLOSUM	-0.78331	-0.00578417	-5.09809	0.000107345	0.00679766	1.42579	Down
GOMF_VERY_LONG_CHAIN_FATTY_ACID_COA_LIGASE_ACTIVITY	-0.67532	0.0363023	-5.07051	0.000113458	0.00692284	1.37242	Down
GOBP_REGULATION_OF_PHOSPHOLIPID_CATABOLIC_PROCESS	-1.10969	-0.0887254	-5.06584	0.000114526	0.00694908	1.36339	Down
HP_DUPLICATION_OF_RENAL_PELVIS	0.979338	0.0608815	4.9998	0.000130816	0.00766728	1.23522	Up
GOBP_NEGATIVE_REGULATION_OF_STEROL_TRANSPORT	-0.677556	0.0253131	-4.96769	0.000139576	0.00792652	1.17274	Down
GOBP_NEGATIVE_REGULATION_OF_RIBOSOME_BIOGENESIS	0.63452	-0.065515	4.94283	0.000146771	0.00823263	1.12428	Up
HP_WHITE_FORELOCK	-0.614169	0.0140071	-4.90038	0.000159954	0.00853934	1.04136	Down
GOMF_FATTY_ACID_TRANSMEMBRANE_TRANSPORTER_ACTIVITY	-0.860813	0.00258195	-4.77542	0.00020627	0.00973358	0.79617	Down
HP_MIGRAINE_WITH_AURA	-0.841115	-0.0390158	-4.7088	0.000236378	0.010246	0.664793	Down
HP_GENERALIZED_LIMB_MUSCLE_ATROPHY	0.62366	0.0141789	4.70052	0.000240424	0.0103694	0.64843	Up
GOBP_MAST_CELL_CHEMOTAXIS	-0.831007	0.0093508	-4.64306	0.000270509	0.0110971	0.534746	Down
GOBP_POINTED_END_ACTIN_FILAMENT_CAPPING	-0.79658	0.00878698	-4.63087	0.000277376	0.0112077	0.510571	Down
GOBP_GENITALIA_MORPHOGENESIS	-0.743297	0.0604999	-4.61815	0.000284726	0.0112399	0.485357	Down
HP_PHOTORECEPTOR_LAYER_LOSS_ON_MACULAR_OCT	1.04931	-0.0287655	4.56755	0.000315999	0.0116214	0.38488	Up
GOBP_REGULATION_OF_LIPOPROTEIN_LIPASE_ACTIVITY	0.796174	0.0017313	4.56058	0.000320579	0.0116791	0.371008	Up
GOBP_TRIGEMINAL_NERVE_DEVELOPMENT	-0.674167	0.0701787	-4.53992	0.000334541	0.0118194	0.329906	Down
GOBP_REGULATION_OF_RIBOSOME_BIOGENESIS	0.651978	-0.0541373	4.46472	0.000390826	0.0126401	0.180008	Up
GOBP_HIGH_DENSITY_LIPOPROTEIN_PARTICLE_REMODELING	-0.674659	-0.0563618	-4.4383	0.000412817	0.0129277	0.127247	Down
GOMF_OXIDOREDUCTASE_ACTIVITY_ACTING_ON_METAL_IONS_OXYGEN_AS_ACCEPTOR	0.862398	-0.0216201	4.38182	0.00046417	0.0138907	0.0142594	Up
HP_PALMOPLANTAR_ERYTHEMA	0.891595	-0.0896682	4.31599	0.00053231	0.0148152	-0.117705	Up
GOBP_PEPTIDYL_PROLINE_HYDROXYLATION_TO_4_HYDROXY_L_PROLINE	0.582211	0.0146717	4.23326	0.000632584	0.0162864	-0.283913	Up
GOMF_PEPTIDYL_PROLINE_4_DIOXYGENASE_ACTIVITY	0.582211	0.0146717	4.23326	0.000632584	0.0162864	-0.283913	Up
GOMF_HEXOKINASE_ACTIVITY	-0.673579	0.0024198	-4.22009	0.000650234	0.016523	-0.310407	Down
GOBP_NEGATIVE_REGULATION_OF_CHOLESTEROL_EFFLUX	-0.784512	0.0521795	-4.18504	0.000699679	0.0170205	-0.380955	Down
GOMF_PYRIMIDINE_NUCLEOTIDE_BINDING	0.687766	0.0150842	4.13257	0.000780933	0.0178438	-0.48668	Up
GOBP_LIPID_PHOSPHORYLATION	-0.667563	-0.0299858	-4.04965	0.000929317	0.0197471	-0.653987	Down
GOMF_ATP_DEPENDENT_DIACYLGLYCEROL_KINASE_ACTIVITY	-0.667563	-0.0299858	-4.04965	0.000929317	0.0197471	-0.653987	Down
GOBP_POSITIVE_REGULATION_OF_GUANYLATE_CYCLASE_ACTIVITY	-0.94091	-0.0131463	-3.99564	0.00104102	0.0206368	-0.763085	Down
GOBP_REGULATION_OF_RETROGRADE_PROTEIN_TRANSPORT_ER_TO_CYTOSOL	0.725885	-0.0298817	3.95319	0.00113826	0.0216501	-0.848874	Up
GOBP_MAST_CELL_MIGRATION	-0.67788	0.0132335	-3.90737	0.00125356	0.0228099	-0.941519	Down
HP_EXOPHORIA	0.674358	0.0125237	3.88647	0.00131	0.0232296	-0.983785	Up
GOBP_NEGATIVE_REGULATION_OF_CHOLESTEROL_STORAGE	-0.651183	0.0037237	-3.87604	0.00133913	0.0233603	-1.00489	Down
GOBP_BRAIN_DERIVED_NEUROTROPHIC_FACTOR_RECEPTOR_SIGNALING_PATHWAY	-0.873875	-0.0394854	-3.82218	0.00150017	0.0250416	-1.11382	Down

## Sheet: EpiPathway50_RAA_CvS
X	logFC	AveExpr	t	P.Value	adj.P.Val	B	Type
GOCC_APOLIPOPROTEIN_B_MRNA_EDITING_ENZYME_COMPLEX	1.22959	-0.0405996	10.1362	2.26882e-08	0.000362058	9.25308	Up
GOMF_SEQUENCE_SPECIFIC_MRNA_BINDING	-0.592171	-0.0220446	-9.00625	1.15167e-07	0.000594659	7.82008	Down
GOBP_GLUTAMATE_CATABOLIC_PROCESS	-1.00604	-0.0173474	-8.635	2.02622e-07	0.000594659	7.31204	Down
HP_OPTIC_NERVE_DYSPLASIA	-1.036	-0.0150814	-8.4004	2.92023e-07	0.00066573	6.98096	Down
GOMF_HISTONE_H3_ACETYLTRANSFERASE_ACTIVITY	-0.732299	-0.00971693	-7.99924	5.54176e-07	0.000879637	6.39635	Down
GOBP_L_GLUTAMINE_IMPORT_ACROSS_PLASMA_MEMBRANE	1.22832	0.048275	7.8694	6.8484e-07	0.000879637	6.20203	Up
GOBP_CYTIDINE_TO_URIDINE_EDITING	1.23587	-0.0215721	7.75143	8.31647e-07	0.000879637	6.02329	Up
HP_REDUCED_FEV1_FVC_RATIO	0.748612	-0.0196027	7.65639	9.73782e-07	0.000879637	5.87775	Up
HP_FRONTAL_UPSWEEP_OF_HAIR	-0.870957	0.03456	-7.65241	9.80261e-07	0.000879637	5.87163	Down
GOBP_GAMMA_AMINOBUTYRIC_ACID_IMPORT	1.36878	0.0114454	7.60227	1.06587e-06	0.000879637	5.79428	Up
GOCC_NSL_COMPLEX	-0.772666	-0.00685238	-7.59981	1.07027e-06	0.000879637	5.79047	Down
HP_BROAD_EYEBROW	-0.681294	0.0132007	-7.55493	1.15393e-06	0.000879637	5.72087	Down
HP_REDUCED_NUMBER_OF_INTRAHEPATIC_BILE_DUCTS	-0.868185	-0.00771103	-7.33737	1.66812e-06	0.00110907	5.37918	Down
GOBP_NATURAL_KILLER_CELL_MEDIATED_IMMUNE_RESPONSE_TO_TUMOR_CELL	0.956502	0.0242142	7.22826	2.01155e-06	0.00112359	5.20505	Up
GOBP_REGULATION_OF_NATURAL_KILLER_CELL_MEDIATED_IMMUNE_RESPONSE_TO_TUMOR_CELL	0.956502	0.0242142	7.22826	2.01155e-06	0.00112359	5.20505	Up
GOBP_BASE_CONVERSION_OR_SUBSTITUTION_EDITING	0.741853	-0.00861209	7.0653	2.66839e-06	0.00127808	4.94156	Up
GOMF_3_5_RNA_HELICASE_ACTIVITY	-0.755723	-0.000594544	-7.06474	2.67099e-06	0.00127808	4.94065	Down
HP_HYDROXYPROLINURIA	1.18111	0.0825857	6.76836	4.50686e-06	0.00179801	4.45082	Up
GOMF_PROTEIN_DEMETHYLASE_ACTIVITY	-0.627113	-0.00725907	-6.65861	5.48695e-06	0.00195951	4.26594	Down
HP_PREMATURE_THELARCHE	-0.910456	0.00421346	-6.57693	6.35903e-06	0.00215909	4.12715	Down
HP_ABNORMAL_HAIR_WHORL	-0.695945	0.019799	-6.53368	6.87828e-06	0.00219527	4.05322	Down
GOMF_POLY_G_BINDING	-0.879713	-0.000310674	-6.44655	8.06258e-06	0.00233932	3.90343	Down
HP_HYDROXYPROLINEMIA	1.27713	0.0943071	6.3678	9.31602e-06	0.00259991	3.76702	Up
HP_ANTI_ACETYLCHOLINE_RECEPTOR_ANTIBODY_POSITIVITY	0.6071	-0.0174021	6.36261	9.40534e-06	0.00259991	3.75801	Up
GOMF_HISTONE_H3K14_ACETYLTRANSFERASE_ACTIVITY	-0.826813	-0.0223172	-6.33676	9.86424e-06	0.00262266	3.713	Down
GOCC_MLL3_4_COMPLEX	-0.810186	-0.0364548	-6.26123	1.13432e-05	0.0027017	3.58092	Down
GOMF_HISTONE_H3K36_DEMETHYLASE_ACTIVITY	-0.756917	0.00197682	-6.24293	1.17351e-05	0.00274134	3.54878	Down
HP_INTERVERTEBRAL_DISC_DEGENERATION	0.864346	-0.0677333	6.23474	1.1915e-05	0.00274134	3.53438	Up
HP_LARYNGOTRACHEOMALACIA	-0.875487	0.0467598	-6.12388	1.46533e-05	0.00295997	3.33848	Down
GOMF_HISTONE_H3K36_TRIMETHYLTRANSFERASE_ACTIVITY	-0.953209	-0.0234449	-6.11093	1.50134e-05	0.0029948	3.31547	Down
GOMF_NEUTRAL_L_AMINO_ACID_SODIUM_SYMPORTER_ACTIVITY	1.04168	0.0743821	6.09493	1.54708e-05	0.00304794	3.28701	Up
HP_LOW_FRUSTRATION_TOLERANCE	-0.652156	0.00568467	-6.04709	1.69275e-05	0.00329425	3.20168	Down
GOMF_HISTONE_H3K9_DEMETHYLASE_ACTIVITY	-0.768125	-0.00358529	-6.00129	1.84554e-05	0.00346485	3.11967	Down
GOBP_L_ASPARTATE_IMPORT_ACROSS_PLASMA_MEMBRANE	0.99379	-0.0169797	5.85457	2.43891e-05	0.00385089	2.85483	Up
GOMF_HISTONE_H4K12_ACETYLTRANSFERASE_ACTIVITY	-0.710411	-0.0249973	-5.85381	2.44248e-05	0.00385089	2.85344	Down
HP_CALCIFIC_STIPPLING	-0.799209	0.0285651	-5.8411	2.50251e-05	0.00385089	2.83035	Down
GOMF_EXCITATORY_EXTRACELLULAR_LIGAND_GATED_MONOATOMIC_ION_CHANNEL_ACTIVITY	0.61988	0.0294445	5.83057	2.5534e-05	0.00388068	2.8112	Up
GOBP_REGULATION_OF_APOPTOTIC_PROCESS_INVOLVED_IN_DEVELOPMENT	0.719723	0.0198012	5.79287	2.74465e-05	0.00405547	2.74249	Up
GOBP_ENDOPLASMIC_RETICULUM_MEMBRANE_ORGANIZATION	-0.733781	0.0164773	-5.72257	3.14186e-05	0.00447007	2.61384	Down
GOBP_POSITIVE_REGULATION_OF_DNA_CATABOLIC_PROCESS	0.979159	0.00679645	5.52853	4.57814e-05	0.00528583	2.25501	Up
GOBP_ERROR_FREE_TRANSLESION_SYNTHESIS	-0.795565	-0.020112	-5.52422	4.61683e-05	0.00528583	2.24698	Down
GOMF_HISTONE_H4K5_ACETYLTRANSFERASE_ACTIVITY	-0.706582	-0.0312699	-5.52406	4.61827e-05	0.00528583	2.24669	Down
GOBP_REGULATION_OF_ODONTOGENESIS	0.742676	0.00910627	5.51926	4.66181e-05	0.00528583	2.23773	Up
GOCC_H3_HISTONE_ACETYLTRANSFERASE_COMPLEX	-0.829616	-0.0585792	-5.51708	4.68167e-05	0.00528583	2.23368	Down
GOMF_PROCOLLAGEN_PROLINE_4_DIOXYGENASE_ACTIVITY	0.833857	0.0551964	5.5032	4.81051e-05	0.00529421	2.20778	Up
GOMF_DOPAMINE_BINDING	1.15228	-0.0238692	5.48293	5.00518e-05	0.00532484	2.16992	Up
GOBP_POSITIVE_REGULATION_OF_CHEMOKINE_C_X_C_MOTIF_LIGAND_2_PRODUCTION	0.697661	0.0324692	5.41344	5.73675e-05	0.00567246	2.03969	Up
GOBP_CGMP_BIOSYNTHETIC_PROCESS	0.601357	0.0175882	5.38618	6.05307e-05	0.00585423	1.98843	Up
GOBP_FATTY_ACID_ALPHA_OXIDATION	-0.863204	-0.0153272	-5.3703	6.24562e-05	0.0059326	1.95852	Down
GOBP_REGULATION_OF_BLOOD_VESSEL_REMODELING	0.775129	0.129828	5.36521	6.3087e-05	0.00595706	1.94892	Up

## Sheet: EpiPathway50_cmLAA_TvS
X	logFC	AveExpr	t	P.Value	adj.P.Val	B	Type
GOBP_MEMBRANE_REPOLARIZATION_DURING_ATRIAL_CARDIAC_MUSCLE_CELL_ACTION_POTENTIAL	-1.39707	-0.103369	-10.0165	2.14008e-08	8.4258e-05	9.3804	Down
GOMF_BENZODIAZEPINE_RECEPTOR_BINDING	1.31564	0.0381294	9.9901	2.22178e-08	8.4258e-05	9.34716	Up
GOBP_POSITIVE_REGULATION_OF_CELLULAR_SENESCENCE	-1.03479	-0.0511672	-7.3538	1.4055e-06	0.00102932	5.54997	Down
GOBP_TRANSITION_BETWEEN_FAST_AND_SLOW_FIBER	-0.947139	-0.110064	-7.27245	1.61964e-06	0.00103359	5.41672	Down
HP_ABNORMAL_JEJUNUM_MORPHOLOGY	0.820754	0.0102094	7.09538	2.21214e-06	0.00106235	5.12317	Up
GOBP_REGULATION_OF_HEMATOPOIETIC_STEM_CELL_DIFFERENTIATION	-0.809564	-0.030863	-6.69606	4.53866e-06	0.00118705	4.44343	Down
GOBP_ATRIAL_CARDIAC_MUSCLE_CELL_TO_AV_NODE_CELL_COMMUNICATION	-0.603638	-0.063302	-6.56114	5.81452e-06	0.00130655	4.20822	Down
GOBP_NEGATIVE_REGULATION_OF_AMYLOID_BETA_CLEARANCE	-0.885243	0.0159859	-6.23179	1.07571e-05	0.00175385	3.62236	Down
GOMF_TRANSKETOLASE_OR_TRANSALDOLASE_ACTIVITY	-1.25069	-0.00320884	-6.1944	1.15459e-05	0.00177561	3.55482	Down
GOMF_OXYSTEROL_BINDING	-0.84642	-0.066093	-6.13418	1.29452e-05	0.001844	3.44557	Down
GOBP_NEGATIVE_REGULATION_OF_TRANSCRIPTION_FROM_RNA_POLYMERASE_II_PROMOTER_IN_RESPONSE_TO_STRESS	0.693498	-0.00619523	6.06896	1.46606e-05	0.00204127	3.32666	Up
GOBP_REGULATION_OF_CDC42_PROTEIN_SIGNAL_TRANSDUCTION	-0.987405	-0.0464592	-5.87491	2.13022e-05	0.00248157	2.96913	Down
HP_GENERALIZED_LYMPHADENOPATHY	-1.03123	-0.0369542	-5.85543	2.21222e-05	0.00255248	2.93295	Down
GOBP_CARDIAC_CHAMBER_FORMATION	-0.699213	-0.0561597	-5.70398	2.97274e-05	0.00299992	2.64969	Down
GOMF_LEUCINE_ZIPPER_DOMAIN_BINDING	-0.994144	-0.0409883	-5.65606	3.26611e-05	0.00315803	2.5594	Down
HP_ANTI_ACETYLCHOLINE_RECEPTOR_ANTIBODY_POSITIVITY	0.665461	0.0128736	5.51206	4.34145e-05	0.00365002	2.28614	Up
GOBP_NEGATIVE_REGULATION_OF_HEMATOPOIETIC_STEM_CELL_DIFFERENTIATION	-1.04733	-0.0492825	-5.45681	4.84573e-05	0.00381899	2.18056	Down
GOBP_REGULATION_OF_MESODERMAL_CELL_DIFFERENTIATION	-0.990819	-0.00809554	-5.41416	5.27612e-05	0.00395189	2.09878	Down
GOBP_FOLLICLE_STIMULATING_HORMONE_SECRETION	-0.975584	-0.0438916	-5.39869	5.4418e-05	0.00400085	2.06905	Down
HP_ABNORMALITY_OF_THE_FIFTH_METATARSAL_BONE	-0.903228	-0.00225595	-5.21878	7.81364e-05	0.00475109	1.72112	Down
GOBP_LUNG_VASCULATURE_DEVELOPMENT	-0.89144	0.0550464	-5.21198	7.92183e-05	0.00476529	1.70788	Down
GOBP_UDP_GLUCOSE_METABOLIC_PROCESS	0.757561	-0.0103829	5.0292	0.000114872	0.00569181	1.35017	Up
GOBP_DORSAL_AORTA_MORPHOGENESIS	-0.860524	-0.00228691	-4.99668	0.000122773	0.00591758	1.28612	Down
GOBP_OVULATION_FROM_OVARIAN_FOLLICLE	-1.16199	0.0850612	-4.95608	0.000133423	0.00626068	1.206	Down
HP_JUNCTIONAL_ECTOPIC_TACHYCARDIA	1.03796	-0.0901454	4.87168	0.000158706	0.00697521	1.03887	Up
GOBP_INTERLEUKIN_17_MEDIATED_SIGNALING_PATHWAY	-0.905484	0.00579067	-4.83106	0.000172579	0.00719336	0.958153	Down
HP_FRONTAL_HIRSUTISM	-0.919395	-0.0226698	-4.82695	0.00017405	0.00719336	0.949975	Down
GOBP_DETERMINATION_OF_DIGESTIVE_TRACT_LEFT_RIGHT_ASYMMETRY	1.02713	0.0155515	4.76171	0.000199194	0.00770117	0.819997	Up
GOBP_NEGATIVE_REGULATION_OF_ATP_DEPENDENT_ACTIVITY	-0.584529	-0.000322	-4.7228	0.000215932	0.00795607	0.742273	Down
HP_LEFT_ANTERIOR_FASCICULAR_BLOCK	-0.695247	-0.0816878	-4.69889	0.000226928	0.00817642	0.69443	Down
HP_SPINAL_CORD_TUMOR	-0.92637	-0.0623864	-4.69761	0.000227529	0.00817642	0.69188	Down
GOBP_SPINDLE_MIDZONE_ASSEMBLY	0.632217	0.0277083	4.69368	0.000229398	0.00821075	0.684002	Up
GOBP_ATRIAL_CARDIAC_MUSCLE_CELL_MEMBRANE_REPOLARIZATION	-0.813935	-0.0793212	-4.68331	0.000234397	0.00829955	0.663235	Down
GOBP_2FE_2S_CLUSTER_ASSEMBLY	0.901914	0.0392673	4.66767	0.000242145	0.00831216	0.63191	Up
GOBP_REGULATION_OF_ENDODEOXYRIBONUCLEASE_ACTIVITY	-0.695812	-0.021541	-4.66142	0.000245319	0.00831216	0.619367	Down
GOMF_CCR5_CHEMOKINE_RECEPTOR_BINDING	0.85497	-0.0265521	4.64637	0.000253123	0.00842069	0.5892	Up
GOBP_POSITIVE_REGULATION_OF_SYNAPTIC_TRANSMISSION_CHOLINERGIC	0.709251	0.0873461	4.63831	0.000257413	0.00848506	0.573013	Up
GOBP_5_PHOSPHORIBOSE_1_DIPHOSPHATE_METABOLIC_PROCESS	-0.681834	-0.059632	-4.60098	0.000278253	0.00876393	0.49803	Down
HP_ABNORMALITY_OF_OCCIPITOFRONTALIS_MUSCLE	0.806687	0.044512	4.57981	0.000290825	0.00892831	0.455469	Up
HP_EPISODIC_RESPIRATORY_DISTRESS	0.806687	0.044512	4.57981	0.000290825	0.00892831	0.455469	Up
GOBP_NEURON_GLIAL_CELL_SIGNALING	-0.747624	-0.0109429	-4.50841	0.000337681	0.00968949	0.311612	Down
HP_POSTNATAL_MACROCEPHALY	-0.951445	0.0260969	-4.45814	0.000375223	0.0102681	0.210105	Down
HP_LONG_THUMB	-0.760899	0.0334013	-4.41835	0.000407943	0.0107495	0.129617	Down
GOBP_BLOOD_COAGULATION_INTRINSIC_PATHWAY	-0.809175	0.020137	-4.35184	0.000469243	0.0117417	-0.00512857	Down
HP_CORTICOSPINAL_TRACT_HYPOPLASIA	-1.03123	-0.0632085	-4.32009	0.000501733	0.0122022	-0.069551	Down
HP_THINNING_OF_DESCEMET_MEMBRANE	-0.830351	-0.0631342	-4.30869	0.000513944	0.012365	-0.0926868	Down
GOBP_REGULATION_OF_SYNAPTIC_TRANSMISSION_CHOLINERGIC	0.676066	0.0849245	4.28751	0.000537452	0.0127407	-0.135717	Up
GOBP_TAIL_ANCHORED_MEMBRANE_PROTEIN_INSERTION_INTO_ER_MEMBRANE	0.617223	-0.0671947	4.26072	0.000568747	0.013008	-0.190158	Up
HP_RENAL_TUBULAR_EPITHELIAL_NECROSIS	0.618504	-0.0499108	4.25944	0.000570289	0.0130163	-0.192763	Up
GOBP_EMBRYONIC_CAMERA_TYPE_EYE_FORMATION	-0.7501	0.0416346	-4.24611	0.000586595	0.0131428	-0.219878	Down

## Sheet: EpiPathway50_cmLAA_CvS
X	logFC	AveExpr	t	P.Value	adj.P.Val	B	Type
HP_PALMOPLANTAR_ERYTHEMA	-1.24516	-0.0365033	-12.0524	1.45531e-09	1.1609e-05	11.9507	Down
GOCC_ZONULA_ADHERENS	-1.0619	-0.0199616	-10.9266	6.13454e-09	2.44676e-05	10.6655	Down
GOMF_MICROTUBULE_MINUS_END_BINDING	-1.071	-0.0172897	-10.4611	1.15038e-08	3.05887e-05	10.0942	Down
GOMF_HISTONE_H3K27_METHYLTRANSFERASE_ACTIVITY	-1.16445	-0.0508954	-10.2803	1.47717e-08	3.08581e-05	9.86542	Down
HP_NEUROMUSCULAR_DYSPHAGIA	1.04209	0.0669342	10.0629	2.00392e-08	3.23191e-05	9.58529	Up
GOBP_DETECTION_OF_TEMPERATURE_STIMULUS_INVOLVED_IN_THERMOCEPTION	1.12959	0.0344061	10.0276	2.1066e-08	3.23191e-05	9.53928	Up
GOBP_POSITIVE_REGULATION_OF_AUTOPHAGOSOME_MATURATION	-1.10599	0.0230761	-9.98803	2.22834e-08	3.23191e-05	9.48751	Down
GOBP_REGULATION_OF_HETEROCHROMATIN_ORGANIZATION	-0.804735	-0.0529729	-9.79956	2.91855e-08	3.88022e-05	9.23831	Down
GOBP_REGULATION_OF_NEUROTRANSMITTER_RECEPTOR_LOCALIZATION_TO_POSTSYNAPTIC_SPECIALIZATION_MEMBRANE	-0.816189	0.030303	-9.29117	6.16021e-08	6.1425e-05	8.54384	Down
GOMF_PROTEIN_DEMETHYLASE_ACTIVITY	-0.740354	-0.043927	-9.20779	6.98222e-08	6.5526e-05	8.42677	Down
HP_HYPOPLASTIC_AORTIC_ARCH	-1.02386	-0.0402374	-9.11739	8.0051e-08	7.09519e-05	8.2988	Down
GOBP_INHIBITION_OF_NEUROEPITHELIAL_CELL_DIFFERENTIATION	-1.2957	-0.0944003	-8.98053	9.86333e-08	7.49331e-05	8.103	Down
GOCC_BRAHMA_COMPLEX	-1.04701	-0.0411345	-8.90826	1.10225e-07	7.64576e-05	7.9986	Down
GOBP_RESPONSE_TO_FUNGICIDE	-0.929473	-0.0212451	-8.80595	1.29137e-07	8.29559e-05	7.84959	Down
HP_INTERCOSTAL_MUSCLE_WEAKNESS	0.87011	0.043535	8.511	2.05278e-07	0.000121297	7.41198	Up
GOBP_THERMOCEPTION	1.06413	0.0461189	8.31108	2.82752e-07	0.000145517	7.10847	Up
HP_FATIGABLE_WEAKNESS_OF_DISTAL_LIMB_MUSCLES	1.16894	0.0573614	8.16033	3.61152e-07	0.000180057	6.87588	Up
GOBP_CANONICAL_WNT_SIGNALING_PATHWAY_INVOLVED_IN_REGULATION_OF_CELL_PROLIFERATION	-1.07698	-0.0642119	-8.10542	3.95102e-07	0.000180159	6.79035	Down
GOBP_REGULATION_OF_PHOSPHATIDYLINOSITOL_DEPHOSPHORYLATION	-0.990361	-0.0487564	-8.10026	3.98462e-07	0.000180159	6.78229	Down
GOMF_PROCOLLAGEN_PROLINE_4_DIOXYGENASE_ACTIVITY	1.45697	0.00914737	8.08805	4.06527e-07	0.000180159	6.7632	Up
GOBP_REGULATION_OF_BLOOD_VESSEL_REMODELING	1.26631	-0.0100687	8.06976	4.1893e-07	0.000180638	6.73457	Up
HP_ABNORMALITY_OF_THE_SPINOCEREBELLAR_TRACTS	-0.850172	-0.0511155	-7.84394	6.09281e-07	0.000214382	6.37711	Down
GOBP_5_PHOSPHORIBOSE_1_DIPHOSPHATE_METABOLIC_PROCESS	-1.16239	-0.059632	-7.84375	6.09472e-07	0.000214382	6.37681	Down
GOBP_REGULATION_OF_CHROMATIN_ORGANIZATION	-0.671883	-0.0350265	-7.77678	6.81944e-07	0.000214382	6.26936	Down
GOBP_ADHERENS_JUNCTION_MAINTENANCE	-1.16638	-0.0759534	-7.75878	7.0292e-07	0.000214382	6.24037	Down
GOBP_CARDIAC_CHAMBER_FORMATION	-0.950738	-0.0561597	-7.75585	7.06405e-07	0.000214382	6.23564	Down
GOBP_PEPTIDYL_PROLINE_HYDROXYLATION	0.971134	-0.047926	7.75101	7.12187e-07	0.000214382	6.22784	Up
GOCC_SPERM_PLASMA_MEMBRANE	0.85271	0.0516596	7.72533	7.4372e-07	0.000216688	6.18637	Up
HP_4_5_FINGER_SYNDACTYLY	-1.1004	0.0145365	-7.71135	7.61495e-07	0.000216688	6.16375	Down
GOMF_PROCOLLAGEN_PROLINE_DIOXYGENASE_ACTIVITY	1.15719	-0.0319536	7.70158	7.74178e-07	0.000216688	6.14793	Up
GOMF_MYOSIN_HEAVY_CHAIN_BINDING	0.815101	0.0253909	7.68902	7.90819e-07	0.00021753	6.12756	Up
HP_LOW_FRUSTRATION_TOLERANCE	-0.834119	-0.0618926	-7.63714	8.63589e-07	0.000231879	6.04321	Down
GOBP_RESPONSE_TO_CORTICOTROPIN_RELEASING_HORMONE	-1.36834	-0.112396	-7.63141	8.72052e-07	0.000231879	6.03387	Down
HP_THENAR_MUSCLE_ATROPHY	0.744126	0.0399508	7.60485	9.12388e-07	0.000238627	5.99051	Up
GOBP_LIPID_DROPLET_DISASSEMBLY	-1.08513	-0.0220012	-7.46339	1.1627e-06	0.000268808	5.75782	Down
GOBP_TRANSITION_BETWEEN_FAST_AND_SLOW_FIBER	-0.964993	-0.110064	-7.40954	1.27601e-06	0.000286725	5.66845	Down
HP_FINGER_SWELLING	-1.30305	-0.0117577	-7.35177	1.41048e-06	0.000306473	5.5721	Down
HP_LATE_ONSET_PROXIMAL_MUSCLE_WEAKNESS	0.999138	0.0120892	7.34728	1.42152e-06	0.000306473	5.56459	Up
GOMF_OXIDOREDUCTASE_ACTIVITY_ACTING_ON_PAIRED_DONORS_WITH_INCORPORATION_OR_REDUCTION_OF_MOLECULAR_OXYGEN_ANOTHER_COMPOUND_AS_ONE_DONOR_AND_INCORPORATION_OF_ONE_ATOM_OF_OXYGEN	0.859599	-0.0343792	7.31062	1.51521e-06	0.000322315	5.50318	Up
HP_REDUCED_NUMBER_OF_INTRAHEPATIC_BILE_DUCTS	-1.06942	-0.0464336	-7.26868	1.63038e-06	0.000330142	5.43264	Down
GOBP_REGULATION_OF_DNA_METHYLATION_DEPENDENT_HETEROCHROMATIN_FORMATION	-0.795401	-0.0481301	-7.26714	1.63477e-06	0.000330142	5.43005	Down
GOBP_HISTONE_H3_K9_METHYLATION	-0.921034	-0.0571934	-7.21684	1.78544e-06	0.000343192	5.34512	Down
HP_ABNORMAL_CIRCULATING_CARNITINE_CONCENTRATION	-0.745556	-0.0620043	-7.13741	2.05358e-06	0.000376584	5.21024	Down
GOBP_ATRIAL_CARDIAC_MUSCLE_CELL_TO_AV_NODE_CELL_COMMUNICATION	-0.654881	-0.063302	-7.11811	2.12485e-06	0.000385225	5.17733	Down
GOBP_INDOLE_CONTAINING_COMPOUND_BIOSYNTHETIC_PROCESS	0.923124	-0.0105284	7.04438	2.42186e-06	0.000422767	5.05106	Up
GOMF_POLY_G_BINDING	-1.09258	-0.0284233	-7.04067	2.43792e-06	0.000422767	5.04468	Down
GOMF_METHYLATION_DEPENDENT_PROTEIN_BINDING	-0.633308	-0.0335247	-7.02115	2.52416e-06	0.000426722	5.01111	Down
GOBP_REGULATION_OF_RIBONUCLEASE_ACTIVITY	-0.987516	-0.0482672	-6.93108	2.96543e-06	0.000460652	4.85544	Down
GOBP_DEVELOPMENT_OF_SECONDARY_FEMALE_SEXUAL_CHARACTERISTICS	-0.803964	0.0235179	-6.92947	2.974e-06	0.000460652	4.85265	Down
GOBP_REGULATION_OF_HISTONE_METHYLATION	-0.834239	-0.0381282	-6.90219	3.12343e-06	0.0004614	4.80525	Down

## Sheet: EpiPathway50_cmRAA_TvS
X	logFC	AveExpr	t	P.Value	adj.P.Val	B	Type
GOBP_NEGATIVE_REGULATION_OF_RIBOSOME_BIOGENESIS	0.944401	-0.0114543	9.47311	4.27129e-08	0.000340614	8.71439	Up
HP_PARIETAL_CORTICAL_ATROPHY	1.12484	-0.00424436	8.7669	1.25942e-07	0.000502163	7.74537	Up
GOBP_G_PROTEIN_COUPLED_PURINERGIC_RECEPTOR_SIGNALING_PATHWAY	-0.887236	-0.0255202	-7.49348	1.03184e-06	0.00111547	5.81734	Down
GOBP_MAST_CELL_CYTOKINE_PRODUCTION	-0.886523	-0.00877099	-7.02091	2.37649e-06	0.00126342	5.03937	Down
HP_LIPEMIA_RETINALIS	1.34855	0.0618547	6.38376	7.67861e-06	0.00180097	3.93561	Up
HP_RENAL_STEATOSIS	-0.683952	0.0250621	-6.31759	8.70075e-06	0.00194107	3.8174	Down
GOCC_GEMINI_OF_COILED_BODIES	0.968121	0.0046582	6.03513	1.49332e-05	0.00257877	3.30527	Up
HP_DUPLICATION_OF_RENAL_PELVIS	0.73622	0.00400963	5.90776	1.91188e-05	0.00296044	3.07045	Up
GOBP_REGULATION_OF_RIBOSOME_BIOGENESIS	0.831409	0.00417603	5.88989	1.97967e-05	0.00297865	3.03731	Up
HP_GENERALIZED_LIMB_MUSCLE_ATROPHY	0.624707	0.0135872	5.6301	3.30079e-05	0.00408095	2.55036	Up
GOBP_MAST_CELL_CHEMOTAXIS	-0.730124	-0.00746402	-5.59334	3.55091e-05	0.00429041	2.48069	Down
GOBP_L_GLUTAMINE_IMPORT_ACROSS_PLASMA_MEMBRANE	-1.00577	0.0104694	-5.52208	4.09298e-05	0.00466278	2.34512	Down
HP_MIGRAINE_WITHOUT_AURA	-0.883453	-0.0336786	-5.45368	4.6939e-05	0.00509272	2.21432	Down
HP_CESSATION_OF_HEAD_GROWTH	0.83847	0.0338456	5.37269	5.52468e-05	0.00552655	2.05864	Up
GOBP_REGULATION_OF_PHOSPHOLIPID_CATABOLIC_PROCESS	-1.05536	0.00914172	-5.37094	5.54422e-05	0.00552655	2.05526	Down
GOBP_LIPID_PHOSPHORYLATION	-0.765182	-0.0173684	-5.18439	8.0941e-05	0.00686664	1.69346	Down
GOMF_ATP_DEPENDENT_DIACYLGLYCEROL_KINASE_ACTIVITY	-0.765182	-0.0173684	-5.18439	8.0941e-05	0.00686664	1.69346	Down
HP_SHORT_CORPUS_CALLOSUM	-0.982856	-0.0154133	-5.05755	0.000104935	0.00767711	1.445	Down
GOMF_OXYSTEROL_BINDING	-0.808746	-0.0780582	-4.9954	0.000119248	0.00813433	1.32258	Down
GOMF_LONG_CHAIN_FATTY_ACID_TRANSPORTER_ACTIVITY	-0.588352	0.0242274	-4.87067	0.000154325	0.00969026	1.07563	Down
GOBP_TRIGEMINAL_NERVE_DEVELOPMENT	-0.93855	0.0432686	-4.8292	0.000168201	0.0101461	0.993158	Down
GOBP_MAST_CELL_MIGRATION	-0.689628	-0.00923641	-4.74329	0.000201151	0.0110626	0.821774	Down
GOBP_POSITIVE_REGULATION_OF_GUANYLATE_CYCLASE_ACTIVITY	-0.914858	0.00946178	-4.68118	0.000229029	0.011845	0.697421	Down
GOBP_NEGATIVE_REGULATION_OF_STEROL_TRANSPORT	-0.781414	0.055971	-4.67584	0.000231603	0.011845	0.686715	Down
GOBP_NEGATIVE_REGULATION_OF_CHOLESTEROL_EFFLUX	-0.765013	0.0743286	-4.50009	0.000335046	0.0143323	0.332961	Down
GOMF_OXIDOREDUCTASE_ACTIVITY_ACTING_ON_METAL_IONS_OXYGEN_AS_ACCEPTOR	0.771404	0.0155424	4.49647	0.000337617	0.0143323	0.32564	Up
HP_EXOPHORIA	-0.886415	-0.00648121	-4.49538	0.00033839	0.0143323	0.323449	Down
GOMF_INSULIN_LIKE_GROWTH_FACTOR_I_BINDING	-0.615497	0.014803	-4.49416	0.000339268	0.0143323	0.320966	Down
GOBP_PARASYMPATHETIC_NERVOUS_SYSTEM_DEVELOPMENT	-0.689424	0.01274	-4.45591	0.000367784	0.0147123	0.243659	Down
GOBP_LEUKOCYTE_ADHESION_TO_ARTERIAL_ENDOTHELIAL_CELL	-0.787432	0.0457841	-4.41741	0.000398964	0.0155577	0.165718	Down
HP_PALMOPLANTAR_ERYTHEMA	-0.655652	-0.0709194	-4.38752	0.000425012	0.0160249	0.105148	Down
GOMF_L_GLUTAMATE_TRANSMEMBRANE_TRANSPORTER_ACTIVITY	0.797798	-0.00757669	4.26228	0.000554376	0.0187248	-0.149254	Up
GOBP_POSITIVE_REGULATION_OF_SARCOMERE_ORGANIZATION	-0.670643	-0.0176318	-4.24069	0.000580419	0.0192455	-0.19319	Down
GOBP_VESICLE_FUSION_WITH_GOLGI_APPARATUS	0.802006	0.00873423	4.23293	0.00059008	0.0192475	-0.208988	Up
GOMF_N_ACETYLLACTOSAMINIDE_BETA_1_3_N_ACETYLGLUCOSAMINYLTRANSFERASE_ACTIVITY	-0.643293	0.0536742	-4.15424	0.000697756	0.0209972	-0.369344	Down
HP_NONSPHEROCYTIC_HEMOLYTIC_ANEMIA	-0.717418	-0.0445934	-4.1065	0.000772577	0.022301	-0.466755	Down
GOBP_VENOUS_BLOOD_VESSEL_MORPHOGENESIS	-0.584776	-0.0093232	-4.08129	0.0008153	0.0229334	-0.518212	Down
GOMF_VERY_LONG_CHAIN_FATTY_ACID_COA_LIGASE_ACTIVITY	-0.712081	0.00934443	-4.0778	0.000821402	0.0230643	-0.52534	Down
GOBP_GENITALIA_MORPHOGENESIS	-0.630432	0.0376603	-4.04234	0.00088605	0.0239396	-0.597749	Down
GOMF_PYRIMIDINE_NUCLEOTIDE_BINDING	0.762908	-0.00418981	4.03575	0.000898626	0.0239816	-0.611217	Up
GOBP_PROTEIN_UFMYLATION	0.918406	-0.0282191	4.02626	0.00091704	0.024215	-0.630599	Up
GOBP_INTESTINE_SMOOTH_MUSCLE_CONTRACTION	-0.804307	0.0569962	-4.01747	0.000934447	0.0245208	-0.648565	Down
GOBP_HIGH_DENSITY_LIPOPROTEIN_PARTICLE_REMODELING	-0.604489	0.0306132	-4.00937	0.00095078	0.0246965	-0.665119	Down
GOBP_NEGATIVE_REGULATION_OF_CELL_ADHESION_MOLECULE_PRODUCTION	-1.05661	0.0308449	-4.00351	0.000962777	0.0247933	-0.677097	Down
HP_WHITE_FORELOCK	-0.733254	0.0169016	-3.99919	0.00097172	0.0247967	-0.68593	Down
GOBP_ENDOCANNABINOID_SIGNALING_PATHWAY	-0.771515	0.0337541	-3.9551	0.00106787	0.0262425	-0.776035	Down
GOBP_REGULATION_OF_PLASMA_CELL_DIFFERENTIATION	-0.91112	-0.0797966	-3.91929	0.001153	0.0272704	-0.849256	Down
HP_ABNORMAL_RAPID_EYE_MOVEMENT_SLEEP	-0.604567	-0.0488742	-3.88557	0.0012394	0.0282388	-0.918213	Down
GOMF_CCR5_CHEMOKINE_RECEPTOR_BINDING	0.663745	-0.0314805	3.86206	0.00130344	0.0289938	-0.966273	Up
GOMF_HEXOKINASE_ACTIVITY	-0.583674	0.0244804	-3.85432	0.00132526	0.0292749	-0.982104	Down

## Sheet: EpiPathway50_cmRAA_CvS
X	logFC	AveExpr	t	P.Value	adj.P.Val	B	Type
GOBP_MEMBRANE_DEPOLARIZATION_DURING_AV_NODE_CELL_ACTION_POTENTIAL	-1.23564	-0.000570889	-8.31612	2.59043e-07	0.000313326	7.1555	Down
HP_LACRIMAL_DUCT_ATRESIA	-1.3443	-0.0638395	-8.31168	2.60918e-07	0.000313326	7.14876	Down
GOBP_POSITIVE_REGULATION_OF_NUCLEOBASE_CONTAINING_COMPOUND_TRANSPORT	-0.973294	-0.0570681	-8.22591	3.00162e-07	0.000313326	7.01766	Down
GOBP_REGULATION_OF_RESTING_MEMBRANE_POTENTIAL	0.770445	0.0256777	7.73226	6.84647e-07	0.000350083	6.24227	Up
GOCC_NSL_COMPLEX	-0.963928	0.00170492	-7.65814	7.76986e-07	0.000369727	6.12274	Down
HP_HYDROXYPROLINURIA	1.01654	0.0210959	7.54028	9.51564e-07	0.000410176	5.93098	Up
GOCC_BRAHMA_COMPLEX	-0.851427	-0.053993	-7.48198	1.05265e-06	0.000430478	5.83533	Down
GOBP_PROTEIN_LOCALIZATION_TO_PLASMA_MEMBRANE_RAFT	-1.1176	-0.0852156	-7.43494	1.14234e-06	0.000440282	5.7578	Down
GOBP_POSITIVE_REGULATION_OF_HETEROTYPIC_CELL_CELL_ADHESION	0.784724	0.00560393	7.40279	1.2082e-06	0.000440282	5.70462	Up
GOMF_HISTONE_H4K5_ACETYLTRANSFERASE_ACTIVITY	-1.00649	-0.0403734	-7.27234	1.51894e-06	0.000492084	5.48722	Down
GOMF_POLY_G_BINDING	-0.947056	-0.0636581	-7.10876	2.03045e-06	0.000539728	5.21095	Down
GOMF_CHANNEL_ACTIVATOR_ACTIVITY	1.53495	0.0207781	6.95734	2.66485e-06	0.000584425	4.95161	Up
GOMF_POTASSIUM_CHANNEL_ACTIVATOR_ACTIVITY	1.53495	0.0207781	6.95734	2.66485e-06	0.000584425	4.95161	Up
GOCC_H3_HISTONE_ACETYLTRANSFERASE_COMPLEX	-1.05784	-0.0568437	-6.95263	2.68761e-06	0.000584425	4.94349	Down
GOCC_NPBAF_COMPLEX	-0.829042	-0.03848	-6.92048	2.84855e-06	0.000597784	4.88794	Down
GOBP_NADPH_OXIDATION	0.818612	0.0735787	6.88343	3.04649e-06	0.000631019	4.82375	Up
GOBP_ERROR_FREE_TRANSLESION_SYNTHESIS	-0.953251	-0.00567038	-6.8466	3.25755e-06	0.000647416	4.75971	Down
HP_REDUCED_NUMBER_OF_INTRAHEPATIC_BILE_DUCTS	-1.23205	0.0252042	-6.80625	3.50627e-06	0.0006579	4.68934	Down
GOBP_REGULATION_OF_HISTONE_H3_K4_METHYLATION	-0.867665	0.0088245	-6.74682	3.90924e-06	0.000672182	4.58523	Down
GOBP_REGULATION_OF_NUCLEOBASE_CONTAINING_COMPOUND_TRANSPORT	-0.799622	-0.0125679	-6.70824	4.1964e-06	0.000698224	4.51736	Down
GOBP_REGULATION_OF_RNA_EXPORT_FROM_NUCLEUS	-0.828911	-0.0288256	-6.68347	4.3923e-06	0.000707605	4.47365	Down
GOBP_REGULATION_OF_HISTONE_METHYLATION	-0.898204	-0.0138107	-6.63983	4.76084e-06	0.000723148	4.39644	Down
GOBP_ENDOPLASMIC_RETICULUM_MEMBRANE_ORGANIZATION	-0.797402	-0.00452665	-6.57466	5.37211e-06	0.000740855	4.28061	Down
GOBP_GLUTAMATE_CATABOLIC_PROCESS	-1.19816	-0.0332114	-6.57071	5.41173e-06	0.000740855	4.27356	Down
GOCC_TRANSCRIPTION_EXPORT_COMPLEX_2	-1.03401	-0.0184279	-6.43977	6.91104e-06	0.000835031	4.03879	Down
GOMF_OXIDOREDUCTASE_ACTIVITY_ACTING_ON_PAIRED_DONORS_WITH_INCORPORATION_OR_REDUCTION_OF_MOLECULAR_OXYGEN_ANOTHER_COMPOUND_AS_ONE_DONOR_AND_INCORPORATION_OF_ONE_ATOM_OF_OXYGEN	0.85063	-0.0239721	6.31481	8.74661e-06	0.00094669	3.81236	Up
GOMF_HISTONE_H3K36_DEMETHYLASE_ACTIVITY	-0.885522	-0.0131305	-6.30215	8.95893e-06	0.00094669	3.78929	Down
HP_DECREASED_CIRCULATING_DEHYDROEPIANDROSTERONE_CONCENTRATION	-0.982405	-0.0333374	-6.21211	1.0632e-05	0.0010403	3.6245	Down
HP_EBSTEIN_ANOMALY_OF_THE_TRICUSPID_VALVE	-0.880008	-0.0266083	-6.05881	1.4266e-05	0.00127111	3.34122	Down
HP_ANTI_ACETYLCHOLINE_RECEPTOR_ANTIBODY_POSITIVITY	0.663991	0.0667342	6.03163	1.50343e-05	0.00131066	3.29063	Up
GOCC_H4_HISTONE_ACETYLTRANSFERASE_COMPLEX	-0.669981	-0.0184201	-5.992	1.62325e-05	0.00139189	3.21667	Down
GOBP_CARBON_CATABOLITE_REGULATION_OF_TRANSCRIPTION	-0.843606	0.00422581	-5.8986	1.94634e-05	0.00157756	3.04149	Down
HP_MONOTONIC_SPEECH	-0.844451	-0.049673	-5.87422	2.04114e-05	0.00161961	2.99557	Down
HP_LOW_FRUSTRATION_TOLERANCE	-0.843637	-0.0363703	-5.83146	2.2192e-05	0.00171816	2.9148	Down
GOMF_MYOSIN_HEAVY_CHAIN_BINDING	0.842182	0.0306651	5.7677	2.51504e-05	0.00180686	2.7939	Up
HP_HYPOGLYCEMIC_COMA	-0.744916	-0.0331756	-5.72148	2.75477e-05	0.00188471	2.70591	Down
HP_POSTTERM_PREGNANCY	1.26987	0.0544916	5.62463	3.3368e-05	0.00206274	2.52057	Up
HP_PILOMATRIXOMA	-1.03544	-0.00927017	-5.5806	3.64209e-05	0.00215988	2.43588	Down
GOMF_HISTONE_H3_ACETYLTRANSFERASE_ACTIVITY	-0.784835	-0.00120478	-5.57821	3.65941e-05	0.00215988	2.43129	Down
GOBP_REGULATION_OF_DOPAMINERGIC_NEURON_DIFFERENTIATION	-0.829611	-0.0540021	-5.53534	3.98602e-05	0.0022464	2.34858	Down
GOBP_POSITIVE_REGULATION_OF_GRANULOCYTE_MACROPHAGE_COLONY_STIMULATING_FACTOR_PRODUCTION	0.921344	0.00924107	5.5189	4.11909e-05	0.00229704	2.3168	Up
GOBP_GRANULOCYTE_MACROPHAGE_COLONY_STIMULATING_FACTOR_PRODUCTION	0.916959	0.00741794	5.48474	4.41051e-05	0.00241729	2.25064	Up
GOBP_BASE_CONVERSION_OR_SUBSTITUTION_EDITING	0.811224	0.000869129	5.41184	5.10569e-05	0.00267864	2.10894	Up
GOMF_HISTONE_H3K14_ACETYLTRANSFERASE_ACTIVITY	-0.934375	-0.0343277	-5.39522	5.27938e-05	0.00271939	2.07655	Down
GOBP_DETERMINATION_OF_DIGESTIVE_TRACT_LEFT_RIGHT_ASYMMETRY	0.936799	0.033876	5.35786	5.69246e-05	0.00282829	2.0036	Up
HP_ABNORMAL_HAIR_WHORL	-0.731753	-0.0467452	-5.33505	5.96095e-05	0.00288934	1.95897	Down
GOMF_HISTONE_H3K36_TRIMETHYLTRANSFERASE_ACTIVITY	-0.9299	-0.0386074	-5.3256	6.07595e-05	0.00291176	1.94046	Down
HP_PREMATURE_THELARCHE	-0.962517	-0.0556484	-5.30187	6.37489e-05	0.00299921	1.89394	Down
HP_PROMINENT_ANTITRAGUS	-0.976923	-0.0069871	-5.29025	6.52675e-05	0.00305264	1.87113	Down
GOBP_MRNA_ALTERNATIVE_POLYADENYLATION	-0.967054	-0.0494094	-5.28203	6.6365e-05	0.0030949	1.85498	Down
