# Supplementary material for: The combination of decitabine with multi-omics confirms the regulatory pattern of the correlation between DNA methylation of the CACNA1C gene and atrial fibrillation
Source: Front Pharmacol. 2024 Dec 13;15:1497977. doi: 10.3389/fphar.2024.1497977 (PMC11681619; doi:10.3389/fphar.2024.1497977)
Supplement: Supplementary file 11 [file Table8.xlsx]

## Sheet: EpiPathwaySet
Eight differentially expressed pathways from EpiPathway50
GOBP_REGULATION_OF_DNA_METHYLATION_DEPENDENT_HETEROCHROMATIN_FORMATION	TRIM28,DYRK1A,MORC2,KDM1A,TASOR,APOBEC1,PPHLN1,MPHOSPH8,RESF1,ATF7IP,ZNF304,AICDA,ATF7IP2,TET1,SETDB2,L3MBTL3,SAMD1,SETDB1
GOCC_H3_HISTONE_ACETYLTRANSFERASE_COMPLEX	KAT7,KAT6B,BRD1,BRPF3,MEAF6,BRPF1,KAT6A,ING5
GOBP_REGULATION_OF_HISTONE_H3_K4_METHYLATION	MCRS1,WDR5,AUTS2,GCG,KANSL1,HCFC1,PHF20,KANSL2,KANSL3,NELFA,NELFE,KAT8,OGT
GOBP_REGULATION_OF_HISTONE_METHYLATION	MCRS1,EHMT2,WDR5,BAZ2A,AUTS2,GCG,KANSL1,HCFC1,MECP2,PHF20,KANSL2,KANSL3,PRDM12,NELFA,NELFE,EHMT1,KAT8,SMARCA5,OGT
GOMF_HISTONE_H3_ACETYLTRANSFERASE_ACTIVITY	KAT7,EP300,JADE2,KAT6B,BRD1,KAT2A,BRPF3,ING4,MEAF6,BRCA2,KAT6A,JADE1,KAT2B,MCM3AP
GOMF_UNMETHYLATED_CPG_BINDING	DNMT3A,KDM2A,CXXC1,MBD1,MECP2,KMT2A,TLR9,FBXL19,KDM2B,KMT2B
GOMF_HISTONE_H3K4ME_H3K4ME2_H3K4ME3_DEMETHYLASE_ACTIVITY	KDM5B,KDM5A,RIOX1,KDM5C,KDM5D
GOBP_HISTONE_H3_K4_METHYLATION	MCRS1,WDR5,SETD1B,AUTS2,GCG,KANSL1,HCFC1,KMT2A,PHF20,WDR5B,KANSL2,KANSL3,RBBP5,NELFA,NELFE,KAT8,OGT,ASH2L,SETD1A,KMT2B
#########################################################################################################################################################################################
EpiPathwaySet
"TRIM28","DYRK1A","MORC2","KDM1A","TASOR","APOBEC1","PPHLN1","MPHOSPH8","RESF1","ATF7IP","ZNF304","AICDA","ATF7IP2","TET1","SETDB2","L3MBTL3","SAMD1","SETDB1","KAT7","KAT6B","BRD1","BRPF3","MEAF6","BRPF1","KAT6A","ING5","MCRS1","WDR5","AUTS2","GCG","KANSL1","HCFC1","PHF20","KANSL2","KANSL3","NELFA","NELFE","KAT8","OGT","EHMT2","BAZ2A","MECP2","PRDM12","EHMT1","SMARCA5","EP300","JADE2","KAT2A","IN…

## Sheet: Cor_LAA_CvS
source	target	correlation	pvalue
ATF7IP	CACNA1C	0.845326	0.00206861
ATF7IP	DNMT3A	0.797203	0.00574678
CACNA1C	DNMT3A	0.750431	0.012399
ATF7IP	EHMT1	0.928649	0.00010397
CACNA1C	EHMT1	0.852656	0.00171942
DNMT3A	EHMT1	0.753577	0.0118345
ATF7IP	EHMT2	0.689167	0.0274921
BRCA2	EHMT2	-0.780232	0.00775283
ATF7IP	EP300	0.88066	0.000766529
CACNA1C	EP300	0.772494	0.00881423
DNMT3A	EP300	0.693743	0.0260691
EHMT1	EP300	0.857307	0.00152132
ATF7IP	ING4	0.74659	0.0131136
DNMT3A	ING4	0.705569	0.0226272
EHMT1	ING4	0.76056	0.0106465
ATF7IP	JADE2	0.923574	0.000136
CACNA1C	JADE2	0.863679	0.00127749
DNMT3A	JADE2	0.770198	0.00914801
EHMT1	JADE2	0.855318	0.00160387
EHMT2	JADE2	0.826404	0.00320388
EP300	JADE2	0.743888	0.013633
ING4	JADE2	0.817082	0.00390254
ATF7IP	KANSL1	0.879621	0.000792535
CACNA1C	KANSL1	0.68568	0.0286113
DNMT3A	KANSL1	0.775266	0.00842295
EHMT1	KANSL1	0.799663	0.00549052
EP300	KANSL1	0.87994	0.000784487
JADE2	KANSL1	0.859685	0.00142668
ATF7IP	KAT2B	0.871937	0.00100537
CACNA1C	KAT2B	0.874748	0.000923205
DNMT3A	KAT2B	0.870529	0.00104845
EHMT1	KAT2B	0.862275	0.00132858
ING4	KAT2B	0.807139	0.00476142
JADE2	KAT2B	0.918572	0.000174179
KANSL1	KAT2B	0.721917	0.0184034
ATF7IP	KAT6A	0.927972	0.000107883
CACNA1C	KAT6A	0.815903	0.00399804
DNMT3A	KAT6A	0.827201	0.00314867
EHMT1	KAT6A	0.897801	0.000421197
EP300	KAT6A	0.890975	0.000540879
ING4	KAT6A	0.781869	0.00754048
JADE2	KAT6A	0.825636	0.00325776
KANSL1	KAT6A	0.853222	0.00169434
KAT2B	KAT6A	0.808083	0.00467456
ATF7IP	KAT6B	0.921176	0.000153433
CACNA1C	KAT6B	0.864553	0.00124641
EHMT1	KAT6B	0.862436	0.00132263
EHMT2	KAT6B	0.684972	0.0288424
EP300	KAT6B	0.947119	3.20881e-05
JADE2	KAT6B	0.872442	0.000990209
KANSL1	KAT6B	0.881018	0.000757721
KAT2B	KAT6B	0.733475	0.0157701
KAT6A	KAT6B	0.872614	0.00098511
ATF7IP	KDM2A	0.745459	0.0133292
CACNA1C	KDM2A	0.79365	0.00613198
DNMT3A	KDM2A	0.779631	0.00783189
EHMT1	KDM2A	0.682926	0.029517
EP300	KDM2A	0.885204	0.000660032
KANSL1	KDM2A	0.743456	0.0137174
KAT6A	KDM2A	0.833369	0.00274414
KAT6B	KDM2A	0.823436	0.00341565
ATF7IP	KDM5B	0.709712	0.0214995
EHMT2	KDM5B	0.799348	0.00552283
EP300	KDM5B	0.709533	0.0215472
JADE2	KDM5B	0.740323	0.0143404
KANSL1	KDM5B	0.776217	0.00829153
KAT6B	KDM5B	0.791125	0.00641657
ATF7IP	KMT2B	0.792846	0.00622159
EHMT1	KMT2B	0.750829	0.0123267
EHMT2	KMT2B	0.808343	0.00465091
EP300	KMT2B	0.731417	0.0162184
ING4	KMT2B	0.729676	0.0166046
JADE2	KMT2B	0.874879	0.000919494
KANSL1	KMT2B	0.876826	0.000865718
KAT6A	KMT2B	0.699667	0.0243031
KAT6B	KMT2B	0.837319	0.00250564
KDM5B	KMT2B	0.925927	0.000120362
EP300	L3MBTL3	0.849782	0.00185075
KANSL1	L3MBTL3	0.875774	0.00089447
KAT6B	L3MBTL3	0.787119	0.00688723
KDM2A	L3MBTL3	0.793703	0.00612606
KDM5B	L3MBTL3	0.739055	0.0145979
KMT2B	L3MBTL3	0.718836	0.0191537
ATF7IP	MBD1	0.731763	0.0161423
DNMT3A	MBD1	0.75412	0.0117391
EHMT1	MBD1	0.72773	0.0170437
ING4	MBD1	0.80864	0.00462388
JADE2	MBD1	0.747388	0.0129627
KANSL1	MBD1	0.836468	0.00255574
KAT6A	MBD1	0.750152	0.0124501
KMT2B	MBD1	0.789079	0.00665404
L3MBTL3	MBD1	0.74167	0.0140702
EHMT2	MCRS1	0.94422	3.95837e-05
JADE2	MCRS1	0.832423	0.00280364
KAT6B	MCRS1	0.712147	0.020855
KDM5B	MCRS1	0.797686	0.00569585
KMT2B	MCRS1	0.868443	0.00111475
CACNA1C	MEAF6	0.723763	0.0179637
BRCA2	MECP2	-0.682074	0.0298011
EHMT2	MECP2	0.818658	0.00377744
JADE2	MECP2	0.750145	0.0124513
KDM5B	MECP2	0.728515	0.0168655
KMT2B	MECP2	0.775789	0.00835053
MCRS1	MECP2	0.865295	0.00122047
ATF7IP	MORC2	0.735736	0.0152874
EHMT1	MORC2	0.724263	0.0178459
EHMT2	MORC2	0.889081	0.000578093
ING4	MORC2	0.853768	0.00167042
JADE2	MORC2	0.890752	0.000545172
KANSL1	MORC2	0.686649	0.0282971
KAT2B	MORC2	0.79196	0.00632148
KDM5B	MORC2	0.711958	0.0209045
KMT2B	MORC2	0.847543	0.00195805
MBD1	MORC2	0.789065	0.00665564
MCRS1	MORC2	0.913151	0.00022389
MECP2	MORC2	0.798703	0.00558948
CACNA1C	OGT	0.79289	0.00621669
EHMT2	OGT	0.720459	0.0187557
MCRS1	OGT	0.735537	0.0153295
MEAF6	OGT	0.846435	0.00201272
MECP2	OGT	0.695619	0.0255008
ATF7IP	PHF20	0.761293	0.0105269
DNMT3A	PHF20	0.698988	0.0245013
EHMT1	PHF20	0.796175	0.00585648
EP300	PHF20	0.769069	0.00931528
KANSL1	PHF20	0.718958	0.0191236
KAT6A	PHF20	0.786504	0.00696159
ATF7IP	PPHLN1	-0.953548	1.92561e-05
CACNA1C	PPHLN1	-0.915003	0.000205873
DNMT3A	PPHLN1	-0.819616	0.00370281
EHMT1	PPHLN1	-0.886564	0.00063038
EHMT2	PPHLN1	-0.796028	0.00587218
EP300	PPHLN1	-0.856795	0.00154228
ING4	PPHLN1	-0.741227	0.0141585
JADE2	PPHLN1	-0.952697	2.06861e-05
KANSL1	PPHLN1	-0.874578	0.000928041
KAT2B	PPHLN1	-0.87875	0.000814833
KAT6A	PPHLN1	-0.876388	0.000877607
KAT6B	PPHLN1	-0.932888	8.18008e-05
KDM2A	PPHLN1	-0.79212	0.00630329
KDM5B	PPHLN1	-0.737132	0.0149948
KMT2B	PPHLN1	-0.8186	0.00378196
L3MBTL3	PPHLN1	-0.758421	0.0110011
MBD1	PPHLN1	-0.774265	0.00856279
MCRS1	PPHLN1	-0.778794	0.0079429
MECP2	PPHLN1	-0.690968	0.0269258
MORC2	PPHLN1	-0.795811	0.00589562
ATF7IP	RBBP5	0.825863	0.00324174
CACNA1C	RBBP5	0.730979	0.016315
EHMT1	RBBP5	0.742427	0.0139199
EHMT2	RBBP5	0.790557	0.00648187
EP300	RBBP5	0.835197	0.00263183
JADE2	RBBP5	0.807416	0.00473583
KANSL1	RBBP5	0.77193	0.0088954
KAT6A	RBBP5	0.726124	0.0174121
KAT6B	RBBP5	0.937516	6.18161e-05
KDM5B	RBBP5	0.898395	0.000411793
KMT2B	RBBP5	0.872642	0.000984278
L3MBTL3	RBBP5	0.691664	0.0267093
MCRS1	RBBP5	0.787606	0.00682875
PPHLN1	RBBP5	-0.844192	0.00212684
ATF7IP	RESF1	0.896028	0.000450197
DNMT3A	RESF1	0.686921	0.0282094
EHMT1	RESF1	0.834233	0.00269068
EP300	RESF1	0.946918	3.25698e-05
JADE2	RESF1	0.731383	0.0162258
KANSL1	RESF1	0.913368	0.000221725
KAT6A	RESF1	0.884791	0.00066923
KAT6B	RESF1	0.882282	0.000727169
KDM2A	RESF1	0.764393	0.0100313
KDM5B	RESF1	0.69102	0.0269095
KMT2B	RESF1	0.735249	0.0153906
L3MBTL3	RESF1	0.786221	0.00699603
MBD1	RESF1	0.682668	0.0296028
PHF20	RESF1	0.8664	0.00118257
PPHLN1	RESF1	-0.801211	0.0053334
RBBP5	RESF1	0.764188	0.0100636
DNMT3A	SETDB2	0.689968	0.0272392
ATF7IP	TET1	0.928189	0.000106612
CACNA1C	TET1	0.868224	0.00112188
DNMT3A	TET1	0.883952	0.000688231
EHMT1	TET1	0.886245	0.000637258
EHMT2	TET1	0.689489	0.0273902
EP300	TET1	0.766127	0.00976141
ING4	TET1	0.838353	0.00244578
JADE2	TET1	0.880746	0.000764406
KANSL1	TET1	0.771048	0.00902333
KAT2B	TET1	0.900704	0.000376701
KAT6A	TET1	0.913572	0.000219694
KAT6B	TET1	0.804465	0.0050137
KDM2A	TET1	0.747126	0.0130121
MBD1	TET1	0.792835	0.0062228
MORC2	TET1	0.75939	0.0108395
PPHLN1	TET1	-0.934935	7.24496e-05
RBBP5	TET1	0.682352	0.0297083
RESF1	TET1	0.738356	0.0147412

## Sheet: Cor_RAA_CvS
source	target	correlation	pvalue
ATF7IP2	BAZ2A	0.699829	0.0242561
ATF7IP2	CACNA1C	-0.787743	0.00681232
CACNA1C	DYRK1A	0.790696	0.00646581
BRPF1	EHMT1	0.730747	0.0163661
CACNA1C	EHMT1	0.824522	0.00333701
BRPF1	ING5	0.747559	0.0129306
EHMT1	ING5	0.830981	0.00289601
ATF7IP2	JADE1	0.738903	0.0146291
BRPF1	JADE1	-0.703536	0.023195
EHMT1	JADE2	0.755805	0.0114458
ING5	JADE2	0.811769	0.00434628
BRPF1	KANSL2	0.71723	0.019553
ING5	KANSL2	0.890184	0.000556204
JADE2	KANSL2	0.77816	0.00802762
EHMT1	KANSL3	-0.706615	0.0223387
ING5	KANSL3	-0.699041	0.0244858
JADE2	KANSL3	-0.908057	0.000279456
KANSL1	KANSL3	-0.689679	0.0273303
KANSL2	KANSL3	-0.697298	0.0249992
BRPF1	KAT2A	0.751361	0.0122304
EHMT1	KAT2A	0.756579	0.011313
JADE2	KAT2A	0.775545	0.00838424
KAT2B	KAT6A	0.764766	0.00997288
BRPF1	KAT8	0.900184	0.000384407
EHMT1	KAT8	0.772424	0.00882429
ING5	KAT8	0.915306	0.000203029
KANSL2	KAT8	0.847698	0.00195048
BRPF1	KDM1A	0.847256	0.00197207
EHMT1	KDM1A	0.804862	0.00497563
ING5	KDM1A	0.795928	0.00588294
KANSL2	KDM1A	0.701646	0.0237318
KAT8	KDM1A	0.894336	0.000479212
ATF7IP2	KDM2B	0.86822	0.001122
CACNA1C	KDM2B	-0.854185	0.00165231
EHMT1	KDM2B	-0.736514	0.0151238
BRPF1	KDM5B	0.790526	0.00648549
EHMT1	KDM5B	0.811688	0.00435332
ING5	KDM5B	0.902578	0.000349872
JADE2	KDM5B	0.707209	0.022176
KANSL2	KDM5B	0.923028	0.000139836
KANSL3	KDM5B	-0.71001	0.0214197
KAT8	KDM5B	0.894956	0.00046843
KDM1A	KDM5B	0.864653	0.00124288
ATF7IP2	KMT2B	-0.730037	0.0165239
BAZ2A	KMT2B	-0.688903	0.0275757
BRPF1	KMT2B	0.838959	0.00241121
EHMT1	KMT2B	0.801363	0.00531811
ING5	KMT2B	0.79793	0.0056702
JADE2	KMT2B	0.81482	0.00408733
KANSL2	KMT2B	0.774205	0.00857119
KAT2A	KMT2B	0.945527	3.60605e-05
KAT8	KMT2B	0.754384	0.0116927
KDM1A	KMT2B	0.685314	0.0287305
KDM5B	KMT2B	0.755477	0.0115025
BRPF1	MBD1	0.832995	0.00276753
ING5	MBD1	0.808078	0.00467501
KANSL2	MBD1	0.772923	0.00875287
KAT2A	MBD1	0.693823	0.0260448
KAT8	MBD1	0.871832	0.00100853
KDM5B	MBD1	0.70025	0.024134
KMT2B	MBD1	0.773563	0.00866186
BRPF1	MCRS1	0.79321	0.00618087
EHMT1	MCRS1	0.745428	0.0133353
ING5	MCRS1	0.914687	0.000208865
JADE2	MCRS1	0.820058	0.0036687
KANSL2	MCRS1	0.955069	1.6887e-05
KANSL3	MCRS1	-0.757252	0.0111984
KAT2A	MCRS1	0.697187	0.0250321
KAT8	MCRS1	0.908356	0.000275944
KDM1A	MCRS1	0.853379	0.00168744
KDM5B	MCRS1	0.933889	7.71228e-05
KMT2B	MCRS1	0.816453	0.00395335
MBD1	MCRS1	0.760969	0.0105797
BRPF1	MEAF6	0.758085	0.0110575
JADE1	MEAF6	-0.706135	0.0224707
KANSL2	MEAF6	0.744953	0.0134266
KAT8	MEAF6	0.713749	0.0204384
KDM5B	MEAF6	0.831091	0.0028889
MCRS1	MEAF6	0.68766	0.0279722
BRPF1	MECP2	0.882939	0.000711667
ING5	MECP2	0.74631	0.0131666
KANSL2	MECP2	0.769525	0.00924746
KAT8	MECP2	0.872281	0.000995026
KDM1A	MECP2	0.760048	0.0107307
KDM5B	MECP2	0.813273	0.00421718
KMT2B	MECP2	0.693362	0.0261857
MBD1	MECP2	0.745159	0.013387
MCRS1	MECP2	0.772956	0.00874813
MEAF6	MECP2	0.862831	0.00130816
BRPF1	MORC2	0.766073	0.00976973
EHMT1	MORC2	0.805213	0.00494216
ING5	MORC2	0.914699	0.000208756
JADE2	MORC2	0.922623	0.000142735
KANSL2	MORC2	0.877876	0.000837681
KANSL3	MORC2	-0.782237	0.00749328
KAT2A	MORC2	0.833117	0.0027599
KAT8	MORC2	0.862892	0.00130596
KDM1A	MORC2	0.778764	0.00794689
KDM5B	MORC2	0.844594	0.00210609
KMT2B	MORC2	0.891702	0.000527083
MBD1	MORC2	0.815668	0.00401732
MCRS1	MORC2	0.941271	4.84676e-05
BAZ2A	NELFE	-0.703327	0.023254
BRPF1	NELFE	0.86478	0.00123845
ING5	NELFE	0.763106	0.0102351
KANSL2	NELFE	0.691841	0.0266542
KAT8	NELFE	0.857262	0.00152315
KDM1A	NELFE	0.731212	0.0162636
KDM5B	NELFE	0.715597	0.0199651
KMT2B	NELFE	0.692945	0.0263135
MBD1	NELFE	0.748137	0.0128223
MCRS1	NELFE	0.719567	0.0189738
MEAF6	NELFE	0.692768	0.0263679
MECP2	NELFE	0.936976	6.39408e-05
JADE2	PPHLN1	-0.760382	0.0106757
KANSL3	PPHLN1	0.799066	0.00555192
KAT2B	PPHLN1	-0.753663	0.0118194
KAT2B	RBBP5	0.827069	0.00315774
KAT6A	RBBP5	0.68478	0.0289053
PPHLN1	RBBP5	-0.740354	0.0143341
KAT2B	RESF1	0.957244	1.38834e-05
KAT6A	RESF1	0.831909	0.00283633
PPHLN1	RESF1	-0.754293	0.0117087
RBBP5	RESF1	0.842535	0.00221409

## Sheet: Cor_cmLAA_CvS
source	target	correlation	pvalue
ATF7IP	BAZ2A	0.804867	0.0049752
ATF7IP	BRPF3	0.881554	0.000744649
BAZ2A	BRPF3	0.795203	0.00596148
BRPF1	BRPF3	0.681565	0.0299717
ATF7IP	CACNA1C	0.904327	0.000326125
BAZ2A	CACNA1C	0.697034	0.0250777
BRPF1	CACNA1C	0.689237	0.0274698
BRPF3	CACNA1C	0.822643	0.00347389
ATF7IP	DNMT3A	0.962287	8.45558e-06
BAZ2A	DNMT3A	0.711819	0.0209409
BRPF1	DNMT3A	0.773107	0.00872667
BRPF3	DNMT3A	0.868795	0.00110335
CACNA1C	DNMT3A	0.908324	0.00027632
ATF7IP	EHMT1	0.714829	0.0201607
BRPF3	EHMT1	0.899183	0.000399558
CACNA1C	EHMT1	0.733307	0.0158063
DNMT3A	EHMT1	0.702984	0.023351
ATF7IP	EP300	0.744979	0.0134217
BRPF3	EP300	0.918745	0.000172739
CACNA1C	EP300	0.765217	0.00990242
DNMT3A	EP300	0.764629	0.00999427
EHMT1	EP300	0.962501	8.26772e-06
ATF7IP	ING5	0.772088	0.00887264
BRPF1	ING5	0.844318	0.00212033
BRPF3	ING5	0.741304	0.0141432
CACNA1C	ING5	0.808258	0.00465864
DNMT3A	ING5	0.856587	0.00155082
BRPF3	JADE1	0.782713	0.00743262
CACNA1C	JADE1	0.762964	0.0102576
EHMT1	JADE1	0.902962	0.000344546
EP300	JADE1	0.875183	0.000910944
ATF7IP	JADE2	0.707937	0.0219776
BRPF3	JADE2	0.929961	9.66833e-05
CACNA1C	JADE2	0.718486	0.0192401
DNMT3A	JADE2	0.714267	0.020305
EHMT1	JADE2	0.970801	3.07027e-06
EP300	JADE2	0.929948	9.67574e-05
ING5	JADE2	0.713325	0.020548
JADE1	JADE2	0.85126	0.00178234
ATF7IP	KANSL1	0.70921	0.0216338
BRPF3	KANSL1	0.798218	0.00564001
CACNA1C	KANSL1	0.833428	0.0027405
DNMT3A	KANSL1	0.699565	0.0243327
EHMT1	KANSL1	0.819715	0.00369512
EP300	KANSL1	0.754092	0.011744
ING5	KANSL1	0.820988	0.00359778
JADE1	KANSL1	0.831582	0.00285726
JADE2	KANSL1	0.858214	0.00148471
BRPF3	KANSL3	-0.828901	0.00303317
CACNA1C	KANSL3	-0.736207	0.0151883
DNMT3A	KANSL3	-0.692331	0.0265026
EHMT1	KANSL3	-0.84424	0.00212434
EP300	KANSL3	-0.926622	0.000116003
JADE1	KANSL3	-0.809068	0.00458516
JADE2	KANSL3	-0.807873	0.00469382
KANSL1	KANSL3	-0.690246	0.027152
ATF7IP	KAT2B	0.731057	0.0162976
BRPF3	KAT2B	0.913703	0.000218407
CACNA1C	KAT2B	0.810514	0.00445611
DNMT3A	KAT2B	0.723278	0.0180784
EHMT1	KAT2B	0.957542	1.35057e-05
EP300	KAT2B	0.957353	1.37452e-05
ING5	KAT2B	0.700356	0.0241032
JADE1	KAT2B	0.943602	4.13354e-05
JADE2	KAT2B	0.951002	2.37638e-05
KANSL1	KAT2B	0.890289	0.000554156
KANSL3	KAT2B	-0.901827	0.000360445
ATF7IP	KAT6A	0.886257	0.000636997
BRPF1	KAT6A	0.827515	0.00312706
BRPF3	KAT6A	0.858309	0.00148091
CACNA1C	KAT6A	0.930579	9.33902e-05
DNMT3A	KAT6A	0.916861	0.000188884
EHMT1	KAT6A	0.762425	0.010344
EP300	KAT6A	0.746738	0.0130855
ING5	KAT6A	0.851504	0.00177121
JADE1	KAT6A	0.687424	0.0280477
JADE2	KAT6A	0.797212	0.00574589
KANSL1	KAT6A	0.831492	0.00286303
KAT2B	KAT6A	0.777167	0.00816172
ATF7IP	KAT6B	0.871244	0.0010264
BRPF3	KAT6B	0.852197	0.00173992
CACNA1C	KAT6B	0.9585	1.23414e-05
DNMT3A	KAT6B	0.87574	0.000895433
EHMT1	KAT6B	0.826192	0.0032187
EP300	KAT6B	0.816519	0.00394794
ING5	KAT6B	0.842678	0.0022065
JADE1	KAT6B	0.795665	0.00591136
JADE2	KAT6B	0.817672	0.00385538
KANSL1	KAT6B	0.90586	0.000306304
KANSL3	KAT6B	-0.79978	0.00547851
KAT2B	KAT6B	0.871582	0.00101609
KAT6A	KAT6B	0.920183	0.000161117
BRPF3	KAT8	0.80555	0.0049102
CACNA1C	KAT8	0.70723	0.0221701
EHMT1	KAT8	0.773776	0.00863168
EP300	KAT8	0.764205	0.0100608
JADE1	KAT8	0.853309	0.00169054
JADE2	KAT8	0.83704	0.00252202
KANSL1	KAT8	0.877903	0.000836965
KANSL3	KAT8	-0.680846	0.0302139
KAT2B	KAT8	0.889755	0.000564646
KAT6A	KAT8	0.692163	0.0265545
KAT6B	KAT8	0.714921	0.0201373
ATF7IP	KDM2A	0.943904	4.04725e-05
BAZ2A	KDM2A	0.695413	0.0255626
BRPF3	KDM2A	0.884531	0.000675092
CACNA1C	KDM2A	0.940039	5.25847e-05
DNMT3A	KDM2A	0.936657	6.5217e-05
EHMT1	KDM2A	0.849553	0.00186153
EP300	KDM2A	0.849768	0.00185141
ING5	KDM2A	0.817155	0.00389672
JADE1	KDM2A	0.767632	0.00953137
JADE2	KDM2A	0.815479	0.00403282
KANSL1	KDM2A	0.81234	0.00429691
KANSL3	KDM2A	-0.755321	0.0115296
KAT2B	KDM2A	0.840133	0.00234514
KAT6A	KDM2A	0.929307	0.000100269
KAT6B	KDM2A	0.949052	2.77136e-05
ATF7IP	KDM2B	0.894233	0.000481017
BAZ2A	KDM2B	0.869919	0.00106752
BRPF3	KDM2B	0.844596	0.00210598
CACNA1C	KDM2B	0.730757	0.0163639
DNMT3A	KDM2B	0.828246	0.00307733
EP300	KDM2B	0.723875	0.0179372
KANSL3	KDM2B	-0.757594	0.0111404
KAT2B	KDM2B	0.69538	0.0255725
KAT6B	KDM2B	0.7428	0.0138463
KDM2A	KDM2B	0.785689	0.00706101
ATF7IP	KDM5B	0.94862	2.86505e-05
BAZ2A	KDM5B	0.782783	0.0074237
BRPF3	KDM5B	0.844286	0.00212196
CACNA1C	KDM5B	0.80763	0.00471616
DNMT3A	KDM5B	0.892616	0.000510084
JADE2	KDM5B	0.681376	0.0300354
KAT6A	KDM5B	0.861904	0.0013423
KAT6B	KDM5B	0.747955	0.0128565
KDM2A	KDM5B	0.876776	0.000867049
KDM2B	KDM5B	0.782558	0.00745233
ATF7IP	KMT2B	0.710435	0.0213067
BRPF1	KMT2B	0.857642	0.00150771
BRPF3	KMT2B	0.76239	0.0103495
CACNA1C	KMT2B	0.856655	0.00154803
DNMT3A	KMT2B	0.80429	0.00503057
EP300	KMT2B	0.69393	0.026012
ING5	KMT2B	0.765408	0.0098727
JADE2	KMT2B	0.692035	0.0265942
KANSL1	KMT2B	0.711853	0.0209321
KAT2B	KMT2B	0.716525	0.0197303
KAT6A	KMT2B	0.8959	0.000452344
KAT6B	KMT2B	0.798013	0.00566155
KAT8	KMT2B	0.680945	0.0301806
KDM2A	KMT2B	0.754406	0.0116889
ATF7IP	MCM3AP	0.903412	0.00033839
BAZ2A	MCM3AP	0.875623	0.000898677
BRPF3	MCM3AP	0.922305	0.000145036
CACNA1C	MCM3AP	0.847468	0.00196168
DNMT3A	MCM3AP	0.837923	0.00247059
EHMT1	MCM3AP	0.734541	0.0155412
EP300	MCM3AP	0.779578	0.0078389
JADE1	MCM3AP	0.73306	0.0158597
JADE2	MCM3AP	0.759726	0.0107837
KANSL1	MCM3AP	0.746377	0.013154
KANSL3	MCM3AP	-0.722215	0.0183319
KAT2B	MCM3AP	0.81873	0.00377181
KAT6A	MCM3AP	0.799602	0.00549673
KAT6B	MCM3AP	0.796242	0.00584923
KAT8	MCM3AP	0.810119	0.00449118
KDM2A	MCM3AP	0.824263	0.00335569
KDM2B	MCM3AP	0.87253	0.000987597
KDM5B	MCM3AP	0.871457	0.00101989
KMT2B	MCM3AP	0.726466	0.0173331
ATF7IP	MECP2	0.90354	0.000336661
BAZ2A	MECP2	0.81947	0.0037141
BRPF3	MECP2	0.762829	0.0102792
CACNA1C	MECP2	0.907641	0.000284398
DNMT3A	MECP2	0.871963	0.00100457
KAT6A	MECP2	0.835394	0.00261992
KAT6B	MECP2	0.781361	0.00760598
KDM2A	MECP2	0.83298	0.00276853
KDM2B	MECP2	0.742876	0.0138313
KDM5B	MECP2	0.88858	0.000588223
KMT2B	MECP2	0.756748	0.0112841
MCM3AP	MECP2	0.888069	0.000598715
ATF7IP	MORC2	0.715057	0.0201026
BRPF1	MORC2	0.703252	0.0232753
BRPF3	MORC2	0.912809	0.000227347
CACNA1C	MORC2	0.778244	0.00801643
DNMT3A	MORC2	0.781892	0.0075375
EHMT1	MORC2	0.92249	0.000143689
EP300	MORC2	0.934268	7.54065e-05
ING5	MORC2	0.792686	0.00623954
JADE1	MORC2	0.803398	0.00511698
JADE2	MORC2	0.96003	1.06393e-05
KANSL1	MORC2	0.854018	0.00165956
KANSL3	MORC2	-0.869149	0.00109197
KAT2B	MORC2	0.940439	5.12217e-05
KAT6A	MORC2	0.828472	0.003062
KAT6B	MORC2	0.86259	0.00131698
KAT8	MORC2	0.806177	0.00485116
KDM2A	MORC2	0.829293	0.00300699
KMT2B	MORC2	0.787535	0.0068372
MCM3AP	MORC2	0.735776	0.015279
BRPF1	OGT	0.881205	0.000753143
CACNA1C	OGT	0.721904	0.0184064
DNMT3A	OGT	0.72666	0.0172885
ING5	OGT	0.735099	0.0154224
KAT6A	OGT	0.778838	0.00793702
KMT2B	OGT	0.783602	0.00732026
MECP2	OGT	0.742972	0.0138124
ATF7IP	PPHLN1	-0.766768	0.00966303
BRPF1	PPHLN1	-0.739522	0.0145027
CACNA1C	PPHLN1	-0.7372	0.0149807
DNMT3A	PPHLN1	-0.751206	0.0122584
KAT6A	PPHLN1	-0.757655	0.0111301
KDM5B	PPHLN1	-0.79737	0.00572916
MCM3AP	PPHLN1	-0.683699	0.0292609
MECP2	PPHLN1	-0.858576	0.00147027
OGT	PPHLN1	-0.886408	0.000633731
ATF7IP	RESF1	0.8197	0.00369627
BAZ2A	RESF1	0.756296	0.0113615
BRPF3	RESF1	0.96038	1.02762e-05
CACNA1C	RESF1	0.826821	0.00317488
DNMT3A	RESF1	0.803782	0.00507967
EHMT1	RESF1	0.943619	4.12878e-05
EP300	RESF1	0.942236	4.54144e-05
ING5	RESF1	0.695666	0.0254866
JADE1	RESF1	0.892638	0.000509687
JADE2	RESF1	0.953309	1.96501e-05
KANSL1	RESF1	0.84389	0.00214254
KANSL3	RESF1	-0.819383	0.00372081
KAT2B	RESF1	0.956878	1.4359e-05
KAT6A	RESF1	0.851075	0.0017908
KAT6B	RESF1	0.8508	0.00180342
KAT8	RESF1	0.871575	0.00101631
KDM2A	RESF1	0.888424	0.000591425
KDM2B	RESF1	0.72579	0.0174894
KDM5B	RESF1	0.811903	0.00433465
KMT2B	RESF1	0.74409	0.0135938
MCM3AP	RESF1	0.873765	0.000951365
MECP2	RESF1	0.755176	0.0115547
MORC2	RESF1	0.920354	0.000159774
CACNA1C	SETDB1	0.732771	0.0159224
KAT6A	SETDB1	0.701662	0.0237274
KMT2B	SETDB1	0.82957	0.00298856
MCM3AP	SETDB1	0.690537	0.0270607
MECP2	SETDB1	0.787852	0.00679939
PPHLN1	SETDB1	-0.710276	0.021349
BRPF3	SMARCA5	0.837613	0.00248853
CACNA1C	SMARCA5	0.724029	0.0179009
EHMT1	SMARCA5	0.895784	0.000454293
EP300	SMARCA5	0.874328	0.000935176
JADE1	SMARCA5	0.971385	2.83393e-06
JADE2	SMARCA5	0.881563	0.000744445
KANSL1	SMARCA5	0.816508	0.00394887
KANSL3	SMARCA5	-0.785685	0.00706156
KAT2B	SMARCA5	0.945432	3.6308e-05
KAT6A	SMARCA5	0.685237	0.0287558
KAT6B	SMARCA5	0.745149	0.013389
KAT8	SMARCA5	0.914282	0.000212755
KDM2A	SMARCA5	0.724033	0.0179001
MCM3AP	SMARCA5	0.80285	0.00517064
MORC2	SMARCA5	0.814232	0.00413634
RESF1	SMARCA5	0.917114	0.00018665
ATF7IP	TASOR	0.896774	0.000437818
BRPF3	TASOR	0.835854	0.00259233
CACNA1C	TASOR	0.790412	0.00649858
DNMT3A	TASOR	0.823733	0.003394
EHMT1	TASOR	0.764961	0.00994233
EP300	TASOR	0.721142	0.0185901
ING5	TASOR	0.766539	0.00969807
JADE2	TASOR	0.743446	0.0137195
KANSL1	TASOR	0.752777	0.0119764
KAT2B	TASOR	0.739862	0.0144337
KAT6A	TASOR	0.782131	0.00750689
KAT6B	TASOR	0.857054	0.00153164
KDM2A	TASOR	0.874187	0.000939214
KDM2B	TASOR	0.86773	0.00113808
KDM5B	TASOR	0.795374	0.00594286
MCM3AP	TASOR	0.807665	0.00471293
MORC2	TASOR	0.701693	0.0237184
RESF1	TASOR	0.747949	0.0128576

## Sheet: Cor_cmRAA_CvS
source	target	correlation	pvalue
ATF7IP	CACNA1C	0.769423	0.00926258
BRPF3	CACNA1C	0.900308	0.000382552
ATF7IP	DYRK1A	0.747306	0.0129783
BRPF3	DYRK1A	0.716474	0.0197429
CACNA1C	DYRK1A	0.867642	0.00114099
BRPF3	EHMT1	0.75262	0.0120044
CACNA1C	EHMT1	0.830676	0.00291587
DYRK1A	EHMT1	0.723385	0.018053
BRPF3	EP300	0.929712	9.80392e-05
CACNA1C	EP300	0.917292	0.000185099
DYRK1A	EP300	0.691427	0.0267829
EHMT1	EP300	0.862274	0.00132861
BRPF3	ING5	0.680563	0.0303096
CACNA1C	ING5	0.809363	0.00455865
DYRK1A	ING5	0.787276	0.00686833
EHMT1	ING5	0.710264	0.021352
BRPF3	JADE1	0.856978	0.00153473
CACNA1C	JADE1	0.855471	0.00159741
EHMT1	JADE1	0.841729	0.00225749
EP300	JADE1	0.934953	7.23747e-05
BRPF3	JADE2	0.948844	2.81604e-05
CACNA1C	JADE2	0.875295	0.000907819
DYRK1A	JADE2	0.695595	0.025508
EHMT1	JADE2	0.72334	0.0180637
EP300	JADE2	0.910518	0.000251477
JADE1	JADE2	0.863876	0.00127044
ATF7IP	KANSL1	0.735123	0.0154172
BRPF3	KANSL1	0.900164	0.000384698
CACNA1C	KANSL1	0.935231	7.11691e-05
DYRK1A	KANSL1	0.738069	0.0148004
EHMT1	KANSL1	0.852512	0.00172582
EP300	KANSL1	0.903448	0.000337912
ING5	KANSL1	0.734925	0.0154593
JADE1	KANSL1	0.863565	0.00128157
JADE2	KANSL1	0.921782	0.000148883
CACNA1C	KAT2A	-0.801853	0.0052692
EHMT1	KAT2A	-0.851998	0.00174886
EP300	KAT2A	-0.830301	0.00294036
ING5	KAT2A	-0.728391	0.0168936
JADE1	KAT2A	-0.768532	0.00939556
KANSL1	KAT2A	-0.76162	0.0104738
ATF7IP	KAT2B	0.689749	0.0273083
BRPF3	KAT2B	0.844728	0.00209918
CACNA1C	KAT2B	0.911131	0.000244847
DYRK1A	KAT2B	0.933595	7.84784e-05
EHMT1	KAT2B	0.829027	0.00302473
EP300	KAT2B	0.865867	0.00120074
ING5	KAT2B	0.746841	0.013066
JADE1	KAT2B	0.8677	0.00113905
JADE2	KAT2B	0.838702	0.00242582
KANSL1	KAT2B	0.823607	0.00340316
ATF7IP	KAT6A	0.780016	0.00778115
BRPF3	KAT6A	0.861935	0.00134115
CACNA1C	KAT6A	0.951078	2.36201e-05
DYRK1A	KAT6A	0.929114	0.000101343
EHMT1	KAT6A	0.799969	0.00545915
EP300	KAT6A	0.846322	0.00201837
ING5	KAT6A	0.713194	0.020582
JADE1	KAT6A	0.767432	0.00956171
JADE2	KAT6A	0.855373	0.00160153
KANSL1	KAT6A	0.877244	0.00085446
KAT2A	KAT6A	-0.680581	0.0303034
KAT2B	KAT6A	0.935684	6.92351e-05
BRPF3	KAT6B	0.940122	5.2298e-05
CACNA1C	KAT6B	0.878511	0.000821033
DYRK1A	KAT6B	0.68772	0.0279527
EHMT1	KAT6B	0.77819	0.00802358
EP300	KAT6B	0.925802	0.000121158
JADE1	KAT6B	0.957981	1.29621e-05
JADE2	KAT6B	0.940177	5.21106e-05
KANSL1	KAT6B	0.917278	0.000185218
KAT2B	KAT6B	0.85875	0.00146336
KAT6A	KAT6B	0.804211	0.00503818
BRPF3	KAT7	0.741066	0.0141909
CACNA1C	KAT7	0.710578	0.0212685
KANSL1	KAT7	0.754766	0.011626
CACNA1C	KDM1A	0.685265	0.0287466
EHMT1	KDM1A	0.877783	0.000840133
EP300	KDM1A	0.70067	0.0240123
JADE1	KDM1A	0.723607	0.0180004
KANSL1	KDM1A	0.681847	0.0298772
KAT2A	KDM1A	-0.75007	0.0124651
BRPF3	KDM2A	0.910601	0.000250581
CACNA1C	KDM2A	0.919981	0.000162718
DYRK1A	KDM2A	0.86336	0.00128895
EHMT1	KDM2A	0.734265	0.0156002
EP300	KDM2A	0.87602	0.000887698
ING5	KDM2A	0.731513	0.0161973
JADE1	KDM2A	0.896125	0.000448581
JADE2	KDM2A	0.924113	0.000132294
KANSL1	KDM2A	0.870727	0.0010423
KAT2B	KDM2A	0.955069	1.68873e-05
KAT6A	KDM2A	0.91247	0.000230808
KAT6B	KDM2A	0.937113	6.33975e-05
CACNA1C	KDM5A	0.747158	0.0130061
EP300	KDM5A	0.773362	0.00869039
JADE1	KDM5A	0.760813	0.010605
KANSL1	KDM5A	0.742444	0.0139166
KAT6B	KDM5A	0.748684	0.0127205
KDM1A	KDM5A	0.720745	0.0186863
BRPF3	KDM5B	0.810961	0.00441675
CACNA1C	KDM5B	0.772235	0.00885152
EHMT1	KDM5B	0.870767	0.00104106
EP300	KDM5B	0.930116	9.58522e-05
JADE1	KDM5B	0.926203	0.000118617
JADE2	KDM5B	0.769246	0.0092889
KANSL1	KDM5B	0.759735	0.0107822
KAT2A	KDM5B	-0.823408	0.00341769
KAT2B	KDM5B	0.805119	0.00495118
KAT6B	KDM5B	0.852843	0.00171108
KDM1A	KDM5B	0.708702	0.0217708
KDM2A	KDM5B	0.766103	0.00976517
ATF7IP	MEAF6	0.728734	0.016816
BRPF3	MEAF6	0.680645	0.0302818
CACNA1C	MEAF6	0.808835	0.00460619
EHMT1	MEAF6	0.829325	0.00300481
EP300	MEAF6	0.840732	0.00231197
JADE1	MEAF6	0.867608	0.00114211
JADE2	MEAF6	0.690041	0.0272162
KANSL1	MEAF6	0.787007	0.00690071
KAT2A	MEAF6	-0.724522	0.017785
KAT2B	MEAF6	0.784002	0.00727
KAT6A	MEAF6	0.769948	0.00918478
KAT6B	MEAF6	0.778681	0.00795791
KDM1A	MEAF6	0.909433	0.000263551
KDM2A	MEAF6	0.749514	0.0125671
KDM5A	MEAF6	0.879109	0.000805584
KDM5B	MEAF6	0.771507	0.0089566
BRPF3	MECP2	0.738617	0.0146877
CACNA1C	MECP2	0.777099	0.00817095
DYRK1A	MECP2	0.853449	0.00168439
KAT2B	MECP2	0.754254	0.0117155
KAT6A	MECP2	0.820692	0.00362022
KAT7	MECP2	0.735592	0.0153179
KDM2A	MECP2	0.779276	0.00787876
BRPF3	MORC2	0.908412	0.000275289
CACNA1C	MORC2	0.799942	0.0054619
DYRK1A	MORC2	0.690191	0.0271693
EP300	MORC2	0.789417	0.00661432
JADE1	MORC2	0.839214	0.00239675
JADE2	MORC2	0.913797	0.000217479
KANSL1	MORC2	0.849454	0.00186622
KAT2B	MORC2	0.809534	0.00454332
KAT6A	MORC2	0.782201	0.00749794
KAT6B	MORC2	0.947247	3.1783e-05
KAT7	MORC2	0.703324	0.023255
KDM2A	MORC2	0.927581	0.000110191
MECP2	MORC2	0.714837	0.0201586
BRPF3	OGT	0.869574	0.00107843
CACNA1C	OGT	0.832231	0.00281578
DYRK1A	OGT	0.804559	0.00500467
EHMT1	OGT	0.760503	0.0106559
EP300	OGT	0.82923	0.0030112
ING5	OGT	0.726158	0.0174041
JADE1	OGT	0.912157	0.000234037
JADE2	OGT	0.873771	0.000951188
KANSL1	OGT	0.816755	0.00392891
KAT2B	OGT	0.931284	8.97321e-05
KAT6A	OGT	0.829331	0.00300446
KAT6B	OGT	0.930216	9.53158e-05
KDM2A	OGT	0.962195	8.53776e-06
KDM5B	OGT	0.800172	0.00543843
MEAF6	OGT	0.711749	0.0209593
MORC2	OGT	0.92461	0.000128938
BRPF3	PHF20	0.703345	0.0232489
CACNA1C	PHF20	0.767374	0.0095705
KANSL1	PHF20	0.687446	0.0280408
KAT7	PHF20	0.755746	0.0114561
KDM5A	PHF20	0.731601	0.0161779
MECP2	PHF20	0.766726	0.00966938
BRPF3	RBBP5	0.830386	0.00293477
CACNA1C	RBBP5	0.836063	0.00257984
DYRK1A	RBBP5	0.818517	0.00378852
EHMT1	RBBP5	0.754167	0.0117308
EP300	RBBP5	0.726715	0.0172759
JADE2	RBBP5	0.818679	0.00377576
KANSL1	RBBP5	0.846294	0.00201976
KAT2B	RBBP5	0.81017	0.00448665
KAT6A	RBBP5	0.922489	0.000143701
KAT6B	RBBP5	0.740389	0.0143271
KAT7	RBBP5	0.70779	0.0220176
KDM2A	RBBP5	0.814403	0.00412204
MECP2	RBBP5	0.727114	0.0171843
MORC2	RBBP5	0.784068	0.00726176
OGT	RBBP5	0.784437	0.00721565
ATF7IP	RESF1	0.797796	0.00568431
CACNA1C	RESF1	0.804264	0.00503304
DYRK1A	RESF1	0.781704	0.00756166
EHMT1	RESF1	0.736249	0.0151793
KAT2A	RESF1	-0.799037	0.0055549
KAT2B	RESF1	0.734558	0.0155375
KAT6A	RESF1	0.810289	0.00447602
KDM1A	RESF1	0.716155	0.0198235
MEAF6	RESF1	0.719239	0.0190543
BRPF3	SETD1B	0.733814	0.0156969
CACNA1C	SETD1B	0.699286	0.0244141
DYRK1A	SETD1B	0.737216	0.0149773
EHMT1	SETD1B	0.685908	0.0285371
EP300	SETD1B	0.722271	0.0183185
KAT2B	SETD1B	0.808704	0.00461803
KAT6A	SETD1B	0.837575	0.00249077
KDM2A	SETD1B	0.729553	0.0166319
MEAF6	SETD1B	0.689967	0.0272394
OGT	SETD1B	0.705404	0.0226728
RBBP5	SETD1B	0.796032	0.00587178
ATF7IP	SETDB2	0.737703	0.0148761
CACNA1C	SETDB2	0.759451	0.0108293
EP300	SETDB2	0.685696	0.0286062
KANSL1	SETDB2	0.693989	0.025994
KAT2A	SETDB2	-0.70696	0.022244
KDM5A	SETDB2	0.739794	0.0144473
PHF20	SETDB2	0.812247	0.00430491
RESF1	SETDB2	0.733995	0.0156582
ATF7IP	SMARCA5	0.775219	0.00842948
BRPF3	SMARCA5	0.850321	0.00182558
CACNA1C	SMARCA5	0.980238	6.51577e-07
DYRK1A	SMARCA5	0.855557	0.00159379
EHMT1	SMARCA5	0.872285	0.000994902
EP300	SMARCA5	0.920569	0.000158101
ING5	SMARCA5	0.760036	0.0107325
JADE1	SMARCA5	0.882009	0.000733709
JADE2	SMARCA5	0.848678	0.0019031
KANSL1	SMARCA5	0.91213	0.000234309
KAT2A	SMARCA5	-0.843437	0.00216628
KAT2B	SMARCA5	0.922428	0.00014414
KAT6A	SMARCA5	0.946467	3.36739e-05
KAT6B	SMARCA5	0.85635	0.00156065
KDM1A	SMARCA5	0.770271	0.00913728
KDM2A	SMARCA5	0.903742	0.000333928
KDM5A	SMARCA5	0.759749	0.01078
KDM5B	SMARCA5	0.800736	0.00538129
MEAF6	SMARCA5	0.882566	0.000720441
MORC2	SMARCA5	0.751071	0.0122827
OGT	SMARCA5	0.832159	0.00282041
RBBP5	SMARCA5	0.820023	0.0036714
RESF1	SMARCA5	0.857307	0.00152132
SETD1B	SMARCA5	0.736643	0.0150969
SETDB2	SMARCA5	0.751331	0.0122356
CACNA1C	WDR5B	-0.728476	0.0168744
ING5	WDR5B	-0.788875	0.006678
KAT2A	WDR5B	0.833147	0.00275802
KAT2B	WDR5B	-0.70169	0.0237193
KDM5B	WDR5B	-0.695241	0.0256145
RESF1	WDR5B	-0.787969	0.00678541
SMARCA5	WDR5B	-0.744699	0.0134757

## Sheet: LAA_cmLAA_overlapping
ATF7IP, KAT2B, DNMT3A, EHMT1, EP300, JADE2, KANSL1, KAT6A, KAT6B, KDM2A, OGT, PPHLN1

## Sheet: RAA_cmRAA_overlapping
DYRK1A, EHMT1
